# Supplementary material for: Metabolic profiling of red-fleshed apple and functional characterization of MdERF072 in anthocyanin biosynthesis
Source: BMC Plant Biol. 2025 Dec 23;26:158. doi: 10.1186/s12870-025-07987-5 (PMC12837208; doi:10.1186/s12870-025-07987-5)
Supplement: Supplementary file 1 — Supplementary Material 1. [file 12870_2025_7987_MOESM1_ESM.zip › Table S1.xlsx]

## Sheet: 总代谢物
Table S1 Identification of all metabolites based on LC-MS/MS system
Index	Q1 (Da)	Q3 (Da)	Molecular Weight (Da)	Formula	Ionization model	Compounds	Class I	Class II	CAS	Level	RF_1	RF_2	RF_3	MF_1	MF_2	MF_3	YF_1	YF_2	YF_3	cpd_ID	kegg_map
pmb0782	86.1	69.2	85.089	C5H11N	[M+H]+	Piperidine	Alkaloids	Piperidine alkaloids	110-89-4	3	1634300	1168300	1124800	3109800	4414500	2408800	1618900	1443800	1190800	C01746	ko00960
ML10198895	88.04	88.04	89.048	C3H7NO2	[M-H]-	N-Methylglycine	Amino acids and derivatives	Amino acids and derivatives	107-97-1	3	6740.2	5578.3	6959.8	11939	10212	3929.2	7459.6	8978.2	14716	C00213	ko00260,ko00330,ko01100
MWS2040	94.98	79.96	95.988	CH4O3S	[M-H]-	Methanesulfonic acid	Organic acids	Organic acids	75-75-2	3	9	9	9	58179	73837	78541	9	9	9	C11145	ko00920,ko01100
mws4052	102.06	56.05	101.048	C4H7NO2	[M+H]+	1-Aminocyclopropane-1-carboxylic acid	Organic acids	Organic acids	22059-21-8	3	18247	22653	14952	119580	112200	55113	103390	118840	101920	C01234	ko00270,ko01100,ko01110
Lmgn000219	101.02	55.02	102.032	C4H6O3	[M-H]-	Succinic semialdehyde	Organic acids	Organic acids	692-29-5	3	60758	102770	130990	94535	112460	148770	125090	138180	109420	C00232	ko00250,ko00350,ko00650,ko00750,ko00760,ko01100,ko01200
MWSmce585	104.07	59.01	103.063	C4H9NO2	[M+H]+	Methyl 3-aminopropanoate	Amino acids and derivatives	Amino acids and derivatives	4138-35-6	3	186780	179160	297630	44967	186440	62704	461040	465950	458450	--	--
pme3033	104.07	86	103.063	C4H9NO2	[M+H]+	N,N-Dimethylglycine	Amino acids and derivatives	Amino acids and derivatives	1118-68-9	3	297390	166760	256260	196660	236280	180750	192400	441730	264860	C01026	ko00260,ko01100
pme3011	104.07	68.8	103.063	C4H9NO2	[M+H]+	γ-Aminobutyric acid	Organic acids	Organic acids	56-12-2	3	431300	241720	378850	275380	304970	242440	224590	573950	310250	C00334	ko00250,ko00330,ko00410,ko00650,ko00760,ko01100
pme3017	104.07	58	103.063	C4H9NO2	[M+H]+	2-Aminoisobutyric acid	Organic acids	Organic acids	62-57-7	3	177810	191430	323330	96264	492260	130820	512680	660870	520420	C03665	--
pmb0484	104.1	60.1	103.091	C5H13NO	[M+H]+	Choline	Alkaloids	Alkaloids	62-49-7	1	1586200	1589100	2918900	468880	1977600	701970	4753300	4714400	4254000	C00114	ko00260,ko00564,ko01100,ko02010
mws0576	103.04	59.1	104.047	C4H8O3	[M-H]-	3-Hydroxybutyric acid	Organic acids	Organic acids	300-85-6	3	1138800	1211700	2383700	9	162000	357690	151930	229090	185870	C01089	ko00072,ko00650,ko01100
pme1975	103	59	104.06	C3H4O4	[M-H]-	Malonic acid	Organic acids	Organic acids	141-82-2	3	492930	477960	345740	382200	263600	694400	199720	591570	200130	C00383	ko00061,ko00240,ko00410,ko01100,ko01212
pme0010	106	60	105.043	C3H7NO3	[M+H]+	L-Serine	Amino acids and derivatives	Amino acids and derivatives	56-45-1	3	128120	89626	177610	429730	979890	262150	648980	529470	917170	C00065	ko00260,ko00261,ko00270,ko00460,ko00564,ko00600,ko00630,ko00920,ko00970,ko01100,ko01110,ko01200,ko01230,ko01240,ko02010
pme2433	106.09	88	105.079	C4H11NO2	[M+H]+	Diethanolamine	Alkaloids	Alkaloids	111-42-2	3	16746	16661	28216	58960	113810	35270	84402	41777	67253	C06772	ko00564
MWS1855	109.08	67.04	108.069	C6H8N2	[M+H]+	2,5-Dimethyl pyrazine	Alkaloids	Alkaloids	123-32-0	3	440950	796890	683130	19031	11924	15898	7173.3	9	5556.3	--	--
MWS2076	110.06	65.04	109.053	C6H7NO	[M+H]+	2-Aminophenol	Alkaloids	Phenolamine	95-55-6	3	8354.2	8779.2	12987	9	9	9	85313	43820	86766	C01987	ko00380,ko01100
mws0255	112.05	95	111.043	C4H5N3O	[M+H]+	Cytosine	Nucleotides and derivatives	Nucleotides and derivatives	71-30-7	3	141230	144840	163060	45357	49944	47672	57230	57739	73887	C00380	ko00240,ko01100
pme2122	112.09	95	111.08	C5H9N3	[M+H]+	Histamine	Alkaloids	Alkaloids	51-45-6	3	129630	141990	154700	77307	56704	52330	64304	53479	82937	C00388	ko00340,ko01100,ko01110
pme0257	111.02	80	112.027	C4H4N2O2	[M-H]-	Uracil	Nucleotides and derivatives	Nucleotides and derivatives	66-22-8	3	178540	203280	231020	219160	175550	208030	135790	183980	224170	C00106	ko00240,ko00410,ko00770,ko01100
Lmbn000121	113.04	96.01	114.043	C4H6N2O2	[M-H]-	3-Cyano-L-alanine	Amino acids and derivatives	Amino acids and derivatives	6232-19-5	3	25160	9	10866	13593	7074.5	6295.4	23236	20293	19719	C02512	ko00460,ko01100,ko01110
pme0006	116.07	70.1	115.063	C5H9NO2	[M+H]+	L-Proline	Amino acids and derivatives	Amino acids and derivatives	147-85-3	1	5213400	2844200	3081100	1927700	2654000	1643700	5489700	11568000	8327000	C00148	ko00330,ko00332,ko00970,ko01100,ko01110,ko01230,ko02010
pme0271	115	71	116.011	C4H4O4	[M-H]-	Maleic acid*	Organic acids	Organic acids	110-16-7	3	2189000	1150500	1713400	2228400	2104200	1508600	1646500	1019900	1764700	C01384	ko00350,ko00650,ko00760,ko01100
mws0376	115	71	116.011	C4H4O4	[M-H]-	Fumaric acid*	Organic acids	Organic acids	110-17-8	3	2189000	1150500	1713400	2228400	2104200	1508600	1646500	1019900	1764700	C00122	ko00020,ko00190,ko00220,ko00250,ko00350,ko00360,ko00620,ko00650,ko00760,ko01100,ko01110,ko01200
mws0823	115.04	71	116.047	C5H8O3	[M-H]-	3-Methyl-2-Oxobutanoic acid	Organic acids	Organic acids	759-05-7	3	9	270270	171080	274270	300070	330640	9	9	9	C00141	ko00280,ko00290,ko00770,ko00966,ko01100,ko01110,ko01210,ko01230,ko01240
mws0256	118.09	72.1	117.079	C5H11NO2	[M+H]+	L-Valine	Amino acids and derivatives	Amino acids and derivatives	72-18-4	1	6607500	5755400	5531700	9349800	12243000	4659400	18030000	18455000	15443000	C00183	ko00280,ko00290,ko00311,ko00460,ko00770,ko00966,ko00970,ko01100,ko01110,ko01210,ko01230,ko01240,ko02010
pme0120	118.09	101	117.079	C5H11NO2	[M+H]+	5-Aminovaleric acid	Organic acids	Organic acids	660-88-8	3	6923.9	17166	15875	11611	12298	11660	9	9	9	C00431	ko00310,ko00330,ko01100
mws0191	118.09	59	117.079	C5H11NO2	[M+H]+	Betaine	Alkaloids	Alkaloids	107-43-7	3	97622	87163	69881	88558	88574	43591	146890	146510	119240	C00719	ko00260,ko01100,ko02010
mws0192	117.02	73	118.027	C4H6O4	[M-H]-	Succinic acid*	Organic acids	Organic acids	110-15-6	3	23058000	19123000	28174000	4150700	2930000	4962000	2211200	4281200	2046700	C00042	ko00020,ko00190,ko00250,ko00310,ko00350,ko00360,ko00620,ko00630,ko00640,ko00650,ko00760,ko00920,ko01100,ko01110,ko01200
mws0470	117.02	73	118.027	C4H6O4	[M-H]-	Methylmalonic acid*	Organic acids	Organic acids	516-05-2	3	23058000	19123000	28174000	4150700	2930000	4962000	2211200	4281200	2046700	C02170	ko00240,ko00280,ko00640,ko01100
pme1730	117	59	118.027	C4H6O4	[M-H]-	D-Erythronolactone	Organic acids	Organic acids	15667-21-7	3	36198	39468	63405	58706	53358	94466	56448	80634	53182	--	--
mws0147	117.06	59	118.063	C5H10O3	[M-H]-	β-Hydroxyisovaleric acid	Organic acids	Organic acids	625-08-1	1	160900	265870	245820	196890	214300	152720	252250	349150	174570	C20827	ko00280,ko01100
mws0640	117.06	71	118.063	C5H10O3	[M-H]-	2-Hydroxy-2-methylbutyric acid	Organic acids	Organic acids	3739-30-8	3	3871.7	6173.9	12633	14097	20968	17520	9	9	9	--	--
pme3096	118	74	119.022	C3H5NO4	[M-H]-	Aminomalonic acid	Organic acids	Organic acids	1068-84-4	3	798620	661700	1027700	139180	102960	180080	90589	168960	108360	C00872	--
mws0230	120.07	74	119.058	C4H9NO3	[M+H]+	L-Threonine	Amino acids and derivatives	Amino acids and derivatives	72-19-5	3	225030	141870	165210	522110	600630	208730	484970	491130	595290	C00188	ko00260,ko00261,ko00290,ko00860,ko00970,ko01100,ko01110,ko01230,ko02010
mws0671	120.07	74.1	119.058	C4H9NO3	[M+H]+	L-Homoserine	Amino acids and derivatives	Amino acids and derivatives	672-15-1	3	230160	123760	142790	560530	656960	220930	542330	500430	656300	C00263	ko00260,ko00270,ko00300,ko00920,ko01100,ko01110,ko01230
MWS4305	119.04	59.01	120.042	C4H8O4	[M-H]-	Erythrose	Others	Saccharides and Alcohols	583-50-6	3	1580400	1343800	2733700	927120	2108900	1205700	4442800	2071400	3795400	C01796	--
pme0195	120.02	62	121.02	C3H7NO2S	[M-H]-	L-Cysteine	Amino acids and derivatives	Amino acids and derivatives	52-90-4	3	19796	35596	33408	16527	14522	15474	13083	20705	10650	C00097	ko00260,ko00270,ko00311,ko00332,ko00430,ko00460,ko00480,ko00730,ko00770,ko00920,ko00970,ko01100,ko01110,ko01200,ko01230,ko01240,ko04122
Lmbn001930	121.03	77.04	122.037	C7H6O2	[M-H]-	2-Hydroxybenzaldehyde (Salicylaldehyde)	Phenolic acids	Phenolic acids	90-02-8	3	64607	58860	80579	55366	42844	58453	75235	55171	44301	C06202	ko01100
mws0628	121.03	92	122.037	C7H6O2	[M-H]-	4-Hydroxybenzaldehyde	Phenolic acids	Phenolic acids	123-08-0	3	120920	110640	76863	1202700	1015100	760050	432650	206230	869190	C00633	ko01100
mws0133	123.06	80.05	122.048	C6H6N2O	[M+H]+	Nicotinamide	Others	Vitamin	98-92-0	3	46386	58989	90916	30427	22056	40173	30402	37877	37164	C00153	ko00760,ko01100,ko01240
pme2134	121	59	122.058	C4H10O4	[M-H]-	D-Threitol	Others	Saccharides and Alcohols	2418-52-2	3	9	9	9	567360	737080	9	992670	887810	877320	C16884	--
mws0236	124.01	80	125.015	C2H7NO3S	[M-H]-	2-Aminoethanesulfonic acid	Organic acids	Organic acids	107-35-7	3	5683.8	6621.6	7893.1	6722.1	5227.1	8056.2	6981.7	12348	4830.6	C00245	ko00430,ko00920,ko01100,ko02010
mws0982	126.1	68	125.095	C6H11N3	[M+H]+	1-Methylhistamine	Alkaloids	Alkaloids	501-75-7	3	5125.1	4396.1	5694.2	4628.6	6708.3	3873.9	5165.7	6708.3	6515.7	C05127	ko00340,ko01100
pmp001086	127.04	97	126.032	C6H6O3	[M+H]+	5-Hydroxymethylfurfural	Others	Others	67-47-0	1	166830	167430	124190	274840	310320	239430	128310	209020	88690	C11101	--
MWS0811	130.09	84.08	129.079	C6H11NO2	[M+H]+	L-Pipecolic Acid	Organic acids	Organic acids	3105-95-1	1	1433800	2197500	1415900	3946300	1929300	859440	1643700	1854700	1888200	C00408	ko00310,ko00960,ko01100,ko01110
ML10181668	130.09	84.08	129.079	C6H11NO2	[M+H]+	Cycloleucine	Amino acids and derivatives	Amino acids and derivatives	52-52-8	1	1890100	2916100	1814900	5828500	2713500	1461200	2647200	2842200	3044100	C03969	--
Zmdp000376	130.09	84.08	129.09	C5H11N3O	[M+H]+	4-Guanidinobutanal	Others	Others	-	2	1386900	2265300	1377100	4192400	2212500	950280	2093600	2161500	2394700	--	--
mws0425	129.02	85	130.027	C5H6O4	[M-H]-	Citraconic acid	Organic acids	Organic acids	498-23-7	3	62525	95578	103020	162600	267500	187350	70265	73146	99891	C02226	ko00290,ko00660,ko01100,ko01210
pme2693	131.12	114.09	130.111	C6H14N2O	[M+H]+	N-Acetylputrescine	Alkaloids	Alkaloids	18233-70-0	3	229650	153110	77379	23265	44110	25731	18669	9986.9	13062	C02714	ko00330,ko01100
pmb0501	131.13	114.1	130.122	C5H14N4	[M+H]+	Agmatine	Alkaloids	Alkaloids	306-60-5	3	186470	154730	62105	23446	31415	27565	8591.3	8831.8	4883	C00179	ko00330,ko01100
MWS2413	130.05	58.03	131.058	C5H9NO3	[M-H]-	N-acetyl-beta-alanine	Amino acids and derivatives	Amino acids and derivatives	3025-95-4	3	11685	9990.3	10028	9	9	9	9	9	9	C01073	ko00410
pma3649	132.1	86.1	131.058	C5H9NO3	[M+H]+	5-Aminolevulinic Acid	Alkaloids	Alkaloids	106-60-5	3	1018300	822310	722790	2059600	2621300	1779600	1583000	1244900	1108400	C00430	ko00260,ko00860,ko01100,ko01110,ko01240,ko02010
mws0216	132.07	86	131.058	C5H9NO3	[M+H]+	Trans-4-Hydroxy-L-proline	Amino acids and derivatives	Amino acids and derivatives	51-35-4	3	4834600	4000100	3537600	9638700	11643000	8763700	7231400	6648600	5379000	C01157	ko00330,ko01100,ko02010
Zmpn000638	130.05	88.04	131.069	C4H9N3O2	[M-H]-	3-Guanidinopropionic acid	Organic acids	Organic acids	353-09-3	3	32972	18218	30395	14989	22872	18498	38439	9391.2	11693	C03065	--
pme0274	132.1	69	131.095	C6H13NO2	[M+H]+	6-Aminocaproic acid	Organic acids	Organic acids	60-32-2	3	970320	820260	725360	1865600	2489400	1650900	1039000	977820	787210	C02378	ko01100
pmp001198	132.1	57.1	131.095	C6H13NO2	[M+H]+	6-Deoxyfagomine	Alkaloids	Piperidine alkaloids	197449-09-5	3	1359800	1117800	1008700	2685300	3352100	2066700	1344800	1291200	1012600	--	--
mws0258	132.1	86	131.095	C6H13NO2	[M+H]+	L-Isoleucine*	Amino acids and derivatives	Amino acids and derivatives	73-32-5	1	6922500	4909600	5019900	10731000	15924000	8551600	12815000	4068200	9397000	C00407	ko00280,ko00290,ko00460,ko00960,ko00966,ko00970,ko01100,ko01110,ko01210,ko01230,ko02010
mws0227	132.1	86.2	131.095	C6H13NO2	[M+H]+	L-Leucine*	Amino acids and derivatives	Amino acids and derivatives	61-90-5	1	7675500	5526600	5634800	12203000	17219000	9491800	13567000	4588500	10562000	C00123	ko00280,ko00290,ko00966,ko00970,ko01100,ko01110,ko01210,ko01230,ko02010
mws1587	132.1	86	131.095	C6H13NO2	[M+H]+	L-Norleucine*	Amino acids and derivatives	Amino acids and derivatives	327-57-1	1	6947200	5531200	5105500	11132000	15716000	8683500	11782000	4156200	9361900	C01933	--
Lmbn001288	131.03	87.04	132.042	C5H8O4	[M-H]-	2-Hydroxy-2-methyl-3-oxobutanoic acid*	Organic acids	Organic acids	71698-08-3	1	529960	627940	1055400	655520	820020	615800	329650	441140	348870	C06010	ko00290,ko00650,ko00660,ko00770,ko01100,ko01110,ko01210,ko01230
pme0243	131.03	87.05	132.042	C5H8O4	[M-H]-	Glutaric acid	Organic acids	Organic acids	110-94-1	3	502360	611210	993950	636360	786570	561560	313580	431690	372080	C00489	ko00071,ko00310,ko01100
Lmbn001364	131.03	87.05	132.042	C5H8O4	[M-H]-	4-Hydroxy-2-Oxopentanoic Acid*	Organic acids	Organic acids	3318-73-8	1	528010	668550	1047800	641020	858260	592240	331260	451670	335070	C03589	ko00360,ko01100
Lmgn000160	131.05	70.03	132.053	C4H8N2O3	[M-H]-	3-Ureidopropionic Acid	Organic acids	Organic acids	462-88-4	1	5405700	1214200	1869800	5206300	3295000	1595500	4085900	3614400	4224000	C02642	ko00240,ko00410,ko00770,ko01100
mws0001	133.06	74	132.054	C4H8N2O3	[M+H]+	L-Asparagine	Amino acids and derivatives	Amino acids and derivatives	70-47-3	1	21937000	6230300	6239100	21622000	14762000	10979000	21134000	17508000	16827000	C00152	ko00250,ko00460,ko00970,ko01100,ko01110,ko01230
pmc0682	133.1	105.1	132.069	C8H8N2	[M+H]+	4-Aminoindole	Alkaloids	Plumerane	5192-23-4	3	9	9	9	15574	16020	23439	21506	8611.7	29594	--	--
Lmrn002746	131.07	85.07	132.079	C6H12O3	[M-H]-	2-Hydroxy-4-methylpentanoic acid	Organic acids	Organic acids	498-36-2	1	2568.4	27405	5159.9	30821	28546	38602	9	9	9	--	--
mws0341	131.07	85	132.079	C6H12O3	[M-H]-	2-Hydroxyisocaproic acid	Organic acids	Organic acids	20312-37-2	2	9	9	9	156620	106830	135720	9	9	9	C03264	--
mws0972	131.07	85	132.079	C6H12O3	[M-H]-	6-Hydroxyhexanoic acid	Organic acids	Organic acids	1191-25-9	3	250920	238790	1052800	9	9	9	9	9	9	C06103	--
pme2527	133	116	132.09	C5H12N2O2	[M+H]+	L-Ornithine	Amino acids and derivatives	Amino acids and derivatives	70-26-8	3	1088100	321210	318220	1108900	749110	515020	1116900	916260	884860	C00077	ko00220,ko00330,ko00472,ko00480,ko01100,ko01110,ko01210,ko01230,ko02010
mws0219	132.03	88	133.038	C4H7NO4	[M-H]-	L-Aspartic Acid	Amino acids and derivatives	Amino acids and derivatives	56-84-8	1	26681000	17691000	11108000	55596000	29480000	34511000	46226000	35380000	30138000	C00049	ko00220,ko00250,ko00260,ko00261,ko00270,ko00300,ko00340,ko00410,ko00460,ko00710,ko00760,ko00770,ko00970,ko01100,ko01110,ko01200,ko01210,ko01230,ko01240,ko02010
MWS1882	132.03	88.04	133.038	C4H7NO4	[M-H]-	Iminodiacetic acid	Organic acids	Organic acids	142-73-4	3	3719700	2248200	1364600	7304900	4457200	4566500	6880800	6649300	5212700	C19911	--
mws0275	133.01	71.01	134.022	C4H6O5	[M-H]-	L-Malic acid	Organic acids	Organic acids	97-67-6	1	2088600	2143000	2090100	3006700	2235600	2617200	2184200	2782200	2322500	C00149	ko00020,ko00620,ko00630,ko00710,ko01100,ko01110,ko01200
Lmbn000198	133.01	71.01	134.022	C4H6O5	[M-H]-	3-Dehydro-L-Threonic Acid	Others	Saccharides and Alcohols	-	1	2978200	2068900	2003500	3603300	3061100	2472600	3096800	3150300	2473500	C03064	ko00053,ko01100
Zmdp000972	136.04	91.05	135.035	C4H9NO2S	[M+H]+	S-Methyl-L-cysteine	Amino acids and derivatives	Amino acids and derivatives	1187-84-4	3	4222.4	5878.2	9511.1	9	9	9	20042	14774	24170	C22040	ko02010
HJKP000649	136.07	91.05	135.068	C8H9NO	[M+H]+	N-benzylformamide	Alkaloids	Alkaloids	6343-54-0	3	7748.6	16485	16727	9762.2	9879.1	13961	9	10093	9	C15561	--
mws0889	135.03	75.01	136.037	C4H8O5	[M-H]-	D-Threonic Acid	Others	Saccharides and Alcohols	3909-12-4	1	1061300	1072900	1314600	1922600	2370000	1836100	2004800	2124600	1724200	C21649	--
MWSmce466	135.05	92.03	136.052	C8H8O2	[M-H]-	4-Hydroxyacetophenone	Phenolic acids	Phenolic acids	99-93-4	3	8372.5	18879	61327	41849	81762	12304	11270	16417	6132	C10700	ko01100
MWS1848	135.05	92.03	136.052	C8H8O2	[M-H]-	Phenyl acetate	Phenolic acids	Phenolic acids	122-79-2	3	5151.4	24365	40907	34285	78283	10382	9	9	9	C00548	--
Lmqp002784	138.06	77.04	137.048	C7H7NO2	[M+H]+	Salicylamide	Alkaloids	Phenolamine	65-45-2	2	26037	13317	10630	16641	8045.2	13085	31576	26667	24546	--	--
pme2268	138.06	94.07	137.048	C7H7NO2	[M+H]+	Trigonelline	Alkaloids	Pyridine alkaloids	535-83-1	1	3617400	2056900	1408900	3150100	2519300	2284200	2803500	4601300	2784700	C01004	ko00760
Hmgn001653	137.02	93.04	138.032	C7H6O3	[M-H]-	Protocatechualdehyde	Phenolic acids	Phenolic acids	139-85-5	3	9	9	9	209850	201030	214860	85264	177710	120300	C16700	ko00950
Lmgn001670	137.03	108.02	138.032	C7H6O3	[M-H]-	Salicylic acid	Phenolic acids	Phenolic acids	69-72-7	3	69766	85960	53138	69144	55232	60466	9	9	9	C00805	ko00360,ko01100,ko01110,ko04075
mws0749	137.02	93	138.032	C7H6O3	[M-H]-	4-Hydroxybenzoic acid	Phenolic acids	Phenolic acids	99-96-7	3	9	9	9	127330	162670	368130	171140	297880	141430	C00156	ko00130,ko00790,ko01100,ko01110,ko01240
pme2828	140	99	139.027	C6H5NO3	[M+H]+	4-Nitrophenol	Phenolic acids	Phenolic acids	100-02-7	3	635470	995080	915200	1177800	1049600	974220	503600	552120	838130	C00870	--
mws0704	140.01	78.96	141.019	C2H8NO4P	[M-H]-	O-Phosphorylethanolamine	Alkaloids	Alkaloids	1071-23-4	3	20279	25881	73202	53382	78967	50360	160490	130980	117120	C00346	ko00563,ko00564,ko00600,ko01100
pma2987	142.1	124.09	141.09	C6H11N3O	[M+H]+	Histidinol	Alkaloids	Alkaloids	501-28-0	3	4214300	4180400	4422400	3324300	3089900	2690200	3588000	3371500	3752900	C00860	ko00340,ko01100,ko01110,ko01230
pmb0764	144.05	113.2	143.04	C6H9NOS	[M+H]+	4-Methyl-5-thiazoleethanol	Others	Others	137-00-8	3	180580	155090	147850	127050	77991	80318	84045	100240	96083	C04294	ko00730,ko01100,ko01240
Hmsp000364	144.1	98.09	143.095	C7H13NO2	[M+H]+	L-Cyclopentylglycine	Amino acids and derivatives	Amino acids and derivatives	2521-84-8	3	65034	48814	54394	30686	26576	48381	70991	53026	40132	--	--
MWS1875	143.05	115.05	144.058	C10H8O	[M-H]-	2-Naphthol*	Phenolic acids	Phenolic acids	135-19-3	3	4836.4	5928.2	5294.6	2036.7	2486.5	4276.7	2298.8	3582.4	3317.6	C11713	--
MWS2066	143.05	115.06	144.058	C10H8O	[M-H]-	1-Naphthol*	Phenolic acids	Phenolic acids	90-15-3	3	5601.4	4076.8	3001.9	3347.4	1717.8	4267.4	4862.4	3273.7	3222.7	C11714	--
Lmyn008503	143.11	143.11	144.115	C8H16O2	[M-H]-	Octanoic acid	Lipids	Free fatty acids	124-07-2	3	1157400	1169700	1507100	1370400	1306600	1426600	1476900	1322300	1315200	C06423	ko00061,ko00785,ko01100,ko01240
mws0851	143.11	143.11	144.115	C8H16O2	[M-H]-	Valproic Acid	Organic acids	Organic acids	99-66-1	3	1157400	1169700	1507100	1370400	1306600	1426600	1476900	1322300	1315200	C07185	--
Lmqp000427	146.08	82.07	145.074	C6H11NO3	[M+H]+	N-Methyl-Trans-4-Hydroxy-L-Proline	Amino acids and derivatives	Amino acids and derivatives	4252-82-8	1	808020	479260	588090	816410	518520	90057	864080	850140	894160	--	--
mws0567	146.09	87	145.085	C5H11N3O2	[M+H]+	4-Guanidinobutyric acid	Organic acids	Organic acids	463-00-3	3	59662	49343	62371	28106	25780	47603	66270	106470	79998	C01035	ko00330,ko01100
pme2380	145.01	101	146.022	C5H6O5	[M-H]-	α-Ketoglutaric acid	Organic acids	Organic acids	328-50-7	3	366350	418900	409840	149480	209850	177270	109550	200600	131400	C00026	ko00020,ko00040,ko00053,ko00220,ko00250,ko00300,ko00310,ko00340,ko00430,ko00630,ko00650,ko00660,ko01100,ko01110,ko01200,ko01210,ko01230,ko01240
Lmbn001676	145.05	101.06	146.058	C6H10O4	[M-H]-	3-Hydroxy-3-Methyl-2-Oxopentanoic Acid*	Organic acids	Organic acids	-	3	43034	63815	101230	21032	21293	23442	9	9	9	C14463	ko00290,ko01110,ko01210
Lmbn001609	145.05	83.05	146.058	C6H10O4	[M-H]-	2-Acetyl-2-Hydroxybutanoic Acid	Organic acids	Organic acids	-	3	19239	22661	33858	9	9	14177	9	9	9	C06006	ko00290,ko01100,ko01110,ko01210,ko01230
Wmzn000227	145.06	109.04	146.058	C6H10O4	[M-H]-	2,2-Dimethylsuccinic acid	Organic acids	Organic acids	597-43-3	3	9284.6	8148	33037	4079.8	37126	2917.3	21776	11136	22948	--	--
MWS5136	145.05	101.06	146.058	C6H10O4	[M-H]-	Mono-Methyl Glutarate*	Organic acids	Organic acids	1501-27-5	3	60727	62094	94043	26302	22532	18193	13041	20082	7570.7	--	--
pme0193	147.08	84	146.069	C5H10N2O3	[M+H]+	L-Glutamine	Amino acids and derivatives	Amino acids and derivatives	56-85-9	3	238690	141110	255840	300230	459570	137340	1099000	1145500	996380	C00064	ko00220,ko00230,ko00240,ko00250,ko00630,ko00750,ko00910,ko00970,ko01100,ko01230,ko01240,ko02010
pme0026	147.11	84	146.106	C6H14N2O2	[M+H]+	L-Lysine	Amino acids and derivatives	Amino acids and derivatives	56-87-1	3	272110	162170	270590	351150	532550	146200	1200500	1171400	1106400	C00047	ko00300,ko00310,ko00780,ko00960,ko00970,ko01100,ko01110,ko01210,ko01230,ko02010
pme0014	148.06	84	147.053	C5H9NO4	[M+H]+	L-Glutamic acid	Amino acids and derivatives	Amino acids and derivatives	56-86-0	1	3052500	4480300	3328100	3755000	4962100	3125100	10686000	15947000	11146000	C00025	ko00220,ko00250,ko00330,ko00332,ko00340,ko00430,ko00480,ko00524,ko00630,ko00650,ko00660,ko00860,ko00910,ko00970,ko01100,ko01110,ko01200,ko01210,ko01230,ko01240,ko02010
Zmzn000113	146.05	102.06	147.053	C5H9NO4	[M-H]-	L-threo-3-Methylaspartate	Amino acids and derivatives	Amino acids and derivatives	6061-13-8	3	644220	495640	475710	532240	756650	329110	1672500	1792600	1367800	C03618	ko00630,ko00660,ko01100,ko01200
mws1050	148.06	88	147.053	C5H9NO4	[M+H]+	O-Acetylserine	Amino acids and derivatives	Amino acids and derivatives	5147-00-2	3	90775	92110	205540	75383	85279	54981	39010	41401	34048	C00979	ko00270,ko00908,ko00920,ko01100,ko01110,ko01200,ko01230,ko04122
MWSmce190	148.09	74.02	147.09	C6H13NO3	[M+H]+	(2S,3R,4S)-4-Hydroxyisoleucine*	Amino acids and derivatives	Amino acids and derivatives	55399-93-4	3	66168	50998	39560	79347	86369	41485	106380	138050	108290	--	--
MWSmce608	148.1	74.02	147.09	C6H13NO3	[M+H]+	4-Hydoxy-L-Isoleucine*	Amino acids and derivatives	Amino acids and derivatives	781658-23-9	3	73432	52488	39951	93588	98784	46244	140290	109250	150740	--	--
pmp001285	149.02	65.04	148.016	C8H4O3	[M+H]+	Phthalic anhydride	Phenolic acids	Phenolic acids	85-44-9	1	111030	116130	125020	124940	124080	110580	120070	135830	133070	--	--
pmb2826	147.03	87.1	148.037	C5H8O5	[M-H]-	L-Citramalic acid	Organic acids	Organic acids	6236-09-5	1	63293	102810	178910	378230	1146600	609770	128640	149970	199560	C02614	ko00660,ko01100
MWS3036	147.03	85.03	148.037	C5H8O5	[M-H]-	3-Hydroxyglutaric acid	Organic acids	Organic acids	638-18-6	3	4189500	6595700	7386400	23905000	49243000	25784000	2517600	2497800	2697300	--	--
ML10171848	147.03	85.03	148.037	C5H8O5	[M-H]-	D-Arabinono-1,4-lactone	Others	Saccharides and Alcohols	2782-09-4	2	4826000	6790900	6795200	23023000	49782000	30493000	2709100	2811600	2851000	C00652	ko00053
Zmyn000230	147.03	57.03	148.037	C5H8O5	[M-H]-	2-Dehydro-3-deoxy-L-arabinonate	Others	Saccharides and Alcohols	-	1	802520	1667800	2718800	5736700	19358000	9729200	9	755610	1745800	C00684	ko00053,ko01100
MWSmce439	147.05	119.05	148.052	C9H8O2	[M-H]-	3,4-Dihydrocoumarin	Lignans and Coumarins	Coumarins	119-84-6	3	16835	4013.9	9095.9	17588	16502	25081	21856	7742.6	16728	C02274	--
mws1024	147.05	129	148.052	C9H8O2	[M-H]-	p-Coumaraldehyde	Phenolic acids	Phenolic acids	2538-87-6	3	22213	3869.6	17229	18925	23849	19937	26354	9032.6	16760	C05608	ko00940,ko01100,ko01110
pme3154	147.07	59.01	148.074	C6H12O4	[M-H]-	Mevalonic acid	Organic acids	Organic acids	150-97-0	3	1239600	2111100	2065900	7365200	17934000	10738000	752820	837680	884390	C00418	ko00900,ko01100,ko01110
Lmgp000796	150.06	61.01	149.048	C8H7NO2	[M+H]+	4-Hydroxymandelonitrile	Alkaloids	Phenolamine	13093-65-7	1	264580	244900	209210	980120	1611900	629250	2302200	1188400	3259500	C00650	--
pme1210	150.06	61	149.051	C5H11NO2S	[M+H]+	L-Methionine	Amino acids and derivatives	Amino acids and derivatives	63-68-3	1	253570	185530	186200	796930	1411900	548460	1989300	1092900	2521300	C00073	ko00270,ko00966,ko00970,ko01100,ko01110,ko01210,ko01230,ko01240
mws0224	150.1	61	149.051	C5H11NO2S	[M+H]+	DL-Methionine	Amino acids and derivatives	Amino acids and derivatives	59-51-8	3	161070	240000	124810	1102400	1764400	555120	2227800	840650	2224300	--	--
mws0262	149.01	87	150.016	C4H6O6	[M-H]-	L-Tartaric acid	Organic acids	Organic acids	87-69-4	3	224500	311520	362830	1098300	2623700	1571700	149980	80387	121970	C00898	ko00630,ko01100
mws1499	149.05	59.01	150.053	C5H10O5	[M-H]-	D-Arabinose*	Others	Saccharides and Alcohols	10323-20-3	3	815380	1414100	1480100	1288900	1374500	1877600	1320600	1568900	1406700	C00216	ko00040,ko00053
MWSmce199	149.05	59.02	150.053	C5H10O5	[M-H]-	L-Xylose*	Others	Saccharides and Alcohols	609-06-3	3	1391400	1577800	1509500	1205000	1491300	1934100	1470000	1623300	1725700	C01510	--
pmf0420	149.06	74.9	150.068	C9H10O2	[M-H]-	Benzyl acetate	Organic acids	Organic acids	140-11-4	3	1431500	1425500	1557300	1380500	1443100	1303300	1581100	1386900	1485900	C15513	--
mws0921	149.06	131	150.068	C9H10O2	[M-H]-	p-Coumaryl alcohol	Phenolic acids	Phenolic acids	3690-05-9	3	479550	208250	320880	1125300	1884200	1407100	3181500	1289900	6946200	C02646	ko00940,ko01100,ko01110
Lmxn006423	150	122.01	151.009	C7H5NOS	[M-H]-	2(3H)-Benzothiazolone	Alkaloids	Alkaloids	934-34-9	1	14995	29334	27950	22808	16715	2062	13355	21943	8631.9	--	--
pme1109	152.06	135	151.049	C5H5N5O	[M+H]+	Guanine	Nucleotides and derivatives	Nucleotides and derivatives	73-40-5	2	9	9	9	9	9	9	56795	26316	41145	C00242	ko00230,ko01100
pme0183	152.06	135	151.049	C5H5N5O	[M+H]+	Isoguanine	Nucleotides and derivatives	Nucleotides and derivatives	3373-53-3	3	9	9	9	9	9	9	56795	26316	41145	--	--
MWS3149	151.04	107.05	152.047	C8H8O3	[M-H]-	3-Methoxybenzoic acid	Phenolic acids	Phenolic acids	586-38-9	3	41575	31683	29586	9	9	9	9	9	9	--	--
MWSmce040	153.05	65.04	152.047	C8H8O3	[M+H]+	Isovanillin	Phenolic acids	Phenolic acids	621-59-0	3	19050	30168	12710	152380	109600	114690	81093	81970	85140	--	--
mws0458	151.04	136	152.047	C8H8O3	[M-H]-	Vanillin; 4-Hydroxy-3-Methoxybenzaldehyde	Phenolic acids	Phenolic acids	121-33-5	3	292630	316930	95760	3145200	1953000	2399500	1521500	1261700	1344000	C00755	ko00998,ko01100,ko01110
pme0513	151.06	59	152.068	C5H12O5	[M-H]-	Xylitol*	Others	Saccharides and Alcohols	87-99-0	3	41825	69311	67294	50100	44326	43131	60122	48253	41825	C00379	ko00040,ko01100,ko02010
mws0213	151.06	71	152.068	C5H12O5	[M-H]-	Ribitol*	Others	Saccharides and Alcohols	488-81-3	3	37716	44085	48609	22506	16503	40024	40635	26367	42360	C00474	ko00040,ko00740,ko01100
mws0438	151.06	59	152.068	C5H12O5	[M-H]-	L-Arabitol*	Others	Saccharides and Alcohols	7643-75-6	3	41825	69311	67294	50100	44326	43131	60122	48253	41825	C00532	ko00040,ko01100
MWS1962	153.13	83.05	152.12	C10H16O	[M+H]+	cis-Citral	Organic acids	Organic acids	5392-40-5	3	22770	27378	29686	13264	11341	10283	22823	11681	10850	C09847	ko01110
mws0183	153.02	109.03	154.027	C7H6O4	[M-H]-	3,4-Dihydroxybenzoic acid (Protocatechuic acid)*	Phenolic acids	Phenolic acids	99-50-3	3	4362500	3918500	2158700	641730	599790	564510	493100	316400	348610	C00230	ko01100,ko01110
mws0639	153.02	109.03	154.027	C7H6O4	[M-H]-	2,3-Dihydroxybenzoic Acid*	Phenolic acids	Phenolic acids	303-38-8	3	3758800	3378400	1921600	597030	529350	471540	251300	209310	511570	C00196	ko01110
mws0180	153.02	109.03	154.027	C7H6O4	[M-H]-	2,5-Dihydroxybenzoic acid; Gentisic Acid*	Phenolic acids	Phenolic acids	490-79-9	3	4417300	4057100	2361600	721530	575450	649030	389860	373510	356270	C00628	ko00350,ko01100
pmb3099	153.03	125	154.039	C4H11O4P	[M-H]-	Diethyl phosphate	Organic acids	Organic acids	598-02-7	1	77377	89780	165290	124440	116130	189070	36864	148960	128060	C06608	--
mws0254	156.08	110	155.069	C6H9N3O2	[M+H]+	L-Histidine	Amino acids and derivatives	Amino acids and derivatives	71-00-1	3	248220	97836	106800	2224700	2334100	176140	639870	397140	662960	C00135	ko00340,ko00410,ko00970,ko01100,ko01110,ko01230,ko02010
pmf0174	157.16	157.2	158.167	C10H22O	[M-H]-	1-Decanol	Others	Saccharides and Alcohols	112-30-1	3	7825700	7502100	7830300	8034900	7735400	7471200	8207400	9297500	7658100	C01633	--
Lmbn001467	158.08	116.07	159.09	C7H13NO3	[M-H]-	5-Acetamidopentanoic Acid	Organic acids	Organic acids	1072-10-2	3	29353	18379	35644	17406	36046	15595	10362	11465	15450	C03087	ko00310,ko01100
Zmjn001813	159.07	97.06	160.074	C7H12O4	[M-H]-	Pimelic acid*	Organic acids	Organic acids	111-16-0	3	58526	86380	146770	17764	9	14269	9	9	9	C02656	ko00780,ko01100,ko01240
Lmbn002072	159.07	97.07	160.074	C7H12O4	[M-H]-	2-Propylsuccinic acid*	Organic acids	Organic acids	618-57-5	3	67090	81383	161660	22263	15781	4976.3	9	9	9	C16657	--
mws1550	162.06	73.1	161.051	C6H11NO2S	[M+H]+	S-Allyl-L-cysteine	Amino acids and derivatives	Amino acids and derivatives	21593-77-1	3	89258	19145	124490	12414	7500.9	10493	9	9	9	C16759	--
pme3382	160.06	98	161.069	C6H11NO4	[M-H]-	N-Acetyl-L-threonine	Amino acids and derivatives	Amino acids and derivatives	17093-74-2	3	96174	63900	59221	65709	86280	82110	84259	108040	72976	--	--
mws1346	162.08	98	161.069	C6H11NO4	[M+H]+	DL-2-Aminoadipic acid	Alkaloids	Alkaloids	542-32-5	3	34494	40059	43459	28754	46390	31562	575260	199250	242810	C00956	ko00300,ko00310,ko00311,ko01100,ko01110,ko01210,ko01230
MWS0559	161.05	71.01	162.053	C6H10O5	[M-H]-	1,6-anhydro-β-D-glucose	Others	Saccharides and Alcohols	498-07-7	1	1294100	2273500	2186400	2307800	1974700	2933300	2295500	2347300	2329200	--	--
pmf0440	163.08	91.1	162.068	C10H10O2	[M+H]+	4-MethoxycinnaMaldehyde	Phenolic acids	Phenolic acids	1963-36-6	3	21555	24473	29550	27215	23339	21695	28571	26440	28243	C10475	--
pme2758	162.04	144	163.048	C5H9NO5	[M-H]-	4-Hydroxy-L-glutamic acid	Amino acids and derivatives	Amino acids and derivatives	3913-68-6	3	27814	17934	18073	31648	28766	15056	42570	36310	55054	C03079	--
Lmbn002648	163.04	119.05	164.047	C9H8O3	[M-H]-	α-Hydroxycinnamic Acid*	Phenolic acids	Phenolic acids	5801-57-0	3	368240	245770	2301000	9	9	9	72019	84231	69494	C02763	ko00360,ko01100
Lmmn001643	163.04	119.05	164.047	C9H8O3	[M-H]-	2-Hydroxycinnamic acid*	Phenolic acids	Phenolic acids	583-17-5	3	383140	211020	2203400	9	9	9	90903	133780	58558	C01772	ko00360,ko00940,ko01100,ko01110
pme2529	163.2	101	164.068	C6H12O5	[M-H]-	1,5-Anhydro-D-glucitol	Others	Saccharides and Alcohols	154-58-5	3	285360	252540	295150	514890	530230	409260	352040	365080	376010	C07326	--
pme2435	163	59	164.068	C6H12O5	[M-H]-	L-Fucose*	Others	Saccharides and Alcohols	2438-80-4	3	68357	91645	103080	173760	151170	170080	182770	147090	131100	C01019	ko00051,ko00520,ko01100
mws0854	163	59.01	164.068	C6H12O5	[M-H]-	Rhamnose*	Others	Saccharides and Alcohols	3615-41-6	3	70611	80176	91954	166580	156620	190030	119650	127300	128640	C00507	ko00051,ko01100
pme2617	166.05	102	165.046	C5H11NO3S	[M+H]+	L-Methionine Sulfoxide	Amino acids and derivatives	Amino acids and derivatives	3226-65-1	3	314510	327000	380140	260220	246700	230820	294460	283310	346490	C02989	ko00270
pme0021	166.09	120.08	165.07	C9H11NO2	[M+H]+	L-Phenylalanine	Amino acids and derivatives	Amino acids and derivatives	63-91-2	1	228510	123550	135790	364450	541440	103960	2454200	2538000	2629900	C00079	ko00360,ko00400,ko00460,ko00940,ko00960,ko00966,ko00970,ko00998,ko01100,ko01110,ko01210,ko01230,ko02010
pme0282	165.02	77.04	166.027	C8H6O4	[M-H]-	Phthalic acid	Phenolic acids	Phenolic acids	88-99-3	3	271000	206860	169710	152490	172020	197370	179880	213460	133840	C01606	ko01100,ko02010
pmc0274	167.1	121.1	166.031	C6H6N4S	[M+H]+	6-Methylmercaptopurine	Nucleotides and derivatives	Nucleotides and derivatives	50-66-8	3	465510	275800	303120	749650	756690	198000	4980200	4783100	4763700	C16614	--
MWS1839	165.06	92.03	166.063	C9H10O3	[M-H]-	Ethylparaben	Phenolic acids	Phenolic acids	120-47-8	3	4308.2	3871.7	18828	9	9	9	6442.7	10224	11232	--	--
MWSmce165	165.08	59.02	166.084	C6H14O5	[M-H]-	L-Fucitol	Others	Saccharides and Alcohols	13074-06-1	3	784340	569450	597380	526770	749980	697980	1004600	1439900	1181000	--	--
pmn001681	165.09	149.06	166.099	C10H14O2	[M-H]-	1-(4-Methoxyphenyl)-1-propanol	Phenolic acids	Phenolic acids	5349-60-0	3	245380	198190	215020	194630	247100	179880	144370	172500	178810	--	--
Lmdp003146	167.11	93.07	166.099	C10H14O2	[M+H]+	Rhododendrol	Phenolic acids	Phenolic acids	501-96-2	3	140910	101130	135070	33825	22035	34167	26454	20935	16688	--	--
Zmjp000624	168.06	150.05	167.058	C8H9NO3	[M+H]+	Pyridoxal	Others	Vitamin	66-72-8	2	16931	15476	22026	6105.3	7919	7202.8	10568	21465	15727	C00250	ko00750,ko01100,ko01240
mws2125	166.98	78.7	167.982	C3H5O6P	[M-H]-	Phosphoenolpyruvate	Organic acids	Organic acids	138-08-9	3	467280	352180	360800	1098200	1025600	911140	1375400	1635900	1243100	C00074	ko00010,ko00020,ko00400,ko00440,ko00620,ko00710,ko00998,ko01100,ko01110,ko01200,ko01230,ko01240
MWSmce501	167.04	108.02	168.042	C8H8O4	[M-H]-	Protocatechuic Acid Methyl Ester	Phenolic acids	Phenolic acids	2150-43-8	1	3859800	3409700	2632800	65184	47308	37672	67400	69484	83463	--	--
Hmbp001276	169.05	65.03	168.042	C8H8O4	[M+H]+	Gallacetophenone	Phenolic acids	Phenolic acids	528-21-2	2	82295	87970	60724	24297	68232	37463	18308	80025	41435	--	--
pme1383	170.08	134.1	169.074	C8H11NO3	[M+H]+	Pyridoxine	Others	Vitamin	65-23-6	1	3517200	4214300	4441100	1892800	2278300	1424900	3147000	2160000	3133500	C00314	ko00750,ko01100,ko01240
MWS0933	170.09	124.09	169.085	C7H11N3O2	[M+H]+	1-Methylhistidine	Amino acids and derivatives	Amino acids and derivatives	332-80-9	3	131970	122550	38802	77327	46574	81404	113690	81996	105450	--	--
MWStz063	170.15	152.14	169.147	C10H19NO	[M+H]+	2-Ethyl-2,6,6-trimethylpiperidin-4-one	Alkaloids	Piperidine alkaloids	133568-79-3	3	71126	127600	98162	9	9	9	53208	44935	53300	--	--
Zmzn000078	168.99	78.96	169.998	C3H7O6P	[M-H]-	Dihydroxyacetone phosphate	Others	Saccharides and Alcohols	57-04-5	3	450450	757740	903880	615830	390280	547340	458290	843190	952770	C00111	ko00010,ko00040,ko00051,ko00052,ko00561,ko00562,ko00564,ko00640,ko00710,ko00760,ko01100,ko01110,ko01200,ko01230
pme3186	169	79	169.998	C3H7O6P	[M-H]-	DL-Glyceraldehyde-3-phosphate	Organic acids	Organic acids	591-59-3	3	382590	517790	561980	411630	304220	395720	252880	401890	476700	C00661	--
ML10176345	171.03	109.03	172.037	C7H8O5	[M-H]-	3-Dehydroshikimic acid	Organic acids	Organic acids	2922-42-1	3	11771	10038	13593	9	12453	9539.2	9723.2	28061	23564	C02637	ko00400,ko01100,ko01110,ko01230,ko01240
mws0242	173.08	111	174.089	C8H14O4	[M-H]-	Suberic Acid	Organic acids	Organic acids	505-48-6	3	34779	59664	83153	61762	61327	49167	40399	77830	60807	C08278	--
Zmyn000155	173.11	131.08	174.1	C7H14N2O3	[M-H]-	N-α-Acetyl-L-ornithine	Amino acids and derivatives	Amino acids and derivatives	6205-08-9	3	37593	10256	10612	43827	123390	24205	64729	49591	88538	C00437	ko00220,ko01100,ko01110,ko01210,ko01230
mws0260	175.12	116	174.112	C6H14N4O2	[M+H]+	L-Arginine	Amino acids and derivatives	Amino acids and derivatives	74-79-3	2	252170	76581	62576	735700	921970	282480	953170	859010	809730	C00062	ko00220,ko00261,ko00330,ko00472,ko00970,ko01100,ko01110,ko01230,ko02010
pme2559	174.04	88	175.048	C6H9NO5	[M-H]-	N-Acetyl-L-Aspartic Acid	Amino acids and derivatives	Amino acids and derivatives	997-55-7	3	83912	88189	73858	44061	54382	42841	51695	29374	58008	C01042	ko00250,ko01100
pme0008	176.1	113	175.096	C6H13N3O3	[M+H]+	L-Citrulline	Amino acids and derivatives	Amino acids and derivatives	372-75-8	3	32625	29845	61400	121940	149020	56009	136970	162850	149660	C00327	ko00220,ko01100,ko01110,ko01230
Lmbn001754	175.06	115.04	176.068	C7H12O5	[M-H]-	3-Isopropylmalic Acid*	Organic acids	Organic acids	921-28-8	1	1792500	1092000	2061600	1597800	2203800	1723800	391960	566230	920760	C04411	ko00290,ko01100,ko01110,ko01210,ko01230
pmb3101	175.06	115	176.068	C7H12O5	[M-H]-	2-Isopropylmalic Acid*	Organic acids	Organic acids	49601-06-1	1	1781400	1233800	2160800	1729100	2406000	1730100	388830	615170	917620	C02504	ko00290,ko00620,ko01100,ko01110,ko01210,ko01230
Zmgn001448	175.06	115.04	176.068	C7H12O5	[M-H]-	2-Propylmalic Acid*	Organic acids	Organic acids	-	1	1792500	1092000	2061600	1597800	2203800	1723800	391960	566230	920760	C05994	ko00620
Hmsp003093	179.03	77.04	178.027	C9H6O4	[M+H]+	3,7-Dihydroxychromen-4-one	Others	Others	-	3	29412	32586	25489	106190	67716	55722	34011	42576	41793	--	--
pme2253	177.04	59	178.048	C6H10O6	[M-H]-	L-Gulono-1,4-Lactone	Others	Saccharides and Alcohols	1128-23-0	3	68326	173670	187590	121260	171290	187280	149350	161140	195510	C01040	ko00053,ko01100,ko01240
pme1021	177.14	99	178.048	C6H10O6	[M-H]-	D-Glucono-1,5-lactone	Others	Saccharides and Alcohols	90-80-2	3	191820	326550	452730	528980	401280	583800	420140	466870	516410	C00198	ko00030,ko01100,ko01110,ko01200
pmb2795	177	145	178.063	C10H10O3	[M-H]-	4-Methoxycinnamic acid	Phenolic acids	Phenolic acids	830-09-1	3	3270.7	7605.5	13818	5585.1	5445.1	9126	15017	21895	6093.9	--	--
mws2212	179.03	135.05	180.042	C9H8O4	[M-H]-	Caffeic acid	Phenolic acids	Phenolic acids	331-39-5	3	75653	68555	384830	9	9	9	9	128090	30232	C01197	ko00940,ko01100,ko01110
mws4170	179.06	59.01	180.063	C6H12O6	[M-H]-	D-Glucose*	Others	Saccharides and Alcohols	50-99-7	1	40352000	50072000	47486000	56632000	53945000	60108000	56321000	60062000	58687000	C00031	ko00010,ko00030,ko00052,ko00500,ko00520,ko00524,ko00901,ko01100,ko01110,ko02010
pmf0139	179.06	59	180.063	C6H12O6	[M-H]-	D-Galactose*	Others	Saccharides and Alcohols	59-23-4	1	42802000	53000000	54771000	80653000	76636000	65010000	65047000	67730000	86725000	C00124	ko00052,ko01100
Hmln000297	179.05	59.01	180.063	C6H12O6	[M-H]-	Inositol*	Others	Saccharides and Alcohols	87-89-8	1	37058000	47054000	48844000	55961000	56457000	60185000	56252000	69663000	57111000	C00137	ko00052,ko00053,ko00562,ko01100,ko01110,ko02010,ko04070
pmf0138	179.06	59	180.063	C6H12O6	[M-H]-	D-Mannose*	Others	Saccharides and Alcohols	3458-28-4	1	8617800	11277000	6964300	12566000	18290000	19968000	18767000	20384000	15131000	C00159	ko00051,ko00052,ko00520,ko01100,ko02010
mws1164	179.06	59.01	180.063	C6H12O6	[M-H]-	D-Fructose*	Others	Saccharides and Alcohols	57-48-7	1	39293000	50655000	54530000	56350000	54176000	59671000	54838000	57422000	56666000	C05003	--
mws0093	179.07	146	180.079	C10H12O3	[M-H]-	Coniferyl alcohol	Phenolic acids	Phenolic acids	458-35-5	3	12417	31871	32081	76658	60247	124720	79737	50830	66185	C00590	ko00940,ko00998,ko01100,ko01110
Lmbn004847	179.07	146.04	180.079	C10H12O3	[M-H]-	4-Methoxyphenylpropionic acid	Phenolic acids	Phenolic acids	-	3	3315	3315	9402.9	26323	11462	32763	27540	16520	27611	--	--
MWS2070	179.07	92.03	180.079	C10H12O3	[M-H]-	Propyl 4-hydroxybenzoate	Phenolic acids	Phenolic acids	94-13-3	3	5636	10815	18701	8601.6	8826.1	9001.4	8573.3	7575.2	8655.9	--	--
MWStz070	182.08	91.05	181.074	C9H11NO3	[M+H]+	N-(2-Hydroxy-4-methoxyphenyl)acetamide	Alkaloids	Phenolamine	58469-06-0	3	160340	91919	266780	226120	253370	82303	695420	570310	904870	--	--
mws0250	182.08	136.1	181.074	C9H11NO3	[M+H]+	L-Tyrosine	Amino acids and derivatives	Amino acids and derivatives	60-18-4	3	186990	128030	352860	280750	355020	120120	843270	659910	1142200	C00082	ko00130,ko00261,ko00350,ko00360,ko00400,ko00460,ko00730,ko00940,ko00950,ko00965,ko00966,ko00970,ko00998,ko01100,ko01110,ko01210,ko01230,ko01240
mws1350	181.05	151	182.058	C9H10O4	[M-H]-	Syringaldehyde; 4-Hydroxy-3,5-Dimethoxybenzaldehyde	Phenolic acids	Phenolic acids	134-96-3	3	17304	11144	12155	200380	136650	125410	259730	231470	260680	--	--
MWSmce455	181.05	107.01	182.058	C9H10O4	[M-H]-	Vanillic acid methyl ester	Phenolic acids	Phenolic acids	3943-74-6	3	9	9	9	33870	14120	18542	13448	9572.8	13559	--	--
pme2237	181.07	101	182.079	C6H14O6	[M-H]-	Dulcitol*	Others	Saccharides and Alcohols	608-66-2	1	7729600	12443000	22807000	8031100	16146000	10469000	4823000	4734500	7141200	C01697	ko00052,ko01100
mws0214	181.07	71	182.079	C6H14O6	[M-H]-	D-Sorbitol*	Others	Saccharides and Alcohols	50-70-4	1	7962200	13711000	22717000	7930100	19672000	11570000	4771100	4209100	6510500	C00794	ko00051,ko00052,ko01100,ko02010
mws1155	181.07	101.02	182.079	C6H14O6	[M-H]-	D-Mannitol*	Others	Saccharides and Alcohols	69-65-8	1	2269900	4052000	7616700	2489200	5520400	3177600	1287700	1327200	1997400	C00392	ko00051,ko01100,ko02010
pme2596	184.06	148	183.053	C8H9NO4	[M+H]+	4-Pyridoxic acid	Others	Vitamin	82-82-6	1	81173	102490	79242	57340	48047	55562	84936	81297	70957	C00847	ko00750,ko01100
MWSmce387	183.03	124.02	184.037	C8H8O5	[M-H]-	3-O-Methylgallic acid	Phenolic acids	Phenolic acids	3934-84-7	3	294200	255510	153550	9	9	9	9	9	9	C05616	--
MWSmce230	183.03	124.02	184.037	C8H8O5	[M-H]-	Methyl gallate	Phenolic acids	Phenolic acids	99-24-1	3	294200	255510	153550	9	9	9	9	9	9	--	--
pmb1754	184	125	184.073	C5H15NO4P+	[M]+	O-Phosphocholine	Alkaloids	Alkaloids	107-73-3	3	26754	23257	56270	15266	24033	25554	182190	103290	43687	C00588	ko00564,ko01100
Zmgn000447	184.98	78.96	185.993	C3H7O7P	[M-H]-	3-Phospho-D-glyceric acid	Others	Saccharides and Alcohols	820-11-1	3	936190	1012800	1134600	1893200	1710100	1947900	2246200	2971000	2455700	C00197	ko00010,ko00030,ko00260,ko00270,ko00561,ko00630,ko00710,ko01100,ko01110,ko01200,ko01230,ko01240
mws0752	185.15	185.16	186.162	C11H22O2	[M-H]-	Undecylic Acid	Lipids	Free fatty acids	112-37-8	3	1122300	1189500	1178500	1138600	1116800	1112500	1179000	1203900	1115500	C17715	--
Hmmp001310	188.07	118.07	187.063	C11H9NO2	[M+H]+	3-Indoleacrylic acid	Alkaloids	Plumerane	1204-06-4	1	131300	99875	214850	548350	575080	199120	766690	739910	604870	C21283	--
pmn001492	187.1	123.1	188.041	C11H8O3	[M-H]-	Ayapin	Lignans and Coumarins	Coumarins	494-56-4	3	37774	53842	81144	42159	44037	53227	33692	25475	30220	C18078	--
pme0137	187.07	125	188.08	C7H12N2O4	[M-H]-	N-Acetyl-L-Glutamine	Amino acids and derivatives	Amino acids and derivatives	2490-97-3	3	2744700	3067300	2260100	3574800	2238500	2939000	2267600	2493600	2053300	--	--
mws0237	187.1	125	188.105	C9H16O4	[M-H]-	Azelaic acid	Organic acids	Organic acids	123-99-9	3	528240	721120	992860	594570	640020	776240	514670	521580	586690	C08261	--
pme0122	189.12	126	188.116	C8H16N2O3	[M+H]+	N6-Acetyl-L-lysine	Amino acids and derivatives	Amino acids and derivatives	692-04-6	3	52037	44489	9	17526	70585	12468	123540	151970	77148	C02727	ko00310,ko01100
Zmdp000292	189.14	70.07	188.127	C7H16N4O2	[M+H]+	Arginine methyl ester	Amino acids and derivatives	Amino acids and derivatives	-	3	43758	10158	4741.7	171670	217380	61954	121100	53026	17853	--	--
Zmzp000145	189.16	84.08	188.152	C9H20N2O2	[M+H]+	Trimethyllysine	Amino acids and derivatives	Amino acids and derivatives	23284-33-5	3	410020	208450	204810	460730	537180	205030	695590	733910	861890	C03793	ko00310,ko01100
pme0075	188.06	128	189.064	C7H11NO5	[M-H]-	N-Acetyl-L-glutamic acid	Amino acids and derivatives	Amino acids and derivatives	1188-37-0	3	126530	114330	130450	18931	16467	5134	27624	44710	27113	C00624	ko00220,ko01100,ko01110,ko01210,ko01230
mws0193	190.12	127	189.111	C7H15N3O3	[M+H]+	L-Homocitrulline	Amino acids and derivatives	Amino acids and derivatives	1190-49-4	3	12298	16741	12396	8392.2	12298	4785.1	29717	15838	30446	C02427	--
mws0281	191.02	111.01	192.027	C6H8O7	[M-H]-	Citric Acid	Organic acids	Organic acids	77-92-9	1	4823100	4680500	4219800	5856700	4213100	4882600	12019000	10408000	12759000	C00158	ko00020,ko00250,ko00630,ko01100,ko01110,ko01200,ko01210,ko01230,ko01240
Zmyn000453	191.02	111.01	192.027	C6H8O7	[M-H]-	Isocitric Acid	Organic acids	Organic acids	320-77-4	1	30932000	37098000	25843000	30854000	24771000	29861000	44365000	37809000	43281000	C00311	ko00020,ko00630,ko01100,ko01110,ko01200,ko01210,ko01230,ko01240
mws0277	191.06	85	192.063	C7H12O6	[M-H]-	Quinic Acid	Organic acids	Organic acids	77-95-2	2	12942000	14451000	9678900	12662000	8654400	12046000	19175000	16460000	18278000	C00296	ko00400,ko01100
mws1189	193.04	72.8	194.033	C6H10O7	[M-H]-	D-Galacturonic acid*	Others	Saccharides and Alcohols	685-73-4	3	673870	2895600	315970	2189700	1122300	3387700	525600	549350	480220	C00333	ko00040,ko00053,ko00520,ko01100,ko01240,ko02010
pme3705	193.04	73	194.043	C6H10O7	[M-H]-	D-Glucoronic acid*	Others	Saccharides and Alcohols	6556-12-3	3	1097100	4387300	478690	3584200	1632200	5052900	677460	788790	664730	C00191	ko00040,ko00053,ko00520,ko00562,ko01100,ko01240
MWSmce632	195.06	93.03	194.058	C10H10O4	[M+H]+	Vanillin acetate	Phenolic acids	Phenolic acids	881-68-5	3	37903	70534	36844	5726.5	6370.8	5838.6	9	9	9	--	--
pme0422	193.06	134	194.058	C10H10O4	[M-H]-	Isoferulic Acid	Phenolic acids	Phenolic acids	25522-33-2	3	54705	31648	781780	26158	30582	14581	24376	9	19726	C10470	--
MWSslk097	195.06	163.04	194.058	C10H10O4	[M+H]+	Dimethyl phthalate	Phenolic acids	Phenolic acids	131-11-3	3	30225	30350	27251	36347	36459	37121	33315	31530	26279	C11233	--
mws0014	193.05	134.01	194.058	C10H10O4	[M-H]-	Ferulic acid	Phenolic acids	Phenolic acids	537-98-4	3	49495	41317	735990	12210	14581	22580	9	14759	11501	C01494	ko00940,ko01100,ko01110
mws2104	193.07	99.01	194.079	C7H14O6	[M-H]-	D-Pinitol	Others	Saccharides and Alcohols	10284-63-6	3	37240	58250	40945	80619	32501	95021	51996	78147	67876	C03844	--
pme0534	195.05	74.9	196.058	C6H12O7	[M-H]-	Gluconic acid	Others	Saccharides and Alcohols	526-95-4	2	993260	897620	1093000	1973600	2311600	1822700	1329600	2637200	1135000	C00257	ko00030,ko01100,ko01110,ko01200
MWS20182	195.07	136.05	196.074	C10H12O4	[M-H]-	Dihydroferulic Acid	Phenolic acids	Phenolic acids	1135-23-5	3	145070	130240	89997	9	9	9	10670	8263.3	12925	--	--
Zmzn000079	199	78.96	200.009	C4H9O7P	[M-H]-	D-Erythrose-4-phosphate	Others	Saccharides and Alcohols	585-18-2	3	204220	224170	239630	101090	57441	74236	103180	119300	148930	C00279	ko00030,ko00400,ko00710,ko00750,ko00998,ko01100,ko01110,ko01200,ko01230,ko01240
pmb2640	199.17	199.17	200.178	C12H24O2	[M-H]-	Dodecanoic acid (Lauric acid)	Lipids	Free fatty acids	143-07-7	1	252700	366900	613040	227800	291890	162410	104620	122780	117400	C02679	ko00061,ko01100,ko01110
MWS5164	203.15	70.07	202.143	C8H18N4O2	[M+H]+	N,N'-Dimethylarginine;SDMA	Amino acids and derivatives	Amino acids and derivatives	30344-00-4	3	244710	96561	78827	221600	196820	107830	205130	165830	140990	--	--
mws0018	203.22	83	202.216	C10H26N4	[M+H]+	Spermine	Alkaloids	Alkaloids	71-44-3	3	4420800	4763300	4542300	3579300	3430800	2634900	3922200	3382500	3723200	C00750	ko00330,ko00410,ko00480,ko00770,ko01100,ko01240
mws0282	203.08	116.05	204.09	C11H12N2O2	[M-H]-	L-Tryptophan	Amino acids and derivatives	Amino acids and derivatives	73-22-3	1	643740	605120	1321700	2922000	2870700	920910	3716200	4077700	3282100	C00078	ko00260,ko00380,ko00400,ko00901,ko00966,ko00970,ko00998,ko01100,ko01110,ko01210,ko01230,ko01240
pmb0818	206.1	147.5	205.074	C11H11NO3	[M+H]+	Methoxyindoleacetic acid	Alkaloids	Plumerane	3471-31-6	3	3152.5	12027	16341	40206	45439	15082	71150	75380	52140	C05660	ko00380
Lmbn013410	205.16	189.13	206.167	C14H22O	[M-H]-	2,4-Di-Tert-Butylphenol*	Phenolic acids	Phenolic acids	96-76-4	1	473570	458450	473960	448770	473590	475990	499240	528430	458950	--	--
Lmln010063	205.16	189.13	206.167	C14H22O	[M-H]-	2,6-Di-tert-butylphenol*	Phenolic acids	Phenolic acids	128-39-2	1	492640	460650	475480	479150	468890	450650	543890	589620	409460	--	--
Lmsn000954	207.09	59.01	208.095	C8H16O6	[M-H]-	Dambonitol	Others	Saccharides and Alcohols	523-94-4	3	155560	169990	97306	114380	106450	132870	110530	103090	113160	--	--
Zmpn000199	209.03	85.03	210.038	C6H10O8	[M-H]-	D-Galactaric acid*	Others	Saccharides and Alcohols	526-99-8	1	864010	993100	1035200	2946600	2171400	1568200	1348700	1949400	2145400	C00879	ko00053,ko01100
Zmyn000108	209.03	85.03	210.038	C6H10O8	[M-H]-	D-Saccharic acid*	Others	Saccharides and Alcohols	87-73-0	1	996300	1570800	892160	295090	275150	306540	9	9	9	C00818	ko00053,ko01100
Hmcn000192	209.07	59.01	210.073	C7H14O7	[M-H]-	Sedoheptulose	Others	Saccharides and Alcohols	3019-74-7	2	417160	1650300	1355500	2394800	2471300	2677700	1887500	1822600	1332900	C02076	ko00710,ko01100
Zmgn003633	211.13	183.14	212.141	C12H20O3	[M-H]-	12-Oxo-10E-Dodecenoic Acid	Lipids	Free fatty acids	65410-38-0	2	9347.2	9574.1	8843.3	11258	8840.7	7697.9	8779.7	9085.8	9055	C16309	ko00592,ko01110
pmb2507	213.1	97	214.024	C5H11O7P	[M-H]-	2-Deoxyribose-1-phosphate	Nucleotides and derivatives	Nucleotides and derivatives	17210-42-3	3	316170	191510	697170	131110	48078	56465	97267	88794	147960	C00672	ko00030,ko00240,ko01100
mws0863	213.02	97	214.024	C5H11O7P	[M-H]-	2-Deoxyribose-5'-phosphate	Nucleotides and derivatives	Nucleotides and derivatives	102916-66-5	3	56093	25751	69233	23119	23505	16556	27252	11065	18897	C00673	ko00030,ko01100
pme0170	217.13	158	216.122	C8H16N4O3	[M+H]+	N-Acetyl-L-Arginine	Amino acids and derivatives	Amino acids and derivatives	155-84-0	3	9588.2	9	3480.8	33884	10969	6531	9	9	9	--	--
MWS1900	215.13	153.13	216.136	C11H20O4	[M-H]-	Undecanedioic acid	Lipids	Free fatty acids	1852-04-6	1	22444	28402	32141	29360	20828	21679	21247	24187	24725	--	--
pme2566	217.08	199	218.09	C8H14N2O5	[M-H]-	5-L-Glutamyl-L-amino acid	Amino acids and derivatives	Amino acids and derivatives	5875-41-2	3	34919	30413	26004	57390	46764	32623	34488	36024	24514	--	--
MWSmce257	218.11	88.04	219.111	C9H17NO5	[M-H]-	D-Pantothenic Acid	Others	Vitamin	79-83-4	1	929920	739710	832170	704520	910150	826150	1564500	2412100	1854300	C00864	ko00410,ko00770,ko01100,ko01110,ko01240
Hmyp002656	222.08	130.06	221.068	C11H11NO4	[M+H]+	Methyl dioxindole-3-acetate	Alkaloids	Plumerane	57061-18-4	3	16042	15373	9452.7	7979.3	9	8777.7	21701	10717	13369	--	--
pme2755	222	144	221.09	C8H15NO6	[M+H]+	N-Acetyl-D-glucosamine	Others	Saccharides and Alcohols	7512-17-6	3	287490	321490	288600	210920	246350	162630	261340	194320	224890	C00140	ko00520,ko01100,ko02010
mws4174	222.1	138	221.09	C8H15NO6	[M+H]+	N-Acetyl-D-mannosamine	Others	Saccharides and Alcohols	7772-94-3	3	17838	23209	20191	20344	29636	32548	17085	23743	19366	C00645	ko00520,ko01100
mws2608	222.1	84.05	221.09	C8H15NO6	[M+H]+	N-Acetyl-D-galactosamine	Others	Saccharides and Alcohols	1811-31-0	3	297720	395110	395200	214140	241970	197190	308420	251290	248560	C01132	ko00052,ko01100
mws0119	227.2	227.2	228.209	C14H28O2	[M-H]-	Myristic Acid	Lipids	Free fatty acids	544-63-8	3	9002800	11470000	14398000	5757000	10133000	6969100	5526700	7182600	4485900	C06424	ko00061,ko01100
Lmhn003240	237.04	121.03	238.048	C11H10O6	[M-H]-	Benzoylmalic acid	Phenolic acids	Phenolic acids	22138-51-8	3	53627	30726	27573	20055	21441	19030	149680	124370	49302	--	--
Lmyn000160	237.06	87.01	238.069	C8H14O8	[M-H]-	Mucic acid Dimethyl Ester	Phenolic acids	Phenolic acids	-	1	639890	785120	1013200	914170	1186500	922600	1272600	1453000	1493000	--	--
MWS0552	239.2	223.03	240.209	C15H28O2	[M-H]-	Cis-10-Pentadecenoic Acid(C15: 1)	Lipids	Free fatty acids	84743-29-3	1	2170300	2371900	1393900	2176400	2491900	1887100	1322500	928770	766710	--	--
pme2827	239	223	240.245	C16H32O	[M-H]-	Palmitaldehyde	Lipids	Free fatty acids	629-80-1	3	61943000	62922000	61675000	62341000	63127000	62016000	56279000	58288000	58804000	C00517	ko00071
mws0359	241.22	241.22	242.225	C15H30O2	[M-H]-	Pentadecanoic Acid	Lipids	Free fatty acids	1002-84-2	3	138400	227500	336580	99297	133850	102940	91077	110160	92210	C16537	--
MWS2430	241.22	241.21	242.225	C15H30O2	[M-H]-	13-methylmyristic acid	Lipids	Free fatty acids	2485-71-4	1	72662	115350	199950	60595	77386	51559	43691	57468	42083	--	--
ML10180524	244.09	112.05	243.086	C9H13N3O5	[M+H]+	Cytarabine	Nucleotides and derivatives	Nucleotides and derivatives	147-94-4	3	172840	237280	376270	48789	13518	54816	33187	125190	54336	C02961	--
pme3732	244.09	112	243.086	C9H13N3O5	[M+H]+	Cytidine	Nucleotides and derivatives	Nucleotides and derivatives	65-46-3	3	212240	413120	537200	67411	39756	71421	78622	190930	114130	C00475	ko00240,ko01100,ko02010
MWSmce295	245.07	113.03	244.07	C9H12N2O6	[M+H]+	1-beta-D-Arabinofuranosyluracil	Nucleotides and derivatives	Nucleotides and derivatives	3083-77-0	3	25520	68474	77956	9500.5	12513	18514	11620	67178	28106	C16908	--
mws0248	243.06	110	244.07	C9H12N2O6	[M-H]-	Uridine	Nucleotides and derivatives	Nucleotides and derivatives	58-96-8	3	50273	112890	118610	20069	15929	18105	36794	255070	60013	C00299	ko00240,ko01100,ko02010
MWS5231	243.16	181.16	244.167	C13H24O4	[M-H]-	Tridecanedioic acid	Lipids	Free fatty acids	505-52-2	2	100470	105730	111600	105200	101640	111890	103160	101140	111720	--	--
pmb2591	245.09	203.2	246.1	C13H14N2O3	[M-H]-	N-Acetyl-L-Tryptophan	Amino acids and derivatives	Amino acids and derivatives	1218-34-4	1	20282000	27525000	21606000	40783000	29903000	38656000	23505000	17292000	19631000	--	--
pme1306	250.05	134	249.04	C8H12NO6P	[M+H]+	Pyridoxine-5'-phosphate	Others	Vitamin	447-05-2	3	5935.7	3664.1	2903	7486.5	6621.4	10441	4549.2	4555.2	5671.1	C00627	ko00750,ko01100,ko01240
mws0040	255.07	153	254.058	C15H10O4	[M+H]+	Chrysin	Flavonoids	Flavones	480-40-0	3	3258.4	6787.6	1868.8	9	9	9	9	9	9	C10028	ko00941
Lmcn009122	253.22	235.21	254.225	C16H30O2	[M-H]-	(7Z)-Hexadecenoic acid	Lipids	Free fatty acids	2416-19-5	3	2951.5	9647.8	12749	9	9	9	9	9	9	--	--
pma3101	256.08	124.1	256.082	C11H14NO6+	[M]+	Nicotinate D-ribonucleoside	Others	Vitamin	17720-18-2	3	210900	142160	225560	136140	161140	148840	223910	371840	289650	C05841	ko00760,ko01100
mws1488	255.23	237.22	256.24	C16H32O2	[M-H]-	Palmitic acid	Lipids	Free fatty acids	57-10-3	3	16380	16171	21250	14837	18189	15129	17049	17315	11485	C00249	ko00061,ko00062,ko00071,ko00073,ko01040,ko01100,ko01212
mws0120	258.11	104.11	257.103	C8H20NO6P	[M+H]+	Choline Alfoscerate	Lipids	PC	28319-77-9	1	735440	721330	512230	404910	431200	368020	470060	394020	725940	C00670	ko00564,ko00565
MWSslk133	257.18	195.18	258.183	C14H26O4	[M-H]-	1,14-Tetradecanedioic Acid	Lipids	Free fatty acids	821-38-5	3	27805	26610	34380	35694	28845	34214	31192	29477	29628	--	--
Zmyn000110	258.04	78.96	259.046	C6H14NO8P	[M-H]-	D-Glucosamine 1-phosphate	Others	Saccharides and Alcohols	2152-75-2	3	231770	238950	147470	76667	46447	71432	58090	56153	53911	C06156	ko00520,ko01100
mws0866	259.02	97	260.03	C6H13O9P	[M-H]-	D-Glucose 6-phosphate*	Others	Saccharides and Alcohols	56-73-5	1	4830900	5132100	10328000	2300000	1600500	1771400	3331300	4681700	4621100	C00092	ko00500,ko00524,ko00562,ko00998,ko01100,ko01110
mws1090	259.02	97	260.03	C6H13O9P	[M-H]-	Glucose-1-phosphate*	Others	Saccharides and Alcohols	59-56-3	1	5287600	5347100	9910200	2410400	1620500	1912400	3117200	4894500	4721400	C00103	ko00010,ko00040,ko00052,ko00500,ko00520,ko00523,ko00561,ko01100,ko01110,ko01240
Zmdp002216	261.14	86.1	260.137	C11H20N2O5	[M+H]+	L-γ-Glutamyl-L-leucine	Amino acids and derivatives	Amino acids and derivatives	2566-39-4	1	15232	26018	13963	50764	53014	48485	24400	9	13260	--	--
MWS4309	262.12	188.07	261.111	C13H15N3O3	[M+H]+	Glycyl-tryptophan	Amino acids and derivatives	Amino acids and derivatives	2390-74-1	1	12164	10266	11683	12233	11607	7072.6	2562.9	1294.8	4553.4	--	--
Zmpn000095	261.04	78.96	262.045	C6H15O9P	[M-H]-	Sorbitol-6-phosphate	Others	Saccharides and Alcohols	20479-58-7	3	126440	92384	257740	52806	72101	66549	101690	149180	155020	C01096	ko00051,ko01100
Lmtn004049	263.13	204.12	264.136	C15H20O4	[M-H]-	Abscisic acid	Organic acids	Organic acids	21293-29-8	1	280670	469160	201390	340430	260960	345840	107690	140340	114130	C06082	ko00906,ko01100,ko01110,ko04075
pme0230	268.1	136.06	267.097	C10H13N5O4	[M+H]+	Adenosine	Nucleotides and derivatives	Nucleotides and derivatives	58-61-7	1	7200200	10519000	11671000	4483600	6194100	4544900	5738800	13164000	7294400	C00212	ko00230,ko01100,ko02010
pme1119	269.09	137	268.081	C10H12N4O5	[M+H]+	Inosine	Nucleotides and derivatives	Nucleotides and derivatives	58-63-9	3	9	9	8395.2	5510.8	7047.3	19811	9229	9	9	C00294	ko00230,ko01100,ko02010
mws0383	267.23	267.23	268.24	C17H32O2	[M-H]-	10-Heptadecenoic Acid	Lipids	Free fatty acids	29743-97-3	3	560320	1038100	1163700	543650	764780	852760	599870	619220	581940	--	--
pme0376	271.06	151	272.068	C15H12O5	[M-H]-	Naringenin (5,7,4'-Trihydroxyflavanone)*	Flavonoids	Flavanones	480-41-1	3	8936.4	6092.6	16980	9	9	9	6166.9	7064.7	6612.8	C00509	ko00941,ko00943,ko01100,ko01110
mws0914	271.06	151	272.068	C15H12O5	[M-H]-	Pinobanksin*	Flavonoids	Flavanonols	548-82-3	3	8936.4	6092.6	16980	9	9	9	6166.9	7064.7	6612.8	C09826	ko00941
Lmmn003323	271.23	225.22	272.235	C16H32O3	[M-H]-	2-Hydroxyhexadecanoic acid	Organic acids	Organic acids	764-67-0	1	103120	170810	227520	86032	207630	143800	163380	106170	98479	--	--
pme1201	273.08	167	274.084	C15H14O5	[M-H]-	Phloretin	Flavonoids	Chalcones	60-82-2	2	88027	63753	118030	77895	144280	77782	25021	123000	79362	C00774	ko00941,ko01110
mws1038	277.12	146	278.13	C11H22N2O4S	[M-H]-	Pantetheine	Others	Others	496-65-1	3	8167.4	13036	6934.2	2099.8	6708	3989	6196.1	7530.9	3539.2	C00831	ko00332,ko00770,ko01110
MWSmce341	279.16	149.03	278.152	C16H22O4	[M+H]+	Butyl isobutyl phthalate*	Phenolic acids	Phenolic acids	17851-53-5	1	4481900	4041500	4119100	4035400	4265700	4303000	4126500	4399900	4445900	--	--
Lmxp011770	279.16	149.02	278.152	C16H22O4	[M+H]+	Diisobutyl phthalate*	Phenolic acids	Phenolic acids	84-69-5	1	4281900	4038200	4133200	3763400	3932700	4230000	4162500	4374200	4147800	C15205	--
Lmlp012720	279.16	149.02	278.152	C16H22O4	[M+H]+	Dibutyl phthalate*	Phenolic acids	Phenolic acids	84-74-2	1	4215000	4095200	4085500	3831600	4020100	4138800	4127700	4308100	3842400	C14214	--
pmb1650	279.2	149.4	278.225	C18H30O2	[M+H]+	Octadeca-11E,13E,15Z-trienoic acid	Lipids	Free fatty acids	25575-00-2	3	1636800	1583900	1636700	1469100	1702300	1614600	1619600	1746900	1604500	--	--
Lmbn005923	277.22	59.01	278.225	C18H30O2	[M-H]-	Crepenynic acid	Lipids	Free fatty acids	2277-31-8	1	19963	20024	28293	9	9	9	9	9	9	C07289	ko00591
mws0367	277.22	277.22	278.225	C18H30O2	[M-H]-	α-Linolenic Acid*	Lipids	Free fatty acids	463-40-1	1	4576700	7528200	8161100	2590700	2993600	2240500	2288200	4286100	2794200	C06427	ko00592,ko01040,ko01100,ko01110
pmb0889	279.23	95.1	278.225	C18H30O2	[M+H]+	Punicic acid (9Z,11E,13Z-octadecatrienoic acid)	Lipids	Free fatty acids	544-72-9	3	35911	77235	157990	67889	80725	29743	36918	36411	23736	C08364	--
mws0366	277.22	277.22	278.225	C18H30O2	[M-H]-	γ-Linolenic Acid*	Lipids	Free fatty acids	506-26-3	1	489440	765520	834070	250610	287360	226560	262200	407230	288050	C06426	ko00591,ko01040,ko01100
Lmhn002926	279.05	163.04	280.058	C13H12O7	[M-H]-	p-Coumaroylmalic acid	Phenolic acids	Phenolic acids	-	3	461120	491730	547880	299800	205300	360190	340770	444460	272470	--	--
mws1491	279.23	279.23	280.24	C18H32O2	[M-H]-	Linoleic acid	Lipids	Free fatty acids	60-33-3	1	2827500	4484500	6455200	2329700	3182700	2034000	4433300	5310600	2819900	C01595	ko00591,ko01040,ko01100
Hmhp001812	282.12	136.06	281.112	C11H15N5O4	[M+H]+	2'-O-Methyladenosine	Nucleotides and derivatives	Nucleotides and derivatives	2140-79-6	3	28499	22585	22860	1179.2	815.76	5107.6	15606	20565	16071	--	--
YC512118	282.28	247.24	281.272	C18H35NO	[M+H]+	Oleamide (9-Octadecenamide)	Lipids	Free fatty acids	301-02-0	1	11076	2229.1	14537	11788	3053.4	11363	2168.9	2460.5	2802.9	C19670	--
mws2623	281.25	281.25	282.256	C18H34O2	[M-H]-	11-Octadecanoic acid(Vaccenic acid)*	Lipids	Free fatty acids	506-17-2	1	740280	1104300	2233600	527100	900020	320430	417870	554420	323060	C21944	--
Lmyn012331	281.25	281.25	282.256	C18H34O2	[M-H]-	Petroselinic acid*	Lipids	Free fatty acids	593-39-5	1	695770	1186800	2171500	484090	920350	387930	438680	504990	301090	C08363	--
pme1178	284.1	152	283.092	C10H13N5O5	[M+H]+	Guanosine	Nucleotides and derivatives	Nucleotides and derivatives	118-00-3	1	320650	401130	508460	91739	112330	88218	128470	469540	214610	C00387	ko00230,ko01100,ko02010
Zmzp005934	284.3	102.09	283.288	C18H37NO	[M+H]+	Stearamide	Alkaloids	Alkaloids	124-26-5	1	129960	35099	209410	124750	59425	191410	16967	22271	27445	C13846	--
Zmyn005026	283.26	283.26	284.272	C18H36O2	[M-H]-	16-Methylheptadecanoic acid	Lipids	Free fatty acids	2724-58-5	3	69627000	58933000	68200000	97857000	61113000	63587000	60837000	24411000	52038000	C20356	--
mws1489	283.26	283.26	284.272	C18H36O2	[M-H]-	Stearic Acid	Lipids	Free fatty acids	57-11-4	1	69627000	58933000	68200000	97857000	61113000	63587000	60837000	24411000	52038000	C01530	ko00061,ko01040
pma1751	286.09	124	285.085	C12H15NO7	[M+H]+	N-(beta-D-Glucosyl)nicotinate	Others	Vitamin	-	3	32198	39785	20773	8282.8	14854	7513.5	56674	35589	104540	--	--
MWSslk035	285.1	123.05	286.105	C13H18O7	[M-H]-	Orcinol glucoside	Phenolic acids	Phenolic acids	21082-33-7	3	20927	22378	27840	6523.8	11781	19408	5916	9950.3	13528	--	--
pmn001511	285.1	123	286.105	C13H18O7	[M-H]-	3-Hydroxy-5-Methylphenol-1-O-Glucoside	Phenolic acids	Phenolic acids	-	3	51933	51933	47067	13044	27677	21201	24245	21806	16468	--	--
MWSslk132	285.21	223.21	286.214	C16H30O4	[M-H]-	Hexadecanedioic acid	Lipids	Free fatty acids	505-54-4	3	27199	29807	33112	28524	27836	28991	26137	32048	28555	C19615	ko00073,ko01100
Zmyn005252	285.24	239.24	286.251	C17H34O3	[M-H]-	3-Hydroxy-palmitic acid methyl ester	Lipids	Free fatty acids	51883-36-4	3	5416.4	7160.9	8422.3	5657.2	6334.6	8389.2	3986.5	6150.5	5226.2	C11849	--
mws1000	287.06	149	288.063	C15H12O6	[M-H]-	Fustin	Flavonoids	Flavanonols	20725-03-5	3	368460	301120	312450	1247200	1111100	1089700	1166500	1871300	1249500	C01378	ko00941
mws0064	287.06	135	288.063	C15H12O6	[M-H]-	Eriodictyol (5,7,3',4'-Tetrahydroxyflavanone)	Flavonoids	Flavanones	552-58-9	3	30408	21473	101730	9	9	9	9	9	9	C05631	ko00941,ko01100,ko01110
Lmyn007883	287.22	287.22	288.23	C16H32O4	[M-H]-	9,16-Dihydroxypalmitic acid	Lipids	Free fatty acids	38076-49-2	3	16254	17957	23318	9	9	9	11266	29513	8509.5	--	--
pmb3081	289	97	290.004	C6H11PO11	[M-H]-	Glucarate O-Phosphoric acid	Others	Saccharides and Alcohols	-	3	4603600	1677000	1456700	2176600	403890	2643200	3120700	3146900	2089100	--	--
pme3163	289	97	290.04	C7H15O10P	[M-H]-	D-Sedoheptuiose 7-phosphate	Others	Saccharides and Alcohols	2646-35-7	3	3200200	1206300	1132900	1445900	310570	1523800	1822700	1920800	1381700	--	--
Lmyn003835	289.04	137.02	290.043	C14H10O7	[M-H]-	4-(3,4,5-Trihydroxybenzoxy)benzoic acid	Phenolic acids	Phenolic acids	-	3	214170	200440	107560	1819400	679490	1004600	2346200	3686400	1825200	--	--
Lmgp004167	291.09	139.04	290.079	C15H14O6	[M+H]+	3',4,4',5,7-Pentahydroxyflavan (Luteoforol)	Flavonoids	Flavanols	13392-26-2	3	30212	26192	15865	53133	39448	53946	90721	52359	130810	C05907	ko00941
MWSHY0174	291.09	139.04	290.079	C15H14O6	[M+H]+	Epicatechin*	Flavonoids	Flavanols	490-46-0	1	28610	28616	42911	201710	170030	187410	202190	286820	223070	C09727	ko00941,ko01100,ko01110
MWSHY0167	291.09	139.04	290.079	C15H14O6	[M+H]+	Catechin*	Flavonoids	Flavanols	154-23-4	1	8587.4	8887.4	8107.4	54172	30390	34470	82257	149890	45709	C06562	ko00941,ko01110
Lmsp004851	291.09	123.04	290.079	C15H14O6	[M+H]+	3-Hydroxyphloretin	Flavonoids	Chalcones	57765-66-9	2	36115	40993	85047	108770	215390	140650	93211	241110	172790	--	--
pmb2657	289.1	97.1	290.123	C10H18N4O6	[M-H]-	Argininosuccinic acid	Organic acids	Organic acids	2387-71-5	3	64355	67706	97979	26906	15283	42257	46445	76203	60718	C03406	ko00220,ko00250,ko01100,ko01110,ko01230
pmf0314	289.25	157	290.261	C20H34O	[M-H]-	cis-Abienol	Others	Saccharides and Alcohols	17990-16-8	3	41199	18422	38884	9	9	9	34064	35861	20550	--	--
Zmyn004676	293.21	113.1	294.219	C18H30O3	[M-H]-	17-Hydroxylinolenic acid	Lipids	Free fatty acids	-	3	58438	105450	214940	136570	218510	80567	44365	43340	32595	C16346	ko00592
pmb2787	293.21	275.1	294.219	C18H30O3	[M-H]-	9-Oxo-10E,12Z-octadecadienoic acid	Lipids	Free fatty acids	54232-59-6	3	12279	4494	11393	4928.6	10255	7381.2	9	9	9	C14766	ko00591
Zmpn003368	293.21	195.14	294.219	C18H30O3	[M-H]-	13S-Hydroxy-9Z,11E,15Z-octadecatrienoic acid	Lipids	Free fatty acids	87984-82-5	1	16867	29249	97015	9138.8	11535	4393.8	3698.5	3725	5971.1	C16316	ko00592
Zmyn004732	293.21	185.12	294.219	C18H30O3	[M-H]-	2R-hydroxy-9Z,12Z,15Z-octadecatrienoic acid	Lipids	Free fatty acids	-	3	4080.8	7079.6	18909	6050.4	9292.6	4907.2	2868.1	2580.4	3257.3	C16342	ko00592
pmb2792	293.21	193.1	294.219	C18H30O3	[M-H]-	13-Hydroxy-6,9,11-octadecatrienoic acid	Lipids	Free fatty acids	74784-20-6	3	156320	176530	175190	165370	175380	165730	157410	163280	157750	--	--
Lmqp000329	296.07	104.11	295.056	C8H14N3O7P	[M+H]+	5-Aminoimidazole ribonucleotide	Nucleotides and derivatives	Nucleotides and derivatives	25635-88-5	1	407030	352250	365720	287540	169620	251680	286420	214550	295710	--	--
Lmbn005369	295.23	195.14	296.235	C18H32O3	[M-H]-	13(S)-HODE;13(S)-Hydroxyoctadeca-9Z,11E-dienoic acid*	Lipids	Free fatty acids	10219-69-9	1	119650	242460	532590	197390	234610	102520	124480	110130	81938	C14762	ko00591
Lmbn005662	295.23	171.1	296.235	C18H32O3	[M-H]-	9(10)-EpOME;(9R,10S)-(12Z)-9,10-Epoxyoctadecenoic acid	Lipids	Free fatty acids	16833-56-0	1	2658.1	3885.7	5266.6	9	9	9	3277.7	1921.5	2638.3	C14825	ko00591,ko01100
Rfmb091	295.23	195.14	296.235	C18H32O3	[M-H]-	9S-Hydroxy-10E,12Z-octadecadienoic acid*	Lipids	Free fatty acids	15514-85-9	1	136190	269080	575500	205410	256050	113530	129190	120760	88653	C14767	ko00591
pme1474	298.1	136	297.09	C11H15N5O3S	[M+H]+	5'-Deoxy-5'-(methylthio)adenosine	Nucleotides and derivatives	Nucleotides and derivatives	2457-80-9	1	519930	545840	767450	195600	232590	246140	545710	861330	559280	C00170	ko00270,ko00908,ko01100
Lmln001195	297.1	135.07	298.105	C14H18O7	[M-H]-	Picein (4-Acetylphenyl-glucoside)	Phenolic acids	Phenolic acids	530-14-3	3	29621	42448	23109	9	9	9	21768	26892	10553	C10720	--
pmf0297	297.32	183.1	298.324	C20H42O	[M-H]-	1-Eicosanol	Lipids	Free fatty acids	629-96-9	3	12621	12019	14156	11542	14316	14045	8698.3	12439	9432.9	--	--
MA10012327	300.29	60.04	299.282	C18H37NO2	[M+H]+	D-Sphingosine	Lipids	Sphingolipids	123-78-4	3	8558.9	10771	9476.8	2064	3833.1	2520.6	9	9	9	C00319	ko00600,ko01100
Zmhn003257	299.06	284.04	300.063	C16H12O6	[M-H]-	5,7,2'-Trhiyroxy-8-methoxyflavone*	Flavonoids	Flavones	-	3	17990	26935	67257	13261	11921	16554	8006.3	6930.4	5259.1	--	--
mws0058	299.06	284	300.063	C16H12O6	[M-H]-	Diosmetin (5,7,3'-Trihydroxy-4'-methoxyflavone)*	Flavonoids	Flavones	520-34-3	3	16920	24250	58844	11052	8039.5	13698	8836.8	7066.5	5441	C10038	--
Zmhn001358	299.08	137.02	300.084	C13H16O8	[M-H]-	4-O-Glucosyl-4-hydroxybenzoic acid	Phenolic acids	Phenolic acids	-	3	278960	299070	345390	259190	206910	228910	255310	372200	180420	--	--
Zmhn001926	299.08	137.02	300.084	C13H16O8	[M-H]-	1-O-Salicyloyl-β-D-glucose	Phenolic acids	Phenolic acids	60517-74-0	2	395370	349940	493820	81847	83065	81937	130720	55436	151320	--	--
pmb3142	299.1	137.1	300.085	C13H16O8	[M-H]-	Salicylic acid-2-O-glucoside	Phenolic acids	Phenolic acids	10366-91-3	3	2286500	2427400	2510600	2616300	1316300	2531500	3610600	6195200	3296400	--	--
pmc1990	299.1	223.1	300.1	C17H16O5	[M-H]-	4'-Hydroxy-5,7-dimethoxyflavanone	Flavonoids	Flavanones	-	3	34001000	29092000	24765000	31980000	29112000	27024000	24635000	20545000	26424000	--	--
mws2367	299.11	119	300.121	C14H20O7	[M-H]-	Salidroside	Phenolic acids	Phenolic acids	10338-51-9	3	46568	56011	67786	71851	64132	58432	43520	77660	50027	C06046	ko00350,ko01100
Zmyn005384	299.26	253.26	300.266	C18H36O3	[M-H]-	2R-Hydroxyoctadecanoic Acid	Lipids	Free fatty acids	26633-48-7	3	8790.2	10790	11758	6792.1	11131	9772.6	8016.5	8209.5	7477.7	C03042	--
MWS4295	299.26	253.25	300.266	C18H36O3	[M-H]-	DL-2-hydroxystearic acid	Lipids	Free fatty acids	629-22-1	3	8046.1	10375	14269	6388.2	12436	10206	8278.1	8066.3	6223.4	--	--
MWS5235	299.26	253.25	300.266	C18H36O3	[M-H]-	12-Hydroxyoctadecanoic acid	Lipids	Free fatty acids	106-14-9	3	15997	17393	19919	19047	16634	19714	15685	14705	16731	--	--
Lmqn008288	299.26	299.26	300.267	C18H36O3	[M-H]-	3-Hydroxyoctadecanoic Acid	Lipids	Free fatty acids	45261-96-9	3	531810	572910	653070	554470	601790	573530	515860	539540	515910	--	--
mws1349	302.31	109.2	301.298	C18H39NO2	[M+H]+	Dihydrosphingosine	Lipids	Sphingolipids	764-22-7	3	11197	35592	6694.2	9	9	9	9	9	9	C00836	ko00600,ko01100
Zmpp002571	303.05	257.05	302.043	C15H10O7	[M+H]+	Robinetin	Flavonoids	Flavonols	490-31-3	2	68474	64300	99855	10854	5132.2	9298.7	27827	55256	32538	C10177	--
Hmsn001911	301.09	139.04	302.1	C13H18O8	[M-H]-	Idesin	Phenolic acids	Phenolic acids	20331-85-5	2	69487	67868	134580	63971	25704	31944	32131	139070	23058	--	--
Hmqn000843	301.09	123.01	302.1	C13H18O8	[M-H]-	Tachioside	Phenolic acids	Phenolic acids	109194-60-7	3	242210	194870	237530	77302	128640	101970	95300	287060	111100	--	--
Hmsn002598	301.09	139.04	302.1	C13H18O8	[M-H]-	Salirepin	Phenolic acids	Phenolic acids	26652-12-0	3	69487	67868	134580	63971	25704	31944	32131	139070	23058	--	--
Zmhn000892	301.09	139.05	302.1	C13H18O8	[M-H]-	4-O-Glucosyl-3,4-dihydroxybenzyl alcohol	Phenolic acids	Phenolic acids	-	1	135770	163200	290930	19676	34539	26840	47393	137550	44468	--	--
MWSmce549	303.25	57.07	302.246	C17H34O4	[M+H]+	1-Monomyristin	Lipids	Free fatty acids	589-68-4	1	179120	167280	207670	160610	211920	253560	240830	191100	199530	--	--
mws1375	304.15	185.09	303.143	C12H21N3O6	[M+H]+	Nicotianamine	Alkaloids	Alkaloids	34441-14-0	3	83564	27382	64390	50620	60883	29280	71859	63352	16356	C05324	--
mws0049	307.08	139.04	306.074	C15H14O7	[M+H]+	Gallocatechin	Flavonoids	Flavanols	970-73-0	3	707180	661910	594950	3854.4	2440.4	1292.4	9	9	9	C12127	ko00941,ko01110
pme1373	306.05	110	307.057	C9H14N3O7P	[M-H]-	2'-Deoxycytidine-5'-monophosphate	Nucleotides and derivatives	Nucleotides and derivatives	1032-65-1	3	25143	25610	40044	38078	34411	28763	39432	34677	45297	C00239	ko00240,ko01100
pme1086	306.08	143	307.084	C10H17N3O6S	[M-H]-	Glutathione reduced form	Amino acids and derivatives	Amino acids and derivatives	70-18-8	1	1629200	1680000	2871500	592360	386680	183640	268990	619910	601840	C00051	ko00270,ko00480,ko01100,ko01240,ko02010
pmn001610	307.26	307.3	308.272	C20H36O2	[M-H]-	Eicosadienoic acid	Lipids	Free fatty acids	5598-38-9	3	32132	50171	71720	29237	26400	9	9	46279	9	C16525	ko01040
pmb2857	308.1	146.1	309.106	C11H19NO9	[M-H]-	L-Glutamic acid-O-glycoside	Amino acids and derivatives	Amino acids and derivatives	-	3	5332.4	8994.6	7264.6	9920.5	14834	17426	22809	21440	24255	--	--
Lmhn003074	309.06	193.05	310.069	C14H14O8	[M-H]-	Feruloylmalic acid	Phenolic acids	Phenolic acids	-	3	533330	622770	481540	122630	92352	163170	155760	151440	135840	--	--
pmb2791	309.21	209.1	310.1	C18H30O4	[M-H]-	9-Hydroperoxy-10E,12,15Z-octadecatrienoic acid	Lipids	Free fatty acids	111004-08-1	3	21676	30841	26423	21060	23608	23574	15283	21001	15653	C16321	ko00592,ko01110
Zmyn004449	309.21	171.1	310.214	C18H30O4	[M-H]-	9-Hydroxy-12-oxo-10(E),15(Z)-octadecadienoic acid	Lipids	Free fatty acids	-	3	5759	12158	12345	5244.9	9325.4	9548.6	5442.8	7352.5	6757.3	C21923	ko00592,ko01110
Zmzn003953	309.2	227.2	310.214	C18H30O4	[M-H]-	13(s)-hydroperoxy-(9z,11e,15z)-octadecatrienoic acid	Lipids	Free fatty acids	67597-26-6	1	99265	146140	157490	52326	104970	58742	60646	78437	63405	C04785	ko00592,ko01100,ko01110
Lmcp002302	312.13	180.09	311.123	C12H17N5O5	[M+H]+	N6-(2-Hydroxyethyl)adenosine	Nucleotides and derivatives	Nucleotides and derivatives	4338-48-1	3	9	9	9	9	9	9	55263	46035	54014	--	--
Lmsn002887	311.08	163.04	312.085	C14H16O8	[M-H]-	1-O-Caffeoyl xylose	Phenolic acids	Phenolic acids	-	3	33225	23607	49971	27332	55666	29977	14234	13937	30831	--	--
Lmtn003441	311.11	149.06	312.121	C15H20O7	[M-H]-	2-Acetyl-3-hydroxyphenyl-1-O-glucoside	Phenolic acids	Phenolic acids	-	3	11441	62981	80092	454370	582770	567860	260200	317150	258750	--	--
MWS80006	311.22	293.21	312.23	C18H32O4	[M-H]-	9-Hydroperoxy-9Z,11E-Octadecadienoic Acid	Lipids	Free fatty acids	-	1	9	9	9	9947.4	11889	7842.7	9	9	9	--	--
Lmbn004685	311.22	223.17	312.23	C18H32O4	[M-H]-	5S,8R-DiHODE; (5S,8R,9Z,12Z)-5,8-Dihydroxyoctadeca-9,12-dienoate	Lipids	Free fatty acids	-	3	19167	21229	23144	16216	17728	17450	16524	20969	17843	C20186	ko00591
Rfmb087	311.22	293.21	312.23	C18H32O4	[M-H]-	9-Hydroxy-13-oxo-10-octadecenoic Acid	Lipids	Free fatty acids	-	3	9779.2	12158	26826	11798	11992	7501.2	10591	14525	7390.1	--	--
Cmzp002057	315.12	255.1	314.1	C14H18O8	[M+H]+	6-O-Acetylarbutin	Phenolic acids	Phenolic acids	10338-88-2	3	21841	7512.5	22168	9	9	9	9	9	9	--	--
Lmyn002403	313.09	101.02	314.1	C14H18O8	[M-H]-	Mandelic acid-β-glucoside	Phenolic acids	Phenolic acids	-	3	268540	282910	296660	178020	176290	167730	224830	260690	209710	--	--
Lmbn005487	313.24	251.24	314.246	C18H34O4	[M-H]-	12,13-DHOME; (9Z)-12,13-Dihydroxyoctadec-9-enoic acid	Lipids	Free fatty acids	263399-35-5	3	15204	17780	26119	13429	16918	14307	14979	17304	14999	C14829	ko00591
MWSmce539	315.25	185.12	314.246	C18H34O4	[M+H]+	Dibutyl sebacate	Lipids	Free fatty acids	109-43-3	3	2395.2	1537.5	1704.5	2310	1144.8	1494.7	1855	1541.8	2199.9	--	--
pmn001367	315.07	153.02	316.079	C13H16O9	[M-H]-	Protocatechuic acid-4-O-glucoside	Phenolic acids	Phenolic acids	-	1	4009800	5295300	9335300	6406000	2198200	1503400	6399200	1480700	3363000	--	--
pmb2871	315.07	153	316.079	C13H16O9	[M-H]-	1-O-Gentisoyl-β-D-glucoside	Phenolic acids	Phenolic acids	23445-11-6	1	5465000	7010300	13611000	1255100	2270800	1807900	5621800	4691400	3390700	--	--
Zmtn001661	315.11	153.02	316.116	C14H20O8	[M-H]-	Vanilloloside	Phenolic acids	Phenolic acids	74950-96-2	1	3756500	4577100	8367900	5986700	1154600	1596700	6417000	4807000	1835400	--	--
Hmtn001120	315.11	153.06	316.116	C14H20O8	[M-H]-	5-(2-Hydroxyethyl)-2-O-glucosylphenol	Phenolic acids	Phenolic acids	-	1	4877300	5053400	22141000	348420	488730	374660	306440	372200	321540	--	--
pmb3075	319	145.1	320.09	C16H16O7	[M-H]-	3-O-p-Coumaroylshikimic acid	Phenolic acids	Phenolic acids	-	3	10977	12873	34360	17293	41818	15754	28930	14821	12182	--	--
pme3188	323.03	211	324.036	C9H13N2O9P	[M-H]-	Uridine 5'-monophosphate	Nucleotides and derivatives	Nucleotides and derivatives	58-97-9	1	183140	239740	263860	102440	102810	135660	174280	547440	214530	C00105	ko00240,ko01100,ko01240
Hmqp006023	326.27	309.27	324.266	C20H36O3	[M+H]+	Ethyl 9-Hydroxy-10,12-octadecadienoic acid	Lipids	Free fatty acids	-	3	663.4	1087	1884.8	822.92	1616.5	782.34	673.61	978.63	591.7	--	--
mws0983	326.31	62.06	325.298	C20H39NO2	[M+H]+	N-Oleoylethanolamine	Alkaloids	Alkaloids	111-58-0	3	1643.1	6558.7	11852	6048.2	8650.6	2666.7	2495.4	4606.9	3455.9	C20792	--
Zmhn002301	325.09	163.04	326.1	C15H18O8	[M-H]-	p-Coumaric acid-4-O-glucoside*	Phenolic acids	Phenolic acids	117405-48-8	1	1415900	2489900	4702600	1540000	1390700	1209600	667100	712410	497730	C06739	--
pmn001419	325.09	163.04	326.1	C15H18O8	[M-H]-	1-O-p-Coumaroyl-β-D-glucose*	Phenolic acids	Phenolic acids	7139-64-2	1	2428800	4359300	8095600	1930700	2511000	1977400	1064700	1200100	822250	C16827	--
Lmqn000351	325.11	59.01	326.121	C12H22O10	[M-H]-	Rutinose	Others	Saccharides and Alcohols	90-74-4	3	66879	50781	105070	104580	89077	64986	176020	256750	232720	C08247	--
Lmsn000363	325.13	145.07	326.137	C16H22O7	[M-H]-	Raspberryketone glucoside	Phenolic acids	Phenolic acids	38963-94-9	3	3457400	2154800	7318000	1818200	7200900	1565200	6909000	5787400	5773500	--	--
Lmtn002233	327.11	165.05	328.116	C15H20O8	[M-H]-	Androsin	Phenolic acids	Phenolic acids	531-28-2	1	6604700	8124900	7839600	14968000	8313700	14352000	15031000	15064000	12473000	--	--
mws0884	328.05	134.2	329.053	C10H12N5O6P	[M-H]-	Cyclic 3',5'-Adenylic acid	Nucleotides and derivatives	Nucleotides and derivatives	60-92-4	3	5209.7	45357	57878	16309	17772	24182	24156	68884	30998	C00575	ko00230,ko01100
Lmtn002565	329.11	167.03	330.095	C14H18O9	[M-H]-	1-O-Vanilloyl-D-Glucose	Phenolic acids	Phenolic acids	-	1	5987000	5499700	5832600	1010600	1188500	1147200	1486600	1814700	1818700	C20470	--
pmn001694	329.23	229.15	330.241	C18H34O5	[M-H]-	9,10,13-Trihydroxy-11-Octadecenoic Acid	Lipids	Free fatty acids	29907-57-1	1	29574	40946	198190	21592	33277	20842	14797	16850	12893	C14835	ko00591
pmp001284	331.28	313.27	330.277	C19H38O4	[M+H]+	Monopalmitin	Lipids	Glycerol ester	542-44-9	1	45825	42071	49487	47338	38613	56134	49562	60964	47283	--	--
pmb0789	332.13	152.07	331.127	C14H21NO8	[M+H]+	Pyridoxine-5'-O-glucoside	Others	Vitamin	-	3	28619	30193	28281	19038	38589	16834	32961	31258	32382	C03996	--
pmc0066	333.05	137.05	332.052	C10H13N4O7P	[M+H]+	2'-Deoxyinosine-5'-monophosphate	Nucleotides and derivatives	Nucleotides and derivatives	3393-18-8	3	4129900	4048500	3783300	5605000	6978100	7778000	4779100	4367400	4357200	C06196	ko00230
Lmfn000604	331.07	169.01	332.074	C13H16O10	[M-H]-	6-O-Galloyl-D-glucose*	Phenolic acids	Phenolic acids	13186-19-1	1	720120	1006300	1102900	315420	229670	348020	256260	400460	481540	--	--
Hmln000659	331.07	169.01	332.075	C13H16O10	[M-H]-	3-O-Galloyl-D-glucose*	Phenolic acids	Phenolic acids	-	1	998760	1058900	1097000	323690	322220	373110	389660	688100	468660	--	--
Lmmn001294	331.1	153.02	332.111	C14H20O9	[M-H]-	Koaburaside	Phenolic acids	Phenolic acids	41653-73-0	1	308110	185680	177110	109620	149240	183020	174060	653860	334280	--	--
mws0675	335.06	123	334.057	C11H15N2O8P	[M+H]+	β-Nicotinamide mononucleotide	Nucleotides and derivatives	Nucleotides and derivatives	1094-61-7	3	257880	245340	316400	133970	162200	222150	111630	356750	68775	C00455	ko00760,ko01100
Lmqn000432	333.06	333.06	334.067	C9H19O11P	[M-H]-	1-(sn-Glycero-3-phospho)-1D-myo-inositol	Others	Saccharides and Alcohols	-	3	5861200	9248300	5878400	1375500	1972200	8132400	17466000	12454000	20737000	--	--
Hmln002806	335.08	179.03	336.085	C16H16O8	[M-H]-	5-O-Caffeoylshikimic acid	Phenolic acids	Phenolic acids	180981-12-8	2	9	23681	48104	104020	43880	70063	181540	9	9	C10434	ko00940,ko00941,ko00945,ko01100,ko01110
pmb3074	337.09	191.05	338.1	C16H18O8	[M-H]-	5-O-p-Coumaroylquinic acid*	Phenolic acids	Phenolic acids	1899-30-5	1	1457800	2175000	3148100	6995900	3981200	3145700	1380700	1820000	1255300	C12208	ko00940,ko00941,ko00945,ko01110
pmn001421	337.09	191.05	338.1	C16H18O8	[M-H]-	3-O-p-Coumaroylquinic acid*	Phenolic acids	Phenolic acids	87099-71-6	1	14319000	24516000	29343000	29007000	45210000	28147000	32590000	33099000	35892000	--	--
pme3311	339	97	339.996	C6H14O12P2	[M-H]-	D-Fructose-1,6-biphosphate	Others	Saccharides and Alcohols	488-69-7	3	147090	160540	273550	142640	117420	117070	181000	186270	184840	C00354	ko00400,ko00710,ko01100,ko01110,ko01200
Zmyn000083	338.99	78.96	339.996	C6H14O12P2	[M-H]-	D-Glucose 1,6-bisphosphate	Others	Saccharides and Alcohols	10139-18-1	3	43091	47895	72575	57656	52853	63269	78391	98368	128760	C01231	ko00500,ko01100
mws1015	339.07	177	340.079	C15H16O9	[M-H]-	Esculin (6,7-DihydroxyCoumarin-6-glucoside)*	Lignans and Coumarins	Coumarins	531-75-9	1	23972	40218	143510	12112	10463	9	16143	23642	11439	C09264	--
Lmbn001162	339.07	177.02	340.079	C15H16O9	[M-H]-	Esculetin-7-O-glucoside*	Lignans and Coumarins	Coumarins	-	1	30883	55356	131890	5447.4	16233	8235.5	9	9	9	--	--
Cmyn001328	339.07	177.02	340.079	C15H16O9	[M-H]-	Daphnin*	Lignans and Coumarins	Coumarins	486-55-5	1	29087	43373	122020	16193	11759	9884.5	16348	11104	8823.5	C01421	--
Lman002731	341.09	135.04	342.095	C15H18O9	[M-H]-	Grevilloside F	Phenolic acids	Phenolic acids	1094004-50-8	3	45632	61023	206000	79354	27827	37694	32336	30191	38647	--	--
pmn001420	341.09	179.04	342.095	C15H18O9	[M-H]-	1-O-Caffeoyl-β-D-glucose*	Phenolic acids	Phenolic acids	14364-08-0	1	757900	1411100	5339300	475480	592290	428050	756590	623200	356840	C10433	--
Jmwn002620	341.09	161.02	342.095	C15H18O9	[M-H]-	Vanillic Acid-4-O-Glucuronide	Phenolic acids	Phenolic acids	-	1	470020	576060	355390	242590	282810	232910	9	9	26304	--	--
Zmhn001793	341.09	179.03	342.096	C15H18O9	[M-H]-	6-O-Caffeoyl-D-glucose*	Phenolic acids	Phenolic acids	-	1	1496300	1529400	4824400	251910	272940	303020	945850	762280	496390	--	--
Lmcp007240	343.12	313.08	342.11	C19H18O6	[M+H]+	5,6,7,4'-Tetramethoxyflavone	Flavonoids	Flavones	1168-42-9	3	1796.5	3378.8	3700.4	2109.2	4594.7	1550.8	3023.7	1010.2	2015.7	C14472	--
Lmsn000381	341.11	89.02	342.116	C12H22O11	[M-H]-	D-Maltose*	Others	Saccharides and Alcohols	69-79-4	1	6223300	10208000	9499100	5893100	7312000	11688000	4744600	6451000	6741100	C01971	--
MA10039641	341.11	89.02	342.116	C12H22O11	[M-H]-	Lactobiose*	Others	Saccharides and Alcohols	63-42-3	1	3209400	5159200	11506000	1431000	4188200	2358000	4013100	2677700	3956200	C00243	ko00052,ko01100,ko02010
mws5038	341.11	89.02	342.116	C12H22O11	[M-H]-	Isomaltulose*	Others	Saccharides and Alcohols	13718-94-0	1	5375400	9683800	20133000	5254100	11883000	7484700	4005600	5594300	4087700	C01742	--
mws1333	341.11	113	342.116	C12H22O11	[M-H]-	Melibiose*	Others	Saccharides and Alcohols	585-99-9	1	5970800	14960000	5781900	2917800	4240000	5134100	3953100	4000600	9524200	C05402	ko00052,ko01100,ko02010
mws0264	341.11	119	342.116	C12H22O11	[M-H]-	D-Trehalose*	Others	Saccharides and Alcohols	99-20-7	1	5423400	5384300	5562900	2986400	3866700	3991500	2953100	3609000	4614400	C01083	ko00500,ko01100,ko01110,ko02010
mws1080	341.11	179	342.116	C12H22O11	[M-H]-	Galactinol*	Others	Saccharides and Alcohols	3687-64-7	1	15805000	57392000	19640000	12483000	13936000	18936000	11582000	12350000	14374000	C01235	ko00052,ko01100
pme0519	341.11	119.03	342.116	C12H22O11	[M-H]-	D-Sucrose*	Others	Saccharides and Alcohols	57-50-1	1	11787000	16759000	16629000	7654900	9923600	11097000	10217000	9615900	9346500	C00089	ko00052,ko00500,ko01100,ko01110,ko02010
mws0906	341.12	179	342.131	C16H22O8	[M-H]-	Coniferin	Phenolic acids	Phenolic acids	531-29-3	3	9	9	9	596210	766970	1019100	388080	947270	691300	C00761	ko00940
Lmmn000774	343.1	181.05	344.111	C15H20O9	[M-H]-	Dihydrocaffeoylglucose	Phenolic acids	Phenolic acids	-	3	506970	523280	423840	336790	306770	421930	502830	504630	703710	--	--
MWS1983	343.12	89.03	344.132	C12H24O11	[M-H]-	Maltitol	Others	Saccharides and Alcohols	585-88-6	2	192550	344500	505230	452560	887720	712730	443780	535890	434120	--	--
Lmtn000940	345.08	139.04	346.09	C14H18O10	[M-H]-	1-O-(3,4-Dihydroxy-5-methoxy-benzoyl)-glucoside	Phenolic acids	Phenolic acids	-	1	1448200	2104900	4282400	30101	12359	6404	30249	72451	28763	--	--
pmb0981	348.07	136	347.063	C10H14N5O7P	[M+H]+	Adenosine 5'-monophosphate	Nucleotides and derivatives	Nucleotides and derivatives	61-19-8	3	787990	811960	1172400	430210	465350	462160	566830	1416100	740830	C00020	ko00230,ko00908,ko01100,ko01110,ko01240
pmb0532	349.05	137.3	348.047	C10H13N4O8P	[M+H]+	Inosine 5'-monophosphate	Nucleotides and derivatives	Nucleotides and derivatives	131-99-7	3	53682	65241	102850	32029	35589	38401	33541	100320	55345	C00130	ko00230,ko01100,ko01110,ko01240
Lmhp011388	353.27	261.22	352.261	C21H36O4	[M+H]+	2-α-Linolenoyl-glycerol	Lipids	Glycerol ester	55268-58-1	1	7331.4	13375	9843.3	1133.7	1876.5	2031	1593.5	5084.1	1927.7	--	--
Lmhp011562	353.27	261.22	352.261	C21H36O4	[M+H]+	1-α-Linolenoyl-glycerol	Lipids	Glycerol ester	-	2	7249.7	13974	10433	9	9	9	1230	3496.7	1446.1	--	--
mws2108	353.09	191.05	354.095	C16H18O9	[M-H]-	Cryptochlorogenic acid (4-O-Caffeoylquinic acid)	Phenolic acids	Phenolic acids	905-99-7	3	3525300	3548900	2972100	3993700	4537600	4705600	2884600	4150800	5093600	--	--
mws0178	353.09	191.01	354.095	C16H18O9	[M-H]-	Chlorogenic acid (3-O-Caffeoylquinic acid)	Phenolic acids	Phenolic acids	327-97-9	1	3967800	3895600	3346100	4740400	4439000	4046900	3092100	4027700	4705600	C00852	ko00940,ko00941,ko00945,ko01110
Lmhp112042	355.28	263.24	354.277	C21H38O4	[M+H]+	1-Linoleoylglycerol	Lipids	Glycerol ester	2277-28-3	2	3445.8	3189.4	3011	955.7	1055.2	925.71	7433.7	7925.9	4248.6	--	--
Lmhp012042	355.28	263.24	354.277	C21H38O4	[M+H]+	2-Linoleoylglycerol	Lipids	Glycerol ester	3443-82-1	1	2584	4011.6	2981.7	1390.4	1701.3	1878	7167.7	6875.4	2622.6	--	--
Zmhn002422	355.1	193.05	356.11	C16H20O9	[M-H]-	1-O-Feruloyl-β-D-glucose	Phenolic acids	Phenolic acids	7196-71-6	3	807990	831000	969500	1909400	1414600	1472300	606150	951050	819920	C17759	--
Zmhn002334	355.1	193.05	356.111	C16H20O9	[M-H]-	6-O-Feruloyl-D-glucose	Phenolic acids	Phenolic acids	137887-25-3	1	1651600	2007200	1075800	2122300	2110800	2763800	1298500	3515000	2009000	--	--
mws0097	357.13	151	358.142	C20H22O6	[M-H]-	Pinoresinol*	Lignans and Coumarins	Lignans	487-36-5	3	13766	14104	6571.2	13839	15491	15929	7195.9	6153.1	20946	C05366	ko00998,ko01100,ko01110
Lmdn004267	357.13	151.04	358.142	C20H22O6	[M-H]-	Epipinoresinol*	Lignans and Coumarins	Lignans	24404-50-0	3	17160	22774	12968	15705	19466	23634	9159.5	10386	23205	--	--
pmb3107	359.1	182.1	360.106	C15H20O10	[M-H]-	Glucosyringic Acid	Phenolic acids	Phenolic acids	-	3	148090	112520	94039	131660	138920	156920	118960	712840	257930	--	--
pmb0998	364.07	152.1	363.058	C10H14N5O8P	[M+H]+	Guanosine 5'-monophosphate	Nucleotides and derivatives	Nucleotides and derivatives	85-32-5	3	35015	36849	48914	22859	19695	30385	34442	79333	34896	C00144	ko00230,ko01100
Lmgp003270	369.16	177.06	368.074	C16H16O10	[M+H]+	Scopoletin-7-O-glucuronide	Lignans and Coumarins	Coumarins	132752-65-9	3	3433.4	6738.4	20059	29298	23336	24978	38726	35835	19446	--	--
pma3724	369.1	177.1	368.111	C17H20O9	[M+H]+	1-O-Feruloylquinic acid	Phenolic acids	Phenolic acids	-	3	8335	13377	31142	32819	43334	32812	64004	28335	61937	--	--
mws0179	367.1	190.9	368.111	C17H20O9	[M-H]-	Chlorogenic acid methyl ester	Phenolic acids	Phenolic acids	29708-87-0	3	15840	21131	26963	53182	43011	32028	9	26235	26412	--	--
MWSmce025	369.09	207.03	370.09	C16H18O10	[M-H]-	Fraxetin-8-O-glucoside (Fraxin)	Lignans and Coumarins	Coumarins	524-30-1	3	9239.3	23742	12855	6428.9	11484	9	2125.2	6451.2	4255.3	C09266	--
pmb3317	371.1	179.1	372.106	C16H20O10	[M-H]-	Quinacyl syringic acid	Phenolic acids	Phenolic acids	-	3	50083	37356	25123	46451	37639	49461	57404	45186	60433	--	--
pmn001695	371.1	249.06	372.106	C16H20O10	[M-H]-	Trihydroxycinnamoylquinic acid	Phenolic acids	Phenolic acids	-	1	412960	456940	631990	871670	677570	419110	843340	1257900	688500	--	--
pmp001076	373.13	343.08	372.121	C20H20O7	[M+H]+	Isosinensetin	Flavonoids	Flavones	17290-70-9	3	2023.6	1815.4	5627.2	2119.9	2308.9	963.82	9	869.26	579.94	--	--
MWSHY0027	373.13	343.09	372.121	C20H20O7	[M+H]+	Tangeretin (4',5,6,7,8-Pentamethoxyflavone)	Flavonoids	Flavones	481-53-8	1	27171	34191	23235	31140	57386	26502	25498	30233	21198	C10190	--
Zmsp007375	373.13	343.08	372.121	C20H20O7	[M+H]+	3,5,7,3'4'-Pentamethoxyflavone	Flavonoids	Flavones	1247-97-8	3	2023.6	1815.4	5627.2	2119.9	2308.9	963.82	9	869.26	579.94	--	--
pme3337	384.12	252	383.108	C14H17N5O8	[M+H]+	Succinyladenosine	Nucleotides and derivatives	Nucleotides and derivatives	4542-23-8	1	50122	67979	157730	20715	18217	14360	27955	59623	41676	--	--
Lmjp003090	385.11	223.06	384.106	C17H20O10	[M+H]+	Isofraxidin-7-O-glucoside	Lignans and Coumarins	Coumarins	483-91-0	3	2981.5	4521	4485	9744.7	11879	6747.7	2217	5221.5	1503	--	--
Zmhn002227	385.11	223.06	386.121	C17H22O10	[M-H]-	4-O-Glucosyl-sinapate	Phenolic acids	Phenolic acids	-	2	310440	248530	358450	686270	678130	759750	1265900	1377100	1167200	C02919	--
HJN003	385.11	223.06	386.122	C17H22O10	[M-H]-	1-O-Sinapoyl-D-glucose	Phenolic acids	Phenolic acids	-	1	46339	95210	109510	121750	65297	57553	9	9	9	C01175	ko00940
pmn001423	385.19	223.13	386.194	C19H30O8	[M-H]-	Roseoside	Others	Others	54835-70-0	3	57075	35499	39315	105560	71691	61251	208940	283920	180960	--	--
Lmwp011196	391.28	149.02	390.277	C24H38O4	[M+H]+	Bis(2-ethylhexyl)phthalate*	Phenolic acids	Phenolic acids	117-81-7	1	925910	952390	1012800	1558100	1064500	1044000	1278000	1036200	659730	C03690	--
Lmmp010562	391.28	149.02	390.277	C24H38O4	[M+H]+	Diisooctyl Phthalate*	Phenolic acids	Phenolic acids	27554-26-3	1	815430	827180	987770	1504800	1044100	960090	1280300	899270	664630	C14577	--
pmc0281	400.15	136.11	399.139	C15H21N5O8	[M+H]+	Ribosyladenosine	Nucleotides and derivatives	Nucleotides and derivatives	-	3	10545	10922	11673	11300	14228	24252	20659	22503	19644	--	--
mws0043	403.14	373.1	402.131	C21H22O8	[M+H]+	Nobiletin (5,6,7,8,3',4'-Hexamethoxyflavone)	Flavonoids	Flavones	478-01-3	1	30066	48759	62649	38998	63960	28037	25708	31177	25423	C10112	--
Hmln003529	401.15	269.11	402.152	C18H26O10	[M-H]-	Benzyl β-primeveroside	Phenolic acids	Phenolic acids	130622-31-0	3	15158	11595	8480.8	7913.3	6430.2	6501.3	5074.1	26504	10767	--	--
Cmjn004337	401.14	269.1	402.153	C18H26O10	[M-H]-	Benzyl-(2''-O-xylosyl)glucoside	Phenolic acids	Phenolic acids	-	3	18103	5074.4	9893.8	5837.8	9421.4	14996	9154.8	33090	15217	--	--
pme3007	402.99	159	404.002	C9H14N2O12P2	[M-H]-	Uridine 5'-diphosphate	Nucleotides and derivatives	Nucleotides and derivatives	27821-45-0	3	107820	291810	136740	55664	59510	61540	118260	116680	128310	C00015	ko00240,ko00908,ko01100,ko01240
Cmyp005062	407.13	245.08	406.126	C20H22O9	[M+H]+	Salireposide	Phenolic acids	Phenolic acids	16955-55-8	3	17916	214940	51403	9	9	9	10977	18594	9	--	--
Lmyp005841	417.12	255.06	416.111	C21H20O9	[M+H]+	Chrysin-7-O-glucoside*	Flavonoids	Flavones	31025-53-3	3	18279	29036	21359	1370.1	2628.6	9	2503	3223.5	6302.4	--	--
pmb0580	417.1	255.1	416.111	C21H20O9	[M+H]+	Chrysin-5-O-glucoside (Toringin)*	Flavonoids	Flavones	1329-10-8	3	226220	341750	148350	44001	52584	61803	84761	117560	123150	--	--
pmn001637	417.08	285	418.09	C20H18O10	[M-H]-	Kaempferol-3-O-arabinoside (Juglanin)	Flavonoids	Flavonols	5041-67-8	1	119160	248510	223340	197080	1115600	582660	144600	210280	227630	--	--
mws2523	421.08	241.1	422.083	C12H23O14P	[M-H]-	Trehalose 6-phosphate	Others	Saccharides and Alcohols	4484-88-2	3	104570	121410	153710	95077	82240	78518	71418	97660	100520	C00689	ko00500,ko01100,ko01110
Lmhp008337	426.26	285.24	425.254	C19H40NO7P	[M+H]+	LysoPE 14:0(2n isomer)	Lipids	LPE	-	3	3933.5	4318.3	12748	930.01	2518.2	9	9	1151.2	1473.3	--	--
pmb0864	426.26	285.24	425.254	C19H40NO7P	[M+H]+	LysoPE 14:0	Lipids	LPE	-	3	4928.3	4002.2	12925	9	1789.6	578.37	9	9	9	--	--
pme2117	426	159	427.029	C10H15N5O10P2	[M-H]-	Adenosine 5'-diphosphate	Nucleotides and derivatives	Nucleotides and derivatives	58-64-0	3	445900	437340	510650	232870	316930	235360	341130	276250	305360	C00008	ko00190,ko00195,ko00230,ko00908,ko01100,ko01110,ko01240
Cmbn007148	429.12	429.12	430.126	C22H22O9	[M-H]-	1-O-Feruloyl-3-O-caffeoylglycerol	Lipids	Glycerol ester	-	3	41389	20112	25190	23599	16455	24182	9	9	9	--	--
mws0048	431.1	311	432.106	C21H20O10	[M-H]-	Apigenin-8-C-Glucoside (Vitexin)*	Flavonoids	Flavonoid carbonoside	3681-93-4	3	61335	82355	64153	546740	333100	309410	75384	110630	119130	C01460	ko00941,ko00944
pme0321	431.1	285	432.106	C21H20O10	[M-H]-	Kaempferol-7-O-rhamnoside	Flavonoids	Flavonols	20196-89-8	3	212370	225890	340120	61281	246200	105340	427630	562910	897890	--	--
mws0919	431.1	285	432.106	C21H20O10	[M-H]-	Kaempferol-3-O-rhamnoside (Afzelin)(Kaempferin)	Flavonoids	Flavonols	482-39-3	3	221340	232440	325580	58061	222640	110980	377420	541230	721680	C16911	ko00944
MWS20148	433.11	271.07	432.106	C21H20O10	[M+H]+	Apigenin-4'-O-glucoside*	Flavonoids	Flavones	-	3	13637	26527	28824	16016	6419.2	12860	7058	8781.2	12001	--	--
Lmlp005572	433.11	271.06	432.106	C21H20O10	[M+H]+	Galangin-7-O-glucoside	Flavonoids	Flavones	-	3	13605	26397	11966	9573.2	5604.8	11201	9	12771	9	--	--
mws1434	431.1	311	432.106	C21H20O10	[M-H]-	Apigenin-6-C-glucoside (Isovitexin)*	Flavonoids	Flavonoid carbonoside	38953-85-4	3	45568	72985	80123	596090	335000	275030	64577	122970	100740	C01714	ko00944
MWSHY0189	433.11	271.07	432.106	C21H20O10	[M+H]+	Apigenin-7-O-glucoside(Cosmosiin)*	Flavonoids	Flavones	578-74-5	3	13637	26527	28824	16016	6419.2	12860	7058	8781.2	12001	C04608	ko00944
mws0072	433.11	271.01	432.106	C21H20O10	[M+H]+	Apigenin-5-O-glucoside	Flavonoids	Flavones	28757-27-9	3	50531	76171	23263	13635	13527	20857	29677	38501	40105	--	--
Lmjn002534	431.16	149.05	432.163	C19H28O11	[M-H]-	Darendoside A	Phenolic acids	Phenolic acids	149596-95-2	3	41345	19764	8049.8	137860	91105	132230	59129	37154	65452	--	--
MWSHY0100	435.09	303.06	434.085	C20H18O11	[M+H]+	Avicularin(Quercetin-3-O-α-L-arabinofuranoside)*	Flavonoids	Flavonols	572-30-5	1	254760	282590	524570	75582	115080	118970	72186	357970	185950	--	--
mws4183	433.08	300.03	434.085	C20H18O11	[M-H]-	Quercetin-3-O-arabinoside (Guaijaverin)*	Flavonoids	Flavonols	22255-13-6	1	338720	688640	1405900	243470	372160	326710	326360	698440	426390	--	--
Lmdp003509	435.09	303.06	434.085	C20H18O11	[M+H]+	Quercetin-3-O-xyloside (Reynoutrin)*	Flavonoids	Flavonols	549-32-6	1	150130	199580	284890	76480	136810	174060	100260	366610	176630	--	--
HJN087	433.12	271.06	434.121	C21H22O10	[M-H]-	Naringenin-4'-O-glucoside*	Flavonoids	Flavanones	-	3	409930	352040	548150	64123	53847	67893	77973	113260	56860	--	--
pme1611	433.11	313	434.121	C21H22O10	[M-H]-	Isohemiphloin	Flavonoids	Flavonoid carbonoside	3682-02-8	3	213020	169290	174860	80726	79908	55384	78381	106050	56969	--	--
mws1179	433.11	271	434.121	C21H22O10	[M-H]-	Naringenin-7-O-glucoside (Prunin)*	Flavonoids	Flavanones	529-55-5	3	389880	433560	429880	89983	121130	68757	95826	89211	164030	C09099	ko00941
Zmhn001036	433.11	271.06	434.121	C21H22O10	[M-H]-	Choerospondin	Flavonoids	Flavanones	81202-36-0	1	3838300	4037600	4142500	1255900	1176700	1110000	1170000	1786200	1382000	--	--
Lmlp006175	435.13	273.09	434.121	C21H22O10	[M+H]+	Isosalipurposide (Phlorizin Chalcone)	Flavonoids	Chalcones	4547-85-7	3	9	56686	64894	7382.9	9	7299.1	9	13780	9	C16406	ko00941
HJN055	435.13	273.08	436.136	C21H24O10	[M-H]-	Dihydrocharcone-4'-O-glucoside	Flavonoids	Chalcones	-	1	515410	401800	517110	702640	783050	861400	559910	1800900	906460	--	--
mws2118	435.13	166.7	436.137	C21H24O10	[M-H]-	Phloretin-2'-O-glucoside (Phlorizin)	Flavonoids	Chalcones	60-81-1	1	478690	396260	541050	760860	686990	834080	525610	1655400	891850	C01604	ko00941,ko01110
Lssp210085	439.36	203.18	438.35	C30H46O2	[M+H]+	3,11-dioxo-β-oleorene	Terpenoids	Triterpene	-	3	7979.2	9826.1	106760	9	3652.4	6203.8	55564	153020	20408	--	--
Lmhp008885	440.28	299.26	439.27	C20H42NO7P	[M+H]+	LysoPE 15:0(2n isomer)	Lipids	LPE	-	2	1338.7	3463.3	10187	9	9	9	898.18	1632.1	1734.4	--	--
Lmhp009187	440.28	299.26	439.27	C20H42NO7P	[M+H]+	LysoPE 15:0	Lipids	LPE	-	3	1338.7	3463.3	10187	9	9	9	898.18	1632.1	1734.4	--	--
Hmbp006861	445.15	177.05	444.142	C23H24O9	[M+H]+	1,2-O-Diferuloylglycerol*	Phenolic acids	Phenolic acids	-	3	9	9	9	4610.6	7360	3754.4	9	9	9	--	--
pmp000091	445.15	177.05	444.142	C23H24O9	[M+H]+	1,3-O-Diferuloylglycerol*	Phenolic acids	Phenolic acids	83008-46-2	3	9	9	9	5270.8	6137.6	2817.9	9	9	9	--	--
pme1014	445.3	341.3	444.303	C31H40O2	[M+H]+	Menatetrenone (Vitamin K2)	Others	Vitamin	11032-49-8	3	217810	234730	125470	259640	227030	148260	102290	121220	60026	--	--
pmn001697	445.08	269.05	446.085	C21H18O11	[M-H]-	Apigenin-7-O-glucuronide	Flavonoids	Flavones	29741-09-1	3	13532	18771	32242	6953.3	5007.7	9	14420	15418	18499	--	--
Hmcp002316	449.11	317.06	448.1	C21H20O11	[M+H]+	Isorhamnetin-3-O-arabinoside	Flavonoids	Flavonols	-	3	29087	13263	11928	17406	10803	13263	50349	74642	33171	--	--
mws0913	447.09	285	448.101	C21H20O11	[M-H]-	Kaempferol-3-O-galactoside (Trifolin)*	Flavonoids	Flavonols	23627-87-4	3	89917	9	9	9	9	9	32527	44807	36145	C12626	ko00944
MWSHY0132	449.11	303.05	448.101	C21H20O11	[M+H]+	Quercetin-3-O-rhamnoside(Quercitrin)	Flavonoids	Flavonols	522-12-3	1	412040	482700	717270	56529	74460	67825	278260	248420	297110	C01750	ko00944
mws1608	447.09	357.1	448.101	C21H20O11	[M-H]-	Luteolin-6-C-glucoside (Isoorientin)	Flavonoids	Flavonoid carbonoside	4261-42-1	3	37617	57947	44943	218230	188820	112880	32805	50681	61689	C01821	--
mws0089	447.09	285.04	448.101	C21H20O11	[M-H]-	Kaempferol-7-O-glucoside*	Flavonoids	Flavonols	16290-07-6	3	781950	821140	840020	418100	362100	445510	62562	50849	46920	--	--
pmb0550	449.11	287.06	449.108	C21H21O11+	[M]+	Cyanidin-3-O-glucoside (Kuromanin)	Flavonoids	Anthocyanidins	47705-70-4	1	454150	493650	510670	9	9	9	9	9	9	C08604	ko00942
pmb3023	449.11	287	450.116	C21H22O11	[M-H]-	Eriodictyol-8-C-glucoside	Flavonoids	Flavanones	1023271-51-3	3	288900	332270	426120	110640	93963	89572	214200	260110	352570	--	--
HJN086	449.11	287.06	450.116	C21H22O11	[M-H]-	Eriodictyol-3'-O-glucoside	Flavonoids	Flavanones	-	1	3487200	4123400	3645000	441390	464670	423030	203780	394230	235970	--	--
mws1361	449.11	151	450.116	C21H22O11	[M-H]-	Taxifolin-3-O-rhamnoside (Astilbin)	Flavonoids	Flavanonols	29838-67-3	3	112400	188760	252890	248870	492730	290840	119850	640740	500700	C17449	--
Lmsn003297	449.11	287.06	450.116	C21H22O11	[M-H]-	3,4,2',4',6'-Pentahydroxychalcone-4'-O-glucoside	Flavonoids	Chalcones	-	2	454150	493650	510670	9	9	9	9	9	9	C16408	ko00941
Lmtn002796	449.1	287.05	450.116	C21H22O11	[M-H]-	Aromadendrin-7-O-glucoside	Flavonoids	Flavanonols	28189-90-4	1	493850	742170	797260	156500	239250	201080	653870	525680	758100	--	--
Lmmn004625	449.11	287.06	450.116	C21H22O11	[M-H]-	Dihydrokaempferol-7-O-glucoside	Flavonoids	Flavanonols	-	1	3398400	3502300	3256400	442930	379980	406640	157800	364420	201700	--	--
Jmgn004021	449.11	269.05	450.116	C21H22O11	[M-H]-	6-C-Glucosyl-2-Hydroxynaringenin	Flavonoids	Flavanones	-	2	2431300	3102400	1460600	735170	1219000	1046600	1686800	1899700	2365900	--	--
Lmlp005236	451.12	289.08	450.116	C21H22O11	[M+H]+	Dihydrokaempferol-3-O-glucoside	Flavonoids	Flavanonols	1049-08-8	3	90085	108690	123230	9	9	9	16377	45452	43316	--	--
Li512113	451.09	391.04	452.095	C20H20O12	[M-H]-	Maleoyl-caffeoylquinic acid	Phenolic acids	Phenolic acids	-	3	36213	16909	19235	76608	100190	70867	64177	139630	107920	--	--
pmn001417	451.1	341.06	452.111	C24H20O9	[M-H]-	Cinchonain Ic	Flavonoids	Flavanols	85081-22-7	1	1187800	888020	549120	7443700	5802700	6475500	5475300	8081300	7599000	--	--
pmn001415	451.1	341.06	452.111	C24H20O9	[M-H]-	Catechin-(7,8-bc)-4β-(3,4-dihydroxyphenyl)-dihydro-2-(3H)-one	Flavonoids	Flavanols	-	1	408340	398180	292350	2760800	2785900	3288300	2574600	2853000	3810400	--	--
Hmpn005101	451.12	289.07	452.131	C21H24O11	[M-H]-	Sieboldin	Flavonoids	Chalcones	18777-73-6	1	252480	319220	732560	668940	1314400	997160	355800	1767800	1642400	--	--
HJN041	451.12	289.07	452.131	C21H24O11	[M-H]-	Epicatechin glucoside	Flavonoids	Flavanols	-	2	53066	882940	75410	1402000	865550	830820	1955700	1763900	1256800	--	--
pmd0160	454.29	313.27	453.286	C21H44NO7P	[M+H]+	LysoPE 16:0(2n isomer)	Lipids	LPE	-	3	818280	871250	2560100	160310	199140	162190	155050	197790	168200	--	--
pmb0876	454.29	313.27	453.286	C21H44NO7P	[M+H]+	LysoPE 16:0	Lipids	LPE	53862-35-4	1	876770	966310	2679500	205100	224920	158760	169340	191700	181830	--	--
MWS5083	455.1	96.97	456.105	C17H21N4O9P	[M-H]-	Flavin Single Nucleotide(FMN)	Nucleotides and derivatives	Nucleotides and derivatives	6184-17-4	3	75990	80976	54239	63936	47274	73378	48697	161960	61399	C00061	ko00190,ko00740,ko01100,ko01110,ko01240
HJN110	455.36	455.36	456.36	C30H48O3	[M-H]-	Betulinic acid	Terpenoids	Triterpene	472-15-1	2	12076	21117	126930	6669.8	8431.9	8127.2	54544	98212	27218	C08619	--
mws4053	455.35	455.35	456.36	C30H48O3	[M-H]-	Ursolic acid	Terpenoids	Triterpene	77-52-1	3	9835.7	27151	130570	3216.8	4663.9	9862.7	35470	94431	30429	C08988	--
pmb0464	458.1	116.3	457.143	C16H27NO14	[M+H]+	L-Aspartic acid-O-diglucoside	Amino acids and derivatives	Amino acids and derivatives	-	3	309350	162280	235710	46404	125960	84101	138530	248730	181020	--	--
pmn001315	457.14	397.11	458.142	C20H26O12	[M-H]-	Regaloside	Phenolic acids	Phenolic acids	-	3	62663	9	83011	158330	199450	95315	15258	16895	31154	--	--
pmb2654	460.1	117.9	461.153	C19H27NO12	[M-H]-	Anthranilate-1-O-Sophoroside	Phenolic acids	Phenolic acids	-	3	329300	771190	605860	298410	595170	313430	423650	589320	890530	--	--
Lmhn002321	461.07	167.04	462.08	C21H18O12	[M-H]-	Vnilloylcaffeoyltartaric acid	Phenolic acids	Phenolic acids	-	3	59770	14659	19153	11028	7307.9	6488.6	10228	10293	13209	--	--
Lmzn001894	461.07	285.04	462.08	C21H18O12	[M-H]-	Kaempferol-3-O-glucuronide	Flavonoids	Flavonols	22688-78-4	3	19683	11494	14059	7500.8	9126	1641.3	9	9	9	--	--
Lmmp004257	463.12	317.06	462.116	C22H22O11	[M+H]+	6-C-Methylquercetin-3-O-rhamnoside	Flavonoids	Flavonols	-	3	64629	76423	72659	24088	35329	35327	75946	68664	90875	--	--
pmp000579	463.12	301.07	462.116	C22H22O11	[M+H]+	Diosmetin-7-O-galactoside*	Flavonoids	Flavones	-	3	91332	146290	101870	42860	53396	40498	54461	54360	62130	--	--
pmb2999	461.11	299.1	462.116	C22H22O11	[M-H]-	Chrysoeriol-5-O-glucoside	Flavonoids	Flavones	-	3	1297300	1417900	6248900	227850	691180	400170	170660	681080	201240	--	--
Hmcp002539	463.12	317.06	462.116	C22H22O11	[M+H]+	Isorhamnetin-3-O-rhamnoside	Flavonoids	Flavonols	-	3	64629	76423	72659	24088	35329	35327	75946	68664	90875	--	--
Lmpn006208	461.11	315.05	462.116	C22H22O11	[M-H]-	8-Methoxykaempferol-7-O-rhamnoside	Flavonoids	Flavonols	-	3	108620	158430	135360	22447	69402	65897	104700	102550	128290	--	--
Hmmp004965	463.12	301.07	462.116	C22H22O11	[M+H]+	Diosmetin-7-O-glucoside*	Flavonoids	Flavones	20126-59-4	3	9	17334	17989	9	1244.2	9	9	7144.4	9	--	--
Lmdn004974	461.15	307.08	462.153	C23H26O10	[M-H]-	Syringalide A	Phenolic acids	Phenolic acids	110344-60-0	3	5774.7	18007	17813	5737.9	9	9030.4	9	9	9	--	--
mws0091	463.09	300.03	464.095	C21H20O12	[M-H]-	Quercetin-3-O-glucoside (Isoquercitrin)*	Flavonoids	Flavonols	482-35-9	1	615090	607660	1234600	118830	285040	172280	54413	250030	78121	C05623	ko00944,ko01100,ko01110
Lmdp003286	465.1	303.06	464.095	C21H20O12	[M+H]+	Isohyperoside*	Flavonoids	Flavonols	35589-21-0	1	229080	230470	432540	34903	93164	64884	36382	101450	50922	--	--
MWSHY0113	465.1	303.06	464.095	C21H20O12	[M+H]+	Quercetin-3-O-galactoside (Hyperin)*	Flavonoids	Flavonols	482-36-0	1	187460	250760	440650	37794	94171	67347	45476	135530	39231	C10073	--
Lmpp005784	465.1	333.07	464.095	C21H20O12	[M+H]+	6-Methoxyquercetin-3-O-Xyloside	Flavonoids	Flavonols	-	3	33359	22459	18265	6402.8	16056	16845	158580	237090	282370	--	--
mws1329	463.09	301.03	464.095	C21H20O12	[M-H]-	Quercetin-7-O-glucoside*	Flavonoids	Flavonols	491-50-9	1	1386800	1569900	2999300	263230	822700	435400	192900	644460	191970	C12639	--
HJAP155	465.1	333.07	464.095	C21H20O12	[M+H]+	Laricitrin-3-O-xyloside	Flavonoids	Flavonols	-	3	33885	39395	14439	15889	9682.8	24116	116480	288010	374140	--	--
Hmcn001884	463.09	301.03	464.095	C21H20O12	[M-H]-	6-Hydroxyluteolin 5-glucoside	Flavonoids	Flavones	-	3	1324200	1649000	2903500	222800	722980	408960	194550	646110	199450	--	--
pme1598	463.12	301	464.132	C22H24O11	[M-H]-	Hesperetin-5-O-glucoside	Flavonoids	Flavanones	69651-80-5	3	1456900	1742200	3016100	251680	747080	470920	199500	734400	230190	--	--
Xmsn002700	465.13	303.06	466.111	C21H22O12	[M-H]-	Taxifolin-3'-O-glucoside	Flavonoids	Flavanonols	31106-05-5	3	210440	206250	379330	46093	123410	49700	19767	102880	38979	--	--
pmd0130	468.31	184.07	467.301	C22H46NO7P	[M+H]+	LysoPC 14:0	Lipids	LPC	20559-16-4	1	10530	8498.5	31661	4345.8	5394.9	3866.5	2408.9	5401.5	5182.1	--	--
Lhwp110301	471.35	205.16	470.34	C30H46O4	[M+H]+	Coleonolic acid	Terpenoids	Triterpene	-	1	18597	64474	132950	11643	9918.1	7278.6	29438	83616	17964	--	--
Lmsn013282	469.33	407.33	470.34	C30H46O4	[M-H]-	Pomonic Acid	Terpenoids	Triterpene	13849-90-6	1	9	1572.7	3570.6	9	9	9	1773.4	5265.4	773.91	--	--
Hmjn008136	469.33	469.33	470.34	C30H46O4	[M-H]-	Camaldulenic acid	Terpenoids	Triterpene	71850-15-2	2	16982	35670	177180	17674	13428	15875	30669	84694	11872	--	--
mws1610	471.35	471.35	472.355	C30H48O4	[M-H]-	Maslinic acid*	Terpenoids	Triterpene	4373-41-5	3	2188000	2682900	5684800	1580400	3121700	1910000	2765900	6869300	1810500	C16939	--
Zmpn008194	471.35	471.35	472.355	C30H48O4	[M-H]-	Corosolic acid*	Terpenoids	Triterpene	4547-24-4	3	2395400	7034800	17041000	405140	705750	400870	2352600	7203700	646750	--	--
pmn001706	471.35	471.35	472.355	C30H48O4	[M-H]-	2-Hydroxyoleanolic acid*	Terpenoids	Triterpene	26707-60-8	3	2250300	2713900	6999100	1682700	3213700	1867200	2471000	8111700	2016600	--	--
Lmhp008589	476.28	335.26	475.27	C23H42NO7P	[M+H]+	LysoPE 18:3(2n isomer)	Lipids	LPE	-	1	123940	169030	260240	9	9515.6	3064.7	5083.2	13892	7583.5	--	--
Lmhp008801	476.28	335.26	475.27	C23H42NO7P	[M+H]+	LysoPE 18:3	Lipids	LPE	-	1	113010	155400	235500	3819.8	8328.8	4262.7	3579.6	10332	5890.1	--	--
pmb0881	478.29	337.27	477.286	C23H44NO7P	[M+H]+	LysoPE 18:2	Lipids	LPE	-	3	719290	702980	1001400	153050	269830	149460	318320	438250	273090	--	--
pmb0874	478.29	337.27	477.286	C23H44NO7P	[M+H]+	LysoPE 18:2(2n isomer)	Lipids	LPE	-	3	623110	604100	1072900	179220	296240	159850	263290	335750	216840	--	--
Lmpp005842	479.11	333.07	478.101	C22H22O12	[M+H]+	6-Methoxyquercetin-3-O-rhamnoside	Flavonoids	Flavonols	-	3	81399	104430	68316	9664.8	24390	15165	226780	363540	636560	--	--
Lmjp002906	479.12	317.07	478.111	C22H22O12	[M+H]+	Rhamnetin-3-O-Glucoside*	Flavonoids	Flavonols	27875-34-9	3	14367	9298.7	26253	17818	21573	16415	38141	59442	35704	--	--
Lmjp003295	479.12	317.07	478.111	C22H22O12	[M+H]+	6-Methoxykaempferol-3-O-glucoside	Flavonoids	Flavonols	63422-27-5	3	10041	18850	42370	19979	27004	19569	33565	60248	41654	--	--
HJAP156	479.12	333.07	478.111	C22H22O12	[M+H]+	Laricitrin-3-O-rhamnoside	Flavonoids	Flavonols	-	3	114280	133480	77738	4834.8	20421	25132	265910	348460	683240	--	--
Hmcp002207	479.12	317.06	478.111	C22H22O12	[M+H]+	Isorhamnetin-7-O-glucoside (Brassicin)*	Flavonoids	Flavonols	6743-96-0	3	16267	14481	32106	19573	16961	17312	15053	89782	28267	--	--
Lmjp003044	479.12	317.06	478.111	C22H22O12	[M+H]+	Isorhamnetin-3-O-Glucoside*	Flavonoids	Flavonols	5041-82-7	3	12771	24426	37946	11001	23804	30753	32872	74042	29754	--	--
pmb0856	480.31	339.29	479.301	C23H46NO7P	[M+H]+	LysoPE 18:1(2n isomer)	Lipids	LPE	-	3	60949	85659	214090	5928.3	13117	10202	18161	18696	17602	--	--
mws0289	480.31	339.29	479.301	C23H46NO7P	[M+H]+	LysoPE 18:1	Lipids	LPE	89576-29-4	3	80907	127370	292120	9223.5	16092	15876	23060	18147	19361	--	--
pmb2319	482.32	184.07	481.317	C23H48NO7P	[M+H]+	LysoPC 15:0	Lipids	LPC	108273-89-8	1	4942.7	6977.8	22115	3703.1	7761.5	3740.3	7456.4	6718	7475.4	--	--
pmb0883	482.32	341.31	481.317	C23H48NO7P	[M+H]+	LysoPE 18:0	Lipids	LPE	69747-55-3	3	27606	34966	106530	3089.7	2793.1	9212.2	6047	7364	6120.3	--	--
Lmhp009129	482.32	184.07	481.317	C23H48NO7P	[M+H]+	LysoPC 15:0(2n isomer)	Lipids	LPC	-	2	6456.1	7684.9	27904	3762.9	7833.1	4370.3	8288.9	5902.8	13146	--	--
pmb3066	481.14	319.2	482.142	C22H26O12	[M-H]-	5-O-p-Coumaroylshikimic acid O-glucoside	Phenolic acids	Phenolic acids	-	3	40834	32229	42239	33858	60668	31012	21617	161920	69546	--	--
Hmyn007168	483.27	255.23	484.278	C22H45O9P	[M-H]-	LysoPG 16:0	Lipids	Glycerol ester	-	3	12570	15078	21241	36675	7560.9	8898.1	33484	5636.7	12721	--	--
Lmsn012480	483.31	421.31	484.319	C30H44O5	[M-H]-	Fupenzic acid	Terpenoids	Triterpene	119725-20-1	3	4191.5	14104	45725	1155.5	716.52	571.98	16084	35894	4625.3	--	--
pmb2723	485.13	323.2	486.137	C21H26O13	[M-H]-	4-Hydroxycoumarin di-glucoside	Lignans and Coumarins	Coumarins	-	3	9421.4	21013	40168	9	9	9	9	9	2825.2	--	--
Lmsn011015	485.33	455.32	486.335	C30H46O5	[M-H]-	1-Oxo-Siaresinolic acid	Terpenoids	Triterpene	-	3	12311	42010	171110	9	9	9	1291.2	9	534.67	--	--
Lmsn011830	485.33	485.33	486.335	C30H46O5	[M-H]-	2α,19α-Dihydroxy-3-oxours-12-en-28-oic acid	Terpenoids	Triterpene	176983-21-4	3	13114000	21349000	21861000	1061900	888140	693460	9749000	17485000	1846800	--	--
pmp000268	487.34	405.31	486.335	C30H46O5	[M+H]+	Rosamultic acid	Terpenoids	Triterpene	14285-76-4	3	263160	137560	318930	24076	18146	18862	197000	381350	41157	--	--
pmp000444	487.34	469.33	486.335	C30H46O5	[M+H]+	27,28-Dicarboxyl ursolic acid	Terpenoids	Triterpene	-	3	110540	289470	638630	74112	49786	41612	128110	368450	72872	--	--
Lmmn000214	487.17	341.11	488.174	C18H32O15	[M-H]-	Solatriose	Others	Saccharides and Alcohols	528-40-5	3	149720	208100	256070	69679	305820	57814	165770	219910	231770	--	--
MWSCX013	489.35	201.16	488.35	C30H48O5	[M+H]+	Euscaphic acid	Terpenoids	Triterpene	53155-25-2	3	6708.1	27429	77308	9982.8	6430.9	5859.6	12865	46112	9402.3	C17890	--
pmp000269	489.36	407.33	488.35	C30H48O5	[M+H]+	Arjunic Acid	Terpenoids	Triterpene	31298-06-3	1	4263.5	16302	35912	2394.8	2670.9	2804.5	7019.5	20388	3685.6	--	--
MWSmce394	487.34	469.33	488.35	C30H48O5	[M-H]-	Tormentic acid	Terpenoids	Triterpene	13850-16-3	3	110540	289470	638630	74112	49786	41612	128110	368450	72872	--	--
HJAP005	495.11	333.07	494.105	C22H22O13	[M+H]+	Laricitrin-3-O-glucoside	Flavonoids	Flavonols	39986-90-8	2	50750	41058	26568	4826.6	3289.9	4770.2	136670	245580	199730	--	--
pmb0855	496.34	184.07	495.332	C24H50NO7P	[M+H]+	LysoPC 16:0	Lipids	LPC	17364-16-8	2	1260300	1265800	3417000	578630	751960	648850	646360	726550	552180	--	--
pmd0132	496.34	184.07	495.332	C24H50NO7P	[M+H]+	LysoPC 16:0(2n isomer)	Lipids	LPC	-	1	1141800	1181700	3108300	506310	663670	581720	579260	653130	512350	--	--
Lmgp003989	499.13	163.04	498.116	C25H22O11	[M+H]+	Dicaffeoylshikimic acid	Phenolic acids	Phenolic acids	-	3	131030	71548	27594	12913	25757	92514	3230.8	14475	12106	--	--
mad2394	501.1	337.05	502.111	C24H22O12	[M-H]-	Sinapoyl-p-coumaroyltartaric acid	Phenolic acids	Phenolic acids	-	3	9	2220.1	6418.1	1912.6	1977.3	6982.7	660.13	6366.3	2570.6	--	--
Lmsn010896	501.32	421.31	502.329	C30H46O6	[M-H]-	Pinfaensic acid	Terpenoids	Triterpene	-	3	9	9	9	9	9	9	1075.3	608.74	556.6	--	--
Lmsn009900	501.32	453.3	502.329	C30H46O6	[M-H]-	1β-Hydroxy-2-oxopomolic acid	Terpenoids	Triterpene	217466-37-0	3	13204	57007	140570	9	1068.6	9	6692.6	2117.4	563.34	--	--
Lmsn004970	503.12	179.04	504.127	C24H24O12	[M-H]-	3,6-Di-O-caffeoyl glucose*	Phenolic acids	Phenolic acids	-	3	13393	17724	25638	9	16409	9582.5	15260	9299.9	16141	--	--
pme0500	503.16	323	504.169	C18H32O16	[M-H]-	D-Melezitose*	Others	Saccharides and Alcohols	597-12-6	2	79846	90073	20775	148460	203110	208660	125420	227890	113500	C08243	--
pme2125	503.16	179	504.169	C18H32O16	[M-H]-	Raffinose*	Others	Saccharides and Alcohols	512-69-6	3	149360	184170	238020	222020	353930	269090	145770	205450	133600	C00492	ko00052,ko01100,ko02010
mws1589	503.16	179	504.169	C18H32O16	[M-H]-	D-Panose*	Others	Saccharides and Alcohols	33401-87-5	3	42165	45868	21929	53671	88149	72377	53696	54877	36186	C00713	--
MWSmce486	503.16	383.12	504.169	C18H32O16	[M-H]-	Manninotriose*	Others	Saccharides and Alcohols	13382-86-0	3	6467.5	17577	21649	10452	16712	17816	19714	18625	15156	C05404	ko00052,ko01100
Hmhn007023	503.34	485.33	504.345	C30H48O6	[M-H]-	2α,3α,19α-Trihydroxyursolic acid	Terpenoids	Triterpene	-	1	9	3482.4	7692.5	9	9	9	2315.7	8434.9	1355.8	--	--
Lmsn009824	503.34	441.34	504.345	C30H48O6	[M-H]-	2α,3β,19α,23-Tetrahydroxyolean-12-en-28-oic acid	Terpenoids	Triterpene	55306-03-1	3	9	33582	40900	1132.8	6544	2922.9	9	9	9	--	--
Zmsp004363	507.12	303.05	506.106	C23H22O13	[M+H]+	Quercetin-3-O-(6''-O-acetyl)glucoside	Flavonoids	Flavonols	-	1	3536.7	4899.8	9895.2	9	710.74	9	9	9	9	--	--
MWSmce668	505.99	158.93	506.996	C10H16N5O13P3	[M-H]-	ATP; Adenosine 5'-Triphosphate	Nucleotides and derivatives	Nucleotides and derivatives	56-65-5	3	351130	286570	390570	135620	238750	88237	265560	106230	193660	C00002	ko00190,ko00195,ko00230,ko00908,ko00998,ko01100,ko01110,ko01240
HJAP006	509.13	347.08	508.122	C23H24O13	[M+H]+	Syringetin-7-O-glucoside	Flavonoids	Flavonols	-	3	1607.2	3644.2	9	9	9	9	3968.2	8786.7	7185.2	--	--
Lmhp010515	510.36	184.07	509.348	C25H52NO7P	[M+H]+	LysoPC 17:0(2n isomer)	Lipids	LPC	-	1	11189	19532	71897	13650	19674	15209	23392	28639	23666	--	--
pmb2406	510.36	184.07	509.348	C25H52NO7P	[M+H]+	LysoPC 17:0	Lipids	LPC	50930-23-9	3	11189	19532	71897	13650	19674	15209	23392	28639	23666	--	--
pmn001384	515.12	353.09	516.127	C25H24O12	[M-H]-	Isochlorogenic acid C*	Phenolic acids	Phenolic acids	57378-72-0	3	2633100	1775700	822870	351320	636430	1769600	2142800	428910	380160	--	--
Li512115	515.12	353.09	516.127	C25H24O12	[M-H]-	Isochlorogenic acid B*	Phenolic acids	Phenolic acids	14534-61-3	3	2879200	1793500	1058100	394040	606040	2130200	2250000	512590	273220	C10468	--
pmn001382	515.12	353.09	516.127	C25H24O12	[M-H]-	Isochlorogenic acid A*	Phenolic acids	Phenolic acids	2450-53-5	3	2868300	1841000	1187800	428030	648590	2294600	2390400	472200	248620	--	--
Lmhp010573	517.34	263.24	516.33	C27H48O9	[M+H]+	1-Linoleoylglycerol-3-O-glucoside	Lipids	Glycerol ester	-	3	10760	24843	64150	9	9	9	9	9	9	--	--
Lmhp010334	517.34	263.24	516.33	C27H48O9	[M+H]+	2-Linoleoylglycerol-1-O-glucoside	Lipids	Glycerol ester	-	3	10958	26415	69232	9	9	9	9	9	9	--	--
pmb0865	518.32	184.07	517.317	C26H48NO7P	[M+H]+	LysoPC 18:3(2n isomer)	Lipids	LPC	-	1	563160	827230	1018600	43700	67552	29381	25392	68564	54267	--	--
pmb0854	518.32	184.07	517.317	C26H48NO7P	[M+H]+	LysoPC 18:3	Lipids	LPC	-	1	638830	947950	1196700	38803	76127	29714	29067	66271	52296	--	--
Hmbn002692	517.16	175.04	518.164	C22H30O14	[M-H]-	6'-O-Feruloyl-D-sucrose	Phenolic acids	Phenolic acids	118230-77-6	3	74083	136040	114350	12081	34721	58562	9	41205	10588	--	--
pmn001424	517.23	385.18	518.236	C24H38O12	[M-H]-	(6S,7E,9R)-6,9-Dihydroxy-4,7-megastigmadin-3-one-9-O-xylosyl(1-6)glucoside	Others	Others	-	3	724550	1480700	888870	296160	241290	237760	254270	480810	648170	--	--
Lmsn008888	517.32	407.3	518.324	C30H46O7	[M-H]-	2α,3β,19α-Trihydroxyolean-12-en-23,28-dioic acid	Terpenoids	Triterpene	-	3	1609.8	7198	11543	9	9	9	9	9	9	--	--
pmp001273	520.34	184.07	519.332	C26H50NO7P	[M+H]+	LysoPC 18:2	Lipids	LPC	-	1	1949100	2447000	3381000	1290400	1148800	850180	1682200	1974200	1447800	--	--
pmp001251	520.34	184.07	519.332	C26H50NO7P	[M+H]+	LysoPC 18:2(2n isomer)	Lipids	LPC	-	1	1678500	2039700	3297400	732080	955740	722260	1450200	1704500	1242400	--	--
Lmsn008066	519.33	457.33	520.34	C30H48O7	[M-H]-	1β,2α,3α,19α,23-Pentahydroxyurs-12-en-28-oic acid	Terpenoids	Triterpene	-	3	148620	230930	435770	12495	24377	9907.9	11150	11685	16044	--	--
Lmhp010190	522.36	184.07	521.348	C26H52NO7P	[M+H]+	LysoPC 18:1(2n isomer)	Lipids	LPC	-	1	274370	359460	1143100	59010	97586	73328	159630	123730	105780	--	--
pmp001281	522.36	184.07	521.348	C26H52NO7P	[M+H]+	LysoPC 18:1	Lipids	LPC	-	1	400320	562970	1647300	99355	161640	104170	263520	197620	163660	--	--
Lmtn002596	521.2	359.14	522.21	C26H34O11	[M-H]-	Dihydrodehydrodiconiferyl alcohol-4-O-glucoside	Lignans and Coumarins	Lignans	-	3	14594	13026	19023	15348	18323	24662	20381	95505	43789	--	--
Lmmn002274	521.2	359.15	522.21	C26H34O11	[M-H]-	Isolariciresinol-9'-O-glucoside	Lignans and Coumarins	Lignans	63358-12-3	3	9	9	9	18117	25387	24662	9465.1	74626	52809	--	--
HJN083	521.2	359.15	522.211	C26H34O11	[M-H]-	Lariciresinol-4'-O-glucoside	Lignans and Coumarins	Lignans	143663-00-7	3	53986	79159	60183	26972	31307	25528	9	48542	12437	--	--
mws0126	524.37	184.07	523.364	C26H54NO7P	[M+H]+	LysoPC 18:0	Lipids	LPC	19420-57-6	1	129670	138270	405150	42774	50393	54997	63195	80965	79269	--	--
pmd0136	524.37	184.07	523.364	C26H54NO7P	[M+H]+	LysoPC 18:0(2n isomer)	Lipids	LPC	-	1	129670	138270	405150	42774	50393	54997	63195	80965	79269	--	--
Lmtn003096	523.21	361.14	524.226	C26H36O11	[M-H]-	Secoisolariciresinol 4-O-glucoside	Lignans and Coumarins	Lignans	-	3	1060600	745920	804450	181930	162400	216790	454840	493390	599170	--	--
Lmhn003801	531.12	337.06	532.122	C25H24O13	[M-H]-	Feruloylsinapoyltartaric acid	Phenolic acids	Phenolic acids	-	3	44069	41534	50032	51540	50993	78660	15250	44328	68619	--	--
Zmdn003762	533.19	311.11	534.195	C23H34O14	[M-H]-	Isosyringinoside	Lignans and Coumarins	Lignans	152686-85-6	3	9	9	9	6906.1	8441.9	5270.5	2317.6	16877	7673.9	--	--
Zmfn000481	535.04	323.03	536.044	C14H22N2O16P2	[M-H]-	Uridine-5'-Diphosphate-D-Xylose	Nucleotides and derivatives	Nucleotides and derivatives	3616-06-6	2	604640	650000	768830	438440	702450	487950	712450	538630	475040	C00190	ko00520,ko00908,ko01100
Zmcn003729	535.18	373.13	536.189	C26H32O12	[M-H]-	1-Hydroxypinoresinol-4'-O-Glucoside	Lignans and Coumarins	Lignans	-	3	69906	31594	47763	33575	30486	39067	13103	144360	67633	--	--
Hmln002100	535.18	373.13	536.189	C26H32O12	[M-H]-	Nortrachelogenin-4-O-glucoside	Lignans and Coumarins	Lignans	33464-78-7	3	95411	71683	79999	55862	48603	53135	28581	242100	86252	--	--
pmn001375	535.18	373.13	536.189	C26H32O12	[M-H]-	1-Hydroxypinoresinol-1-O-Glucoside	Lignans and Coumarins	Lignans	81495-71-8	3	95411	71683	79999	55862	48603	53135	28581	242100	86252	--	--
Lmdn001925	537.2	375.15	538.205	C26H34O12	[M-H]-	Olivil-4'-O-glucoside	Lignans and Coumarins	Lignans	76880-93-8	3	12408	12795	12493	11688	12346	12352	10648	13441	13720	--	--
pmc0960	544.34	184.07	543.332	C28H50NO7P	[M+H]+	LysoPC 20:4	Lipids	LPC	-	3	9	9	9	580.74	868.76	30136	673.07	1033.4	6965.7	--	--
pmd0147	548.37	184.07	547.364	C28H54NO7P	[M+H]+	LysoPC 20:2	Lipids	LPC	-	3	12854	16183	36484	13693	10286	11797	12404	24984	11990	--	--
pmd0146	548.37	184.07	547.364	C28H54NO7P	[M+H]+	LysoPC 20:2(2n isomer)	Lipids	LPC	-	3	14451	16183	25961	7809.3	11088	13047	12331	25565	11888	--	--
pmn001672	547.17	223.1	548.174	C23H32O15	[M-H]-	Furanofructosyl-α-D-(3-mustard acyl)glucoside*	Phenolic acids	Phenolic acids	-	3	291820	228170	152340	4885.8	23706	51507	9	368940	46330	--	--
pmn001671	547.17	223.1	548.174	C23H32O15	[M-H]-	Furanofructosyl-α-D-(6-mustard acyl)glucoside*	Phenolic acids	Phenolic acids	-	3	10600	9846.2	9915.6	9893.8	9	6331.2	7774.3	4276.3	7034.2	--	--
pmp000589	551.1	303.05	550.096	C24H22O15	[M+H]+	Quercetin-7-O-(6''-malonyl)glucoside	Flavonoids	Flavonols	-	1	9	2155.4	16306	2969	1436.9	725.07	1354	9	2934.4	--	--
Lmsn006452	555.15	273.08	556.158	C28H28O12	[M-H]-	Phloretin-4'-O-(6''-Salicyloyl)glucoside	Flavonoids	Chalcones	-	3	9	9	9	6641.1	8654	12107	7757	49237	13424	--	--
Lmhn003802	561.13	337.06	562.132	C26H26O14	[M-H]-	Sinapoylsinapoyltartaric acid	Phenolic acids	Phenolic acids	-	3	9	9	9	1625.8	2476.9	825.42	5749.1	37690	19835	--	--
pmb3114	561.14	289.2	562.148	C30H26O11	[M-H]-	Epicatechin-epiafzelechin	Flavonoids	Flavanols	-	1	92531	99267	113550	418400	390550	418320	643540	824750	789430	--	--
pmb2922	565.05	323.1	566.055	C15H24N2O17P2	[M-H]-	Uridine 5'-diphospho-D-glucose	Nucleotides and derivatives	Nucleotides and derivatives	133-89-1	1	6555000	6805000	7409400	2696900	3527700	2554800	6405800	5455600	4658900	C00029	ko00040,ko00052,ko00053,ko00240,ko00500,ko00520,ko00524,ko00561,ko00908,ko01100,ko01110,ko01240
Zmpn004068	567.17	273.08	568.179	C26H32O14	[M-H]-	Phloretin-2'-O-(6''-O-xylosyl)glucoside	Flavonoids	Chalcones	-	1	21825000	20081000	17194000	5819200	6380000	9007400	7427900	20501000	15077000	--	--
pme0432	575.12	285.01	576.127	C30H24O12	[M-H]-	Procyanidin A2	Tannins	Proanthocyanidins	41743-41-3	3	65844	67456	58540	218410	212780	207160	183820	239960	207160	C10237	--
pmp000237	579.13	283.06	578.127	C26H26O15	[M+H]+	Apigenin-6-C-(2''-glucuronyl)xyloside	Flavonoids	Flavonoid carbonoside	-	3	67961	61702	50566	271770	188740	264710	206940	256810	240220	--	--
pme0434	577.14	407.1	578.142	C30H26O12	[M-H]-	Procyanidin B2	Tannins	Proanthocyanidins	29106-49-8	1	17028000	18283000	15058000	36959000	30709000	35524000	32041000	37668000	38618000	C17639	--
Lmpp003930	579.15	271.06	578.142	C30H26O12	[M+H]+	Apigenin-7-O-(6''-p-Coumaryl)glucoside	Flavonoids	Flavones	-	3	9	9	9	29895	9	20917	9	9	9	--	--
mws0836	577.14	425.1	578.142	C30H26O12	[M-H]-	Procyanidin B1	Tannins	Proanthocyanidins	20315-25-7	1	1751600	1674500	1012300	15712000	9789500	11603000	19542000	22954000	18850000	--	--
pme0436	577.14	407.1	578.142	C30H26O12	[M-H]-	Procyanidin B3	Tannins	Proanthocyanidins	23567-23-9	1	2244000	2007700	1251500	21464000	13252000	15697000	24017000	34245000	24673000	--	--
pmn001667	577.14	407.1	578.142	C30H26O12	[M-H]-	Procyanidin B4	Tannins	Proanthocyanidins	29106-51-2	1	1227200	1190300	1323200	5018300	3982100	5335300	3271500	4350600	5450700	C10238	--
pme2493	579.17	287.05	578.164	C27H30O14	[M+H]+	Kaempferol-3,7-O-dirhamnoside (Kaempferitrin)	Flavonoids	Flavonols	482-38-2	3	382450	402060	341290	2070800	1555800	1842300	1647900	1809700	1690200	C16981	--
pme0368	579.17	271.01	578.164	C27H30O14	[M+H]+	Apigenin-7-O-rutinoside (Isorhoifolin)	Flavonoids	Flavones	552-57-8	3	149350	171290	123250	666770	565410	592630	510090	576830	564980	--	--
pme3227	579.17	433	578.164	C27H30O14	[M+H]+	Vitexin-2''-O-rhamnoside	Flavonoids	Flavonoid carbonoside	64820-99-1	3	9	9	9	28586	19321	9	20009	13501	26517	C12628	ko00944
Lmyp004081	579.17	313.07	578.164	C27H30O14	[M+H]+	Isovitexin-2''-O-rhamnoside	Flavonoids	Flavonoid carbonoside	-	3	28175	16658	24262	104080	105870	79037	85092	125640	109840	--	--
mws1409	578.9	402.6	580.034	C15H22N2O18P2	[M-H]-	Uridine-5'-diphosphoglucuronic acid	Nucleotides and derivatives	Nucleotides and derivatives	-	3	425740	626440	203290	296650	416030	473130	117670	75152	81486	--	--
Hmcp001769	581.15	303.04	580.142	C26H28O15	[M+H]+	Quercetin-3-O-rhamnosyl(1→2)arabinoside	Flavonoids	Flavonols	-	3	13280	27656	47737	21090	16908	29242	20023	30075	24501	--	--
pmp000275	581.17	139.04	580.158	C30H28O12	[M+H]+	Gambiriin A1	Tannins	Tannin	76250-49-2	1	9	9	9	31676	9	23313	54343	85751	37466	C17772	--
MWSHY0056	581.19	273.08	580.179	C27H32O14	[M+H]+	Naringenin-7-O-Rutinoside(Narirutin)	Flavonoids	Flavanones	14259-46-2	3	48867	120560	65420	505540	346410	306050	123050	49566	110590	C09793	--
Zmhn001446	579.21	417.16	580.216	C28H36O13	[M-H]-	Syringaresinol-4'-O-glucoside	Lignans and Coumarins	Lignans	7374-79-0	3	35889	30769	31251	95898	71202	93776	62653	333890	198710	C10890	--
Lmsn006753	581.17	273.08	582.174	C30H30O12	[M-H]-	Phloretin-4'-O-(6''-p-Coumaroyl)glucoside	Flavonoids	Chalcones	-	3	4938.8	2068	12481	79333	95058	102160	158100	2523500	663260	--	--
HJN074	591.15	289.07	592.158	C31H28O12	[M-H]-	Procyanidin A6	Tannins	Proanthocyanidins	-	3	9	9	9	34057	24871	15451	76596	71980	65663	--	--
Lmmp003672	593.17	441.11	592.158	C31H28O12	[M+H]+	8,8'-Methylenebiscatechin	Flavonoids	Flavanols	81555-08-0	3	1370.1	2011	3386.2	22545	23879	13263	48155	26523	40448	--	--
pmp001288	593.19	285.1	592.179	C28H32O14	[M+H]+	Acacetin-7-O-rutinoside (Linarin)	Flavonoids	Flavones	480-36-4	3	12166	3927.3	2747.4	2071.5	3742.8	5294.3	9	97994	2735.4	--	--
Zmjp005293	593.19	285.08	592.179	C28H32O14	[M+H]+	Robinson-7-O-Neohesperidin	Flavonoids	Flavonols	-	1	4594.6	4676.1	4997.4	2596.6	6742.4	2431.3	3885.9	67091	3303.7	--	--
Hmjn004446	593.13	285.04	594.137	C30H26O13	[M-H]-	Luteolin-7-O-(6''-caffeoyl)rhamnoside	Flavonoids	Flavones	-	3	16299	33541	28236	8540.3	5909.3	5349	8246.9	13967	11211	--	--
mws1290	593.13	285	594.137	C30H26O13	[M-H]-	Kaempferol-3-O-(6''-p-Coumaroyl)glucoside (Tiliroside)	Flavonoids	Flavonols	20316-62-5	3	106780	209330	215650	40811	29638	61561	69135	43889	34897	C17140	--
Lmyp004318	595.14	287.06	594.137	C30H26O13	[M+H]+	Kaempferol-3-O-(6''-p-Coumaroyl)galactoside	Flavonoids	Flavonols	-	3	96680	196170	176580	34511	24585	52169	71333	55692	49851	--	--
MWSHY0080	595.17	287.06	594.158	C27H30O15	[M+H]+	Luteolin-7-O-neohesperidoside (Lonicerin)	Flavonoids	Flavones	25694-72-8	1	9	19689	34179	32599	19085	17595	7063	16796	17676	C12630	ko00944
MWSHY0050	595.17	287.05	594.158	C27H30O15	[M+H]+	Kaempferol-3-O-rutinoside(Nicotiflorin)*	Flavonoids	Flavonols	17650-84-9	1	11133	6363.2	21468	33989	27157	16474	7081.9	11926	6363.2	C21833	ko00944,ko01110
MWSHY0061	595.16	287.06	594.158	C27H30O15	[M+H]+	Kaempferol-3-O-neohesperidoside*	Flavonoids	Flavonols	32602-81-6	1	22932	8748.2	23053	23715	18277	17595	9	23715	4080.8	--	--
MWSslk252	593.19	285.08	594.195	C28H34O14	[M-H]-	Didymin (Isosakuranetin-7-O-rutinoside)*	Flavonoids	Flavanones	14259-47-3	3	24130	38518	30114	7942.6	7629.5	9	11373	9223.4	5362	--	--
mws0791	593.19	285	594.195	C28H34O14	[M-H]-	Poncirin (Isosakuranetin-7-O-neohesperidoside)*	Flavonoids	Flavanones	14941-08-3	3	120580	240080	245330	47329	27352	62792	62278	70097	35301	C09830	--
Lmjp002596	597.14	303.05	596.138	C26H28O16	[M+H]+	Quercetin-3-O-sambubioside*	Flavonoids	Flavonols	83048-35-5	1	26586	33038	68540	9	19292	6745.4	10293	40306	17143	C12637	ko00944
Lmyn005006	595.15	287.06	596.153	C30H28O13	[M-H]-	Eriodictyol-7-O-(6''-O-p-coumaroyl)glucoside	Flavonoids	Flavanones	-	3	20151	47697	38900	10588	8513	15273	9	13622	6685.1	--	--
MWSHY0092	597.18	289.07	596.174	C27H32O15	[M+H]+	Eriodictyol-7-O-Rutinoside (Eriocitrin)	Flavonoids	Flavanones	13463-28-0	3	13248	30413	25945	87225	49104	41968	23367	14034	17155	C09732	--
Lmsn006267	597.16	273.08	598.169	C30H30O13	[M-H]-	Phloretin-4'-O-(6''-Caffeoyl)glucoside	Flavonoids	Chalcones	-	2	9	9	9	6993.7	10729	13596	17518	187970	58464	--	--
Lmqn000780	606.08	384.98	607.082	C17H27N3O17P2	[M-H]-	Uridine 5'-diphospho-N-acetylglucosamine	Nucleotides and derivatives	Nucleotides and derivatives	528-04-1	2	235570	187810	168030	102790	145850	121300	252200	232670	202440	C00043	ko00520,ko00524,ko01100
mws1661	609.18	301	608.174	C28H32O15	[M+H]+	Diosmetin-7-O-rutinoside (Diosmin)	Flavonoids	Flavones	520-27-4	3	23889	137300	46007	23156	83695	22886	18011	43527	30713	C10039	--
Lmyp004516	611.14	147.04	610.132	C30H26O14	[M+H]+	Quercetin-3-O-(2''-O-p-Coumaroyl)galactoside*	Flavonoids	Flavonols	-	3	11875	15088	18105	9	9	9	7741.6	12309	3167.5	--	--
Lmdp004267	611.14	147.04	610.132	C30H26O14	[M+H]+	Quercetin-3-O-(6''-O-p-Coumaroyl)glucoside*	Flavonoids	Flavonols	-	3	11875	15088	18105	9	9	9	7741.6	12309	3167.5	--	--
Lmyp004052	611.14	147.04	610.132	C30H26O14	[M+H]+	Quercetin-3-O-(6''-O-p-Coumaroyl)galactoside*	Flavonoids	Flavonols	-	3	11875	15088	18105	9	9	9	7741.6	12309	3167.5	--	--
pmb0711	611.16	303.1	610.153	C27H30O16	[M+H]+	Quercetin-7-O-rutinoside*	Flavonoids	Flavonols	147714-62-3	1	1594.8	3155.2	16705	10296	4741.1	3943.2	2418.2	11009	1589.3	--	--
Lmmp003091	611.16	303.05	610.153	C27H30O16	[M+H]+	Quercetin-3-O-(4''-O-glucosyl)rhamnoside	Flavonoids	Flavonols	59262-54-3	3	1594.8	6307.2	25157	9504.3	5506.7	7954.8	806.31	4754.3	2367.2	C17563	--
Lmjp002461	611.16	303.05	610.153	C27H30O16	[M+H]+	Quercetin-3-O-neohesperidoside*	Flavonoids	Flavonols	117611-67-3	1	2387.6	1595.3	15114	7883.2	7095.2	5519.2	3163.7	11035	1595.3	--	--
mws0059	609.15	301	610.153	C27H30O16	[M-H]-	Quercetin-3-O-rutinoside (Rutin)*	Flavonoids	Flavonols	153-18-4	1	192370	187050	661580	193220	221930	108000	33050	108650	55486	C05625	ko00944,ko01100,ko01110
pmb0665	611.16	465.1	610.153	C27H30O16	[M+H]+	Orientin-7-O-glucoside	Flavonoids	Flavonoid carbonoside	-	3	81005	40128	79451	13646	13646	9600.4	17647	48069	20066	--	--
pmn001583	609.15	300	610.153	C27H30O16	[M-H]-	Quercetin-3-O-robinobioside*	Flavonoids	Flavonols	52525-35-6	1	130560	88445	382390	290580	254920	138480	24261	150900	77229	--	--
Lmbp002336	611.16	303.05	610.153	C27H30O16	[M+H]+	Quercetin-3-O-(2''-O-rhamnosyl)galactoside	Flavonoids	Flavonols	-	3	8992.5	17986	21649	9	9	9	6762	5274	10541	--	--
mws0036	609.18	301.09	610.19	C28H34O15	[M-H]-	Hesperetin-7-O-rutinoside (Hesperidin)*	Flavonoids	Flavanones	520-26-3	3	15117	138150	36060	9423.9	72041	28748	18964	25607	13563	C09755	--
pme0001	609.18	301	610.19	C28H34O15	[M-H]-	Hesperetin-7-O-neohesperidoside(Neohesperidin)*	Flavonoids	Flavanones	13241-33-3	3	23889	137300	46007	23156	83695	22886	18011	43527	30713	C09806	ko00941
mws4134	611.14	306.08	612.152	C20H32N6O12S2	[M-H]-	Oxiglutatione	Amino acids and derivatives	Amino acids and derivatives	27025-41-8	3	77112	71715	249140	18398	38339	18503	33254	36778	16549	C00127	ko00480,ko01100,ko01240
Lmsn006905	611.18	273.08	612.184	C31H32O13	[M-H]-	Phloretin-4'-O-(6''-Feruloyl)glucoside	Flavonoids	Chalcones	-	1	6116.9	5904	20196	94510	120640	131460	180230	1917500	1086700	--	--
MWSslk030	611.2	303.09	612.205	C28H36O15	[M-H]-	Neohesperidin Dihydrochalcone (Nhdc)	Flavonoids	Chalcones	20702-77-6	3	14549	17262	15591	5869.9	4613.6	7131.5	4520.5	5398.9	3774	--	--
Smpp012073	619.39	147.04	618.392	C39H54O6	[M+H]+	Jacoumaric Acid	Terpenoids	Triterpene	63303-42-4	1	2800.2	1571.7	15587	3457.9	2976.6	8575.1	2253.7	9	1185	--	--
Hmjp002999	625.18	317.06	624.162	C28H32O16	[M+H]+	Isorhamnetin-3-O-rutinoside (Narcissin)*	Flavonoids	Flavonols	604-80-8	3	5408.6	5504.6	18943	7959.5	4581.1	5455.9	3870.6	24166	9	--	--
HJAP120	625.17	317.07	624.168	C28H32O16	[M+H]+	Rhamnetin-3-O-Rutinoside*	Flavonoids	Flavonols	-	3	8580.7	3818.1	10140	3815.6	4686.1	6234.7	5455.9	22607	7021.7	--	--
MWSHY0064	625.17	317.07	624.169	C28H32O16	[M+H]+	Isorhamnetin-3-O-neohesperidoside*	Flavonoids	Flavonols	55033-90-4	3	8573.7	3818.1	7013.4	6369.8	2292.1	5564.7	5417.6	29053	9	--	--
Lmmp002963	625.18	317.06	624.169	C28H32O16	[M+H]+	6-C-Methylquercetin-3-O-rutinoside	Flavonoids	Flavonols	-	3	12469	6952.6	7633.1	2389.8	3863.4	11758	7792.2	28062	5340.6	--	--
Lmmp002463	625.18	317.07	624.169	C28H32O16	[M+H]+	Sexangularetin-3-O-glucoside-7-O-rhamnoside	Flavonoids	Flavonols	-	3	12219	6289.9	6870.1	2346.1	3905.6	6870.1	9	26504	3053.1	--	--
MWSHY0162	627.16	303.06	626.148	C27H30O17	[M+H]+	Quercetin-3-O-sophoroside (Baimaside)	Flavonoids	Flavonols	18609-17-1	1	34631	63567	169760	10453	11367	2382.3	8108.3	6419.2	5719	C12667	ko00944
Smpp009887	635.39	147.04	634.387	C39H54O7	[M+H]+	3-O-trans-p-coumaroylrotundic acid	Terpenoids	Triterpene	-	1	4020.2	7035.6	31907	9	9	9	9	8661.7	1269.1	--	--
pmp000782	635.39	435.32	634.387	C39H54O7	[M+H]+	Caffeoylhawthorn acid	Terpenoids	Triterpene	-	1	69766	42068	734540	5841	7202	58220	89932	149530	25607	--	--
Lmgp005868	639.17	301.07	638.164	C32H30O14	[M+H]+	Chrysoeriol-7-O-(6''-feruloyl)glucoside	Flavonoids	Flavones	-	3	8109.6	15349	5092.6	7913.8	4272.4	8732	1784.4	6467.8	3444.3	--	--
Lmgp004959	639.19	331.08	638.185	C29H34O16	[M+H]+	Tricin-7-O-neohesperidoside	Flavonoids	Flavones	53766-40-8	3	270400	335100	203940	43866	28875	36029	9	1614.3	1598.2	--	--
pmb0530	664.12	136.2	663.109	C21H27N7O14P2	[M+H]+	Nicotinic acid adenine dinucleotide	Nucleotides and derivatives	Nucleotides and derivatives	53-84-9	2	261890	189120	300670	85211	131920	95565	167080	71110	107400	C00003	ko00190,ko00730,ko00760,ko01100,ko01240
Lmqn000213	665.21	341.11	666.222	C24H42O21	[M-H]-	Stachyose	Others	Saccharides and Alcohols	470-55-3	3	7357.3	4994.1	3613.3	13697	11097	6790.1	14201	70488	24850	C01613	ko00052,ko01100
Lmsn011870	665.39	485.33	666.398	C36H58O11	[M-H]-	Nigaichigoside F1	Terpenoids	Triterpene Saponin	95262-48-9	1	442020	729750	1531700	73242	59104	47613	450650	1083300	131950	--	--
Lmhp008744	677.37	261.22	676.367	C33H56O14	[M+H]+	1-α-Linolenoyl-glycerol-2,3-di-O-glucoside	Lipids	Glycerol ester	-	3	5244.3	5880.1	12223	790.88	9	9	1728.8	2676	1636.1	--	--
Lmhp008513	677.37	261.22	676.367	C33H56O14	[M+H]+	2-α-Linolenoyl-glycerol-1,3-di-O-glucoside	Lipids	Glycerol ester	-	3	5244.3	5880.1	12223	790.88	9	9	1728.8	2676	1636.1	--	--
pmp001276	677.37	677.37	676.367	C33H56O14	[M+H]+	1-Linolenoyl-rac-glycerol-diglucoside	Lipids	Free fatty acids	-	3	831840	1017500	2675300	106640	89985	75896	68743	144160	93669	--	--
Lmgn002250	677.17	191.06	678.18	C31H34O17	[M-H]-	Dicaffeoylquinic acid-O-glucoside	Phenolic acids	Phenolic acids	-	3	338570	448170	360760	129210	176310	158490	333380	364720	253970	--	--
Lmhp009190	679.39	263.24	678.383	C33H58O14	[M+H]+	2-Linoleoylglycerol-1,3-di-O-glucoside	Lipids	Glycerol ester	-	2	14116	14333	37234	3289.1	5747	2380.4	7901.2	9522.9	8311	--	--
Lmyn006011	677.38	397.13	678.383	C33H58O14	[M-H]-	Gingerglycolipid B	Lipids	Glycerol ester	88168-90-5	2	13147	27262	27321	1068.2	1038.9	653.42	1289.7	3399.6	1316	--	--
Lmhp009384	679.39	263.24	678.383	C33H58O14	[M+H]+	1-Linoleoylglycerol-2,3-di-O-glucoside	Lipids	Glycerol ester	-	3	7395.5	12837	18540	9	9	9	849.36	9	1717.2	--	--
Lmgn002253	695.2	353.09	696.19	C31H36O18	[M-H]-	Syringoylcaffeoylquinic acid-D-glucose	Phenolic acids	Phenolic acids	-	1	6394500	8281100	7856100	2280700	3396000	3315600	2268700	2867700	2513800	--	--
pme2651	742.1	620.1	743.075	C21H28N7O17P3	[M-H]-	NADP (Nicotinamide adenine dinucleotide phosphate)	Nucleotides and derivatives	Nucleotides and derivatives	53-59-8	3	329810	284140	357460	177230	349240	177310	233760	171110	212010	C00006	ko00195,ko00480,ko00760,ko01100,ko01240
Xmyp004945	757.22	287.06	756.211	C33H40O20	[M+H]+	Kaempferol-3-O-(6''-Rhamnosyl-2''-Glucosyl)Glucoside (Camelliaside A)	Flavonoids	Flavonols	135095-52-2	3	18959	16587	6292.7	10276	11771	4689.1	14800	3139.1	3923.1	--	--
pmp001105	757.22	287.06	756.211	C33H40O20	[M+H]+	Kaempferol-3-O-neohesperidoside-7-O-glucoside	Flavonoids	Flavonols	-	3	23523	10937	6275.1	15016	5482.2	11050	9	9	9	--	--
pme2746	784.15	437	785.157	C27H33N9O15P2	[M-H]-	Riboflavin 5'-Adenosine Diphosphate	Nucleotides and derivatives	Nucleotides and derivatives	146-14-5	3	10182	3220.6	9	66616	12939	13399	98629	27772	30618	C00016	ko00740,ko01100,ko01110,ko01240
pmb2947	865.2	407.1	866.206	C45H38O18	[M-H]-	Catechin-catechin-catechin	Flavonoids	Flavanols	-	3	203860	253600	205230	363560	369990	641680	345910	368780	360960	--	--
pmn001647	865.2	713.2	866.206	C45H38O18	[M-H]-	Procyanidin C2	Tannins	Proanthocyanidins	37064-31-6	3	177510	202300	173040	355930	434950	525150	350825	297050	404600	--	--
pmn001646	865.2	577.1	866.206	C45H38O18	[M-H]-	Procyanidin C1	Tannins	Proanthocyanidins	37064-30-5	3	1102500	1347700	1145700	2835100	2557000	2606900	2475000	3079700	2883200	C17624	--
pmn001650	1153.26	575.1	1154.27	C60H50O24	[M-H]-	Cinnamtannin B2	Tannins	Tannin	88038-12-4	3	68554	81501	81795	191790	152810	162070	131260	141210	190300	C17629	--
pmn001649	1153.26	1001.2	1154.27	C60H50O24	[M-H]-	Cinnamtannin A2	Tannins	Tannin	86631-38-1	3	12232	21663	12379	29121	36816	24197	23697	36223	36095	C17625	--
