# Supplementary material for: Metabolic profiling of red-fleshed apple and functional characterization of MdERF072 in anthocyanin biosynthesis
Source: BMC Plant Biol. 2025 Dec 23;26:158. doi: 10.1186/s12870-025-07987-5 (PMC12837208; doi:10.1186/s12870-025-07987-5)
Supplement: Supplementary file 1 — Supplementary Material 1. [file 12870_2025_7987_MOESM1_ESM.zip › Table S2.xlsx]

## Sheet: Sheet1
Table S2-Identification of all metabolites based on GC-MSMS system
Index	Quantitative ion	Qualitative ion	Molecular Weight (Da)	Formula	Compounds	Class I	CAS	NIST_RI	RF_1	RF_2	RF_3	MF_1	MF_2	MF_3	YF_1	YF_2	YF_3	mix01	mix02	mix03	mix04	cpd_ID	kegg_map
IS-11	128	113	129.17	CH3OC6D4OD	[3,4,5,6-2H4,OD]-2-Methoxyphenol	Phenol	20189-11-1	1086.75	2.86251e+06	2.30872e+06	2.82539e+06	3.06844e+06	2.45543e+06	3.02516e+06	3.80962e+06	2.59239e+06	2.84357e+06	2.22669e+06	2.50882e+06	1.94699e+06	2.26057e+06	--	--
NMW0001	55	69	296.272	C19H36O2	9-Octadecenoic acid (Z)-, methyl ester	Ester	112-62-9	2095	9	9	3314.31	9	9	9	9	9	9	5801.55	7115.26	7054.04	9210.96	C03425	--
XMW1372	55	69	296.272	C19H36O2	(Z)-Ethyl heptadec-9-enoate	Ester	1089325-29-0	2071	9	9	3218.1	9	9	9	9	9	9	5445.46	7006.67	7916.16	9097.87	--	--
XMW0387	57	71	296.1	C12H25I	Dodecane, 1-iodo-	Halogenated hydrocarbons	4292-19-7	1635	9959.77	12952.1	17015.4	7455.51	17956.6	9469.51	9	9	9	52718.3	52988.1	50997.7	45147.5	--	--
D418	69	114	284.199	C16H28O4	(2E,6E)-Methyl 10,11-dihydroxy-3,7,11-trimethyldodeca-2,6-dienoate	Ester	36999-94-7	1788	9	7249.22	2069.82	1954.33	9	9	9	9	9	23830.1	26831	26685.8	25603.1	--	--
XMW0636	85	71	268.069	C10H21I	1-iodo-Decane	Halogenated hydrocarbons	2050-77-3	1433	9	9	9	15904.6	15147.7	14540	8461.86	8791.96	8278.8	538099	566165	540503	577748	--	--
KMW0713	69	41	264.209	C17H28O2	2,6,10-Dodecatrien-1-ol, 3,7,11-trimethyl-, acetate, (E,E)-	Ester	4128-17-0	1843	1053.09	1957.19	4428.29	1946.56	2390.66	1725.22	9	9	9	63966.7	75037.2	76503.3	77058	--	--
XMW1033	187	145	262.193	C17H26O2	trans-Valerenyl acetate	Ester	101527-74-6	1832	11103	16870.3	27867.7	8212.46	29811	11855.2	9	9	9	132470	136981	121985	98008.5	--	--
KMW0665	56	41	256.24	C16H32O2	n-Butyl laurate	Ester	106-18-3	1786	1813.7	7552.29	2225	9	9	9	9	9	9	31961.6	36154.8	36611.9	38544.6	--	--
XMW0208	55	57	256.24	C16H32O2	Octanoic acid, octyl ester	Ester	2306-88-9	1779	4462.26	30852.2	17483.1	1931.79	3216.85	4249.43	2951.54	2701.14	3346.08	140240	157204	166461	178164	--	--
KMW0699	57	71	254.297	C18H38	Octadecane	Hydrocarbons	593-45-3	1800	3949.82	4393.71	4010.17	4395.43	4101.99	4545.19	2583.61	1403.53	15385.8	12316.2	14349.1	13714.8	12227.1	--	--
XMW0221	57	71	254.297	C18H38	Heptadecane, 7-methyl-	Hydrocarbons	20959-33-5	1740	9256.76	9	3427.4	3509.24	3673.71	4011.06	2755.75	1954.92	2523.83	7699.23	9701.22	8484.45	8625.06	--	--
XMW0218	57	71	254.297	C18H38	Hexadecane, 7,9-dimethyl-	Hydrocarbons	21164-95-4	1682	5779.04	8825.01	6980.61	5364.2	4789.14	5373.66	3523.64	2902.42	2805.23	10912.6	12022.4	12717.6	14315.8	--	--
XMW1491	93	69	252.209	C16H28O2	Lavandulyl caproate	Ester	59550-36-6	1650	8707.02	9	13215.8	5275.36	14573.5	6174.91	9	9	9	51398.4	48967	49361.1	47201.8	--	--
D281	81	95	246.198	C17H26O	Avocadynofuran	Heterocyclic compound	24708-33-6	1827	2714.89	6303.62	5062.52	2523.04	7201.31	2578.18	9	9	9	34604.9	36274.3	31979.9	27091.5	--	--
w14	57	71	242.261	C16H34O	Octane, 1,1'-oxybis-	Hydrocarbons	629-82-3	1688	5209.89	8064.2	6409.23	4797.05	4702.96	5373.61	3478.43	2540.96	3148.36	11870.9	13245	12989.2	14315.8	--	--
XMW1020	91	92	242.031	C11H15BrO	(3-Bromo-1-methylpropoxymethyl)benzene	Aromatics	51666-29-6	1499	1.01833e+06	1.2958e+06	910603	553621	794635	577254	9	9	9	1.45448e+06	1.46087e+06	1.4688e+06	1.3963e+06	--	--
XMW0265	57	71	240.282	C17H36	Tetradecane, 2,6,10-trimethyl-	Hydrocarbons	14905-56-7	1539	24914.2	9	10079.7	9258.28	7328.8	5083.51	9	9	9	14685.5	13070.5	14566.4	14259.1	--	--
KMW0638	69	41	238.193	C15H26O2	Geranyl isovalerate	Ester	109-20-6	1606	9	9	12384.1	9	10288.1	6862.07	9	9	9	56354.4	56062.7	55357.8	50940.5	--	--
XMW1170	69	93	238.193	C15H26O2	Butanoic acid, 2-methyl-, 3,7-dimethyl-2,6-octadienyl ester, (Z)-	Terpenoids	51117-19-2	1576	8877.3	9966.49	13029.3	5734.22	14968.9	5678.05	9	9	9	38340.8	32353.1	30800.3	31171.1	--	--
XMW1169	69	57	238.193	C15H26O2	Butanoic acid, 2-methyl-, 3,7-dimethyl-2,6-octadienyl ester, (E)-	Ester	68705-63-5	1596	76780.6	85984.8	113610	56366.8	109975	62592	9	9	9	340735	323529	330146	331414	--	--
KMW0578	93	80	238.193	C15H26O2	Butanoic acid, 3-methyl-, 1-ethenyl-1,5-dimethyl-4-hexenyl ester	Ester	1118-27-0	1464	1.45954e+06	1.50271e+06	1.31645e+06	1.6066e+06	1.08025e+06	1.57412e+06	1.2412e+06	847800	887221	567298	598486	624421	577196	--	--
D282	81	83	238.193	C15H26O2	Citronellyl tiglate	Terpenoids	24717-85-9	1658	285490	298066	254868	367691	195080	384112	206871	166208	191347	88779.9	88601.8	103190	95662.5	--	--
NMW0280	143	85	238.193	C15H26O2	2-Furanmethanol, tetrahydro-.alpha.,.alpha.,5-trimethyl-5-(4-methyl-3-cyclohexen-1-yl)-, [2S-[2.alpha.,5.beta.(R*)]]-	Terpenoids	26184-88-3	1655	37471.9	157253	128898	2076.64	5978.9	2330.93	5303.33	5566.6	1615.15	1.28483e+06	1.37441e+06	1.33537e+06	1.41816e+06	C16774	--
XMW0111	123	109	236.178	C15H24O2	Spiro[4.5]decan-7-one, 1,8-dimethyl-8,9-epoxy-4-isopropyl-	Terpenoids	61050-91-7	1626	6044.74	6110.06	7827.26	2885.65	7661.96	5504.48	9	9	9	24084.9	23602.9	28796.8	31128.2	--	--
XMW1184	115	130	232.146	C15H20O2	Butanoic acid, 3-methyl-, 8-decene-4,6-diynyl ester, (Z)-	Ester	126693-81-0	1832	3471.35	5422.07	9401.93	3773.96	9892.27	4832.42	9	9	9	40545	40485.8	37439.2	31410	--	--
NMW0252	122	94	230.131	C15H18O2	(5R,6R)-3,6-Dimethyl-5-(prop-1-en-2-yl)-6-vinyl-6,7-dihydrobenzofuran-4(5H)-one	Terpenoids	20493-56-5	1590	16591.3	21449.8	26876.9	11181.4	21805.1	12165.9	9	9	9	81100.2	76021.2	77639.3	77843.7	C16943	--
D291	83	55	230.116	C12H22S2	Dicyclohexyldisulphide	Sulfur compounds	2550-40-5	1863	1235.86	8231.11	1673.37	1012.6	2120.11	1210.84	9	9	9	14198.7	17604	20454	23096.9	--	--
WMW0096	83	55	228.245	C15H32O	n-Pentadecanol	Alcohol	629-76-5	1778	9	1628.94	9	9	9	9	9	9	9	8490.16	9124.11	8915.81	11817.8	--	--
XMW0204	57	41	226.266	C16H34	Dodecane, 5,8-diethyl-	Hydrocarbons	24251-86-3	1572	30749.9	55457.6	40503.8	15407.7	22650.6	24175.2	13793.1	7997.16	7420.81	132457	125966	125886	126389	--	--
NMW0344	55	41	226.193	C14H26O2	Myristoleic Acid	Acid	544-64-9	1764	4573.77	31301.7	19890.8	9	9	9	9	9	9	152546	167453	164965	174402	C08322	--
XMW1417	82	67	226.193	C14H26O2	Octanoic acid, 3-hexenyl ester, (Z)-	Ester	61444-41-5	1588	26954.4	49677.3	38643.6	6969.94	12158.3	6692.84	9	9	9	163776	170771	160843	169037	--	--
D314	67	82	226.193	C14H26O2	8-Dodecen-1-ol, acetate, (Z)-	Ester	28079-04-1	1605	17549.3	19898.5	28250.6	18931.7	29795.7	18580.5	9	9	9	52736.3	45094.3	50421.6	40651.1	--	--
D432	67	82	226.193	C14H26O2	8-Dodecen-1-ol, acetate, (E)-	Ester	38363-29-0	1602	19285.4	18967.3	27979.8	19029.2	29318.6	18880.5	9	9	9	52666.6	45302.4	50421.7	40638.9	--	--
D285	83	82	226.157	C13H22O3	Cyclopentaneacetic acid, 3-oxo-2-pentyl-, methyl ester	Ester	24851-98-7	1656	364323	361717	341469	418842	331187	491105	301947	267193	283639	91695.5	93232.3	111017	98809.1	--	--
XMW0916	91	92	226.036	C11H15Br	(5-bromopentyl)-Benzene,	Aromatics	14469-83-1	1487	7.66052e+06	7.7703e+06	7.54511e+06	8.55854e+06	7.65363e+06	8.46876e+06	8.27567e+06	7.59122e+06	7.77155e+06	1.90765e+06	2.04615e+06	2.02151e+06	1.97237e+06	--	--
XMW1478	69	68	224.178	C14H24O2	Geranyl isobutyrate	Ester	2345-26-8	1514	1.65529e+07	1.8134e+07	2.29754e+07	1.38395e+07	2.51311e+07	1.61547e+07	50765.6	91835.3	5905.44	4.42382e+07	4.54633e+07	4.75897e+07	4.84783e+07	--	--
XMW0749	67	81	222.235	C16H30	8-Hexadecyne	Hydrocarbons	19781-86-3	1695	11786.9	10161.3	14280.1	11154.9	11962.1	15143.1	9	9	9	30781.2	30380.6	32416.8	27296	--	--
WMW0075	41	69	222.198	C15H26O	1,6,10-Dodecatrien-3-ol, 3,7,11-trimethyl-	Terpenoids	7212-44-4	1563	40821.5	58810.8	82210.5	35415	81116.8	42681.3	9	9	9	230719	215010	210902	198008	C09704	ko00909,ko01100
KMW0687	109	69	222.198	C15H26O	1H-Cycloprop[e]azulen-4-ol, decahydro-1,1,4,7-tetramethyl-, [1aR-(1a.alpha.,4.beta.,4a.beta.,7.alpha.,7a.beta.,7b.alpha.)]-	Terpenoids	552-02-3	1591	36301.4	47574	31357.5	21102.2	37373.1	25063.1	9	9	9	87045.6	90932.1	88296.8	94077.4	--	--
KMW0630	69	41	222.198	C15H26O	1,6,10-Dodecatrien-3-ol, 3,7,11-trimethyl-, (E)-	Terpenoids	40716-66-3	1564	10030.4	14488.3	14119.7	4035.35	5464.93	3242.92	9	9	9	189093	193813	181176	161468	--	--
WMW0230	161	59	222.198	C15H26O	Hinesol	Terpenoids	23811-08-7	1635	16160	20671	26523.3	14932.6	30303.5	18580.7	9	9	9	77580.8	81624.1	79020.5	68462.1	C16970	--
XMW0558	204	85	222.198	C15H26O	1,4-Methanoazulen-9-ol, decahydro-1,5,5,8a-tetramethyl-, [1R-(1.alpha.,3a.beta.,4.alpha.,8a.beta.,9S*)]-	Terpenoids	465-24-7	1592	2800.77	3411.99	5160.48	1955.27	4689.67	2344.56	9	9	9	16425.4	14666.2	15200.5	13236.5	--	--
D319	119	93	222.198	C15H26O	.beta.-Acorenol	Terpenoids	28400-11-5	1649	11682	15166.4	21053.5	8881.73	20547.1	10903.6	3042.34	3116.1	3369.64	85165	84690.2	82959.2	76999.3	--	--
NMW0302	41	69	222.198	C15H26O	2,6,10-Dodecatrien-1-ol, 3,7,11-trimethyl-, (Z,E)-	Terpenoids	3790-71-4	1697	10516.5	12188.1	10144.2	10462.2	12809.6	15586	3818.74	2150.5	3088.4	42336.2	41150.3	40764.5	37829.6	C01126	ko00900,ko00909,ko01110
XMW0165	81	41	222.198	C15H26O	Cyclohexanol, 3-ethenyl-3-methyl-2-(1-methylethenyl)-6-(1-methylethyl)-, [1R-(1.alpha.,2.alpha.,3.beta.,6.alpha.)]-	Terpenoids	35727-45-8	1701	8763	9574.52	18580.2	6654.6	19964.2	10386.5	9	9	9	103154	108767	106860	85828.6	--	--
WMW0149	95	150	222.198	C15H26O	Cedrol	Terpenoids	77-53-2	1600	15326.4	17555.6	20031.3	13504.9	21148.7	13852.1	9	9	9	42698.4	41709.2	42794.7	34474.2	C09631	--
D244	161	105	222.198	C15H26O	(3S,3aR,3bR,4S,7R,7aR)-4-Isopropyl-3,7-dimethyloctahydro-1H-cyclopenta[1,3]cyclopropa[1,2]benzen-3-ol	Terpenoids	23445-02-5	1515	6.05689e+06	6.79573e+06	9.1417e+06	4.84371e+06	1.0125e+07	5.81225e+06	15140.5	30242	3491.95	2.03904e+07	2.09786e+07	2.15747e+07	2.20072e+07	C20172	--
WMW0043	69	41	222.198	C15H26O	d-Nerolidol	Terpenoids	142-50-7	1544	267648	237230	88410.9	114692	120440	74493.7	9	9	9	764943	751337	744154	643119	C09704	ko00909,ko01100
XMW0385	161	204	222.198	C15H26O	Carotol	Terpenoids	465-28-1	1594	9252.52	10979.5	14711.9	6713.61	13382	7257.76	9	9	9	39689	37547.8	38026	39114	C09628	--
XMW0627	149	177	222.089	C12H14O4	Diethyl Phthalate	Ester	84-66-2	1594	4430.26	5854.29	5271.99	2947.89	6285.2	4060.28	9	9	9	14174	15650.2	13644.2	12839.9	C14175	--
XMW1017	67	82	220.219	C16H28	1,E-11,Z-13-Hexadecatriene	Hydrocarbons	80634-97-5	1618	12770.2	12498.2	13064.6	4402.49	9546.2	6311.4	9	9	9	15056.5	16768.9	16142.3	16475.1	--	--
NMW0299	94	41	220.183	C15H24O	Santalol, E-cis,epi-.beta.-	Terpenoids	14490-17-6	1695	11117.6	11718.2	14051.1	14106.8	11404.1	21738.7	6152.25	4638.32	5571.09	18925.1	18567.7	21104.1	17026.2	C09720	--
XMW0751	93	119	220.183	C15H24O	Bergamotol, Z-.alpha.-trans-	Terpenoids	88034-74-6	1700	17162	21470.3	35751.1	12889.4	35285.3	16387	9	9	9	143306	149162	148309	143651	--	--
w05	69	41	220.183	C15H24O	2,6,10-Dodecatrienal, 3,7,11-trimethyl-	Terpenoids	19317-11-4	1656	286731	293256	259991	327853	239758	397848	215006	194659	192175	137246	133781	151388	139595	C03461	ko00900,ko00909,ko01110
XMW0050	119	91	220.183	C15H24O	Isospathulenol	Terpenoids	88395-46-4	1638	151989	180682	249760	131239	287229	153075	9	9	9	783159	769226	741234	644108	--	--
NMW0319	69	41	220.183	C15H24O	2,6,10-Dodecatrienal, 3,7,11-trimethyl-, (E,E)-	Terpenoids	502-67-0	1737	9	304898	9	9	9	9	9	9	9	112516	128892	122314	145137	C03461	ko00900,ko00909,ko01110
D318	177	107	220.183	C15H24O	.beta.-Oplopenone	Terpenoids	28305-60-4	1606	150912	105685	173679	45028.8	13696.5	16113.5	9	9	9	51260.5	67839.2	56551.3	57923.5	--	--
XMW0054	41	119	220.183	C15H24O	Farnesene epoxide, E-	Terpenoids	83637-40-5	1624	11019.7	12210.3	14065.4	6976.62	13682.7	8753.88	9	9	9	27091	27719	28536.4	30964.8	--	--
XMW0288	136	121	220.183	C15H24O	Cyclopenta[c]pentalen-3(3aH)-one, octahydro-1,2,3a,6-tetramethyl-	Ketone	120052-69-9	1564	12789.5	20096.8	32098.2	13788.5	31437.2	18735.4	9	9	9	85700.4	78652.6	76739.5	69086.5	--	--
KMW0636	95	41	220.183	C15H24O	1H-3a,7-Methanoazulen-5-ol, octahydro-3,8,8-trimethyl-6-methylene-	Terpenoids	28231-03-0	1610	14020.4	13223.8	17304.9	3531.24	9025	5240.91	9	9	9	15488.1	19861.9	20578.8	19586.4	--	--
XMW0094	104	105	220.146	C14H20O2	Hexanoic acid, 2-phenylethyl ester	Ester	6290-37-5	1650	9	9	2799.96	9	2522.37	9	9	9	9	6954.61	6685.08	6885.68	6067.7	--	--
D103	71	132	220.146	C14H20O2	Butanoic acid, 1,1-dimethyl-2-phenylethyl ester	Ester	10094-34-5	1493	170910	168493	178285	211284	187423	206311	203091	182162	194532	62724.8	63092.1	65060.6	63370	--	--
XMW0074	177	220	220.146	C14H20O2	2,5-Cyclohexadiene-1,4-dione, 2,6-bis(1,1-dimethylethyl)-	Ketone	719-22-2	1472	10834.7	12303.9	13488.2	16223.7	13376.6	16041.2	14628.3	13180.4	9647.92	18495.5	19558.6	19072.1	20615.9	--	--
KMW0694	147	200	218.167	C15H22O	Nootkatone	Terpenoids	4674-50-4	1809	9	9	992.436	9	1565.4	9	9	9	9	5963.34	5665.79	6125.96	5073.79	C17914	--
XMW0865	175	91	218.167	C15H22O	8-Isopropyl-1-methyltricyclo[4.4.0.02,7]dec-3-ene-3-carbAldehyde	Aldehyde	41610-68-8	1675	3737.47	9	5834.67	2777.41	5539.6	4088.66	9	9	9	15241.5	14569.8	12436.3	9702.55	--	--
NMW0308	93	55	218.167	C15H22O	2,6,9,11-Dodecatetraenal, 2,6,10-trimethyl-	Terpenoids	4955-32-2	1712	9	1316.03	2215.27	2107.1	9	9	9	9	9	6496.9	5789.08	8069.52	8354.57	C09729	--
NMW0247	69	81	218.167	C15H22O	Furan, 3-(4,8-dimethyl-3,7-nonadienyl)-, (E)-	Terpenoids	23262-34-2	1574	37565.1	74866.5	53393.5	15237.3	31568.5	21341.4	9	9	9	254397	265576	265972	260139	C16779	--
XMW1022	107	135	218.167	C15H22O	3,7-Cyclodecadien-1-one, 3,7-dimethyl-10-(1-methylethylidene)-, (E,E)-	Terpenoids	6902-91-6	1694	10464.2	13629.4	19003.6	7786.83	9	9	9	9	9	70107.7	64124.6	65379.9	62453.7	C16966	--
KMW0599	74	87	214.193	C13H26O2	Dodecanoic acid, methyl ester	Ester	111-82-0	1526	3552.31	18745.9	2216.58	9	9	9	9	9	9	7543.02	5591.6	7788.02	4994.27	--	--
XMW0580	57	71	212.25	C15H32	Dodecane, 2,6,10-trimethyl-	Hydrocarbons	3891-98-3	1366	9	9	9	70663.9	249841	525992	9	9	9	278121	304821	320263	317734	--	--
D382	55	82	212.214	C14H28O	Myristoleyl Alcohol	Alcohol	34010-15-6	1678	22633.8	9	43934.4	9	9	9	9	9	9	112982	118788	119907	124409	--	--
D400	55	82	212.214	C14H28O	11-Tetradecen-1-ol, (E)-	Alcohol	35153-18-5	1673	21105.4	39696.8	39131.2	9	9	10750.8	9	9	9	112982	118681	119747	124409	--	--
WMW0130	41	55	210.235	C15H30	1-Pentadecene	Hydrocarbons	13360-61-7	1492	1.77432e+06	1.80007e+06	1.75941e+06	1.98089e+06	1.79818e+06	1.96767e+06	1.93417e+06	1.78155e+06	1.8339e+06	534157	567144	562607	540864	--	--
D317	121	108	208.183	C14H24O	2-Buten-1-ol, 2-ethyl-4-(2,2,3-trimethyl-3-cyclopenten-1-yl)-	Alcohol	28219-61-6	1559	21116.5	31410.5	57534.5	24501.1	57909.6	32074.1	9	9	9	152728	136912	132675	124200	--	--
KMW0639	123	41	208.146	C13H20O2	3-Buten-2-one, 4-(2,2,6-trimethyl-7-oxabicyclo[4.1.0]hept-1-yl)-	Terpenoids	23267-57-4	1473	5560.02	5294.52	27441.3	6536.62	8095.99	11271.4	9	9	9	38736.8	37466.5	34288.4	35596.6	--	--
XMW0133	123	124	208.146	C13H20O2	6-Methyl-6-(5-methylfuran-2-yl)heptan-2-one	Ketone	50464-95-4	1433	45212.7	52523.9	40198.5	37727	33526.5	36151.4	27266.6	22127.9	23736.7	6804.8	6901.03	3967.61	6249.34	--	--
XMW0193	208	193	208.11	C12H16O3	Asarone	Aromatics	2883-98-9	1678	4539.59	4820.37	3731.25	5390.02	3532.99	5600.83	3369.26	3425.94	3676.92	4770.94	4058.46	4058.18	3658.52	C17846	--
XMW1364	135	93	206.203	C15H26	7-Octylidenebicyclo[4.1.0]heptane	Terpenoids	82253-11-0	1522	3.91635e+06	4.36931e+06	5.82608e+06	3.14427e+06	6.48624e+06	3.77594e+06	10794.6	20690.3	2289.85	1.28484e+07	1.3182e+07	1.38184e+07	1.40008e+07	--	--
XMW0966	95	123	206.167	C14H22O	1-((1S,3aR,4S,7R,7aR)-3a,7a-Dimethyloctahydro-1H-4,7-methanoinden-1-yl)ethanone	Ketone	66748-84-3	1589	13429.5	23983.6	19637.3	7227.12	15807.8	9644.46	9	9	9	55005.1	53328.3	57543.9	57246.5	--	--
D352	107	123	206.167	C14H22O	2-Butenal, 2-methyl-4-(2,6,6-trimethyl-1-cyclohexen-1-yl)-	Aldehyde	3155-71-3	1584	22447.2	23784.8	39539.6	11301.4	16340.7	6141.7	1731.96	9	9	75101.9	76068	72060	74830.5	--	--
D216	121	93	206.167	C14H22O	.alpha.-Irone	Terpenoids	79-69-6	1526	6.14151e+06	6.82936e+06	8.98052e+06	4.95453e+06	9.98003e+06	5.91087e+06	14277.3	29008.7	9	1.95578e+07	2.01048e+07	2.09285e+07	2.12393e+07	C09690	--
XMW0981	104	57	206.131	C13H18O2	Butanoic acid, 3-methyl-, 2-phenylethyl ester	Ester	140-26-1	1491	561165	567422	558747	637169	578778	634086	608890	552005	567767	332416	343831	343736	333440	--	--
KMW0606	105	161	204.188	C15H24	.alpha.-Muurolene	Terpenoids	10208-80-7	1499	774076	996920	694816	393708	602037	428548	9	9	9	1.13465e+06	1.1508e+06	1.15238e+06	1.09836e+06	C20272	--
XMW0234	119	93	204.188	C15H24	cis-.alpha.-Bergamotene	Terpenoids	18252-46-5	1415	4888.4	2978.97	8479.63	9	9	9	9	9	9	17037.3	17468.4	17368.3	12330.3	--	--
XMW0812	105	91	204.188	C15H24	Benzene, (1-methyl-1-propylpentyl)-	Aromatics	54932-91-1	1504	792868	1.00951e+06	701689	413899	611803	445184	9	9	9	1.13337e+06	1.15027e+06	1.15257e+06	1.09902e+06	--	--
XMW0249	119	105	204.188	C15H24	Naphthalene, 1,2,3,4,4a,7-hexahydro-1,6-dimethyl-4-(1-methylethyl)-	Terpenoids	16728-99-7	1533	138695	163295	201205	113595	194364	130430	349.527	9	9	427221	423947	413595	340813	--	--
XMW0504	119	41	204.188	C15H24	1H-Benzocycloheptene, 2,4a,5,6,7,8-hexahydro-3,5,5,9-tetramethyl-, (R)-	Terpenoids	1461-03-6	1500	3.06217e+06	3.99827e+06	2.74502e+06	1.48675e+06	2.25132e+06	1.61958e+06	9	9	9	4.41869e+06	4.54007e+06	4.5175e+06	4.30979e+06	--	--
KMW0616	161	105	204.188	C15H24	(1.alpha.,4a.beta.,8a.alpha.)-1,2,3,4,4a,5,6,8a-octahydro-7-methyl-4-methylene-1-(1-methylethyl)-Naphthalene	Terpenoids	39029-41-9	1513	6.0598e+06	6.79573e+06	9.1417e+06	4.84375e+06	1.01252e+07	5.81219e+06	15140.5	30242	1283.12	2.03904e+07	2.09786e+07	2.15747e+07	2.20072e+07	C19738	--
D300	105	189	204.188	C15H24	Aristolochene	Terpenoids	26620-71-3	1487	5.59e+06	5.66863e+06	5.50642e+06	6.2387e+06	5.58332e+06	6.16837e+06	6.01963e+06	5.46256e+06	5.62498e+06	1.51349e+06	1.6091e+06	1.59296e+06	1.53606e+06	--	--
WMW0007	107	93	204.188	C15H24	[1S-(1.alpha.,7.alpha.,8a.beta.)]-1,2,3,5,6,7,8,8a-octahydro-1,4-dimethyl-7-(1-methylethenyl)-Azulene	Terpenoids	3691-11-0	1505	1.0811e+06	1.3893e+06	967728	517275	812666	575931	9	9	9	1.5778e+06	1.59225e+06	1.58371e+06	1.51048e+06	C20174	--
XMW1165	161	119	204.188	C15H24	1-Isopropyl-4,7-dimethyl-1,2,3,5,6,8a-hexahydronaphthalene	Terpenoids	16729-01-4	1469	3547.39	2885.05	4685.22	3840.71	5475.89	3785.3	9	9	9	11656.9	11802.2	11710.1	8810.23	--	--
KMW0552	81	80	204.188	C15H24	(-)-.beta.-Bourbonene	Terpenoids	5208-59-3	1384	42471.4	54256.7	47827.9	7189.16	9	5720.51	9	9	9	105163	109974	119071	106913	--	--
WMW0148	119	121	204.188	C15H24	Spiro[4.5]dec-7-ene, 1,8-dimethyl-4-(1-methylethenyl)-, [1S-(1.alpha.,4.beta.,5.alpha.)]-	Terpenoids	24048-44-0	1471	5879.21	6523.34	10001.5	5682.97	8227.03	7454.96	4763.73	3855.66	4441.4	25929.6	25918	27750.7	22046.6	--	--
WMW0013	161	105	204.188	C15H24	Bicyclosesquiphellandrene	Terpenoids	54324-03-7	1489	1.70672e+06	1.73196e+06	1.68435e+06	1.94643e+06	1.70776e+06	1.91241e+06	1.956e+06	1.72367e+06	1.77834e+06	425154	463279	443123	425939	--	--
WMW0052	93	107	204.188	C15H24	(E)-1-Methyl-4-(6-methylhept-5-en-2-ylidene)cyclohex-1-ene	Terpenoids	53585-13-0	1533	188922	243801	254074	151930	265052	178877	9	9	9	527353	522367	514975	430804	--	--
XMW0817	69	93	204.188	C15H24	(1S,5S,6R)-6-Methyl-2-methylene-6-(4-methylpent-3-en-1-yl)bicyclo[3.1.1]heptane	Terpenoids	15438-94-5	1492	1.75352e+06	1.77566e+06	1.73639e+06	1.95411e+06	1.76372e+06	1.92769e+06	1.89938e+06	1.7633e+06	1.78161e+06	572102	605197	595976	561683	--	--
D338	119	204	204.188	C15H24	1-methyl-4-(1,2,2-trimethylcyclopentyl)cyclohexa-1,3-diene	Terpenoids	29621-78-1	1509	3.30139e+07	3.66334e+07	4.8086e+07	2.67333e+07	5.32894e+07	3.19526e+07	87101	160894	9262.07	1.03419e+08	1.05968e+08	1.10341e+08	1.11966e+08	--	--
D341	81	41	204.188	C15H24	Naphthalene, decahydro-1,6-bis(methylene)-4-(1-methylethyl)-, (4.alpha.,4a.alpha.,8a.alpha.)-	Terpenoids	30021-46-6	1459	614478	593756	531338	617545	411636	586458	487093	342708	351415	216673	228392	237702	216873	--	--
WMW0003	107	161	204.188	C15H24	Eremophilene	Terpenoids	10219-75-7	1494	5.49177e+06	5.57915e+06	5.40436e+06	6.15643e+06	5.48144e+06	6.08532e+06	5.95667e+06	5.41566e+06	5.58274e+06	1.32969e+06	1.43825e+06	1.40996e+06	1.3617e+06	--	--
KMW0595	119	93	204.188	C15H24	1,3-Cyclohexadiene, 5-(1,5-dimethyl-4-hexenyl)-2-methyl-, [S-(R*,S*)]-	Terpenoids	495-60-3	1495	5.93801e+06	6.02175e+06	5.84234e+06	6.68411e+06	5.91724e+06	6.59049e+06	6.46679e+06	5.82647e+06	5.98673e+06	1.48553e+06	1.60127e+06	1.55969e+06	1.50015e+06	C09750	--
XMW0468	93	41	204.188	C15H24	Bicyclo[3.1.1]hept-2-ene, 2,6-dimethyl-6-(4-methyl-3-pentenyl)-	Terpenoids	17699-05-7	1435	9	241504	9	200520	172192	193440	166072	125955	134604	89604.5	95085.8	93128.5	90417.8	C17088	--
KMW0603	161	105	204.188	C15H24	Germacrene D	Terpenoids	23986-74-5	1481	1078.87	1716.89	2073.94	1119.93	2289.48	947.321	9	9	9	7736.24	7604.84	7703.44	5555.52	C16142	ko00909
XMW0151	161	204	204.188	C15H24	Epizonarene	Terpenoids	41702-63-0	1501	236411	300647	204786	112797	171345	123658	9	9	9	316533	328165	323451	311100	--	--
XMW0975	93	119	204.188	C15H24	4-(1,5-dimethyl-1,4-hexadienyl)-1-methyl-Cyclohexene	Terpenoids	17627-44-0	1518	5.1866e+07	5.71941e+07	7.32472e+07	4.27766e+07	8.16527e+07	5.0414e+07	143572	282211	15805.6	1.5759e+08	1.61064e+08	1.67336e+08	1.6949e+08	C19749	ko00909,ko01110
XMW0009	161	189	204.188	C15H24	Naphthalene, 1,2,4a,5,8,8a-hexahydro-4,7-dimethyl-1-(1-methylethyl)-, [1S-(1.alpha.,4a.beta.,8a.alpha.)]-	Terpenoids	523-47-7	1518	6.05689e+06	6.79573e+06	9.1417e+06	4.84391e+06	1.01253e+07	5.81219e+06	15104	30257.4	3515.76	2.03906e+07	2.09799e+07	2.15749e+07	2.20087e+07	C09625	--
XMW0822	161	105	204.188	C15H24	Tricyclo[4.4.0.02,7]decane, 1-methyl-3-methylene-8-(1-methylethyl)-, stereoisomer	Terpenoids	18252-44-3	1432	20608.7	20251.5	30417.3	16647.8	14291.9	14502.8	8857.5	8607.24	9958.39	30798.7	36002.3	32391.3	36758.4	--	--
XMW0142	161	41	204.188	C15H24	3a,7-Methano-3aH-cyclopentacyclooctene, 1,4,5,6,7,8,9,9a-octahydro-1,1,7-trimethyl-, [3aR-(3a.alpha.,7.alpha.,9a.beta.)]-	Terpenoids	469-92-1	1440	9	9	9	17642.9	15115.7	15713.8	17182.5	9798.84	10376.2	29528.2	35205.7	33492.2	34870.2	--	--
KMW0596	161	41	204.188	C15H24	Alloaromadendrene	Terpenoids	25246-27-9	1461	161094	177529	159389	165894	122350	160526	126336	97049.6	87984.9	184289	194793	192280	180606	--	--
XMW0549	108	91	204.188	C15H24	(1S,4aR,7R)-1,4a-Dimethyl-7-(prop-1-en-2-yl)-1,2,3,4,4a,5,6,7-octahydronaphthalene	Terpenoids	52026-55-8	1447	9	3899.13	3815.1	1543.56	3903.37	14406	9	9	9	13285.5	14922.9	13828.3	14955.6	--	--
KMW0537	81	68	204.188	C15H24	Cyclohexane, 1-ethenyl-1-methyl-2,4-bis(1-methylethenyl)-, (1.alpha.,2.beta.,4.beta.)-	Terpenoids	33880-83-0	1398	43576.7	147773	30790.6	6993.65	9587.82	9819.57	9351.79	4500.39	3842.67	365908	381236	370562	376065	C17094	--
XMW0948	105	204	204.188	C15H24	Valerena-4,7(11)-diene	Terpenoids	351222-66-7	1460	44695.1	60065.6	60579.2	52383.4	44415.3	50339.9	38479.5	32204.3	28364.4	86958.9	87977.1	96715.3	90164.5	C20480	--
D339	93	41	204.188	C15H24	cis-.alpha.-Bisabolene	Terpenoids	29837-07-8	1504	2.66849e+06	3.44541e+06	2.3861e+06	1.38769e+06	1.97758e+06	1.49341e+06	9	9	9	3.71164e+06	3.76054e+06	3.7654e+06	3.58543e+06	--	--
NMW0200	41	69	204.188	C15H24	1,6,10-Dodecatriene, 7,11-dimethyl-3-methylene-	Terpenoids	77129-48-7	1458	80321.5	93297.7	55046.1	9	14600.3	9	9	9	9	64556.4	68074.8	68334	64632.8	C09666	ko00909
XMW0176	105	161	204.188	C15H24	[1α,4aα,8aα]-1,2,4a,5,6,8a-hexahydro-4-7-dimethyl-1-[1-methylethyl]naphthalene	Terpenoids	31983-22-9	1496	5.59087e+06	5.66904e+06	5.50681e+06	6.23752e+06	5.58412e+06	6.16883e+06	6.05165e+06	5.49482e+06	5.6557e+06	1.50729e+06	1.60244e+06	1.58507e+06	1.53114e+06	--	--
KMW0614	119	105	204.188	C15H24	Cubenene	Terpenoids	29837-12-5	1532	138695	163295	201205	113595	194364	130430	9	9	9	427221	423947	413595	340813	--	--
XMW0743	105	161	204.188	C15H24	(-)-Aristolene	Terpenoids	6831-16-9	1447	31554.1	126816	84958.9	19792.3	28173.8	44936.7	30719.1	11525.1	9	729397	685608	891394	1.02898e+06	--	--
XMW0380	161	41	204.188	C15H24	1H-Cyclopropa[a]naphthalene, 1a,2,3,5,6,7,7a,7b-octahydro-1,1,7,7a-tetramethyl-, [1aR-(1a.alpha.,7.alpha.,7a.alpha.,7b.alpha.)]-	Terpenoids	17334-55-3	1432	20608.7	20251.5	30417.3	16647.8	14291.9	14502.8	8857.5	8607.24	9958.39	30798.7	36002.3	32391.3	36758.4	--	--
KMW0589	93	80	204.188	C15H24	Humulene	Terpenoids	6753-98-6	1454	1.46038e+06	1.50409e+06	1.30751e+06	1.52445e+06	1.06801e+06	1.58657e+06	1.27668e+06	875512	771648	567903	599266	624420	577196	C09684	ko00909
XMW0742	120	69	204.188	C15H24	10,10-Dimethyl-2,6-dimethylenebicyclo[7.2.0]undecane	Terpenoids	357414-37-0	1440	8513.33	8361.13	12341.6	7235.82	9896.73	16827.7	9	9	9	44749.9	48179.7	47296.9	44828.1	--	--
XMW0388	161	122	204.188	C15H24	(4aR,8aR)-5,8a-dimethyl-3-propan-2-ylidene-1,2,4,4a,7,8-hexahydronaphthalene	Terpenoids	6813-21-4	1542	16514.4	22437.6	31066.5	12098.1	41137.9	17293.7	9	9	9	77314.2	81591.2	73892.4	56558.5	--	--
XMW0837	147	148	204.188	C15H24	1-(3-Methylbutyl)-2,3,5,6-tetramethylbenzene	Aromatics	116761-73-0	1580	23766	29498.6	34578.7	9872.89	10572.2	8903.46	9	9	9	71886.6	71329.6	70715.2	69395.5	--	--
KMW0623	121	93	204.188	C15H24	1,5-Cyclodecadiene, 1,5-dimethyl-8-(1-methylethylidene)-, (E,E)-	Terpenoids	15423-57-1	1557	21116.5	31391.3	57534.5	24501.1	57909.6	32074.1	9	9	9	152728	136912	132675	124200	C09672	ko00909
KMW0622	69	41	204.188	C15H24	Cyclohexene, 3-(1,5-dimethyl-4-hexenyl)-6-methylene-, [S-(R*,S*)]-	Terpenoids	20307-83-9	1524	1.65877e+07	1.81372e+07	2.29834e+07	1.38468e+07	2.51856e+07	1.61569e+07	49592	95536.7	5505.77	4.42337e+07	4.54464e+07	4.76083e+07	4.8527e+07	C16776	--
XMW0979	105	91	204.188	C15H24	(4R,4aS,6S)-4,4a-Dimethyl-6-(prop-1-en-2-yl)-1,2,3,4,4a,5,6,7-octahydronaphthalene	Terpenoids	823810-22-6	1476	26452.4	34265.8	32944.3	26044.6	39611.6	29975.2	15602.9	12459	13682.3	49383.5	49546	53575.9	48879.6	--	--
XMW0197	161	105	204.188	C15H24	(1S,4S,4aS)-1-Isopropyl-4,7-dimethyl-1,2,3,4,4a,5-hexahydronaphthalene	Terpenoids	267665-20-3	1458	161094	177529	159389	165966	122350	160526	119386	83131.5	75304.4	184369	192692	198052	180606	--	--
KMW0576	41	161	204.188	C15H24	Aromandendrene	Terpenoids	489-39-4	1440	6771.03	13413.4	26357.4	9	9	9	2968.02	9	3312.4	13985.1	15237.5	13991.2	15479.3	--	--
WMW0223	41	119	204.188	C15H24	Cedrene	Terpenoids	11028-42-5	1422	310359	1.04214e+06	49838.9	9	9	9	9	9	9	22744.2	29278.5	25565.6	28366	--	--
D119	91	133	204.151	C14H20O	2-Benzylidene-1-heptanol	Alcohol	101-85-9	1675	4814.32	9	10065.2	4963.63	11235.3	4710.06	2354.65	1365.19	1579.19	24585.2	21622	19062.6	17082	--	--
D345	119	91	204.151	C14H20O	(3aR,6R,8aR)-7,7-Dimethyl-8-methylenehexahydro-1H-3a,6-methanoazulen-3(2H)-one	Ester	30557-76-7	1605	132877	166102	170694	138559	199174	108978	9	9	9	245490	241672	238008	207044	--	--
XMW0471	82	105	204.115	C13H16O2	3-Hexen-1-ol, benzoate, (Z)-	Ester	25152-85-6	1570	3158.64	12562.4	8280.3	2261.64	2575.08	1538.39	9	9	9	78380.1	78951.5	78213.2	78453.9	--	--
XMW0841	161	204	204.115	C13H16O2	1-Penten-3-one, 1-(4-methoxyphenyl)-4-methyl-	Ketone	103-13-9	1560	8069.69	12447.6	22117.5	9083.33	21160.7	12261.6	9	9	9	56683.1	51491.5	51123.3	46492.1	--	--
XMW0987	131	119	202.172	C15H22	Eudesma-2,4,11-triene	Terpenoids	82462-31-5	1479	14123.3	15118.3	16492.4	14003.2	17494.7	13498.5	4674.84	4485.44	4444.07	25541.1	26003.6	25563.5	25304.5	--	--
XMW0391	202	187	202.172	C15H22	3,5,11-Eudesmatriene	Terpenoids	193615-07-5	1495	2873.48	4347.89	4537.75	2076.77	3857.58	3432.87	9	9	9	10820.8	10606.6	10810.7	9615.08	--	--
D328	134	91	202.172	C15H22	(5R,10R)-10-Methyl-6-methylene-2-(propan-2-ylidene)spiro[4.5]dec-7-ene	Terpenoids	28908-27-2	1495	3.02561e+06	3.0584e+06	2.97645e+06	3.39386e+06	2.99033e+06	3.35793e+06	3.23591e+06	2.92246e+06	3.01126e+06	683366	740586	726434	702275	--	--
XMW0271	187	159	202.172	C15H22	Cadina-1(10),6,8-triene	Terpenoids	1460-96-4	1528	12640.7	14483.9	21780.8	7672.44	14837.4	6064.79	9	9	9	32254.1	34152.6	34401.6	35130.3	--	--
XMW0191	159	202	202.136	C14H18O	1,2,3,4-Tetrahydro-3-isopropyl-5-methyl-1-oxonaphthalene	Ketone	29107-42-4	1647	13794.7	18150	21110.7	9403.52	20966.4	9749.74	9	9	9	68417.6	67931.9	66445	61389.2	--	--
NMW0168	111	157	202.121	C10H18O4	Diethyl adipate	Ester	141-28-6	1385	7989.66	3464.12	22095.7	9	9	9	9	9	9	9836.7	10373.8	11365.2	10553.4	C14566	--
KMW0633	55	83	200.214	C13H28O	n-Tridecan-1-ol	Alcohol	112-70-9	1577	2448.88	18568.5	4290.7	9	9	9	9	9	9	60877.6	66577.5	57125.8	66739.8	C14509	--
XMW1098	71	89	200.178	C12H24O2	Butanoic acid, octyl ester	Ester	110-39-4	1393	712590	1.61508e+06	597695	68820.5	111531	102732	49373.4	39645.8	36271	4.85026e+06	5.03043e+06	4.92101e+06	4.95408e+06	--	--
KMW0534	56	57	200.178	C12H24O2	Butyl caprylate	Ester	589-75-3	1389	1.76697e+06	4.11101e+06	1.45252e+06	200574	315110	296559	177808	175978	125583	1.51952e+07	1.5653e+07	1.55293e+07	1.55705e+07	--	--
WMW0110	74	87	200.178	C12H24O2	Undecanoic acid, methyl ester	Ester	1731-86-8	1428	9	9	9	2902.11	3317	3866.57	1747.57	1192.43	1134.51	110560	110204	105513	113442	--	--
KMW0542	88	101	200.178	C12H24O2	Decanoic acid, ethyl ester	Ester	110-38-3	1398	16443.9	14031.2	24902.8	3709.36	3214.46	2680.27	3743.3	3069.47	2446.39	96040.9	102375	99508.7	101813	--	--
KMW0704	157	142	200.157	C15H20	.alpha.-Calacorene	Terpenoids	21391-99-1	1542	249444	211231	101033	96853.7	116041	68576.8	9	9	9	163688	156094	144732	122814	--	--
XMW0136	157	142	200.157	C15H20	4-Isopropyl-6-methyl-1-methylene-1,2,3,4-tetrahydronaphthalene	Terpenoids	50277-34-4	1563	156500	146671	56061.6	19933.5	27107.4	19193.1	5473.48	1797.5	2052.26	43712.7	40790.9	40550.2	35118.3	--	--
NMW0366	200	77	200.084	C13H12O2	3-phenoxy-Benzenemethanol	Alcohol	13826-35-2	1837	1198.77	1908.47	1791.63	2233.8	4645.8	2270.44	9	9	9	15492.7	16529.8	18272.9	18387.5	C19800	--
XMW1348	58	59	198.198	C13H26O	2-Tridecanone	Ketone	593-08-8	1496	331018	333100	326593	365606	328615	361460	357817	324732	332607	80281.5	86270.4	85139.5	84602	--	--
KMW0598	57	41	198.198	C13H26O	Tridecanal	Aldehyde	10486-19-8	1513	765893	854189	1.02564e+06	687014	1.16014e+06	806968	9	9	9	1.84049e+06	1.88783e+06	1.98234e+06	2.03053e+06	--	--
KMW0528	82	67	198.162	C12H22O2	Hexanoic acid, 3-hexenyl ester, (Z)-	Ester	31501-11-8	1380	243287	290199	105193	9	9	9	9	9	9	79787	84699.9	78926.5	79824.9	--	--
XMW0618	88	55	198.162	C12H22O2	Ethyl 9-decenoate	Ester	67233-91-4	1388	26198	70792.4	30732.7	7834.95	7371.41	9436.83	3020.13	3385.53	2337.48	304139	304400	309265	294172	--	--
XMW1097	82	67	198.162	C12H22O2	Hexanoic acid, 3-hexenyl ester	Ester	84434-19-5	1386	55336.2	175041	47870.7	4746.54	9350.16	6927.71	4618.42	4322.14	4294.31	377004	378442	371819	377161	--	--
w40	99	71	198.162	C12H22O2	6,7-Dodecanedione	Ketone	13757-90-9	1486	15770.1	22877.9	20650.7	47520.7	9	9	9	9	9	69164.1	73231.7	70817	71147.3	--	--
D358	57	82	198.162	C12H22O2	4-tert-Butylcyclohexyl acetate	Ester	32210-23-4	1368	9	9	9	73723.1	259053	561935	9	9	9	287797	321589	328615	322017	--	--
XMW1354	55	41	198.162	C12H22O2	cis-5-Dodecenoic Acid	Acid	2430-94-6	1561	23571.8	36989.1	47045.4	17777.2	41168	24632.2	9	9	9	127285	124745	117621	116313	--	--
XMW0140	183	198	198.141	C15H18	Naphthalene, 1,6-dimethyl-4-(1-methylethyl)-	Terpenoids	483-78-3	1674	12802.2	13553.6	15745.9	10123	14933.2	10551.6	9	9	9	26970.9	28059.7	22534.7	16602.2	--	--
XMW0394	183	198	198.104	C14H14O	Phenol, 4-(1-phenylethyl)-	Phenol	1988-89-2	1723	3856.33	2927.35	5613.74	3261.57	4783	3656.4	9	9	9	9453.01	9517.79	7844.16	5143.27	--	--
XMW1260	123	93	196.183	C13H24O	1-Cyclohexene-1-propanol, .alpha.,2,6,6-tetramethyl-	Alcohol	3293-47-8	1452	13465.2	16056.8	21457.5	10042.1	24787.3	11716	735.051	1000.41	731.214	90201.3	90074.7	85613.7	65778.4	--	--
KMW0458	136	121	196.146	C12H20O2	p-Menth-8-en-3-ol, acetate	Ester	89-49-6	1259	277285	268661	295668	333643	274180	333785	389165	313686	327208	139742	147579	150865	147928	--	--
KMW0580	125	97	196.146	C12H20O2	2,4-Decadienoic acid, ethyl ester, (E,Z)-	Ester	3025-30-7	1479	21107.8	9	161006	9	9	9	9	9	9	117893	131661	127013	133050	C08486	--
D389	85	127	196.146	C12H20O2	(S)-3,3,6-Trimethylhepta-1,5-dien-4-yl acetate	Ester	3465-88-1	1173	2.83918e+06	2.91943e+06	3.03011e+06	3.49947e+06	2.93832e+06	3.45936e+06	3.80599e+06	2.8871e+06	3.04998e+06	590174	725033	660628	648545	--	--
NMW0269	92	91	196.125	C15H16	Benzene, 1,1'-(1,3-propanediyl)bis-	Aromatics	1081-75-0	1633	59702.6	70259.5	93026.3	49161.9	106092	59058.6	9	9	9	284897	283367	275247	225884	C14581	--
WMW0200	181	196	196.125	C15H16	Methane, di-p-tolyl-	Aromatics	4957-14-6	1693	8264.66	8565.22	9550.57	9190.35	6264.01	10413.7	3438.02	3066.61	3122.1	9286.95	11140.2	10089.3	10748.1	--	--
XMW0077	181	196	196.125	C15H16	1,1'-Biphenyl, 4-(1-methylethyl)-	Aromatics	7116-95-2	1709	9	1747.67	3965.88	775.459	9	9	9	9	9	14016.1	15108	14507.5	16039	--	--
XMW0244	121	161	194.167	C13H22O	2-Butanone, 4-(2,6,6-trimethyl-1-cyclohexen-1-yl)-	Ketone	17283-81-7	1433	181962	188448	183378	164917	139485	160042	132307	105085	111947	38203.9	43455.2	42284.4	35660.1	C03527	--
WMW0049	69	194	194.167	C13H22O	5,9-Undecadien-2-one, 6,10-dimethyl-, (Z)-	Ketone	3879-26-3	1435	30803.4	39563.9	46694.6	11529.4	14124.2	13516.6	12089.2	7911.18	7381.9	356182	371587	351876	369075	--	--
XMW0198	95	138	194.167	C13H22O	3-Buten-2-ol, 4-(2,6,6-trimethyl-2-cyclohexen-1-yl)-, (3E)-	Alcohol	25312-34-9	1455	1.07254e+06	978091	878932	991333	653897	975402	776370	528938	566562	164070	177509	185345	177347	--	--
KMW0563	69	41	194.167	C13H22O	5,9-Undecadien-2-one, 6,10-dimethyl-, (E)-	Ketone	3796-70-1	1453	4669.33	6025.2	8450.24	1426.52	4739.95	2775.72	2192.54	1819.09	1412.45	97940.9	99205	98572.2	98173.7	--	--
D362	135	152	194.058	C10H10O4	3,4-Methylenedioxybenzyl acetate	Ester	326-61-4	1514	3.91638e+06	4.36971e+06	5.81484e+06	3.14785e+06	6.4827e+06	3.77548e+06	9	9	9	1.2857e+07	1.31821e+07	1.38385e+07	1.40219e+07	--	--
NMW0245	58	135	193.11	C11H15NO2	N-Methyl-3,4-methylenedioxyamphetAmine	Amine	42542-10-9	1568	2049.66	4322.88	2803.57	1241.33	1258.17	1081.07	631.041	511.24	9	10588.4	10343.2	11284.6	10679.5	C07577	--
XMW1328	41	192	192.151	C13H20O	2(1H)-Naphthalenone, 3,4,4a,5,6,7-hexahydro-1,1,4a-trimethyl-	Ketone	4668-61-5	1491	1.77432e+06	1.80007e+06	1.75941e+06	1.98089e+06	1.79818e+06	1.96767e+06	1.95803e+06	1.80562e+06	1.85904e+06	534157	567144	562607	540864	--	--
D283	69	123	192.151	C13H20O	2-Buten-1-one, 1-(2,6,6-trimethyl-2-cyclohexen-1-yl)-, (E)-	Ketone	24720-09-0	1395	984253	2.24982e+06	785170	110006	167685	158225	77980.3	68232.4	59962.1	7.11267e+06	7.3861e+06	7.21837e+06	7.29226e+06	--	--
NMW0184	121	93	192.151	C13H20O	Ionone	Terpenoids	8013-90-9	1422	75430.2	207587	47087	20968.1	20938.1	23689.8	8427.68	12575.6	16214	28378.7	30034.7	27873.7	24988.5	C12286	--
XMW0962	91	192	192.115	C12H16O2	Butanoic acid, 2-methyl-, phenylmethyl ester	Ester	56423-40-6	1392	64685	73849	47216.8	102739	70897	85940.6	42555	44133.5	41400.1	39173.2	39121.7	41821.2	38963.7	--	--
D388	105	104	192.115	C12H16O2	Butanoic acid, 1-phenylethyl ester	Ester	3460-44-4	1376	43749.4	251872	85687.4	14173.3	12951	21835.3	81628.8	24179.2	10212.1	738694	669464	873288	1.03895e+06	--	--
XMW0463	91	108	192.115	C12H16O2	Pentanoic acid, phenylmethyl ester	Ester	10361-39-4	1396	74495	84148	60043.2	102739	70364.5	86367.1	42769	44147.8	41361.7	38175	36878.2	37315.2	35100.4	--	--
D125	91	136	192.115	C12H16O2	Benzeneacetic acid, 2-methylpropyl ester	Ester	102-13-6	1393	74570.1	90287.6	52164	102739	71055	85940.6	42555	44133.5	40929.6	39076.5	38466.2	41979.4	38179.1	--	--
XMW1095	175	190	190.172	C14H22	Benzene, 1,2-diethyl-3,4,5,6-tetramethyl-	Aromatics	33884-69-4	1558	21173.9	41633.6	69859.3	29173.2	66439.1	43451.3	9	9	9	193595	177653	167666	162200	--	--
D423	91	83	190.099	C12H14O2	Benzyl tiglate	Ester	37526-88-8	1498	1.01833e+06	1.2958e+06	910603	553621	794635	577254	9	9	9	1.45448e+06	1.46087e+06	1.4688e+06	1.3963e+06	--	--
XMW0940	107	79	188.12	C13H16O	Benzenemethanol, .alpha.-2-cyclohexen-1-yl-	Alcohol	5723-89-7	1598	433568	532949	657072	346126	676938	390933	9	9	9	1.56992e+06	1.53462e+06	1.52535e+06	1.23558e+06	--	--
KMW0629	55	69	186.198	C12H26O	1-Dodecanol	Alcohol	112-53-8	1474	20770.4	22046.2	57744.9	14303.2	24797.1	15819.9	1964.3	1627.22	1193.79	90839	95250.7	93899.9	89389.6	C02277	--
XMW1240	99	70	186.162	C11H22O2	Hexanoic acid, 2-methylbutyl ester	Ester	2601-13-0	1247	462617	456629	513897	522171	423821	525086	614101	496849	517729	241085	256701	256898	256079	--	--
D133	129	69	186.162	C11H22O2	4-Heptanol, 2,6-dimethyl-, acetate	Ester	10250-45-0	1092	259149	199970	261091	283179	231992	316393	443944	310638	355531	184663	209857	225192	208125	--	--
XMW0229	74	87	186.126	C10H18O3	Nonanoic acid, 9-oxo-, methyl ester	Ester	1931-63-1	1436	9	9	9	3165.76	4044.49	4207.65	9	9	9	110560	112726	106530	114385	--	--
XMW0420	57	71	184.219	C13H28	Undecane, 2,9-dimethyl-	Hydrocarbons	17301-26-7	1233	2.98289e+06	5.52559e+06	4.71255e+06	1.51803e+06	2.82316e+06	2.3311e+06	210074	128577	182013	2.27372e+07	2.29975e+07	2.3502e+07	2.3839e+07	--	--
KMW0488	57	71	184.219	C13H28	Tridecane	Hydrocarbons	629-50-5	1300	20500.3	23422.8	38235.5	27204.2	21505.7	31890.7	24024.2	22448.5	28424.1	107461	111652	117463	112006	C13834	--
XMW0591	57	71	184.219	C13H28	Nonane, 2-methyl-5-propyl-	Hydrocarbons	31081-17-1	1185	342200	106388	563218	9	9	9	9	9	9	58201.8	57773.3	59036.7	60714.1	--	--
XMW0577	57	71	184.219	C13H28	Nonane, 5-(2-methylpropyl)-	Hydrocarbons	62185-53-9	1185	342200	105935	563218	9	9	9	9	9	9	58298.5	58644.4	59499.6	60221.1	--	--
XMW0502	57	71	184.219	C13H28	Undecane, 3,8-dimethyl-	Hydrocarbons	17301-30-3	1185	342200	107525	563218	9	9	9	9	9	9	56979.7	58677.6	59499.6	60022.4	--	--
XMW0367	85	57	184.219	C13H28	Undecane, 2,4-dimethyl-	Hydrocarbons	17312-80-0	1208	6677.29	7045.77	13889.3	17372.2	9499.53	11684.5	10257.2	9657.5	11075.1	5839.05	6125.9	5489.49	6151.11	--	--
XMW0242	57	71	184.219	C13H28	Undecane, 3,9-dimethyl-	Hydrocarbons	17301-31-4	1185	342200	105935	563218	9	9	9	9	9	9	58201.8	58644.4	59931.4	60714.1	--	--
KMW0674	57	41	184.183	C12H24O	trans-2-Dodecen-1-ol	Alcohol	69064-37-5	1478	54112.2	49991.7	19632.6	16235.6	13416.2	15682.5	13057.1	11436.7	12606.8	12169.2	13135.7	12231.9	13025.3	--	--
D456	55	67	184.183	C12H24O	8-Dodecen-1-ol, (Z)-	Alcohol	40642-40-8	1468	24090.9	21464.4	60139.2	16299.7	27867.6	20419.9	9	3093.09	9	90839	95250.7	93418.4	84992.2	--	--
NMW0113	69	41	184.146	C11H20O2	6-Octen-1-ol, 3,7-dimethyl-, formate	Terpenoids	105-85-1	1275	149411	150243	185413	40034	64433.8	88671.3	9	9	9	203259	244385	283327	281272	C12295	--
XMW1401	82	67	184.146	C11H20O2	n-Valeric acid cis-3-hexenyl ester	Ester	35852-46-1	1237	29025	49829.2	42347.8	16619.7	29770	23033.3	3949.39	2047.32	3051.74	213211	212707	215879	219156	--	--
XMW1403	82	67	184.146	C11H20O2	cis-3-Hexenyl isovalerate	Ester	35154-45-1	1238	29025	49829.2	42347.8	16210.5	29770	23033.3	4180.82	2045.2	3051.74	216487	212890	218760	219255	--	--
NMW0262	169	184	184.074	C9H12O4	Phenol, 3,4,5-trimethoxy-	Phenol	642-71-7	1614	7460.37	7852.37	9773.13	5835.96	8516.42	6660.76	9	9	9	23860.7	20950.2	20397.4	14422	C10765	--
NMW0260	184	128	184.052	C12H8O2	Dibenzo-p-dioxin	Heterocyclic compound	262-12-4	1612	5048.74	5562.1	6686.94	4090.72	7138.02	4108.58	9	9	9	14596.3	14060.1	11995.6	8975.81	C07732	ko01100
KMW0570	41	70	182.167	C12H22O	2-Dodecenal, (E)-	Aldehyde	20407-84-5	1468	14158.8	11909	41811.5	10686.9	15649.1	12505.5	1708.4	1210.12	1346.93	82019	84586.4	82779.6	80699.3	--	--
XMW0693	69	41	182.131	C11H18O2	2,6-Octadienoic acid, 3,7-dimethyl-, methyl ester	Ester	2349-14-6	1323	2.76573e+06	1.16095e+06	2.81758e+06	9	9	9	9	9	9	269502	320403	363195	378898	--	--
KMW0411	93	41	182.131	C11H18O2	1,6-Octadien-3-ol, 3,7-dimethyl-, formate	Ester	115-99-1	1215	20925.3	39191.3	14321.3	9	9	9	9	9	9	9380.1	10608.4	10566.3	10275.5	--	--
XMW1107	69	113	182.106	C9H14N2O2	N,N'-Methylenebismethacrylamide	Amine	2359-15-1	1651	9	9669.83	7698.78	9	5157.06	9	9	9	9	103598	106440	105031	107055	--	--
D416	81	98	182.094	C10H14O3	Furfuryl pentanoate	Ester	36701-01-6	1232	6030.85	14282.7	8292	11673.9	12286	8848.38	9	9	9	64129.2	66424.2	66957.6	67536.9	--	--
NMW0270	105	77	182.073	C13H10O	Benzophenone	Ketone	119-61-9	1635	289771	342844	477511	245455	544386	293437	9	9	9	1.39656e+06	1.36699e+06	1.31724e+06	1.11592e+06	C06354	--
NMW0282	137	182	182.058	C9H10O4	Homovanillic Acid	Acid	306-08-1	1657	199034	201944	173102	246830	150229	279862	155080	135414	144958	56488.5	61493.2	65466.1	59246.7	C05582	ko00350,ko01100
D265	97	41	181.183	C12H23N	Dodecanenitrile	Nitrogen compounds	2437-25-4	1490	571207	571583	566461	637067	570194	631847	638513	578922	608598	159594	172723	167321	166342	--	--
XMW0456	107	122	180.151	C12H20O	5,8-Decadien-2-one, 5,9-dimethyl-, (E)-	Ketone	130876-99-2	1320	143076	48015.6	135985	7448.17	4771.82	7507.71	6739.67	5779.54	6895.72	23176.9	28277.1	29813.4	26063.9	--	--
D346	105	77	180.115	C11H16O2	Methyl 6,6-dimethylbicyclo[3.1.1]hept-2-ene-2-carboxylate	Ester	30649-97-9	1301	5856.34	4052.43	6064.63	2866.07	2918.97	2973.24	4847.9	1643.84	8329.17	14741.9	13711.1	13440.6	12210.1	--	--
XMW0280	94	77	180.079	C10H12O3	Carbonic acid, phenyl propyl ester	Ester	13183-16-9	1335	9.29857e+06	3.28566e+06	9.8928e+06	9	9	9	9	9	9	1.3025e+06	1.54029e+06	1.54497e+06	1.55512e+06	--	--
XMW0953	91	92	178.099	C11H14O2	Phenylacetic acid propyl ester	Ester	4606-15-9	1331	397722	145381	420309	9	9	9	9	9	9	68775.7	74622.6	77917.5	78004.2	--	--
XMW0250	119	134	176.12	C12H16O	1-Pentanone, 1-(4-methylphenyl)-	Ketone	1671-77-8	1440	42482.1	43375.3	57608.7	34467.9	30995.6	32690.8	25397.6	17619.1	18267.4	33302.2	37195.6	36468.6	34114.4	--	--
XMW1207	102	74	175.084	C7H13NO4	Propanedioic acid, amino-, diethyl ester	Ester	6829-40-9	1231	4551.22	5532.19	7680.67	4870.54	4286.74	3420.51	2710.75	1675.64	2864.83	5265.55	6156.74	5296.4	5143.34	--	--
XMW0608	131	87	174.089	C8H14O4	Ethyl 4-acetoxybutanoate	Ester	25560-91-2	1196	3216.81	5599.04	2519.49	2961.96	4215.59	5300.98	2378.38	2162.32	1507.38	125872	129105	131610	125207	--	--
XMW1102	131	103	174.068	C11H10O2	Vinyl trans-cinnamate	Ester	17719-70-9	1357	44234.7	65004.4	37471.6	4833.72	4518.88	4360.37	4722.61	3396.54	3797.19	6583.45	7115.51	7968.41	7150.71	--	--
D422	69	55	172.183	C11H24O	Undecanol-5	Alcohol	37493-70-2	1288	28450	39453.9	45080.9	8242.65	11970.4	9171.05	6085.27	3228.1	5196.19	230506	242195	236132	236808	--	--
D272	70	85	172.146	C10H20O2	Butanoic acid, 3-methyl-, 2-methylbutyl ester	Ester	2445-77-4	1107	230595	257499	510205	128857	202162	175908	92321.8	78494.7	80673.9	966184	965162	1.00534e+06	996561	--	--
D289	103	85	172.146	C10H20O2	n-Amyl isovalerate	Ester	25415-62-7	1110	38175.7	41990.3	89698.6	12757.3	30861.3	19669.3	9	9	9	193344	188121	196669	194056	--	--
XMW1083	71	68	172.146	C10H20O2	7-Octene-2,6-diol, 2,6-dimethyl-	Alcohol	29210-77-3	1237	35342.8	66910.2	57078.1	24661.4	36851	31462	4182.04	2716.84	3779.65	303013	306979	309820	315237	--	--
XMW0073	70	57	172.146	C10H20O2	3-Methylheptyl acetate	Ester	72218-58-7	1118	37117.5	63088.9	33360.4	7650.73	5023.25	13849.5	10328.9	2394.74	15310.7	36996.2	40491.7	37297.9	32670.9	--	--
KMW0381	56	99	172.146	C10H20O2	Hexanoic acid, butyl ester	Ester	626-82-4	1192	1.98048e+06	6.15755e+06	1.30334e+06	370172	1.01699e+06	740176	711370	255196	796556	1.03863e+07	1.06669e+07	1.0708e+07	1.05492e+07	--	--
D240	57	41	172.146	C10H20O2	Propanoic acid, 2,2-dimethyl-, pentyl ester	Ester	2313-68-0	1063	71902.3	68344.6	61838.1	50263.5	54790.8	55520.7	38163.5	32966.7	42160	73691.7	77217.3	83671.9	70067	--	--
D273	70	57	172.146	C10H20O2	Butanoic acid, 2-methyl-, 2-methylbutyl ester	Ester	2445-78-5	1105	238838	269451	518812	134658	210168	181000	99685	80666.6	92035.1	977757	975757	1.01705e+06	1.00853e+06	--	--
D305	70	57	172.146	C10H20O2	Butanoic acid, 2-methyl-, 3-methylbutyl ester	Ester	27625-35-0	1101	902477	904217	1.02055e+06	1.07644e+06	981176	1.1011e+06	1.28714e+06	1.05757e+06	1.09941e+06	438703	477117	468350	470598	--	--
XMW0529	95	93	172.102	C10H17Cl	Bicyclo[2.2.1]heptane, 2-chloro-1,7,7-trimethyl-, (1R-endo)-	Terpenoids	30462-53-4	1116	38134.8	79492.8	37202.4	9	9	9	9	9	9	9619.25	10263.4	8901.56	7382.93	--	--
XMW0253	112	57	170.203	C12H26	Undecane, 5-methyl-	Hydrocarbons	1632-70-8	1156	9	9	9	30501.3	32952.4	335738	9	9	9	262130	287367	264613	249350	--	--
XMW0418	57	85	170.203	C12H26	Decane, 2,4-dimethyl-	Hydrocarbons	2801-84-5	1106	319679	429816	583122	242188	355851	378074	166028	128040	163272	1.37966e+06	1.38531e+06	1.39554e+06	1.38049e+06	--	--
w06	57	56	170.203	C12H26	Heptane, 2,2,4,6,6-pentamethyl-	Hydrocarbons	13475-82-6	990	5865.13	5936.43	4828.32	3582.36	8271.68	10938.5	3628.57	2000.23	3078.02	31538.8	31630.5	30303	32226.6	--	--
KMW0058	68	59	170.131	C10H18O2	2H-Pyran-3-ol, 6-ethenyltetrahydro-2,2,6-trimethyl-	Heterocyclic compound	14049-11-7	1173	2.56395e+06	2.62272e+06	2.77209e+06	3.14091e+06	2.59177e+06	3.1659e+06	3.34583e+06	2.71976e+06	2.87028e+06	544781	667369	608490	600428	--	--
w31	67	82	170.131	C10H18O2	Butanoic acid, 4-hexenyl ester, (Z)-	Ester	69727-41-9	1203	481185	486029	528326	558564	459577	553630	608314	499606	529363	331178	342092	341450	300868	--	--
KMW0568	99	71	170.131	C10H18O2	2H-Pyran-2-one, tetrahydro-6-pentyl-	Ester	705-86-2	1497	619224	644591	614912	712653	639134	697446	664914	603274	626921	142560	156016	152611	151103	--	--
NMW0004	71	67	170.131	C10H18O2	1-methyl-4-(1-methylethenyl)-1,2-Cyclohexanediol	Terpenoids	1946-00-5	1321	2.62321e+07	8.91453e+06	2.77095e+07	57114	75664.9	98719.5	31116.4	30331.7	33072.8	3.37519e+06	4.28587e+06	4.29981e+06	4.15227e+06	C18020	--
XMW0911	99	128	170.131	C10H18O2	1-Octen-1-ol, acetate	Alcohol	77149-68-9	1191	661086	1.93613e+06	521107	215798	350229	357283	255901	110264	256898	8.31043e+06	8.40353e+06	8.50986e+06	8.30909e+06	--	--
XMW1246	69	87	170.131	C10H18O2	2-Butenoic acid, hexyl ester	Ester	19089-92-0	1191	874526	2.70434e+06	541302	145732	436841	291739	293308	97360.5	335198	2.90456e+06	3.04788e+06	3.00382e+06	2.96174e+06	--	--
KMW0543	68	67	170.131	C10H18O2	(3R,6R)-2,2,6-Trimethyl-6-vinyltetrahydro-2H-pyran-3-ol	Heterocyclic compound	14009-71-3	1171	2.56223e+06	2.62068e+06	2.76938e+06	3.1321e+06	2.60725e+06	3.18582e+06	3.36547e+06	2.74593e+06	2.85354e+06	541772	664258	604236	598381	--	--
XMW0775	70	55	168.188	C12H24	1-Undecene, 9-methyl-	Hydrocarbons	74630-41-4	1152	9	9	9	203978	234943	2.27575e+06	7778.8	8332.52	2234.93	1.81444e+06	1.98122e+06	1.77815e+06	1.71069e+06	--	--
KMW0517	41	70	168.151	C11H20O	2-Undecenal, E-	Aldehyde	53448-07-0	1366	9	9	9	15398.8	49106.8	103192	9	9	9	53961.1	56771.9	59544	62254.6	--	--
WMW0122	69	55	168.151	C11H20O	1-Undecyn-4-ol	Alcohol	22127-86-2	1275	149411	150243	185413	40034	64433.8	88671.3	9	9	9	203259	244385	283327	281272	--	--
D110	71	99	168.115	C10H16O2	Bicyclo[3.1.1]heptan-3-one, 2-hydroxy-2,6,6-trimethyl-	Ketone	10136-65-9	1256	116609	141704	72205.2	30956.2	47576.1	36301.3	9	9	9	751536	786053	824546	789263	--	--
XMW0954	109	67	168.115	C10H16O2	Cyclopropanecarboxylic Acid, 2,2-dimethyl-3-(2-methyl-1-propenyl)-, (1R-trans)-	Terpenoids	4638-92-0	1284	3678.99	2291.73	6103.87	9	9	9	9	9	9	5213.62	5344.89	4876	5019.83	C09842	--
NMW0101	121	136	168.115	C10H16O2	Ascaridole	Terpenoids	512-85-6	1244	198063	201504	212502	241119	208569	249744	270021	226073	233514	108550	115922	112555	113858	C09836	--
XMW0214	109	81	168.115	C10H16O2	1(2H)-Naphthalenone, octahydro-4-hydroxy-, trans-	Ketone	21766-50-7	1461	1.07089e+06	1.1437e+06	952869	1.21144e+06	813982	1.16753e+06	946567	641037	684386	223410	247964	256774	244881	--	--
XMW1084	69	82	168.115	C10H16O2	2-Butenoic acid, 3-hexenyl ester, (E,Z)-	Ester	65405-80-3	1199	3.80785e+06	3.76746e+06	4.08304e+06	4.50581e+06	3.70843e+06	4.43105e+06	4.99192e+06	4.07959e+06	4.33523e+06	2.2439e+06	2.33178e+06	2.28246e+06	2.30238e+06	--	--
XMW1473	98	126	168.115	C10H16O2	2-Cyclohexen-1-one, 4-hydroxy-3-methyl-6-(1-methylethyl)-, trans-	Ketone	55955-53-8	1432	9	9	9	5398.38	5523.99	4984.72	4427.01	3669.87	4519.51	4957.49	7463.21	5817.17	6445.63	--	--
KMW0577	97	68	168.115	C10H16O2	2H-Pyran-2-one, 5,6-dihydro-6-pentyl-	Heterocyclic compound	54814-64-1	1501	25273.9	28867.8	23089.2	15702.4	21660.9	15149.1	9	9	9	36358	35589.7	37721.9	35459.3	--	--
XMW0022	95	109	168.115	C10H16O2	Iridomyrmecin	Terpenoids	485-43-8	1463	1.04654e+06	982122	885118	988287	665707	970214	764110	512795	561510	163492	176944	184807	175848	C09786	--
XMW0800	152	167	167.058	C8H9NO3	2(1H)-Pyridinone, 3-acetyl-4-hydroxy-6-methyl-	Heterocyclic compound	5501-39-3	1391	4898.87	4303.5	5465.7	4186.16	3898.46	2833.36	5157.28	5217.55	3381.72	14247.7	15067.5	15559.4	15034.6	--	--
XMW0068	69	41	166.136	C11H18O	2,7-Nonadien-5-one, 4,6-dimethyl-	Ketone	74630-80-1	1138	3746.21	8902.78	8622.01	1354.14	3595.42	2041.42	9	9	9	27966.4	27007.4	29699.3	29356.6	--	--
D344	81	41	166.136	C11H18O	(E,E)-2,4-Undecadienal	Aldehyde	30361-29-6	1430	9	9	93068.9	15850.9	20700.1	16600.5	13689.5	11742.2	10300.5	643551	680010	644897	689407	--	--
XMW1469	135	164	164.12	C11H16O	Benzene, 1-methoxy-4-(1-methylpropyl)-	Ether	4917-90-2	1254	199027	196439	212366	268345	241994	280555	303095	243226	250337	101275	106264	109864	117368	--	--
KMW0441	91	65	164.084	C10H12O2	Benzeneacetic acid, ethyl ester	Ester	101-97-3	1247	241656	287825	234805	196644	171239	206280	225980	188234	191449	98927.5	104272	105354	104984	--	--
KMW0627	105	77	164.084	C10H12O2	Benzoic acid, 1-methylethyl ester	Ester	939-48-0	1217	189982	116731	180089	14768.1	16962.3	19081.6	692572	298637	1.03049e+06	603636	616380	645144	617784	--	--
XMW1476	135	77	164.084	C10H12O2	1-Propanone, 1-(4-methoxyphenyl)-	Ketone	121-97-1	1513	3.91617e+06	4.36971e+06	5.81484e+06	3.14785e+06	6.4827e+06	3.77548e+06	11093.3	20700.7	2549.06	1.2857e+07	1.31821e+07	1.38385e+07	1.40219e+07	--	--
NMW0268	118	146	164.047	C9H8O3	2-Propenoic Acid, 3-(2-hydroxyphenyl)-	Acid	583-17-5	1630	10451.5	11442.1	16595.4	8145.08	17458.3	9743.24	9	9	9	61961	58760.8	57657.9	52018.2	C01772	ko00360,ko00940,ko01100,ko01110
XMW0794	79	91	162.141	C12H18	1,5-Cyclooctadiene, 3-(1-methyl-2-propenyl)-	Hydrocarbons	16538-88-8	1209	61198.9	118271	31783.2	9	9	9	9	9	9	31763.4	33286.4	30792.7	29143.9	--	--
XMW0793	79	41	162.141	C12H18	1,7-Octadiene, 2,7-dimethyl-3,6-bis(methylene)-	Hydrocarbons	16714-60-6	1083	28715.1	24377	33376.5	36126.5	22731.1	23690.1	28919.4	18946.1	14638.1	15685.3	18470	15300.2	17081.8	--	--
XMW1077	117	99	162.089	C7H14O4	1,3-Dioxolane-2,2-diethanol	Alcohol	5694-95-1	1396	4.88677e+06	1.11598e+07	3.81895e+06	544128	849622	788088	385239	337598	299526	3.52164e+07	3.65361e+07	3.55185e+07	3.59818e+07	--	--
NMW0246	162	131	162.068	C10H10O2	trans-4-MethoxycinnamAldehyde	Aldehyde	24680-50-0	1570	1285.16	1086.63	1822.61	9	416.786	9	9	9	9	8910.75	9887.94	8801.04	8722.74	C10475	--
XMW0776	105	77	162.068	C10H10O2	Benzoic acid, 2-propenyl ester	Ester	583-04-0	1254	96436.5	94092.5	98816.6	109750	94497.5	115105	126501	104132	101055	46782.3	48313.9	49538.8	50127.5	--	--
NMW0243	162	161	162.068	C10H10O2	4-MethoxycinnamAldehyde	Aldehyde	1963-36-6	1566	1205.67	1086.63	1822.61	9	416.786	9	9	9	9	8972.93	9887.94	8801.04	8781.63	C10475	--
XMW0701	145	131	160.1	C10H12N2	1H-Pyrrolo[2,3-b]pyridine, 2-(1-methylethyl)-	Heterocyclic compound	27257-18-7	1392	58699.1	255204	136615	7994.56	12917.1	17725.7	51281.1	68914.7	19838.8	5.33624e+06	5.46249e+06	5.35454e+06	5.27833e+06	--	--
XMW0555	145	160	160.052	C10H8O2	2-Acetylbenzofuran	Heterocyclic compound	1646-26-0	1395	58696.3	255180	136598	7997.98	12988.2	17935.8	61263.7	82547.3	26937.7	5.3392e+06	5.46576e+06	5.35683e+06	5.28001e+06	--	--
KMW0288	88	43	158.131	C9H18O2	Heptanoic acid, ethyl ester	Ester	106-30-9	1098	52678.9	47256.8	83767.5	56766.9	51772.8	58016	67872.4	54557.6	57341.2	93498.2	94840.7	95246.9	92153	--	--
XMW0774	59	55	158.131	C9H18O2	3-Hexene, 1-(1-methoxyethoxy)-, (Z)-	Hydrocarbons	54340-96-4	1012	440697	408726	253238	61242.2	38670.4	92060.3	122335	47302.3	204314	147341	157485	124211	111285	--	--
w32	98	70	158.131	C9H18O2	Acetic acid, heptyl ester	Ester	112-06-1	1112	13826.5	22247.3	12696.5	1947.81	1083.93	3997.08	2369.11	1077.45	5564.7	13254.8	13558.9	11502.8	10885.4	--	--
XMW1209	71	70	158.131	C9H18O2	Propanoic acid, 2-methyl-, 2-methylbutyl ester	Ester	2445-69-4	1016	930862	856416	533893	123355	81992.6	191160	247500	95188.4	419492	309077	326032	264095	235565	--	--
XMW0606	101	57	158.131	C9H18O2	1,3-Dioxolane, 2-butyl-2-ethyl-	Heterocyclic compound	935-49-9	1110	6241.89	10548.2	11321.9	12282.1	8458.82	13068.5	9	9	9	29574.5	31773.1	30604	29070.9	--	--
D271	57	56	158.131	C9H18O2	Propanoic acid, hexyl ester	Ester	2445-76-3	1108	319749	426949	586756	241933	355736	377754	166028	128202	163462	1.38516e+06	1.35942e+06	1.4029e+06	1.38049e+06	--	--
KMW0229	117	99	158.131	C9H18O2	Hexanoic acid, 1-methylethyl ester	Ester	2311-46-8	1034	7515.87	9008.75	7428.01	3273.11	3344.2	4733.92	3899.39	3138.75	2955.84	8975.74	9584.85	10458	11480.7	--	--
KMW0283	117	99	158.131	C9H18O2	Hexanoic acid, propyl ester	Ester	626-77-7	1097	245717	520318	130403	577971	808494	1.04619e+06	18854.2	9558.02	20716.9	2.29258e+06	2.27763e+06	2.32327e+06	2.23108e+06	--	--
XMW1127	56	70	158.131	C9H18O2	Formic acid, octyl ester	Ester	112-32-3	1114	28106.4	47369.7	29197	5433.22	1698.29	9442.72	5359.69	1778.34	11050.1	29332.3	30085	26520.5	23807	--	--
XMW1087	99	71	158.058	C7H10O4	2(3H)-Furanone, 5-(acetyloxy)dihydro-5-methyl-	Heterocyclic compound	57681-51-3	1226	82098.4	153972	129380	39100.5	77870.9	60662.5	5602.82	3484.34	4860.74	708824	723810	734239	749201	--	--
XMW0403	57	43	156.188	C11H24	Nonane, 2,5-dimethyl-	Hydrocarbons	17302-27-1	1021	1.82859e+06	1.70571e+06	1.08732e+06	251324	163263	388972	503435	198355	862067	614496	650329	515845	466650	--	--
KMW0306	57	71	156.188	C11H24	Undecane	Hydrocarbons	1120-21-4	1100	306466	309198	349887	361548	332776	378037	458158	379209	389726	167346	180126	179074	180777	--	--
XMW0649	113	57	156.188	C11H24	Nonane, 2,6-dimethyl-	Hydrocarbons	17302-28-2	1018	41107.7	36558.6	29519.4	11865.2	13182.4	20199.2	17389.1	10597.9	22809.8	47486.8	44960.1	46468.9	43181.3	--	--
WMW0121	57	71	156.188	C11H24	Nonane, 3,7-dimethyl-	Hydrocarbons	17302-32-8	1038	479459	815122	454804	176441	403534	399901	42262.2	16860.6	39176.9	1.89182e+06	1.79843e+06	1.9503e+06	1.85214e+06	--	--
XMW0100	71	57	156.188	C11H24	Octane, 5-ethyl-2-methyl-	Hydrocarbons	62016-18-6	986	54056	53365.4	56085.6	45306.7	83030.8	41099.1	11435.2	8393.87	8042.15	443674	431145	442108	457340	--	--
D439	71	98	156.151	C10H20O	Cyclohexanol, 1-methyl-4-(1-methylethyl)-, trans-	Terpenoids	3901-93-7	1167	3.66493e+06	3.74159e+06	3.91403e+06	4.44627e+06	3.6837e+06	4.40374e+06	4.7043e+06	3.7779e+06	4.00682e+06	759319	934717	856747	838315	--	--
KMW0430	69	41	156.151	C10H20O	Citronellol	Terpenoids	106-22-9	1228	1.08619e+06	2.02931e+06	1.73012e+06	555736	1.02011e+06	837050	74651.6	45111.9	66214.4	8.88898e+06	9.0866e+06	9.20914e+06	9.33387e+06	--	--
KMW0360	71	81	156.151	C10H20O	Levomenthol	Terpenoids	2216-51-5	1171	3.68008e+06	3.76922e+06	3.93774e+06	4.47585e+06	3.70655e+06	4.43161e+06	4.73349e+06	3.76933e+06	3.99386e+06	766505	941361	863453	845561	C00400	ko00902,ko01110
D202	57	67	156.115	C9H16O2	3-Hexen-1-ol, propanoate, (Z)-	Ester	33467-74-2	1100	306466	309198	349887	361548	332776	378037	458158	379209	389726	167346	180126	179074	180777	C03648	ko00941,ko01100,ko01110
KMW0320	83	55	156.115	C9H16O2	Cyclohexanecarboxylic acid, ethyl ester	Ester	3289-28-9	1136	21599	26611.9	31046.9	16478.1	23909	24879.9	12598.6	5174.14	8177.35	78379.2	79665.8	81443.3	82400.5	--	--
KMW0615	99	42	156.115	C9H16O2	2(3H)-Furanone, 5-butyldihydro-4-methyl-, cis-	Heterocyclic compound	55013-32-6	1337	9	9	9	3225.64	2867.29	3650.68	2147.53	1886.49	2288.23	41005.6	32606.1	34822	33860.1	--	--
XMW0969	83	101	156.115	C9H16O2	2-Butenoic acid, 2-methyl-, 2-methylpropyl ester	Ester	66917-61-1	1097	3.62179e+06	3.61263e+06	4.02965e+06	4.25599e+06	3.9044e+06	4.31044e+06	5.11266e+06	4.15621e+06	4.30705e+06	1.60332e+06	1.74507e+06	1.66738e+06	1.70253e+06	--	--
XMW1067	71	43	156.115	C9H16O2	Butanoic acid, 2-pentenyl ester, (Z)-	Ester	42125-13-3	1091	49271.2	129319	27911.3	81881.3	136815	171339	21347	16387.5	42856	552431	577172	569060	548664	--	--
XMW1342	156	141	156.094	C12H12	Naphthalene, 1,4-dimethyl-	Aromatics	571-58-4	1436	9	9	28402.5	60555.5	28513.1	16792.7	18494.3	8251.86	7510.6	41260.4	43164.5	42466.8	38405	--	--
KMW0368	81	53	156.025	C7H8O2S	Ethanethioic acid, S-(2-furanylmethyl) ester	Heterocyclic compound	13678-68-7	1172	129361	108021	161678	126530	95626.2	117699	140916	121103	126289	39341.9	43353.9	36200.7	39356.4	--	--
KMW0291	71	93	154.136	C10H18O	Linalool	Terpenoids	78-70-6	1099	1.89832e+06	1.89693e+06	2.09581e+06	2.22817e+06	2.02027e+06	2.23518e+06	2.57124e+06	2.09913e+06	2.1718e+06	908571	983513	946978	972076	C03985	--
D407	68	69	154.136	C10H18O	7-Octen-4-ol, 2-methyl-6-methylene-, (S)-	Terpenoids	35628-05-8	1097	651350	652033	731731	771756	706603	779685	920680	752130	779525	313003	334611	324985	332926	--	--
XMW0631	93	67	154.136	C10H18O	p-Menth-2-en-7-ol, cis-	Phenol	19898-86-3	1201	47095.7	48859	44805.7	55710.3	46468.1	60427.8	57792	49018.6	48343.5	29676.2	34531	33675.9	36180.6	--	--
w48	139	69	154.136	C10H18O	2H-Pyran, tetrahydro-4-methyl-2-(2-methyl-1-propenyl)-	Terpenoids	16409-43-1	1111	44321.7	31062.9	72131.3	6990.01	3754.97	9	9	9	9	20014.6	20799.4	19829.3	20072.4	--	--
XMW0527	139	93	154.136	C10H18O	2-Cyclohexen-1-ol, 1-methyl-4-(1-methylethyl)-, cis-	Alcohol	29803-82-5	1122	45541.7	31235.8	72622.2	7103.12	3729.61	1566.85	3651.64	2661.05	905.646	21676.7	22257.4	24096	23048.5	--	--
KMW0362	95	41	154.136	C10H18O	Isoborneol	Terpenoids	124-76-5	1157	9	9	9	9069.38	8846.27	19702.5	9	9	9	15269.2	16504.4	13639.9	13934.6	C01411	--
KMW0342	154	95	154.136	C10H18O	Citronellal	Terpenoids	106-23-0	1153	18465.7	17444.2	31920.1	30586	37762.5	308345	9	9	9	305295	315433	297741	284928	C17384	--
XMW1074	93	111	154.136	C10H18O	1-Cyclopentene-1-methanol, 2-methyl-5-(1-methylethyl)-	Alcohol	80113-82-2	1199	47429.6	47755.9	41911.6	59558.5	47056.6	62022.7	57815.5	48925.4	48176.2	30203.8	35582.7	32584.7	26238.8	--	--
KMW0439	69	41	154.136	C10H18O	2,6-Octadien-1-ol, 3,7-dimethyl-, (Z)-	Terpenoids	106-25-2	1228	1.08619e+06	2.02931e+06	1.73012e+06	555736	1.02011e+06	837050	74651.6	45111.9	66214.4	8.88898e+06	9.0866e+06	9.20914e+06	9.33387e+06	C09871	--
KMW0299	139	69	154.136	C10H18O	trans-Rose oxide	Terpenoids	876-18-6	1121	49123.5	34363.3	81858.6	9907.64	3791.26	1566.85	3937.53	2636.31	1561.6	21676.7	22239.3	20044.1	22431.6	--	--
w02	41	55	154.136	C10H18O	2,4-Decadien-1-ol	Alcohol	14507-02-9	1274	117093	126403	125429	16481.7	27279.4	44457.6	9	9	9	92000.4	111378	138607	137576	--	--
D348	68	67	154.136	C10H18O	Cyclobutaneethanol, 1-methyl-2-(1-methylethenyl)-, cis-	Alcohol	30820-22-5	1183	43873.1	16185.4	76249.8	9	9	9	9	9	9	17495.6	17513.1	16437.3	16133.3	--	--
D409	81	59	154.136	C10H18O	(S)-2,5-Dimethyl-3-vinylhex-4-en-2-ol	Alcohol	35671-15-9	1039	129293	106891	151722	194056	122776	225581	251457	141196	171261	151398	168509	154745	187274	--	--
XMW0089	84	41	154.136	C10H18O	4-Decenal, (E)-	Aldehyde	65405-70-1	1198	83680.3	94576.7	102464	90911.7	80856.3	92907.7	100973	77743.9	85919	122464	127626	126583	127673	--	--
XMW0436	139	43	154.136	C10H18O	2H-Pyran, 2-ethenyltetrahydro-2,6,6-trimethyl-	Heterocyclic compound	7392-19-0	972	1952.23	1294.67	2389.19	899.213	1162.08	9	9	9	9	3527.1	2780.31	3159.59	3582.28	--	--
KMW0460	69	41	154.136	C10H18O	Geraniol	Terpenoids	106-24-1	1255	293410	306815	204073	9	9	9	9	9	9	72035.4	71716.8	69140.5	72307.7	C01500	ko00902,ko01100,ko01110
KMW0335	71	93	154.136	C10H18O	Cyclohexanol, 1-methyl-4-(1-methylethenyl)-	Terpenoids	138-87-4	1153	52239.8	51905.6	82153.6	37829.3	54009.8	343866	9750.07	5034.11	5685.77	477208	509427	470422	466817	C17517	--
KMW0313	112	41	154.136	C10H18O	Cyclohexanone, 5-methyl-2-(1-methylethyl)-, trans-	Terpenoids	89-80-5	1154	9	9	9	29221.4	31913.7	326714	9	9	9	255746	280920	245068	236512	C00843	ko00902,ko01110
KMW0435	41	55	154.136	C10H18O	2-Decenal, (Z)-	Aldehyde	2497-25-8	1252	1.10519e+06	1.3692e+06	1.05071e+06	874160	740105	884578	1.00466e+06	830254	863294	357296	372871	394671	410966	--	--
KMW0302	139	69	154.136	C10H18O	(2S,4R)-4-Methyl-2-(2-methylprop-1-en-1-yl)tetrahydro-2H-pyran	Terpenoids	3033-23-6	1110	1.01461e+06	1.03473e+06	1.14479e+06	1.21379e+06	1.09799e+06	1.23909e+06	1.47911e+06	1.18934e+06	1.23915e+06	459172	495275	478043	484247	--	--
KMW0374	69	41	154.136	C10H18O	4-Hexen-1-ol, 5-methyl-2-(1-methylethenyl)-, (R)-	Terpenoids	498-16-8	1170	2.68624e+06	2.63055e+06	2.8597e+06	3.01049e+06	2.61689e+06	3.11172e+06	3.21632e+06	2.61985e+06	2.67809e+06	506361	621276	547601	549719	--	--
XMW1227	69	41	154.099	C9H14O2	(E)-2-Methylbut-2-en-1-yl methacrylate	Ester	88142-95-4	1088	81529.9	63275.8	91500.2	83445.7	61233.7	79773.5	121510	77269.6	84555.8	53043.5	58992.3	43335.6	53446.5	--	--
XMW0772	139	154	154.063	C8H10O3	1,3-Cyclopentanedione, 2-acetyl-4-methyl-	Ketone	4056-69-3	1300	10727.5	9492.17	11891.5	5770.97	5849.67	6346.23	5273.05	4600.24	4377.5	14009.9	14230.3	16225.2	15122	--	--
NMW0158	77	106	153.043	C7H7NO3	Benzene, 1-methoxy-2-nitro-	Aromatics	91-23-6	1368	5093.74	7856.79	14619.4	5339.28	5057.01	4670.65	6591.65	4387.6	5545.7	5927.67	5447.3	7747.14	6779.7	C19270	--
XMW0791	153	77	153.043	C7H7NO3	Phenol, 4-methyl-2-nitro-	Phenol	119-33-5	1250	245463	231795	262320	305197	242970	304790	355353	285682	298964	127197	133340	133218	133882	--	--
XMW0663	109	96	152.131	C9H16N2	3,5-Dimethyl-1-butylpyrazole	Heterocyclic compound	2655-37-0	1192	29367.3	32156	24557.4	44518.6	30677	38181.5	27950.4	20530.6	20291	5659.44	6643.28	6504.79	7429.92	--	--
KMW0310	137	109	152.12	C10H16O	2-Cyclohexen-1-ol, 1-methyl-4-(1-methylethenyl)-, trans-	Alcohol	7212-40-0	1123	4915.19	3304.1	7539.2	1745.76	1461.04	1354.36	622.517	752.878	954.883	2643.41	2906.89	3242.48	3113.21	--	--
XMW1444	110	95	152.12	C10H16O	Carvenone	Terpenoids	499-74-1	1257	1.13136e+07	1.09152e+07	1.21251e+07	1.41482e+07	1.17418e+07	1.41515e+07	1.63334e+07	1.3161e+07	1.3628e+07	5.89926e+06	6.35486e+06	6.2538e+06	6.31946e+06	--	--
KMW0446	69	41	152.12	C10H16O	Citral	Terpenoids	5392-40-5	1273	149411	150243	185754	40034	64433.8	88475.8	9	9	9	203259	244385	283327	280888	C01499	ko01110
NMW0049	95	81	152.12	C10H16O	Bicyclo[2.2.1]heptan-2-one, 1,7,7-trimethyl-, (1S)-	Terpenoids	464-48-2	1145	7566.09	7692.99	8628.36	5843.39	6906.13	5759.18	9	9	9	22301.5	23280.4	24945.3	23225.2	C00809	--
WMW0194	110	81	152.12	C10H16O	Thujone	Terpenoids	546-80-5	1103	582398	592362	727355	724573	657866	796978	887111	716627	757091	263495	307207	271786	314937	C09906	--
XMW0187	71	82	152.12	C10H16O	1,5,7-Octatrien-3-ol, 3,7-dimethyl-	Alcohol	29957-43-5	1107	79797.1	90153.8	165642	56189.7	73980.9	69097.9	9	9	9	276053	280024	297165	292205	--	--
KMW0432	41	69	152.12	C10H16O	2,6-Octadienal, 3,7-dimethyl-, (Z)-	Terpenoids	106-26-3	1240	836056	1.53101e+06	1.31277e+06	439581	794120	655419	59965.5	37870.2	52836.8	6.2675e+06	6.26889e+06	6.42756e+06	6.50414e+06	C09847	ko01110
NMW0074	79	91	152.12	C10H16O	Bicyclo[3.1.1]hept-2-ene-2-methanol, 6,6-dimethyl-	Terpenoids	515-00-4	1195	27023.5	40763	11988.4	34180.8	25414.8	30997.1	15775.6	11469	12229.9	26143.3	25908.9	25758.9	25937.6	C11938	ko00903
XMW0542	109	41	152.12	C10H16O	1-Cyclohexene-1-carboxaldehyde, 4-(1-methylethyl)-	Terpenoids	21391-98-0	1276	24541.8	20756.4	31060.8	11824.5	16804.4	22116	9	9	9	38760.5	47700.3	53319.9	55342.8	--	--
D329	79	81	152.12	C10H16O	Myroxide	Terpenoids	28977-57-3	1141	17419	15891.9	14069.9	3090.13	3615.55	11938.8	9	9	9	7165.94	7490.48	6887.86	7517.25	--	--
D370	79	81	152.12	C10H16O	(Z)-2,2-Dimethyl-3-(3-methylpenta-2,4-dien-1-yl)oxirane	Terpenoids	33281-83-3	1133	2222.06	5495.7	10664.5	9	3473.28	4611.02	9	9	9	11077.6	13004.2	11734	11118.1	--	--
XMW0681	69	41	152.12	C10H16O	6-Octenal, 7-methyl-3-methylene-	Aldehyde	55050-40-3	1147	25890.1	26615.6	48673.1	38058.7	43585.2	349513	7377.88	4472.32	4640.3	350567	370293	343219	317376	--	--
XMW0091	67	137	152.12	C10H16O	3-Isopropylidene-5-methyl-hex-4-en-2-one	Ketone	64149-32-2	1099	1.20294e+06	1.19859e+06	1.34027e+06	1.42894e+06	1.29463e+06	1.44625e+06	1.68866e+06	1.39335e+06	1.44459e+06	574204	610240	586236	602332	--	--
QWM0003	68	67	152.12	C10H16O	2H-Pyran, 3,6-dihydro-4-methyl-2-(2-methyl-1-propenyl)-	Terpenoids	1786-08-9	1154	9	9	9	6598.21	7813.33	63555.2	9	9	9	52659	61344.9	56044.3	51615	--	--
XMW0209	79	91	152.12	C10H16O	1,4-Cyclohexadiene-1-methanol, 4-(1-methylethyl)-	Alcohol	22539-72-6	1330	2.47578e+06	853931	2.53466e+06	9	9	9	9	9	9	391404	425098	433440	432993	--	--
XMW0766	81	67	152.12	C10H16O	Cyclohexanone, 5-methyl-2-(1-methylethylidene)-	Terpenoids	15932-80-6	1212	346372	639298	184267	10495.7	7446.23	8164.11	14016.8	7341.01	6813.8	151172	159177	149838	140998	--	--
WMW0014	55	69	152.12	C10H16O	Pinocamphone	Terpenoids	547-60-4	1160	16828.6	10779.1	12897.7	7237.72	5531.88	15243.3	8091.64	3043.27	4467.54	24986.1	30365.5	30425.5	32609.2	--	--
NMW0084	79	91	152.12	C10H16O	(-)-Myrtenol	Terpenoids	19894-97-4	1213	54528.2	105923	23179.4	9	9	9	9	9	9	22659.7	24557	22814.2	21657.6	C11938	ko00903
KMW0329	95	41	152.12	C10H16O	Camphor	Terpenoids	76-22-2	1145	7566.09	7692.99	8628.36	4747.76	6906.13	5759.18	1121.67	799.222	746.224	22301.5	23280.4	24945.3	23225.2	C00809	--
D186	109	84	152.12	C10H16O	trans-Carveol	Terpenoids	1197-07-5	1217	41794.3	71877	17088.2	6826.96	3030.43	3123.09	4582.51	3738.83	3529.11	14410.1	15677.8	14218.2	12275.6	C00964	ko00902,ko00903,ko01110
KMW0428	82	110	152.12	C10H16O	2-Cyclohexen-1-one, 3-methyl-6-(1-methylethyl)-	Terpenoids	89-81-6	1253	2.31e+06	2.31011e+06	2.4684e+06	2.78251e+06	2.33449e+06	2.78514e+06	3.20488e+06	2.6001e+06	2.71648e+06	1.20381e+06	1.28385e+06	1.2863e+06	1.29298e+06	--	--
KMW0181	109	79	152.12	C10H16O	2,3-Dehydro-1,8-cineole	Terpenoids	92760-25-3	992	29097.6	28460.9	30077.8	27685.9	45023.6	22061.1	4208.27	5603.16	4230.1	230667	211988	208604	230478	--	--
XMW0539	152	137	152.084	C9H12O2	3,4-Dimethoxytoluene	Aromatics	494-99-5	1233	7837.48	8298.78	9429.57	9940.77	9754.2	8158.44	17956.7	8638.81	12746.1	5919.2	7183.32	8470.55	6777.31	--	--
XMW0722	96	68	152.084	C9H12O2	1-Cyclohexene-1-carboxAldehyde, 5,5-dimethyl-3-oxo-	Aldehyde	56621-35-3	1285	2669.95	8749.15	2122.29	9	9	9	9	9	9	28981.8	31628	33143.4	31580.9	--	--
KMW0469	137	152	152.084	C9H12O2	Phenol, 4-ethyl-2-methoxy-	Phenol	2785-89-9	1282	29389.5	28521.2	38441	7930.54	14342.6	20100.6	9	9	9	44958.3	54255.7	60857.5	58079.9	--	--
XMW0734	137	152	152.047	C8H8O3	Ethanone, 1-(2,4-dihydroxyphenyl)-	Ketone	89-84-9	1276	28610.6	28209.7	37481.2	8037.29	14230.3	19347.2	9	9	9	37929.5	47079.6	55834.2	57563.3	C03663	--
NMW0236	107	152	152.047	C8H8O3	Benzeneacetic Acid, 4-hydroxy-	Acid	156-38-7	1551	9	9	159542	71921.1	158172	90065.5	9	9	9	448252	422217	407333	350032	C00642	ko00350,ko00360,ko01100
D453	47	45	151.997	C4H8O2S2	p-Dithiane-2,5-diol	Alcohol	40018-26-6	1323	972256	358759	1.02039e+06	809.267	1345.67	1352.37	2364.88	2243.64	888.606	149453	178174	173903	182200	--	--
XMW0257	106	78	151.063	C8H9NO2	4-Pyridinecarboxylic acid, ethyl ester	Heterocyclic compound	1570-45-2	1201	27253.6	16487.7	25211.1	2034.14	2399.41	2687.96	95618.5	39683.4	144290	83119.7	86741.4	89966.7	86502.8	--	--
XMW0773	45	46	151.048	C4H9NO5	Ethanol, 2-(2-hydroxyethoxy)-, 1-nitrate	Alcohol	20633-16-3	1195	62560.7	132780	48084.1	9519.2	19875.2	17414.4	14882.7	6578.97	16789.2	206053	205404	209203	208621	--	--
XMW0932	93	79	150.141	C11H18	3-Nonen-5-yne, 4-ethyl-, (Z)-	Hydrocarbons	74744-26-6	1117	22083	48658.9	25888.5	2266.09	3687.62	3077.37	9	9	9	19671.9	20836.9	22164.3	23180.4	--	--
XMW0690	93	150	150.141	C11H18	Cyclohexene, 2,4-dimethyl-1-(1-methylethenyl)-	Hydrocarbons	56763-60-1	1108	122299	173920	124050	9	9	9	9	9	9	28646.4	30406.7	25076.9	30724.9	--	--
XMW0938	93	79	150.141	C11H18	3-Nonen-5-yne, 4-ethyl-, (E)-	Hydrocarbons	74744-60-8	1117	22083	48658.9	25888.5	1940.03	3650.47	2925.19	9	9	9	19671.9	20836.9	22164.3	23180.4	--	--
WMW0024	107	135	150.104	C10H14O	Verbenone	Terpenoids	80-57-9	1205	27380.3	16540.1	25470	9	9	9	100597	44261.3	153514	87515.2	84887.4	92739.6	85166.8	C09913	--
XMW0248	82	39	150.104	C10H14O	2-Cyclohexen-1-one, 3-methyl-6-(1-methylethenyl)-, (S)-	Terpenoids	16750-82-6	1190	79820	137752	56827.8	66692	58201.8	63128.2	32616.3	20096.4	28698.7	122564	127528	123001	123977	C02289	--
NMW0007	107	91	150.104	C10H14O	2,4-Cycloheptadien-1-one, 2,6,6-trimethyl-	Terpenoids	503-93-5	1243	5.11388e+06	4.94538e+06	5.46478e+06	6.34981e+06	5.30626e+06	6.37419e+06	7.13922e+06	5.98247e+06	5.95102e+06	2.66227e+06	2.87631e+06	2.83951e+06	2.86772e+06	C16955	--
NMW0064	108	150	150.104	C10H14O	Benzofuran, 4,5,6,7-tetrahydro-3,6-dimethyl-	Terpenoids	494-90-6	1165	40818.2	63540	29103.7	89123.5	28474.2	112257	145275	83254.1	100958	16498.2	18306.6	9995.61	12001.8	C09868	--
NMW0052	83	55	150.104	C10H14O	2-Methyl-6-methyleneocta-2,7-dien-4-one	Terpenoids	539-70-8	1145	39008.3	40385.4	88753.1	71707	84629.8	771140	2457.42	2771.28	1125.14	633053	686851	617847	596633	C20944	ko00902,ko01110
KMW0448	82	54	150.104	C10H14O	D-Carvone	Terpenoids	2244-16-8	1246	2.31e+06	2.31011e+06	2.4684e+06	2.76977e+06	2.32879e+06	2.77995e+06	3.20258e+06	2.59935e+06	2.70701e+06	1.22347e+06	1.30093e+06	1.30075e+06	1.30534e+06	C11383	ko00902,ko00903,ko01110
XMW0675	121	91	150.104	C10H14O	2,6,6-Trimethylcyclohexa-1,4-dienecarbAldehyde	Aldehyde	162376-82-1	1109	104995	99973.3	108145	116173	103721	109486	109840	88276.2	93275.8	60879.5	63128.6	63515.5	67369.9	--	--
NMW0093	107	91	150.104	C10H14O	D-Verbenone	Terpenoids	18309-32-5	1228	6628.68	4287.42	10941.2	28374.1	6995.9	7459.61	9	9	9	7411.89	7777.41	8774.28	9381.63	C09913	--
WMW0005	108	81	150.104	C10H14O	Pinocarvone	Terpenoids	30460-92-5	1164	40818.2	63540	29103.7	88931.2	28428.7	112251	130003	76578.2	98094	16498.2	18306.6	9995.61	12001.8	C09884	ko00903
NMW0068	108	107	150.068	C9H10O2	Acetic acid, 4-methylphenyl ester	Ester	140-39-6	1171	41190.1	65512.9	30271.2	88854.2	28096.6	113683	138797	80059.8	104649	15760.8	17811.9	10883	10916.7	C01963	--
NMW0214	107	150	150.068	C9H10O2	3-(4-Hydroxyphenyl)propanal	Aldehyde	20238-83-9	1490	5.49067e+06	5.57801e+06	5.40314e+06	6.14825e+06	5.47752e+06	6.08119e+06	5.93538e+06	5.39393e+06	5.55757e+06	1.32969e+06	1.43825e+06	1.40996e+06	1.3617e+06	C16706	ko00950
w13	119	91	150.068	C9H10O2	Benzoic acid, 2-methyl-, methyl ester	Ester	89-71-4	1181	4417.38	3818.43	5783.29	5616.87	6440.15	5890.98	7202.4	4375.71	4672.55	5642.93	5508.36	5522.14	4850.94	--	--
WMW0084	150	108	150.054	C6H14S2	DiSulfur compounds, bis(1-methylethyl)	Sulfur compounds	4253-89-8	1021	6679.01	4201.09	10573.5	7573.09	11100.8	14526.1	8485.7	7965.59	8302.39	40958.9	38540	41362.9	40720.4	--	--
XMW0397	71	41	149.968	C4H7BrO	(2-bromoethyl)-Oxirane	Halogenated hydrocarbons	13287-42-8	805	579094	557554	219390	58686.7	49263.7	85304.3	244261	82861.2	271687	170418	162508	144609	142445	--	--
KMW0379	93	106	149.12	C10H15N	Pyridine, 2-pentyl-	Heterocyclic compound	2294-76-0	1202	11703	7818.95	10837.2	9	9	9	41266.9	20543.1	60241	38469.1	36884.9	41060.8	37160	--	--
XMW0731	133	148	148.125	C11H16	Benzene, pentamethyl-	Aromatics	700-12-9	1260	4833.7	3904.03	6663.83	9	9	9	9	9	47549.7	8698.3	10876.3	10608.9	13756.9	--	--
NMW0187	119	70	148.1	C9H12N2	Nicotine, 1'-demethyl-, (.+/-.)-	Heterocyclic compound	5746-86-1	1435	19855.7	20307.9	21751.3	19767.5	15763.8	17070.8	15836.4	9347.48	11571	15590.7	17298.7	17162.6	13940.3	C06524	ko00960
XMW0735	107	79	148.089	C10H12O	Benzenemethanol, .alpha.-2-propenyl-	Alcohol	936-58-3	1244	5.11388e+06	4.94538e+06	5.46478e+06	6.34981e+06	5.30626e+06	6.37419e+06	7.17755e+06	5.98247e+06	5.984e+06	2.66227e+06	2.87631e+06	2.83951e+06	2.86772e+06	--	--
KMW0395	148	147	148.089	C10H12O	Estragole	Aromatics	140-67-0	1200	1.39205e+06	806201	1.29281e+06	81302.8	110476	88338.1	5.36035e+06	2.38719e+06	8.18546e+06	4.68599e+06	4.79506e+06	5.07895e+06	4.80873e+06	C10452	ko00940
XMW0550	148	41	148.075	C7H8N4	N-Cyanomethyl-2-cyanimino-pyrrolidine	Heterocyclic compound	134881-46-2	1595	6577.98	6368.1	8336.57	3648.76	8604.05	4596.26	9	9	9	19447.3	19527.4	19311.7	18317.9	--	--
XMW1221	74	75	148.056	C6H12O2S	Acetic acid, (propylthio)-, methyl ester	Ester	20600-65-1	1036	173975	296470	167724	63658.8	138815	135475	16246.4	6743.71	14631.5	678828	637645	691429	661683	--	--
NMW0170	148	120	148.052	C9H8O2	Hydrocoumarin	Heterocyclic compound	119-84-6	1387	7032.82	6361.3	5218.09	8511.09	7541.27	8287.52	4780.59	5100.11	5468.87	6716.08	7428.86	6704.05	6697.16	C02274	--
XMW1323	120	91	148.052	C9H8O2	2(3H)-Benzofuranone, 3-methyl-	Heterocyclic compound	32267-71-3	1333	30533.9	11226.2	34683.4	9	9	9	9	9	9	4855.87	5910.82	7408.99	6973.02	--	--
XMW0533	147	148	148.035	C9H8S	3-Methylbenzothiophene	Heterocyclic compound	1455-18-1	1315	885.31	1391.64	6308.53	9	9	9	9	9	9	4898.57	5220.54	5378.48	6037.93	--	--
XMW1192	69	41	148.029	C6H9ClO2	2-Propenoic acid, 2-methyl-, 2-chloroethyl ester	Ester	1888-94-4	977	24608.5	36896	35654.8	14488.6	16447.9	17714.6	5453.36	3029.7	6068.74	15531.7	18476.4	14662.2	14180.9	--	--
XMW1383	69	41	147.989	C5H9Br	bromo-Cyclopentane	Halogenated hydrocarbons	137-43-9	857	4.73929e+06	3.92775e+06	3.43893e+06	1.66114e+06	1.59497e+06	494523	2.6807e+06	1.6325e+06	2.99647e+06	3.96178e+06	3.28645e+06	3.41076e+06	2.71958e+06	--	--
D357	58	43	145.11	C7H15NO2	2-Propanol, 1-(dimethylamino)-, acetate (ester)	Ester	32188-28-6	869	38588.7	36831.5	44857.7	8797.04	12671.6	9809.95	11780.3	4209.69	9773.5	29142.5	25517.4	29615	28784.1	--	--
D387	57	41	144.151	C9H20O	1-Hexanol, 3,5,5-trimethyl-	Alcohol	3452-97-9	1047	473334	806549	454479	169331	382405	375733	41646.2	15484.5	38746	1.88377e+06	1.79083e+06	1.93879e+06	1.8402e+06	--	--
KMW0344	56	55	144.151	C9H20O	1-Nonanol	Alcohol	143-08-8	1173	3.02291e+06	3.06335e+06	3.25349e+06	3.65526e+06	2.99301e+06	3.64125e+06	3.80172e+06	3.09728e+06	3.28301e+06	681358	819530	762352	755698	C14696	--
XMW0306	74	87	144.115	C8H16O2	Heptanoic acid, methyl ester	Ester	106-73-0	1023	234948	224415	141563	36280.9	27384.8	59298.9	71448.7	31374.8	113986	107125	109235	96123.8	87761.3	--	--
XMW0299	71	43	144.115	C8H16O2	Butanoic acid, butyl ester	Ester	109-21-7	995	606438	1.79088e+06	384431	228260	390007	321392	480827	179584	558465	1.73558e+06	1.66045e+06	1.7718e+06	1.6411e+06	--	--
D447	102	74	144.115	C8H16O2	Pentanoic acid, 2-methyl-, ethyl ester	Ester	39255-32-8	941	21252.6	26027.1	22080.8	33363.9	76466.6	77760.7	370.996	255.693	1045.53	115977	111244	124298	114438	--	--
XMW1199	89	71	144.115	C8H16O2	Propanoic acid, 2-methyl-, butyl ester	Ester	97-87-0	898	579641	1.10907e+06	239011	407247	1.21297e+06	1.01368e+06	49531.3	22864.8	74206.9	884820	843312	941782	845661	--	--
XMW1291	87	59	144.115	C8H16O2	1,3-Dioxolane, 4-methyl-2-(2-methylpropyl)-	Heterocyclic compound	18433-93-7	940	70183.9	84915.4	82313.1	102573	244245	246198	1054.37	855.771	852.331	372103	352910	398519	359813	--	--
XMW0888	85	103	144.115	C8H16O2	Butanoic acid, 3-methyl-, propyl ester	Ester	557-00-6	946	257859	304882	269532	394672	917846	945174	3243.81	2395.45	2863.67	1.41208e+06	1.32872e+06	1.49526e+06	1.38694e+06	--	--
XMW1234	99	57	144.053	C5H8N2O3	(2E)-2-(Acetylhydrazono)propanoic acid	Acid	64096-81-7	1468	4976.57	9	41975.9	2816.13	2320.72	2412.66	1914.56	1241.8	1830.49	48866.8	53221.9	50771.7	52988.3	--	--
XMW1235	87	45	143.131	C8H17NO	N,N-Dimethylhexanamide	Amine	5830-30-8	1017	785545	724905	454575	101477	64511.2	159240	209475	80018.6	356515	259284	271571	216868	192390	--	--
KMW0451	112	113	143.04	C6H9NOS	5-Thiazoleethanol, 4-methyl-	Heterocyclic compound	137-00-8	1278	6463.62	5564.1	6738.25	6788.14	5293.44	6685.09	4582.49	3853.48	5976.84	5409.68	5310.35	6100.71	5371.73	C04294	ko00730,ko01100,ko01240
XMW0043	57	41	142.147	C8H18N2	Diazene, bis(1,1-dimethylethyl)-	Nitrogen compounds	927-83-3	817	806807	801416	380847	105394	87149.2	163978	400410	119728	413047	237417	242400	204982	188041	--	--
WMW0065	41	67	142.136	C9H18O	(6Z)-Nonen-1-ol	Alcohol	35854-86-5	1171	1.44406e+06	1.42487e+06	1.56049e+06	1.68865e+06	1.42933e+06	1.68026e+06	1.80011e+06	1.43959e+06	1.51554e+06	337439	394978	370769	367999	--	--
WMW0064	57	41	142.136	C9H18O	2-Nonen-1-ol, (E)-	Alcohol	31502-14-4	1169	5.11238e+06	5.1657e+06	5.48971e+06	6.20236e+06	5.06056e+06	6.14469e+06	6.43001e+06	5.13924e+06	5.5506e+06	1.11471e+06	1.3526e+06	1.25469e+06	1.22863e+06	--	--
XMW0410	55	83	142.136	C9H18O	1-Nonen-4-ol	Alcohol	35192-73-5	1103	3.11638e+06	3.14358e+06	3.49998e+06	3.68646e+06	3.36174e+06	3.75781e+06	4.48125e+06	3.67096e+06	3.73354e+06	1.43951e+06	1.58137e+06	1.52297e+06	1.54766e+06	--	--
WMW0062	55	68	142.136	C9H18O	3-Nonen-1-ol, (Z)-	Alcohol	10340-23-5	1156	31020	30170.4	62253.2	68593.6	78576.7	740957	9	9	9	646672	703748	629043	618309	--	--
KMW0282	57	41	142.136	C9H18O	Nonanal	Aldehyde	124-19-6	1104	322591	438204	594448	254537	368950	396186	173469	138729	171770	1.39613e+06	1.40052e+06	1.41504e+06	1.40362e+06	--	--
WMW0100	55	41	142.136	C9H18O	3-Nonen-1-ol, (E)-	Alcohol	10339-61-4	1143	5549.35	9612.66	19726	3340.18	11349.8	6261	9	9	9	78202.1	76831.2	80712.7	79998	--	--
XMW0434	67	82	142.099	C8H14O2	4-Hexen-1-ol, acetate	Alcohol	72237-36-6	1020	880343	807148	521393	130813	82272.3	181846	235276	92880.8	397938	299205	306448	245453	216988	--	--
NMW0016	82	67	142.099	C8H14O2	Acetic acid, cyclohexyl ester	Ester	622-45-7	1043	19856	20920.3	22269.6	33590.7	30745.5	33064.1	33523	22704.6	25118.8	18216.3	21783.8	18965.9	17056.2	C12297	--
XMW1117	55	70	142.099	C8H14O2	2-Propenoic acid, pentyl ester	Ester	2998-23-4	974	26362.1	41067.5	37550.2	15603.6	21403.5	21299.3	5259.15	3292.34	5025	26315.6	28051.9	26615.3	25786.2	--	--
D417	82	67	142.099	C8H14O2	3-Hexen-1-ol, acetate, (E)-	Ester	3681-82-1	1005	581067	458920	463353	6984.02	7770.41	15254.6	111764	48014.8	135362	81863.1	97494.4	69785	66658.9	--	--
XMW0638	71	43	142.099	C8H14O2	2,3'-Bifuran, octahydro-	Heterocyclic compound	73373-15-6	1079	33002	25962.9	46224.2	28638.4	11029.7	9883.77	9	9	9	17640.8	18901	19615.8	17707.9	--	--
XMW0574	57	68	142.099	C8H14O2	4-Penten-1-ol, propanoate	Ester	30563-30-5	974	23441.9	34790.2	31684.5	22186.2	45658.1	46582.6	3952.4	9	4047.29	78981.1	77873.7	81251.2	76432.3	--	--
w08	142	141	142.078	C11H10	Naphthalene, 1-methyl-	Aromatics	90-12-0	1307	52403.2	45922.9	47860.4	42384.3	40389.4	34393.5	36782.7	34521	29753.5	125646	131659	137796	133448	C14082	--
NMW0031	84	42	141.115	C8H15NO	Hygrine	Heterocyclic compound	496-49-1	1092	47793.3	39977.4	49972.9	52039.4	40682.4	51141.8	62959.6	40268.6	45533	40389.2	45096.2	34494.7	37821	C06179	ko00960,ko01100,ko01110
XMW0309	71	113	141.115	C8H15NO	Piperidin-3-one, 2,2,5-methyl-	Heterocyclic compound	103634-57-7	1232	36470.1	66293.7	57092.6	24661.4	36851	31462	4209.6	2499.34	3822.09	309495	310760	307357	312644	--	--
XMW0172	98	71	141.115	C8H15NO	Azacyclohexan-3-one, 1,5,6-trimethyl-	Heterocyclic compound	339590-59-9	1126	3333.82	712.631	3552.61	2547.65	2242.26	3028.91	9	9	9	7936.78	8704.15	8130.7	7876.4	--	--
WMW0057	41	55	140.12	C9H16O	6-Nonenal, (Z)-	Aldehyde	2277-19-2	1101	1.67884e+06	1.6887e+06	1.87252e+06	1.98412e+06	1.81565e+06	2.02395e+06	2.36487e+06	1.95715e+06	2.03358e+06	829665	870482	854460	874064	--	--
WMW0056	41	55	140.12	C9H16O	4-Nonenal, (E)-	Aldehyde	2277-16-9	1105	114233	166294	211938	83623.1	88641	102710	84265.2	72116.4	88058	344625	344812	359749	362354	--	--
KMW0338	83	55	140.12	C9H16O	2-Nonenal, (E)-	Aldehyde	18829-56-6	1162	14961.9	8818.37	15473.1	13416.2	8608.27	22260.9	12912.1	5006.42	7550.96	33520.6	39766.5	41253	41063	--	--
KMW0251	82	67	140.12	C9H16O	5-Heptenal, 2,6-dimethyl-	Aldehyde	106-72-9	1054	22059.5	21803.2	36972.2	19765.1	48529.2	24877.8	9	9	9	97486.8	100490	99116.8	86470.6	--	--
XMW0119	69	41	140.12	C9H16O	Cyclopentanone, 2-methyl-3-(1-methylethyl)-	Ketone	54549-81-4	1028	18755.7	16495.2	27376.4	67964.7	266521	364593	18607.1	13064.1	13793.4	279040	305801	300744	308322	--	--
WMW0211	95	67	140.084	C8H12O2	2,4-Hexadienoic acid, ethyl ester, (2E,4E)-	Ester	2396-84-1	1094	30255.3	39389.5	23108.4	54960.1	40196.2	42092.6	29733.4	23985.5	23305	9267.8	9661.08	10123	10526.1	--	--
w09	69	41	138.141	C10H18	2,6-Octadiene, 2,6-dimethyl-	Hydrocarbons	2792-39-4	978	2931.92	2897.47	3454.07	1853.58	1310.33	2055.58	1680.21	1996.11	798.344	2963.86	4575.09	4451.66	4485.26	--	--
XMW0034	83	42	138.116	C8H14N2	2-Dimethylamino-4-methyl-pent-4-enenitrile	Amine	94492-10-1	1014	2.38737e+06	2.18492e+06	1.3537e+06	302994	187047	462459	611143	234559	1.04391e+06	735285	789483	614867	544070	--	--
XMW0900	96	81	138.104	C9H14O	3-Cyclohexen-1-one, 3,5,5-trimethyl-	Ketone	471-01-2	1044	59725.4	61205.5	72496.3	94123	78902.5	89169.2	82515.4	62435.4	63872.9	27954.7	31086.6	30378.3	27529.3	--	--
KMW0287	67	41	138.104	C9H14O	(Z,Z)-3,6-Nonadienal	Aldehyde	21944-83-2	1100	1.20294e+06	1.19859e+06	1.34027e+06	1.42899e+06	1.29471e+06	1.44625e+06	1.69355e+06	1.39346e+06	1.44517e+06	574204	610240	586236	602332	C16323	ko00592,ko01110
KMW0407	81	41	138.104	C9H14O	2,4-Nonadienal, (E,E)-	Aldehyde	5910-87-2	1216	346398	639551	184797	10450.7	6155.55	7264.61	10281.3	7278.29	6870.54	138967	159163	143196	136384	--	--
XMW0532	96	95	138.091	C6H10N4	1H-Pyrazole-1-carboximidamide, 3,5-dimethyl-	Heterocyclic compound	22906-75-8	1096	8.36697e+06	8.50173e+06	9.35311e+06	1.00105e+07	9.03274e+06	1.01054e+07	1.19849e+07	9.68931e+06	1.0206e+07	3.78696e+06	4.04556e+06	3.91829e+06	4.0036e+06	--	--
D364	81	82	138.079	C7H10N2O	2-Ethoxy-3-methylpyrazine	Heterocyclic compound	32737-14-7	1065	298318	267620	303153	348765	290034	354942	461898	342782	365493	239406	258677	221523	238719	--	--
XMW0496	138	122	138.079	C7H10N2O	Hydrazine, (4-methoxyphenyl)-	Aromatics	3471-32-7	1325	4151.3	1963.58	15866.7	1129.37	312.579	750.084	1391.49	497.425	837.218	4119	4165.01	4669.48	4932.57	--	--
XMW0581	138	95	138.068	C8H10O2	Benzene, 1,2-dimethoxy-	Aromatics	91-16-7	1148	8924.07	2620.76	6221.53	3597.85	1243.28	2020.64	9	9	9	2548.39	2271.9	2183.13	2281.6	--	--
KMW0226	68	93	136.125	C10H16	Limonene	Terpenoids	138-86-3	1026	40938.9	39332.7	47000.5	65371	111165	126890	49437.6	43060.4	38736	203918	180544	202278	191867	C06078	--
KMW0172	93	121	136.125	C10H16	Camphene	Terpenoids	79-92-5	953	14854.6	11571.5	18579.8	5189.24	7260.19	5135.55	5250.04	3565.49	3332	28944.7	29625.4	35484.2	32139.2	C06076	--
XMW0437	68	67	136.125	C10H16	1,5-Cyclooctadiene, 1,6-dimethyl-	Hydrocarbons	3760-13-2	1103	652358	654060	734448	772409	708158	781175	920575	754431	781641	314785	337471	327674	335250	--	--
XMW0771	68	67	136.125	C10H16	1,5-Cyclooctadiene, 3,4-dimethyl-	Hydrocarbons	21284-05-9	1046	9	2138.4	10623.6	3459.7	3364.35	3501.81	3398.43	2918.33	2613.34	3889.37	4742.8	6267.96	5529.08	--	--
KMW0252	93	41	136.125	C10H16	1,3,7-Octatriene, 3,7-dimethyl-	Terpenoids	502-99-8	1048	26193.9	28692.9	29809.9	33511.1	33708.5	33295.1	28908.1	22587.1	22030.4	33386.3	34140.4	35368	36844.9	--	--
WMW0215	93	91	136.125	C10H16	.beta.-Ocimene	Terpenoids	13877-91-3	1037	59144.9	49880.8	64720.8	76743.2	57029.6	87500.3	89432.8	53136.3	61918.7	68783.5	75209.1	74906.7	85078	--	--
KMW0199	41	93	136.125	C10H16	.beta.-Myrcene	Terpenoids	123-35-3	991	96591.7	93387.4	99403	113946	156025	102046	63331	49673.2	44753.4	614740	583103	635516	657686	C06074	ko00902,ko01110
KMW0244	121	136	136.1	C8H12N2	Pyrazine, 2-methyl-5-(1-methylethyl)-	Heterocyclic compound	13925-05-8	1059	3545.87	3309.31	3640.75	5623.1	5758.65	4989.15	5512.53	4174.44	4458.39	1991.79	2111.06	2161.35	1893.24	--	--
XMW0603	121	136	136.089	C9H12O	Benzene, 1-ethyl-4-methoxy-	Aromatics	1515-95-3	1110	105244	99973.3	108208	116173	103560	107064	115338	88276.2	93275.8	60889.8	63128.6	63515.5	67369.9	--	--
D253	136	108	136.064	C7H8N2O	2-Acetyl-3-methylpyrazine	Heterocyclic compound	23787-80-6	1082	4333.58	3869.32	3606.62	18442.6	9794.41	10164.5	31020.4	20542.7	3944.68	14689.6	14520.2	14767.1	15663.5	--	--
KMW0267	105	77	136.052	C8H8O2	Benzoic acid, methyl ester	Ester	93-58-3	1094	5867.08	6138.71	6305.62	21158.4	11936.3	15351.8	43881.7	30539.6	9014.05	16409.6	17269	15819.6	17762.7	C20645	--
XMW0019	121	136	136.052	C8H8O2	Acetophenone, 4'-hydroxy-	Ketone	99-93-4	1455	42685.1	49820.3	30233.2	9	9	9	9	9	9	44091.3	46537.6	43762.3	41449.9	C10700	ko01100
XMW0583	121	93	136.052	C8H8O2	Ethanone, 1-(3-hydroxyphenyl)-	Ketone	121-71-1	1439	176498	181965	179414	166604	141367	161787	132959	105021	111147	40364.6	46210.5	44476.1	43626.4	--	--
XMW0206	135	108	135.054	C5H5N5	1H-Pyrazolo[3,4-d]pyrimidin-4-amine	Heterocyclic compound	2380-63-4	1595	6326.51	8399.56	13214.7	3115.25	7159.29	4770.63	9	9	9	27536.2	26450.8	26159.6	27399.6	--	--
XMW0659	91	92	134.11	C10H14	Benzene, n-butyl-	Aromatics	104-51-8	1054	6582.68	4809.47	11310.5	1381.1	3035.25	1428.34	9	9	9	9813.48	11317.6	15859.4	13814.4	C18150	--
XMW0037	119	134	134.11	C10H14	Benzene, 1-ethyl-3,5-dimethyl-	Aromatics	934-74-7	1059	4005.34	3922.92	4979.67	4414.59	4772.11	4514.13	4587.66	3678.04	4842.48	4251.12	4393.47	4759.25	4101.88	--	--
KMW0234	119	134	134.11	C10H14	p-Cymene	Aromatics	99-87-6	1027	10729.8	9739.3	14427.1	13490.1	16093	13408.5	7225.75	6390.69	6631.85	32033.2	29359.3	26970.8	24251.8	C06575	ko01100
XMW0676	119	91	134.073	C9H10O	Ethanone, 1-(3-methylphenyl)-	Ketone	585-74-0	1182	4417.38	3949.51	5676.57	5672.69	5841.14	5890.98	7176.47	4375.71	4656.14	5642.93	6374.1	5522.14	4850.94	--	--
KMW0433	134	133	134.073	C9H10O	Phenol, 4-(2-propenyl)-	Aromatics	501-92-8	1255	69367.8	67801.5	72966.9	81194	68239.4	84315.1	90905.3	74499.4	77415.5	36663	38474.9	38081.1	37502.1	C16930	ko00940
KMW0378	119	91	134.073	C9H10O	1-(4-methylphenyl)-Ethanone	Ketone	122-00-9	1183	4417.38	3952.85	5887.21	5723.68	5274.86	5890.98	6286.56	4233.86	4362.52	5594.48	5508.36	5522.14	4592.78	--	--
XMW0740	132	133	133.064	C7H7N3	3-Methyl-pyrrolo(2,3-b)pyrazine	Heterocyclic compound	20321-99-7	1252	15052.4	14814.8	14518.4	13403.2	11070.2	13787.6	15257.1	12823.3	11409.3	6189.01	5966.4	6407.81	6154.47	--	--
NMW0118	104	132	132.058	C9H8O	1H-Inden-1-one, 2,3-dihydro-	Ketone	83-33-0	1292	3207.3	4058.58	5379.82	9	9	9	9	9	9	28264.4	29225.6	30542.3	29577.9	C01504	--
KMW0219	57	41	130.136	C8H18O	1-Hexanol, 2-ethyl-	Alcohol	104-76-7	1030	24528.9	27403.1	29245.7	376128	1.84861e+06	2.61227e+06	35792.2	21925.1	22208.1	1.93941e+06	2.17432e+06	2.11942e+06	2.18642e+06	C02498	--
KMW0194	45	55	130.136	C8H18O	2-Octanol	Alcohol	123-96-6	998	79793.5	84794.9	100294	76440.1	23931.3	19843.1	17054.1	12694	7659.41	42388.3	45558.8	42240.5	42133	--	--
D258	74	43	130.099	C7H14O2	Pentanoic acid, 4-methyl-, methyl ester	Ester	2412-80-8	881	1.75288e+06	1.67601e+06	1.17307e+06	398266	368882	661690	305558	265823	299878	647082	660319	579275	548504	--	--
XMW0101	101	70	130.099	C7H14O2	1-Ethylpropyl acetate	Ester	620-11-1	793	2.15446e+06	418250	2.57443e+06	41724.4	82678.3	80950.6	4375.68	2840.38	4391.93	668746	623405	700973	647302	--	--
WMW0186	70	61	130.099	C7H14O2	Acetic acid, pentyl ester	Ester	628-63-7	910	1.17084e+06	834131	941084	83069.1	110773	165107	511139	255113	770208	332775	359997	257714	232561	--	--
XMW1304	115	69	130.099	C7H14O2	1,3-Dioxane, 2,4,6-trimethyl-, (2.alpha.,4.alpha.,6.alpha.)-	Heterocyclic compound	19145-91-6	881	59274.9	57917.4	38351.6	13593.1	13517.4	21789.7	9993.95	9086.04	9011.28	21691.5	22625.1	20158.2	17301.8	--	--
KMW0094	88	57	130.099	C7H14O2	Butanoic acid, 3-methyl-, ethyl ester	Ester	108-64-5	854	64639.5	9750.64	153104	8912.97	7258.46	13343.5	9	9	9	46026.7	42058.6	54870.1	53103.3	C12290	--
XMW0026	60	73	130.099	C7H14O2	Heptanoic Acid	Acid	111-14-8	1080	8762.26	6578.96	14082.1	8707.42	3314.31	2390.62	9	9	9	3466.19	4554.39	6863.54	5280.65	C17714	--
KMW0106	70	55	130.099	C7H14O2	1-Butanol, 2-methyl-, acetate	Ester	624-41-9	880	1.30069e+07	1.24489e+07	8.74645e+06	2.98084e+06	2.74149e+06	4.93725e+06	2.28535e+06	1.96315e+06	2.223e+06	4.70639e+06	4.72193e+06	4.26397e+06	4.03134e+06	--	--
XMW0446	98	42	129.079	C6H11NO2	2,4-Dimethyl-2-oxazoline-4-methanol	Heterocyclic compound	39986-37-3	1031	9469.09	8621.1	10061.2	43083.6	187247	262696	4643.42	3694.28	3548.4	197849	219177	213757	217988	--	--
NMW0099	129	102	129.058	C9H7N	Quinoline	Heterocyclic compound	91-22-5	1238	347790	648117	554389	172462	324161	266498	24198	14729.4	20348.3	3.12183e+06	3.17796e+06	3.22345e+06	3.27799e+06	C06413	--
XMW0274	129	101	129.043	C5H7NO3	3-Acetyl-2-oxo-1,3-oxazolidine	Heterocyclic compound	1432-43-5	1174	15309.2	6236.53	19671.2	9	9	9	9	9	9	3663.31	2774.93	3592.83	3888.45	--	--
XMW0411	71	68	128.12	C8H16O	Cyclohexanol, 2,6-dimethyl-	Alcohol	5337-72-4	1112	71167.8	73109.8	158850	33164	41808.3	31678.1	30793.2	19471.9	24026.6	244348	242808	244568	248041	--	--
KMW0173	57	72	128.12	C8H16O	1-Octen-3-ol	Alcohol	3391-86-4	982	40027.7	38714.6	31250	16509.2	19100.6	21733.6	24166.7	20642.3	14643.1	36283.3	48770.4	41631.6	45850.9	C14272	--
WMW0058	95	41	128.12	C8H16O	5-Hepten-2-ol, 6-methyl-	Alcohol	1569-60-4	994	613958	569858	838991	644038	164674	147944	137578	101572	38513.8	236418	272681	233251	236961	C07288	--
XMW0648	57	71	128.12	C8H16O	3-Hexanone, 2,2-dimethyl-	Ketone	5405-79-8	868	874719	858492	1.00483e+06	210118	310471	227982	241696	82340.7	225109	623602	631547	638172	625407	--	--
XMW1122	45	41	128.12	C8H16O	7-Octen-2-ol	Alcohol	39546-75-3	969	2229.73	2519.33	3623.65	1339.1	2360.26	2933.8	9	9	9	2730.07	3169.4	3003.91	3137.7	--	--
XMW1233	67	82	128.12	C8H16O	3-Cyclopentyl-1-propanol	Alcohol	767-05-5	1102	1.20934e+06	1.20019e+06	1.34897e+06	1.42962e+06	1.29481e+06	1.44633e+06	1.69136e+06	1.39457e+06	1.44729e+06	574771	611678	587353	602326	--	--
WMW0127	55	81	128.12	C8H16O	3-Octen-1-ol, (Z)-	Alcohol	20125-84-2	1055	1216.09	2936.96	3796.56	1358.27	3335.15	1745.12	9	173.463	9	8822.77	9149.31	11780.4	9844.68	--	--
KMW0187	128	58	128.12	C8H16O	2-Octanone	Ketone	111-13-7	991	1455.26	1310.82	1039.25	582.342	795.627	1286.89	1439.1	850.791	1201.51	2803.78	3158.79	2873.74	3087.25	--	--
NMW0766	55	56	128.084	C7H12O2	2-Propenoic acid, butyl ester	Ester	141-32-2	861	5.05978e+06	4.62874e+06	5.5224e+06	1.22931e+06	1.63921e+06	1.30158e+06	1.39582e+06	480441	1.31118e+06	3.65741e+06	3.39249e+06	3.75073e+06	3.70744e+06	C10921	--
NMW0784	83	55	128.084	C7H12O2	Ethyl tiglate	Ester	5837-78-5	939	11343.4	1710.84	59151.7	3655.04	6008.3	4697.99	9	9	9	13983.2	14856.8	13441.4	13589.9	C08487	--
KMW0207	95	96	128.03	C6H8OS	2-Furanmethanethiol, 5-methyl-	Heterocyclic compound	59303-05-8	995	596721	571610	842135	646531	166098	148417	139491	103772	39296.3	236253	272550	234267	237939	--	--
XMW0492	56	127	127.063	C6H9NO2	2,5-Pyrrolidinedione, 1-ethyl-	Heterocyclic compound	2314-78-5	1191	1.98048e+06	5.98615e+06	1.30334e+06	370172	1.01699e+06	740176	711370	255196	796556	1.03863e+07	1.06467e+07	1.06701e+07	1.05068e+07	--	--
KMW0211	127	99	127.009	C5H5NOS	2-Acetylthiazole	Heterocyclic compound	24295-03-2	1020	9339.18	8831.27	5412.61	1694.76	983.576	1983.55	2532.89	1114.54	4295.65	2665.77	3405.07	2499.53	2001.9	--	--
XMW0183	41	55	126.104	C8H14O	2-Heptenal, 2-methyl-	Aldehyde	30567-26-1	990	96911.6	88714.6	99403	112638	153447	99723.3	63331	49673.2	44753.4	606753	573450	628021	652299	--	--
KMW0176	108	111	126.104	C8H14O	5-Hepten-2-one, 6-methyl-	Ketone	110-93-0	986	268356	258673	269763	242924	414703	200939	30400.3	22595.8	11545.7	2.09516e+06	2.031e+06	2.19489e+06	2.24761e+06	C07287	--
XMW0228	83	70	126.104	C8H14O	Cyclohexanol, 1-ethenyl-	Alcohol	1940-19-8	1020	2.38737e+06	2.18575e+06	1.34356e+06	297462	187021	462528	610652	234466	1.04212e+06	735285	789483	621428	549320	--	--
XMW0039	69	82	126.104	C8H14O	Cycloheptanone, 3-methyl-	Ketone	933-17-5	1072	154850	362368	142970	20141.7	19426	35206.4	12599.6	6674.85	9711.53	59639.6	72873.8	60421.2	64380.5	--	--
KMW0168	69	41	126.104	C8H14O	5-Methyl-(E)-2-hepten-4-one	Ketone	102322-83-8	972	24582.9	36390.5	35654.8	14488.6	16447.9	17714.6	8694.86	3613.13	5909.36	15513.1	18476.4	14771.3	14820.4	--	--
XMW1454	111	126	126.032	C6H6O3	Isomaltol	Heterocyclic compound	3420-59-5	989	90111.2	85414	90875.3	79209.2	135914	64452.3	9266	7376.82	4442.52	718196	700417	744527	764359	--	--
KMW0278	111	126	126.014	C6H6OS	Ethanone, 1-(2-thienyl)-	Heterocyclic compound	88-15-3	1092	45035.5	33353	66064.5	42414	23660.7	23351.7	20143.6	14979.3	14466.5	29194.6	30715.6	27817.3	28259.3	--	--
XMW0028	97	96	125.12	C8H15N	Pyridine, 2,3,4,5-tetrahydro-6-propyl-	Heterocyclic compound	1604-01-9	1028	39604.1	32784.5	57617.6	50259.2	78534	100852	17997.2	14281	13967.1	88909	95004.2	83781.4	84454.6	C10138	--
XMW0883	69	41	124.125	C9H16	1,5-Heptadiene, 2,6-dimethyl-	Hydrocarbons	6709-39-3	856	4.76096e+06	3.9381e+06	3.43843e+06	1.66125e+06	1.59669e+06	494483	2.6807e+06	1.63218e+06	2.99647e+06	3.97722e+06	3.30774e+06	3.43035e+06	2.74461e+06	--	--
WMW0126	67	95	124.125	C9H16	1,3-Hexadiene, 3-ethyl-2-methyl-	Hydrocarbons	61142-36-7	1031	30138.1	31091	40623.2	50387.5	80432.2	97284.7	34714.7	29816.2	25593.5	140124	146094	157102	151455	--	--
KMW0280	95	43	124.089	C8H12O	3,5-Octadien-2-one	Ketone	38284-27-4	1091	9	9	23108.4	54960.1	41456.4	44040.4	32507.9	23985.5	23305	9267.8	9661.01	10356.7	10698.5	--	--
NMW0183	95	77	124.052	C7H8O2	Benzenemethanol, 4-hydroxy-	Alcohol	623-05-2	1426	663131	2.21579e+06	125165	6691.96	1788.03	17323.2	9	9	9	58492	73360.1	65971.5	68076.3	C17467	--
KMW0258	109	124	124.052	C7H8O2	2-methoxy-Phenol	Phenol	90-05-1	1089	16433.8	17176.4	20447.5	25481.4	13875.1	19160.6	16087.4	10318.2	11330.3	8207.53	9670.56	8944.56	8751.48	C01502	--
D94	91	124	124.035	C7H8S	Benzenemethanethiol	Sulfur compounds	100-53-8	1092	20783	17900.5	25616.8	41051.8	23515.4	29634.2	61191.5	41625.5	18651.7	30033.7	30157.6	30017.9	31933.9	--	--
D98	124	109	124.035	C7H8S	Benzene, (methylthio)-	Sulfur compounds	100-68-5	1106	3.04752e+06	3.10112e+06	3.46345e+06	3.63391e+06	3.26848e+06	3.69527e+06	4.38012e+06	3.54286e+06	3.69922e+06	1.36442e+06	1.47855e+06	1.42328e+06	1.43934e+06	--	--
D188	80	123	123.043	C5H5N3O	Pyrazinamide	Heterocyclic compound	98-96-4	1250	933710	952558	970076	1.03958e+06	865925	1.04357e+06	1.19961e+06	978425	1.01707e+06	479841	509833	512664	515416	C01956	--
NMW0035	120	121	121.089	C8H11N	BenzenAmine, N,N-dimethyl-	Amine	121-69-7	1101	28759.6	28111.5	31028.7	32843.6	29400.3	34309.1	38579.6	32572.4	33745	13721.8	13667.1	13496.9	13534.4	C02846	--
NMW0023	91	119	120.058	C8H8O	BenzAldehyde, 2-methyl-	Aldehyde	529-20-4	1064	6257.03	2710.43	4051.16	4441.96	3793.78	1246.99	8156.6	4640.01	5346.44	41623	40235.3	47635	52228.3	C07214	ko01100
KMW0117	61	74	120.025	C4H8O2S	Methyl 2-(methylthio)acetate	Ester	16630-66-3	904	84067.2	140935	26447.8	51164.3	153422	129046	5901.16	2949.23	9163.31	117614	110330	124186	112661	--	--
XMW1216	87	101	118.074	C4H10N2O2	Diazene, 2-methoxy-1-propyl-, 1-oxide	Nitrogen compounds	110655-50-0	886	104485	98683	69192.4	22591.8	20837.3	38049	19114.4	20038.4	18017.1	38777.2	36624.8	34180.8	31544.4	--	--
NMW0011	118	90	118.042	C8H6O	Benzofuran	Heterocyclic compound	271-89-6	1000	27247.2	18136.1	39843.1	12242.4	19472.9	15437.3	10562.8	8234.73	6064.04	34946.7	32734.9	28476.4	27286.2	C14512	--
XMW0124	117	89	117.058	C8H7N	m-Aminophenylacetylene	Amine	54060-30-9	1203	405124	247870	379319	30523.1	35724	32231.4	1.49748e+06	663926	2.29488e+06	1.34263e+06	1.37639e+06	1.44836e+06	1.38046e+06	--	--
KMW0159	70	56	116.12	C7H16O	1-Heptanol	Alcohol	111-70-6	970	50914.1	81402.8	74712.7	34532.9	53877.8	57384.8	12580.7	4679.99	11031.3	74857.2	82017.1	74930.6	73275.6	--	--
KMW0103	59	69	116.12	C7H16O	3-Heptanol	Alcohol	589-82-2	877	42233.5	40529.1	28400.3	9915.06	9497.78	16523	7960.64	6501.63	7292.51	15607.8	14808.4	15271	12999.1	--	--
NMW0787	57	74	116.084	C6H12O2	4-methyl-Pentanoic Acid	Acid	646-07-1	949	210238	245123	216295	325648	760784	776988	3468.25	2354.09	2377.4	1.15861e+06	1.09603e+06	1.2387e+06	1.14388e+06	C21399	--
XMW0310	85	41	116.084	C6H12O2	2H-Pyran-2-methanol, tetrahydro-	Heterocyclic compound	100-72-1	992	4808.79	4042.13	7220.26	2721.12	2164.26	2000.89	1305.07	770.593	939.336	14534.6	15163.9	14980	15026.1	--	--
KMW0074	71	88	116.084	C6H12O2	Butanoic acid, ethyl ester	Ester	105-54-4	804	1.46741e+07	2.90125e+06	1.69702e+07	899323	1.13872e+06	758257	744112	519904	605056	4.73866e+06	4.50811e+06	4.91163e+06	4.50281e+06	--	--
KMW0128	60	73	116.084	C6H12O2	Hexanoic Acid	Acid	142-62-1	990	55267.5	200445	29925.4	14969.3	45371.1	37520.8	51949.1	18010.1	63131.2	209176	196612	207466	195152	C01585	--
D308	41	74	116.066	C6H12S	Allyl Sulfur compounds	Sulfur compounds	27817-67-0	871	2.4207e+06	2.38306e+06	2.83556e+06	598368	886950	631973	690267	240819	653738	1.79657e+06	1.78352e+06	1.83652e+06	1.81509e+06	--	--
KMW0167	60	116	116.03	C5H8OS	3(2H)-Thiophenone, dihydro-2-methyl-	Heterocyclic compound	13679-85-1	998	56538.3	201673	30604.6	15615.7	45275.4	38082.6	52449.5	18568.2	63582.5	210376	197142	207968	196562	--	--
KMW0152	115	41	115.046	C5H9NS	Butane, 1-isothiocyanato-	Others	592-82-5	955	8132.2	10318.1	8637.77	13883	31215.7	30875.2	9	9	9	46953.8	44516.8	50920.2	47477.7	--	--
XMW1068	115	58	115.038	C3H5N3O2	4-Methylurazole	Heterocyclic compound	16312-79-1	1039	13024.1	21199.1	11152.3	4826.41	11899.6	9945.23	646.938	324.491	814.976	48298.2	46540.1	50188.4	47970.6	--	--
WMW0103	67	68	114.104	C7H14O	2-Cyclopentylethanol	Alcohol	766-00-7	1003	940738	731181	747344	8271.44	7374.63	10194.4	177301	74144.1	217802	125125	141703	83209.4	79773.9	--	--
XMW0279	67	45	114.104	C7H14O	E-1-Methoxy-4-hexene	Hydrocarbons	134777-60-9	801	525120	319561	256495	980808	936281	317625	1.12872e+06	789375	912242	1.36862e+06	1.03124e+06	1.238e+06	942765	--	--
WMW0176	42	70	114.068	C6H10O2	2H-Pyran-2-one, tetrahydro-6-methyl-	Heterocyclic compound	823-22-3	1095	32048.6	70493.4	20013.4	60931.6	91124.9	114997	9	9	9	286541	277216	285878	279970	--	--
NMW0767	45	41	114.05	C6H10S	Diallyl Sulfur compounds	Sulfur compounds	592-88-1	861	182235	178395	212095	46385.7	66379	51558.1	54812.6	18908.3	51053.6	137427	126838	126450	143752	C08370	--
XMW0032	114	96	114.032	C5H6O3	4,5-Dihydro-3-furoic Acid	Acid	98021-62-6	1017	17030.8	16556.1	10294.3	2879.53	1951.32	4405.62	4923.96	2436.6	8702.8	7442.59	7697.82	6745.36	6122.52	--	--
KMW0097	114	113	114.014	C5H6OS	2-Methyl-3-furanthiol	Heterocyclic compound	28588-74-1	870	2.57265e+06	2.88723e+06	2.29833e+06	2.79774e+06	2.86159e+06	2.70887e+06	1.7358e+06	2.24605e+06	2.59798e+06	1.96986e+06	1.88462e+06	2.2073e+06	1.88948e+06	--	--
XMW0267	84	56	113.12	C7H15N	2-Ethylpiperidine	Heterocyclic compound	1484-80-6	1026	9	9	9	66175.2	260450	366278	9	9	9	268373	295662	290286	295415	--	--
NMW0057	42	113	113.048	C5H7NO2	Glutarimide	Amine	1121-89-7	1154	11943.9	10661.2	17244.6	18638.2	17467.8	154114	9	9	9	160791	170529	156028	154707	C07275	--
XMW0356	55	56	112.125	C8H16	Cyclopentane, 1,1,3-trimethyl-	Hydrocarbons	4516-69-2	725	573238	619409	747583	450559	830386	424949	66973.4	78066	60003.1	461716	480267	453405	449428	--	--
XMW1114	55	56	112.125	C8H16	1-Octene	Hydrocarbons	111-66-0	789	858009	357718	714272	804976	769316	270228	887325	642917	738766	1.29575e+06	966560	1.16058e+06	934622	--	--
KMW0123	41	68	112.089	C7H12O	4-Heptenal, (Z)-	Aldehyde	6728-31-0	900	90071.2	152151	52341.1	54522.8	160303	132762	9956.35	7031.69	11983	146249	131385	150965	134543	--	--
XMW0765	68	67	112.089	C7H12O	4-Heptenal	Aldehyde	62238-34-0	899	26660.2	18673.5	22063.7	1871.15	3412.3	1614.92	2138.9	1847.69	4372.97	19273.4	17022.2	16006.4	15959.6	--	--
XMW1118	55	83	112.089	C7H12O	CyclohexanecarboxAldehyde	Aldehyde	2043-61-0	963	120372	109063	128203	123875	114886	128295	167152	130978	130612	170943	177617	196657	183195	--	--
D206	55	112	112.052	C6H8O2	1,2-Cyclohexanedione	Ketone	765-87-7	1062	168643	150308	174594	193513	164091	202138	289210	212820	224079	135610	142022	128607	137306	C06105	--
NMW0036	56	111	111.068	C6H9NO	1-ethenyl-2-Pyrrolidinone	Heterocyclic compound	88-12-0	1102	885159	896457	989559	1.04447e+06	954190	1.06418e+06	1.25111e+06	1.02211e+06	1.05794e+06	411879	445192	425349	440155	C19548	--
WMW0107	55	95	110.11	C8H14	1,5-Heptadiene, 2-methyl-, (Z)-	Hydrocarbons	41044-64-8	792	879194	362867	729754	804976	771262	274717	908121	668147	748570	1.29575e+06	974493	1.17209e+06	934622	--	--
XMW1467	110	109	110.084	C6H10N2	1H-Pyrazole, 1,3,5-trimethyl-	Heterocyclic compound	1072-91-9	1032	109191	15837.1	25499.1	15475.3	12066.1	12742	9366.16	7709.21	7297.26	15810.1	16397	17030.7	16192.8	--	--
XMW0484	81	53	110.073	C7H10O	Furan, 2-propyl-	Heterocyclic compound	4229-91-8	791	95451.8	58479.9	46957.7	182962	167913	57956.6	207395	142121	166971	246762	190519	227132	170135	--	--
KMW0240	94	109	109.053	C6H7NO	Ethanone, 1-(1H-pyrrol-2-yl)-	Heterocyclic compound	1072-83-9	1063	42893.9	37640.8	42559.3	47660	42071.6	51859.6	67291.5	50100.1	57374.3	35486.4	35510.4	30572.1	34627.8	--	--
XMW0714	94	109	109.053	C6H7NO	3-Acetyl-1H-pyrroline	Heterocyclic compound	1072-82-8	1035	25225.4	24856	34076.4	40500.6	36335.6	43325.1	43980.5	32058.1	32138.4	22254.3	24517.7	23984.8	25515	--	--
KMW0126	108	42	108.069	C6H8N2	Pyrazine, 2,6-dimethyl-	Heterocyclic compound	108-50-9	917	25013.4	21123.2	31427.3	2868.94	3770.1	5127.65	3743.56	4400.16	2994.72	19544.4	19118.1	19601.6	18329.8	--	--
KMW0125	42	108	108.069	C6H8N2	Pyrazine, 2,5-dimethyl-	Heterocyclic compound	123-32-0	917	422976	300563	335145	31124.4	38032.1	56406.4	188802	88942.8	278328	123524	131537	94082.4	89129.8	--	--
NMW0021	80	108	108.069	C6H8N2	2-PyridinemethanAmine	Heterocyclic compound	3731-51-9	1054	12459.2	13957.7	13438.9	16717.3	18212.6	17116.6	14324.5	11265.2	10752.3	13438.6	13306.1	14202.2	14594.9	C17926	--
KMW0323	79	108	108.058	C7H8O	Benzyl Alcohol	Alcohol	100-51-6	1036	44220.5	38657.2	52282.1	67422.2	45214	77269.4	79657.6	47757.2	56041.4	51127.8	59570.7	55473.4	62893.5	C00556	ko01100
XMW0520	58	104	104.033	CH4N4O2	Nitroguanidine	Nitrogen compounds	556-88-7	1392	35749.5	78621.5	33745.6	4289.65	6438.8	5205.53	3098.12	3098.8	2007.2	327591	335344	334379	331569	--	--
KMW0426	103	76	103.042	C7H5N	Benzonitrile	Nitrogen compounds	100-47-0	984	9	9	9	8396.7	3306.77	5553.54	15440.8	10888.7	1734.58	7954.56	9102.5	10296.6	9130.87	C09814	--
WMW0187	45	69	102.104	C6H14O	2-Hexanol	Alcohol	626-93-7	801	2.13867e+06	633842	2.15807e+06	973600	966728	369594	1.09497e+06	779933	888867	1.82628e+06	1.47993e+06	1.75746e+06	1.44277e+06	--	--
KMW0102	56	43	102.104	C6H14O	1-Hexanol	Alcohol	111-27-3	868	1.16121e+07	1.14153e+07	1.36702e+07	2.8295e+06	4.17275e+06	2.94024e+06	3.27382e+06	1.1291e+06	3.06632e+06	8.33022e+06	8.4769e+06	8.53184e+06	8.45685e+06	--	--
KMW0041	71	87	102.068	C5H10O2	Butanoic acid, methyl ester	Ester	623-42-7	723	86710.5	100602	118543	72070.8	128295	66787.1	12355	11685.7	10029.7	73881.2	78533.9	82773.5	67999.3	--	--
KMW0096	60	43	102.068	C5H10O2	Butanoic Acid, 3-methyl-	Acid	503-74-2	850	15815.4	7803.11	26452.4	5939.51	4224.76	4627.44	5176.26	2961.56	5299.66	12099	11023.6	15266.2	15600.9	C08262	ko01110
KMW0131	60	73	102.068	C5H10O2	Pentanoic Acid	Acid	109-52-4	901	112575	189293	82172.3	71122.6	207144	174599	9305.47	4437.63	13172.4	164076	154422	173686	155958	--	--
XMW0302	42	44	102.032	C4H6O3	Acetic anhydride	Others	108-24-7	722	208939	216303	276489	167545	270138	144670	9	9	9	172853	168513	175186	127272	--	--
NMW0769	59	43	101.084	C5H11NO	Butanal, 3-methyl-, oxime	Aldehyde	626-90-4	864	6276.11	6881.39	5850.59	5768.68	6923.23	6387.55	3876.83	5419.47	5984.28	5623.93	5221.08	5535.43	4937.53	C17255	ko00966,ko01110,ko01210
D247	60	101	101.03	C4H7NS	Thiazole, 4,5-dihydro-2-methyl-	Heterocyclic compound	2346-00-1	878	38343.5	36271.5	25192.1	9173.23	8063.73	13355.6	6531.71	5449.93	6492.94	13421.6	14016.7	12157.6	11139.6	--	--
XMW0001	57	82	100.089	C6H12O	Cyclohexanol	Alcohol	108-93-0	880	1.07739e+06	1.04968e+06	716626	246847	228021	411915	177224	166386	177395	396140	386749	351315	333328	C00854	--
KMW0046	58	57	100.089	C6H12O	2-Hexanone	Ketone	591-78-6	792	377470	212019	191638	647636	640699	213320	750719	552150	625748	931280	708180	857357	664546	--	--
XMW1116	67	41	100.089	C6H12O	4-Hexen-1-ol, (E)-	Alcohol	928-92-7	883	72160.9	69726.1	49248.5	16336	16381	27194.3	13442.3	11015.6	13365.2	29958.2	26156.9	24491.5	22534	--	--
KMW0225	41	67	100.089	C6H12O	3-Hexen-1-ol, (E)-	Alcohol	928-97-2	852	3.60733e+06	2.56166e+06	3.78642e+06	1.23163e+06	1.23549e+06	600889	1.60172e+06	1.02185e+06	1.87038e+06	2.93975e+06	2.53152e+06	2.79104e+06	2.35531e+06	--	--
NMW0790	42	41	100.052	C5H8O2	2H-Pyran-2-one, tetrahydro-	Heterocyclic compound	542-28-9	961	131925	123282	137947	142914	128893	145571	185171	143121	156004	135565	137809	133395	135022	C02240	--
w28	44	72	100.052	C5H8O2	3(2H)-Furanone, dihydro-2-methyl-	Heterocyclic compound	3188-00-9	810	560226	552439	264843	56020.3	54951.6	92100.4	239907	79232.5	288197	172655	165576	159563	149048	--	--
NMW0768	56	43	99.105	C6H13N	CyclohexylAmine	Amine	108-91-8	863	276780	309804	257823	309962	308737	273702	190812	225775	265381	218322	187218	229706	213695	C00571	--
XMW0671	70	69	98.084	C5H10N2	1,7-Diazabicyclo[2.2.0]heptane	Heterocyclic compound	279-42-5	939	4089.33	2351.07	6533.41	4183.66	5613.89	3973.08	9	9	9	7015.14	7500.52	8464.53	8963.92	--	--
XMW0149	83	42	98.084	C5H10N2	1H-Pyrazole, 4,5-dihydro-5,5-dimethyl-	Heterocyclic compound	4320-85-8	983	8165.87	10177.7	11575	4182.65	5076.28	9124.5	3601.41	2638.15	2121.47	14542.4	19187.3	18738.7	17728.3	--	--
KMW0088	41	42	98.073	C6H10O	2-Hexenal, (E)-	Aldehyde	6728-26-3	854	3.60733e+06	2.56006e+06	3.77497e+06	1.23163e+06	1.20539e+06	727457	1.57684e+06	1.09343e+06	1.66954e+06	2.93975e+06	2.52664e+06	2.78878e+06	2.35179e+06	C08497	--
XMW0085	69	41	98.073	C6H10O	1-Propanone, 1-cyclopropyl-	Ketone	6704-19-4	756	10429.9	8786.38	16966.7	2732.21	5802.47	3245.75	5493.4	3765.44	5487.44	10465	10915.1	10371.5	9833.85	--	--
NMW0773	55	42	98.073	C6H10O	Cyclohexanone	Ketone	108-94-1	894	30692.7	48472.8	30627.9	14672.3	31560.5	24203.9	12065	11349.6	7288.71	54442.9	51343	54680.1	49750.6	C00414	--
XMW0103	97	98	98.019	C5H6S	Thiophene, 3-methyl-	Heterocyclic compound	616-44-4	786	13870.5	9034.34	15988.2	5270.89	4984.42	1845.61	6199.83	4347.8	6030.78	12868.9	9554.27	10849	9691.6	--	--
XMW0878	79	77	94.078	C7H10	1,4-Cyclohexadiene, 1-methyl-	Hydrocarbons	4313-57-9	790	23659.9	16828.5	13814.7	42370.1	41674.5	14174	58772.9	36267.9	42387.6	64176.6	45729.2	56679.8	43807.2	--	--
D181	61	43	92.047	C3H8O3	Glycerin	Alcohol	56-81-5	967	2011.97	1883.03	2727.55	1451.85	2314.44	1628.11	2599.7	2457.93	2244.22	3825.37	3540.72	3949.11	3642.08	C00116	ko00040,ko00052,ko00561,ko01100,ko02010
XMW0523	92	65	92.037	C5H4N2	1H-Pyrrole-2-carbonitrile	Heterocyclic compound	9513-94-4	1044	9884.73	11793.9	12009.7	17622	17033.4	14663.5	41921.6	20789.2	22710.2	15432.4	17911.4	18376.7	18633.2	--	--
XMW0076	92	65	92.037	C5H4N2	1H-Pyrrole-3-carbonitrile	Heterocyclic compound	7126-38-7	1044	9884.73	11793.9	12009.7	17622	17033.4	14663.5	41921.6	20789.2	22710.2	15432.4	17911.4	18376.7	18633.2	--	--
NMW0756	45	57	90.068	C4H10O2	1,3-Butanediol	Alcohol	107-88-0	787	1.9845e+06	606039	2.16002e+06	971029	959033	364620	1.0915e+06	759741	885706	1.77935e+06	1.4224e+06	1.69686e+06	1.38845e+06	C20335	--
KMW0069	60	88	88.035	C4H8S	Thiophene, tetrahydro-	Heterocyclic compound	110-01-0	813	176384	169398	71961.4	17719.2	15494	27632.7	73926.3	25480.7	83809.1	49636.2	51023.7	44273.8	37760	--	--
XMW0908	88	60	88.027	C2H4N2O2	1,2-HydrazinedicarboxAldehyde	Aldehyde	628-36-4	994	37594.8	134699	16565.4	9025.29	26699.6	21631.4	35234	11678.1	42479.2	125663	119675	126166	116517	--	--
XMW1224	44	45	88.027	C2H4N2O2	Ethanediamide	Amine	471-46-5	1039	3566.58	6044.86	3705.02	3703.66	5116.99	3451.95	792.665	1569.78	668.799	16028.7	15447.2	17393.6	16460.4	--	--
XMW0029	42	43	86.037	C4H6O2	2-Oxetanone, 4-methyl-	Ketone	3068-88-0	732	213098	214651	300899	170877	312564	146492	27919	35899.2	20444.9	173728	181835	174688	156153	C19201	--
XMW1057	85	39	85.053	C4H7NO	Methacrylamide	Amine	79-39-0	1149	6323.11	6710.64	15857.2	5471.91	6178.51	55526.4	9	9	9	60977.8	64992.5	60637.2	59056.1	--	--
XMW0042	85	42	85.028	C2H3N3O	3H-1,2,4-Triazol-3-one, 1,2-dihydro-	Heterocyclic compound	930-33-6	1012	1.26803e+06	1.15601e+06	710127	154127	101482	246495	318825	121327	549231	388883	415159	329025	291129	--	--
XMW1374	55	54	55.042	C3H5N	EthenAmine, N-methylene-	Amine	38239-27-9	727	578277	626687	753615	486417	757190	428426	74927.2	67401.9	66972	464850	480267	456859	455135	--	--
