# Supplementary material for: Metabolic profiling of red-fleshed apple and functional characterization of MdERF072 in anthocyanin biosynthesis
Source: BMC Plant Biol. 2025 Dec 23;26:158. doi: 10.1186/s12870-025-07987-5 (PMC12837208; doi:10.1186/s12870-025-07987-5)
Supplement: Supplementary file 1 — Supplementary Material 1. [file 12870_2025_7987_MOESM1_ESM.zip › Table S3.xlsx]

## Sheet: Sheet1
Table S3-Identification of differential accumulated metabolites in red flesh cultivar
Index	Q1..Da.	Q3..Da.	Molecular.Weight..Da.	Formula	Ionization.model	Compounds	Class_I	Class_II	CAS	Level	RF_1	RF_2	RF_3	MF_1	MF_2	MF_3	YF_1	YF_2	YF_3	mix01	mix02	mix03	cpd_ID	kegg_map
mws4052	102	56.1	101	C4H7NO2	[M+H]+	1-Aminocyclopropane-1-carboxylic acid	Organic acids	Organic acids	22059-21-8	3	18200	22700	15000	120000	112000	55100	103000	119000	102000	85300	99000	94400	C01234	ko00270,ko01100,ko01110
pme0010	106	60	105	C3H7NO3	[M+H]+	L-Serine	Amino acids and derivatives	Amino acids and derivatives	56-45-1	3	128000	89600	178000	430000	980000	262000	649000	529000	917000	464000	449000	487000	C00065	ko00260,ko00261,ko00270,ko00460,ko00564,ko00600,ko00630,ko00920,ko00970,ko01100,ko01110,ko01200,ko01230,ko01240,ko02010
pme2433	106	88	105	C4H11NO2	[M+H]+	Diethanolamine	Alkaloids	Alkaloids	111-42-2	3	16700	16700	28200	59000	114000	35300	84400	41800	67300	52200	55100	54200	C06772	ko00564
MWS1855	109	67	108	C6H8N2	[M+H]+	2,5-Dimethyl pyrazine	Alkaloids	Alkaloids	123-32-0	3	441000	797000	683000	19000	11900	15900	7170	9	5560	337000	297000	362000	--	--
MWS2076	110	65	109	C6H7NO	[M+H]+	2-Aminophenol	Alkaloids	Phenolamine	95-55-6	3	8350	8780	13000	9	9	9	85300	43800	86800	19700	16600	16300	C01987	ko00380,ko01100
mws0255	112	95	111	C4H5N3O	[M+H]+	Cytosine	Nucleotides and derivatives	Nucleotides and derivatives	71-30-7	3	141000	145000	163000	45400	49900	47700	57200	57700	73900	135000	137000	112000	C00380	ko00240,ko01100
pme2122	112	95	111	C5H9N3	[M+H]+	Histamine	Alkaloids	Alkaloids	51-45-6	3	130000	142000	155000	77300	56700	52300	64300	53500	82900	122000	127000	113000	C00388	ko00340,ko01100,ko01110
mws0192	117	73	118	C4H6O4	[M-H]-	Succinic acid*	Organic acids	Organic acids	110-15-6	3	23100000	19100000	28200000	4150000	2930000	4960000	2210000	4280000	2050000	9080000	9130000	8990000	C00042	ko00020,ko00190,ko00250,ko00310,ko00350,ko00360,ko00620,ko00630,ko00640,ko00650,ko00760,ko00920,ko01100,ko01110,ko01200
mws0470	117	73	118	C4H6O4	[M-H]-	Methylmalonic acid*	Organic acids	Organic acids	516-05-2	3	23100000	19100000	28200000	4150000	2930000	4960000	2210000	4280000	2050000	9080000	9130000	8990000	C02170	ko00240,ko00280,ko00640,ko01100
mws0640	117	71	118	C5H10O3	[M-H]-	2-Hydroxy-2-methylbutyric acid	Organic acids	Organic acids	3739-30-8	3	3870	6170	12600	14100	21000	17500	9	9	9	14100	14200	17100	--	--
pme3096	118	74	119	C3H5NO4	[M-H]-	Aminomalonic acid	Organic acids	Organic acids	1068-84-4	3	799000	662000	1030000	139000	103000	180000	90600	169000	108000	316000	317000	309000	C00872	--
mws0230	120	74	119	C4H9NO3	[M+H]+	L-Threonine	Amino acids and derivatives	Amino acids and derivatives	72-19-5	3	225000	142000	165000	522000	601000	209000	485000	491000	595000	406000	356000	407000	C00188	ko00260,ko00261,ko00290,ko00860,ko00970,ko01100,ko01110,ko01230,ko02010
mws0671	120	74.1	119	C4H9NO3	[M+H]+	L-Homoserine	Amino acids and derivatives	Amino acids and derivatives	672-15-1	3	230000	124000	143000	561000	657000	221000	542000	5e+05	656000	383000	387000	439000	C00263	ko00260,ko00270,ko00300,ko00920,ko01100,ko01110,ko01230
mws0628	121	92	122	C7H6O2	[M-H]-	4-Hydroxybenzaldehyde	Phenolic acids	Phenolic acids	123-08-0	3	121000	111000	76900	1200000	1020000	760000	433000	206000	869000	684000	725000	807000	C00633	ko01100
pme2693	131	114	130	C6H14N2O	[M+H]+	N-Acetylputrescine	Alkaloids	Alkaloids	18233-70-0	3	230000	153000	77400	23300	44100	25700	18700	9990	13100	110000	87900	85900	C02714	ko00330,ko01100
pmb0501	131	114	130	C5H14N4	[M+H]+	Agmatine	Alkaloids	Alkaloids	306-60-5	3	186000	155000	62100	23400	31400	27600	8590	8830	4880	84300	88600	83500	C00179	ko00330,ko01100
MWS2413	130	58	131	C5H9NO3	[M-H]-	N-acetyl-beta-alanine	Amino acids and derivatives	Amino acids and derivatives	3025-95-4	3	11700	9990	10000	9	9	9	9	9	9	9740	9030	4980	C01073	ko00410
pmc0682	133	105	132	C8H8N2	[M+H]+	4-Aminoindole	Alkaloids	Plumerane	5192-23-4	3	9	9	9	15600	16000	23400	21500	8610	29600	58600	67100	66200	--	--
mws0972	131	85	132	C6H12O3	[M-H]-	6-Hydroxyhexanoic acid	Organic acids	Organic acids	1191-25-9	3	251000	239000	1050000	9	9	9	9	9	9	146000	168000	184000	C06103	--
mws0219	132	88	133	C4H7NO4	[M-H]-	L-Aspartic Acid	Amino acids and derivatives	Amino acids and derivatives	56-84-8	1	26700000	17700000	11100000	55600000	29500000	34500000	46200000	35400000	30100000	28900000	31100000	26500000	C00049	ko00220,ko00250,ko00260,ko00261,ko00270,ko00300,ko00340,ko00410,ko00460,ko00710,ko00760,ko00770,ko00970,ko01100,ko01110,ko01200,ko01210,ko01230,ko01240,ko02010
MWS1882	132	88	133	C4H7NO4	[M-H]-	Iminodiacetic acid	Organic acids	Organic acids	142-73-4	3	3720000	2250000	1360000	7300000	4460000	4570000	6880000	6650000	5210000	3780000	3940000	3570000	C19911	--
Zmdp000972	136	91.1	135	C4H9NO2S	[M+H]+	S-Methyl-L-cysteine	Amino acids and derivatives	Amino acids and derivatives	1187-84-4	3	4220	5880	9510	9	9	9	20000	14800	24200	8130	8630	7890	C22040	ko02010
Hmgn001653	137	93	138	C7H6O3	[M-H]-	Protocatechualdehyde	Phenolic acids	Phenolic acids	139-85-5	3	9	9	9	210000	201000	215000	85300	178000	120000	208000	224000	218000	C16700	ko00950
mws0749	137	93	138	C7H6O3	[M-H]-	4-Hydroxybenzoic acid	Phenolic acids	Phenolic acids	99-96-7	3	9	9	9	127000	163000	368000	171000	298000	141000	390000	362000	307000	C00156	ko00130,ko00790,ko01100,ko01110,ko01240
pme2380	145	101	146	C5H6O5	[M-H]-	α-Ketoglutaric acid	Organic acids	Organic acids	328-50-7	3	366000	419000	410000	149000	210000	177000	110000	201000	131000	398000	364000	339000	C00026	ko00020,ko00040,ko00053,ko00220,ko00250,ko00300,ko00310,ko00340,ko00430,ko00630,ko00650,ko00660,ko01100,ko01110,ko01200,ko01210,ko01230,ko01240
Lmbn001676	145	101	146	C6H10O4	[M-H]-	3-Hydroxy-3-Methyl-2-Oxopentanoic Acid*	Organic acids	Organic acids	-	3	43000	63800	101000	21000	21300	23400	9	9	9	43400	44800	53800	C14463	ko00290,ko01110,ko01210
Lmbn001609	145	83.1	146	C6H10O4	[M-H]-	2-Acetyl-2-Hydroxybutanoic Acid	Organic acids	Organic acids	-	3	19200	22700	33900	9	9	14200	9	9	9	19400	25000	19500	C06006	ko00290,ko01100,ko01110,ko01210,ko01230
MWS5136	145	101	146	C6H10O4	[M-H]-	Mono-Methyl Glutarate*	Organic acids	Organic acids	1501-27-5	3	60700	62100	94000	26300	22500	18200	13000	20100	7570	38500	41000	43500	--	--
MWS3036	147	85	148	C5H8O5	[M-H]-	3-Hydroxyglutaric acid	Organic acids	Organic acids	638-18-6	3	4190000	6600000	7390000	23900000	49200000	25800000	2520000	2500000	2700000	69800000	74500000	76300000	--	--
ML10171848	147	85	148	C5H8O5	[M-H]-	D-Arabinono-1,4-lactone	Others	Saccharides and Alcohols	2782-09-04	2	4830000	6790000	6800000	2.3e+07	49800000	30500000	2710000	2810000	2850000	74700000	79200000	68500000	C00652	ko00053
pme3154	147	59	148	C6H12O4	[M-H]-	Mevalonic acid	Organic acids	Organic acids	150-97-0	3	1240000	2110000	2070000	7370000	17900000	10700000	753000	838000	884000	28500000	28900000	25800000	C00418	ko00900,ko01100,ko01110
Lmgp000796	150	61	149	C8H7NO2	[M+H]+	4-Hydroxymandelonitrile	Alkaloids	Phenolamine	13093-65-7	1	265000	245000	209000	980000	1610000	629000	2300000	1190000	3260000	864000	832000	972000	C00650	--
pme1210	150	61	149	C5H11NO2S	[M+H]+	L-Methionine	Amino acids and derivatives	Amino acids and derivatives	63-68-3	1	254000	186000	186000	797000	1410000	548000	1990000	1090000	2520000	705000	675000	793000	C00073	ko00270,ko00966,ko00970,ko01100,ko01110,ko01210,ko01230,ko01240
mws0224	150	61	149	C5H11NO2S	[M+H]+	DL-Methionine	Amino acids and derivatives	Amino acids and derivatives	59-51-8	3	161000	240000	125000	1100000	1760000	555000	2230000	841000	2220000	971000	984000	1030000	--	--
mws0262	149	87	150	C4H6O6	[M-H]-	L-Tartaric acid	Organic acids	Organic acids	87-69-4	3	225000	312000	363000	1100000	2620000	1570000	150000	80400	122000	3950000	4340000	3460000	C00898	ko00630,ko01100
mws0921	149	131	150	C9H10O2	[M-H]-	p-Coumaryl alcohol	Phenolic acids	Phenolic acids	3690-05-09	3	480000	208000	321000	1130000	1880000	1410000	3180000	1290000	6950000	749000	783000	735000	C02646	ko00940,ko01100,ko01110
MWS3149	151	107	152	C8H8O3	[M-H]-	3-Methoxybenzoic acid	Phenolic acids	Phenolic acids	586-38-9	3	41600	31700	29600	9	9	9	9	9	9	16400	16000	22200	--	--
MWSmce040	153	65	152	C8H8O3	[M+H]+	Isovanillin	Phenolic acids	Phenolic acids	621-59-0	3	19100	30200	12700	152000	110000	115000	81100	82000	85100	23000	26100	23200	--	--
mws0458	151	136	152	C8H8O3	[M-H]-	Vanillin; 4-Hydroxy-3-Methoxybenzaldehyde	Phenolic acids	Phenolic acids	121-33-5	3	293000	317000	95800	3150000	1950000	2400000	1520000	1260000	1340000	412000	514000	484000	C00755	ko00998,ko01100,ko01110
mws0183	153	109	154	C7H6O4	[M-H]-	3,4-Dihydroxybenzoic acid (Protocatechuic acid)*	Phenolic acids	Phenolic acids	99-50-3	3	4360000	3920000	2160000	642000	6e+05	565000	493000	316000	349000	3030000	3180000	3430000	C00230	ko01100,ko01110
mws0639	153	109	154	C7H6O4	[M-H]-	2,3-Dihydroxybenzoic Acid*	Phenolic acids	Phenolic acids	303-38-8	3	3760000	3380000	1920000	597000	529000	472000	251000	209000	512000	2520000	2530000	2830000	C00196	ko01110
mws0180	153	109	154	C7H6O4	[M-H]-	2,5-Dihydroxybenzoic acid; Gentisic Acid*	Phenolic acids	Phenolic acids	490-79-9	3	4420000	4060000	2360000	722000	575000	649000	390000	374000	356000	2960000	3290000	3400000	C00628	ko00350,ko01100
mws0254	156	110	155	C6H9N3O2	[M+H]+	L-Histidine	Amino acids and derivatives	Amino acids and derivatives	71-00-1	3	248000	97800	107000	2220000	2330000	176000	640000	397000	663000	589000	654000	620000	C00135	ko00340,ko00410,ko00970,ko01100,ko01110,ko01230,ko02010
Lmbn002072	159	97.1	160	C7H12O4	[M-H]-	2-Propylsuccinic acid*	Organic acids	Organic acids	618-57-5	3	67100	81400	162000	22300	15800	4980	9	9	9	50000	68900	62300	C16657	--
mws1550	162	73.1	161	C6H11NO2S	[M+H]+	S-Allyl-L-cysteine	Amino acids and derivatives	Amino acids and derivatives	21593-77-1	3	89300	19100	124000	12400	7500	10500	9	9	9	28800	30400	35200	C16759	--
Lmbn002648	163	119	164	C9H8O3	[M-H]-	α-Hydroxycinnamic Acid*	Phenolic acids	Phenolic acids	5801-57-0	3	368000	246000	2300000	9	9	9	72000	84200	69500	234000	250000	225000	C02763	ko00360,ko01100
Lmmn001643	163	119	164	C9H8O3	[M-H]-	2-Hydroxycinnamic acid*	Phenolic acids	Phenolic acids	583-17-5	3	383000	211000	2200000	9	9	9	90900	134000	58600	234000	212000	250000	C01772	ko00360,ko00940,ko01100,ko01110
Lmdp003146	167	93.1	166	C10H14O2	[M+H]+	Rhododendrol	Phenolic acids	Phenolic acids	501-96-2	3	141000	101000	135000	33800	22000	34200	26500	20900	16700	81500	91800	90200	--	--
mws2125	167	78.7	168	C3H5O6P	[M-H]-	Phosphoenolpyruvate	Organic acids	Organic acids	138-08-9	3	467000	352000	361000	1100000	1030000	911000	1380000	1640000	1240000	1030000	1060000	977000	C00074	ko00010,ko00020,ko00400,ko00440,ko00620,ko00710,ko00998,ko01100,ko01110,ko01200,ko01230,ko01240
MWSmce501	167	108	168	C8H8O4	[M-H]-	Protocatechuic Acid Methyl Ester	Phenolic acids	Phenolic acids	2150-43-8	1	3860000	3410000	2630000	65200	47300	37700	67400	69500	83500	3250000	2940000	3570000	--	--
mws0260	175	116	174	C6H14N4O2	[M+H]+	L-Arginine	Amino acids and derivatives	Amino acids and derivatives	74-79-3	2	252000	76600	62600	736000	922000	282000	953000	859000	810000	482000	416000	457000	C00062	ko00220,ko00261,ko00330,ko00472,ko00970,ko01100,ko01110,ko01230,ko02010
pme0008	176	113	175	C6H13N3O3	[M+H]+	L-Citrulline	Amino acids and derivatives	Amino acids and derivatives	372-75-8	3	32600	29800	61400	122000	149000	56000	137000	163000	150000	99900	75600	87300	C00327	ko00220,ko01100,ko01110,ko01230
mws0093	179	146	180	C10H12O3	[M-H]-	Coniferyl alcohol	Phenolic acids	Phenolic acids	458-35-5	3	12400	31900	32100	76700	60200	125000	79700	50800	66200	53800	50100	53500	C00590	ko00940,ko00998,ko01100,ko01110
Lmbn004847	179	146	180	C10H12O3	[M-H]-	4-Methoxyphenylpropionic acid	Phenolic acids	Phenolic acids	-	3	3320	3320	9400	26300	11500	32800	27500	16500	27600	20100	9300	10800	--	--
mws1350	181	151	182	C9H10O4	[M-H]-	Syringaldehyde; 4-Hydroxy-3,5-Dimethoxybenzaldehyde	Phenolic acids	Phenolic acids	134-96-3	3	17300	11100	12200	2e+05	137000	125000	260000	231000	261000	45000	33000	50300	--	--
MWSmce455	181	107	182	C9H10O4	[M-H]-	Vanillic acid methyl ester	Phenolic acids	Phenolic acids	3943-74-6	3	9	9	9	33900	14100	18500	13400	9570	13600	9360	8090	6240	--	--
MWSmce387	183	124	184	C8H8O5	[M-H]-	3-O-Methylgallic acid	Phenolic acids	Phenolic acids	3934-84-7	3	294000	256000	154000	9	9	9	9	9	9	147000	175000	125000	C05616	--
MWSmce230	183	124	184	C8H8O5	[M-H]-	Methyl gallate	Phenolic acids	Phenolic acids	99-24-1	3	294000	256000	154000	9	9	9	9	9	9	147000	175000	125000	--	--
Hmmp001310	188	118	187	C11H9NO2	[M+H]+	3-Indoleacrylic acid	Alkaloids	Plumerane	1204-06-4	1	131000	99900	215000	548000	575000	199000	767000	740000	605000	394000	442000	369000	C21283	--
pme0075	188	128	189	C7H11NO5	[M-H]-	N-Acetyl-L-glutamic acid	Amino acids and derivatives	Amino acids and derivatives	1188-37-0	3	127000	114000	130000	18900	16500	5130	27600	44700	27100	73500	61400	69400	C00624	ko00220,ko01100,ko01110,ko01210,ko01230
MWSmce632	195	93	194	C10H10O4	[M+H]+	Vanillin acetate	Phenolic acids	Phenolic acids	881-68-5	3	37900	70500	36800	5730	6370	5840	9	9	9	25300	25100	25300	--	--
MWS20182	195	136	196	C10H12O4	[M-H]-	Dihydroferulic Acid	Phenolic acids	Phenolic acids	1135-23-5	3	145000	130000	90000	9	9	9	10700	8260	12900	127000	117000	149000	--	--
Zmyn000108	209	85	210	C6H10O8	[M-H]-	D-Saccharic acid*	Others	Saccharides and Alcohols	87-73-0	1	996000	1570000	892000	295000	275000	307000	9	9	9	425000	489000	449000	C00818	ko00053,ko01100
pmb2507	213	97	214	C5H11O7P	[M-H]-	2-Deoxyribose-1-phosphate	Nucleotides and derivatives	Nucleotides and derivatives	17210-42-3	3	316000	192000	697000	131000	48100	56500	97300	88800	148000	186000	174000	160000	C00672	ko00030,ko00240,ko01100
mws0863	213	97	214	C5H11O7P	[M-H]-	2-Deoxyribose-5'-phosphate	Nucleotides and derivatives	Nucleotides and derivatives	102916-66-5	3	56100	25800	69200	23100	23500	16600	27300	11100	18900	22000	29200	24600	C00673	ko00030,ko01100
mws0359	241	241	242	C15H30O2	[M-H]-	Pentadecanoic Acid	Lipids	Free fatty acids	1002-84-2	3	138000	228000	337000	99300	134000	103000	91100	110000	92200	168000	176000	209000	C16537	--
ML10180524	244	112	243	C9H13N3O5	[M+H]+	Cytarabine	Nucleotides and derivatives	Nucleotides and derivatives	147-94-4	3	173000	237000	376000	48800	13500	54800	33200	125000	54300	221000	192000	213000	C02961	--
pme3732	244	112	243	C9H13N3O5	[M+H]+	Cytidine	Nucleotides and derivatives	Nucleotides and derivatives	65-46-3	3	212000	413000	537000	67400	39800	71400	78600	191000	114000	424000	377000	369000	C00475	ko00240,ko01100,ko02010
mws0040	255	153	254	C15H10O4	[M+H]+	Chrysin	Flavonoids	Flavones	480-40-0	3	3260	6790	1870	9	9	9	9	9	9	2660	2930	2250	C10028	ko00941
Lmcn009122	253	235	254	C16H30O2	[M-H]-	(7Z)-Hexadecenoic acid	Lipids	Free fatty acids	2416-19-5	3	2950	9650	12700	9	9	9	9	9	9	15300	14800	14200	--	--
Zmyn000110	258	79	259	C6H14NO8P	[M-H]-	D-Glucosamine 1-phosphate	Others	Saccharides and Alcohols	2152-75-2	3	232000	239000	147000	76700	46400	71400	58100	56200	53900	75600	96200	93600	C06156	ko00520,ko01100
Lmbn005923	277	59	278	C18H30O2	[M-H]-	Crepenynic acid	Lipids	Free fatty acids	2277-31-8	1	20000	20000	28300	9	9	9	9	9	9	41400	51100	45500	C07289	ko00591
mws0367	277	277	278	C18H30O2	[M-H]-	α-Linolenic Acid*	Lipids	Free fatty acids	463-40-1	1	4580000	7530000	8160000	2590000	2990000	2240000	2290000	4290000	2790000	20500000	19800000	21400000	C06427	ko00592,ko01040,ko01100,ko01110
mws0366	277	277	278	C18H30O2	[M-H]-	γ-Linolenic Acid*	Lipids	Free fatty acids	506-26-3	1	489000	766000	834000	251000	287000	227000	262000	407000	288000	2250000	2190000	2210000	C06426	ko00591,ko01040,ko01100
pmn001511	285	123	286	C13H18O7	[M-H]-	3-Hydroxy-5-Methylphenol-1-O-Glucoside	Phenolic acids	Phenolic acids	-	3	51900	51900	47100	13000	27700	21200	24200	21800	16500	58700	46900	54200	--	--
mws1000	287	149	288	C15H12O6	[M-H]-	Fustin	Flavonoids	Flavanonols	20725-03-5	3	368000	301000	312000	1250000	1110000	1090000	1170000	1870000	1250000	946000	1070000	1070000	C01378	ko00941
mws0064	287	135	288	C15H12O6	[M-H]-	Eriodictyol (5,7,3',4'-Tetrahydroxyflavanone)	Flavonoids	Flavanones	552-58-9	3	30400	21500	102000	9	9	9	9	9	9	20400	25200	20300	C05631	ko00941,ko01100,ko01110
Lmyn003835	289	137	290	C14H10O7	[M-H]-	4-(3,4,5-Trihydroxybenzoxy)benzoic acid	Phenolic acids	Phenolic acids	-	3	214000	2e+05	108000	1820000	679000	1e+06	2350000	3690000	1830000	682000	568000	650000	--	--
Lmgp004167	291	139	290	C15H14O6	[M+H]+	3',4,4',5,7-Pentahydroxyflavan (Luteoforol)	Flavonoids	Flavanols	13392-26-2	3	30200	26200	15900	53100	39400	53900	90700	52400	131000	39900	31200	30100	C05907	ko00941
MWSHY0174	291	139	290	C15H14O6	[M+H]+	Epicatechin*	Flavonoids	Flavanols	490-46-0	1	28600	28600	42900	202000	170000	187000	202000	287000	223000	210000	178000	156000	C09727	ko00941,ko01100,ko01110
MWSHY0167	291	139	290	C15H14O6	[M+H]+	Catechin*	Flavonoids	Flavanols	154-23-4	1	8590	8890	8110	54200	30400	34500	82300	150000	45700	25200	24600	22300	C06562	ko00941,ko01110
Lmsp004851	291	123	290	C15H14O6	[M+H]+	3-Hydroxyphloretin	Flavonoids	Chalcones	57765-66-9	2	36100	41000	85000	109000	215000	141000	93200	241000	173000	526000	541000	588000	--	--
Zmpn003368	293	195	294	C18H30O3	[M-H]-	13S-Hydroxy-9Z,11E,15Z-octadecatrienoic acid	Lipids	Free fatty acids	87984-82-5	1	16900	29200	97000	9140	11500	4390	3700	3730	5970	22100	24900	26500	C16316	ko00592
MA10012327	300	60	299	C18H37NO2	[M+H]+	D-Sphingosine	Lipids	Sphingolipids	123-78-4	3	8560	10800	9480	2060	3830	2520	9	9	9	4150	5550	5780	C00319	ko00600,ko01100
mws0058	299	284	300	C16H12O6	[M-H]-	Diosmetin (5,7,3'-Trihydroxy-4'-methoxyflavone)*	Flavonoids	Flavones	520-34-3	3	16900	24300	58800	11100	8040	13700	8840	7070	5440	28700	28700	33400	C10038	--
Zmhn001926	299	137	300	C13H16O8	[M-H]-	1-O-Salicyloyl-β-D-glucose	Phenolic acids	Phenolic acids	60517-74-0	2	395000	350000	494000	81800	83100	81900	131000	55400	151000	538000	533000	546000	--	--
mws1349	302	109	301	C18H39NO2	[M+H]+	Dihydrosphingosine	Lipids	Sphingolipids	764-22-7	3	11200	35600	6690	9	9	9	9	9	9	13900	13500	11400	C00836	ko00600,ko01100
Zmpp002571	303	257	302	C15H10O7	[M+H]+	Robinetin	Flavonoids	Flavonols	490-31-3	2	68500	64300	99900	10900	5130	9300	27800	55300	32500	486000	401000	641000	C10177	--
Zmhn000892	301	139	302	C13H18O8	[M-H]-	4-O-Glucosyl-3,4-dihydroxybenzyl alcohol	Phenolic acids	Phenolic acids	-	1	136000	163000	291000	19700	34500	26800	47400	138000	44500	537000	518000	461000	--	--
mws0049	307	139	306	C15H14O7	[M+H]+	Gallocatechin	Flavonoids	Flavanols	970-73-0	3	707000	662000	595000	3850	2440	1290	9	9	9	159000	179000	138000	C12127	ko00941,ko01110
pme1086	306	143	307	C10H17N3O6S	[M-H]-	Glutathione reduced form	Amino acids and derivatives	Amino acids and derivatives	70-18-8	1	1630000	1680000	2870000	592000	387000	184000	269000	620000	602000	944000	792000	825000	C00051	ko00270,ko00480,ko01100,ko01240,ko02010
Lmhn003074	309	193	310	C14H14O8	[M-H]-	Feruloylmalic acid	Phenolic acids	Phenolic acids	-	3	533000	623000	482000	123000	92400	163000	156000	151000	136000	121000	142000	102000	--	--
Lmtn003441	311	149	312	C15H20O7	[M-H]-	2-Acetyl-3-hydroxyphenyl-1-O-glucoside	Phenolic acids	Phenolic acids	-	3	11400	63000	80100	454000	583000	568000	260000	317000	259000	493000	510000	551000	--	--
Cmzp002057	315	255	314	C14H18O8	[M+H]+	6-O-Acetylarbutin	Phenolic acids	Phenolic acids	10338-88-2	3	21800	7510	22200	9	9	9	9	9	9	28600	27600	22300	--	--
Hmtn001120	315	153	316	C14H20O8	[M-H]-	5-(2-Hydroxyethyl)-2-O-glucosylphenol	Phenolic acids	Phenolic acids	-	1	4880000	5050000	22100000	348000	489000	375000	306000	372000	322000	9990000	9460000	9770000	--	--
Lmtn002565	329	167	330	C14H18O9	[M-H]-	1-O-Vanilloyl-D-Glucose	Phenolic acids	Phenolic acids	-	1	5990000	5500000	5830000	1010000	1190000	1150000	1490000	1810000	1820000	5530000	5300000	5170000	C20470	--
Lmfn000604	331	169	332	C13H16O10	[M-H]-	6-O-Galloyl-D-glucose*	Phenolic acids	Phenolic acids	13186-19-1	1	720000	1010000	1100000	315000	230000	348000	256000	4e+05	482000	1170000	1110000	1080000	--	--
Hmln000659	331	169	332	C13H16O10	[M-H]-	3-O-Galloyl-D-glucose*	Phenolic acids	Phenolic acids	-	1	999000	1060000	1100000	324000	322000	373000	390000	688000	469000	1140000	1180000	1040000	--	--
Lmbn001162	339	177	340	C15H16O9	[M-H]-	Esculetin-7-O-glucoside*	Lignans and Coumarins	Coumarins	-	1	30900	55400	132000	5450	16200	8240	9	9	9	505000	430000	553000	--	--
Cmyn001328	339	177	340	C15H16O9	[M-H]-	Daphnin*	Lignans and Coumarins	Coumarins	486-55-5	1	29100	43400	122000	16200	11800	9880	16300	11100	8820	523000	437000	497000	C01421	--
Zmhn001793	341	179	342	C15H18O9	[M-H]-	6-O-Caffeoyl-D-glucose*	Phenolic acids	Phenolic acids	-	1	1500000	1530000	4820000	252000	273000	303000	946000	762000	496000	3730000	3860000	3960000	--	--
mws0906	341	179	342	C16H22O8	[M-H]-	Coniferin	Phenolic acids	Phenolic acids	531-29-3	3	9	9	9	596000	767000	1020000	388000	947000	691000	864000	684000	856000	C00761	ko00940
Lmtn000940	345	139	346	C14H18O10	[M-H]-	1-O-(3,4-Dihydroxy-5-methoxy-benzoyl)-glucoside	Phenolic acids	Phenolic acids	-	1	1450000	2100000	4280000	30100	12400	6400	30200	72500	28800	9510000	9700000	8820000	--	--
Lmhp011388	353	261	352	C21H36O4	[M+H]+	2-α-Linolenoyl-glycerol	Lipids	Glycerol ester	55268-58-1	1	7330	13400	9840	1130	1880	2030	1590	5080	1930	9540	7690	9730	--	--
Lmhp011562	353	261	352	C21H36O4	[M+H]+	1-α-Linolenoyl-glycerol	Lipids	Glycerol ester	-	2	7250	14000	10400	9	9	9	1230	3500	1450	8270	9850	10900	--	--
Lmhp112042	355	263	354	C21H38O4	[M+H]+	1-Linoleoylglycerol	Lipids	Glycerol ester	2277-28-3	2	3450	3190	3010	956	1060	926	7430	7930	4250	11600	15100	14100	--	--
Lmgp003270	369	177	368	C16H16O10	[M+H]+	Scopoletin-7-O-glucuronide	Lignans and Coumarins	Coumarins	132752-65-9	3	3430	6740	20100	29300	23300	25000	38700	35800	19400	25200	29100	20800	--	--
Zmhn002227	385	223	386	C17H22O10	[M-H]-	4-O-Glucosyl-sinapate	Phenolic acids	Phenolic acids	-	2	310000	249000	358000	686000	678000	760000	1270000	1380000	1170000	1740000	1680000	1880000	C02919	--
Lmyp005841	417	255	416	C21H20O9	[M+H]+	Chrysin-7-O-glucoside*	Flavonoids	Flavones	31025-53-3	3	18300	29000	21400	1370	2630	9	2500	3220	6300	17100	18800	16500	--	--
pmb0580	417	255	416	C21H20O9	[M+H]+	Chrysin-5-O-glucoside (Toringin)*	Flavonoids	Flavones	1329-10-8	3	226000	342000	148000	44000	52600	61800	84800	118000	123000	110000	108000	105000	--	--
HJN087	433	271	434	C21H22O10	[M-H]-	Naringenin-4'-O-glucoside*	Flavonoids	Flavanones	-	3	410000	352000	548000	64100	53800	67900	78000	113000	56900	4620000	3990000	5020000	--	--
pme1611	433	313	434	C21H22O10	[M-H]-	Isohemiphloin	Flavonoids	Flavonoid carbonoside	3682-02-08	3	213000	169000	175000	80700	79900	55400	78400	106000	57000	299000	251000	308000	--	--
mws1179	433	271	434	C21H22O10	[M-H]-	Naringenin-7-O-glucoside (Prunin)*	Flavonoids	Flavanones	529-55-5	3	390000	434000	430000	90000	121000	68800	95800	89200	164000	472000	549000	590000	C09099	ko00941
Zmhn001036	433	271	434	C21H22O10	[M-H]-	Choerospondin	Flavonoids	Flavanones	81202-36-0	1	3840000	4040000	4140000	1260000	1180000	1110000	1170000	1790000	1380000	5740000	5150000	5570000	--	--
pmb0550	449	287	449	C21H21O11+	[M]+	Cyanidin-3-O-glucoside (Kuromanin)	Flavonoids	Anthocyanidins	47705-70-4	1	454000	494000	511000	9	9	9	9	9	9	167000	122000	161000	C08604	ko00942
HJN086	449	287	450	C21H22O11	[M-H]-	Eriodictyol-3'-O-glucoside	Flavonoids	Flavanones	-	1	3490000	4120000	3650000	441000	465000	423000	204000	394000	236000	2440000	2440000	2720000	--	--
Lmsn003297	449	287	450	C21H22O11	[M-H]-	3,4,2',4',6'-Pentahydroxychalcone-4'-O-glucoside	Flavonoids	Chalcones	-	2	454000	494000	511000	9	9	9	9	9	9	167000	122000	161000	C16408	ko00941
Lmmn004625	449	287	450	C21H22O11	[M-H]-	Dihydrokaempferol-7-O-glucoside	Flavonoids	Flavanonols	-	1	3400000	3500000	3260000	443000	380000	407000	158000	364000	202000	2e+06	2020000	2130000	--	--
Lmlp005236	451	289	450	C21H22O11	[M+H]+	Dihydrokaempferol-3-O-glucoside	Flavonoids	Flavanonols	1049-08-8	3	90100	109000	123000	9	9	9	16400	45500	43300	103000	70300	84400	--	--
Li512113	451	391	452	C20H20O12	[M-H]-	Maleoyl-caffeoylquinic acid	Phenolic acids	Phenolic acids	-	3	36200	16900	19200	76600	1e+05	70900	64200	140000	108000	114000	99500	126000	--	--
pmn001417	451	341	452	C24H20O9	[M-H]-	Cinchonain Ic	Flavonoids	Flavanols	85081-22-7	1	1190000	888000	549000	7440000	5800000	6480000	5480000	8080000	7600000	6300000	5810000	6620000	--	--
pmn001415	451	341	452	C24H20O9	[M-H]-	Catechin-(7,8-bc)-4β-(3,4-dihydroxyphenyl)-dihydro-2-(3H)-one	Flavonoids	Flavanols	-	1	408000	398000	292000	2760000	2790000	3290000	2570000	2850000	3810000	2210000	2320000	2840000	--	--
pmd0160	454	313	453	C21H44NO7P	[M+H]+	LysoPE 16:0(2n isomer)	Lipids	LPE	-	3	818000	871000	2560000	160000	199000	162000	155000	198000	168000	551000	649000	718000	--	--
pmb0876	454	313	453	C21H44NO7P	[M+H]+	LysoPE 16:0	Lipids	LPE	53862-35-4	1	877000	966000	2680000	205000	225000	159000	169000	192000	182000	599000	730000	749000	--	--
pmb2999	461	299	462	C22H22O11	[M-H]-	Chrysoeriol-5-O-glucoside	Flavonoids	Flavones	-	3	1300000	1420000	6250000	228000	691000	4e+05	171000	681000	201000	21400000	28700000	27200000	--	--
mws0091	463	300	464	C21H20O12	[M-H]-	Quercetin-3-O-glucoside (Isoquercitrin)*	Flavonoids	Flavonols	482-35-9	1	615000	608000	1230000	119000	285000	172000	54400	250000	78100	8530000	8440000	8780000	C05623	ko00944,ko01100,ko01110
Lmdp003286	465	303	464	C21H20O12	[M+H]+	Isohyperoside*	Flavonoids	Flavonols	35589-21-0	1	229000	230000	433000	34900	93200	64900	36400	101000	50900	4800000	5100000	5100000	--	--
MWSHY0113	465	303	464	C21H20O12	[M+H]+	Quercetin-3-O-galactoside (Hyperin)*	Flavonoids	Flavonols	482-36-0	1	187000	251000	441000	37800	94200	67300	45500	136000	39200	4240000	4640000	4790000	C10073	--
mws1329	463	301	464	C21H20O12	[M-H]-	Quercetin-7-O-glucoside*	Flavonoids	Flavonols	491-50-9	1	1390000	1570000	3e+06	263000	823000	435000	193000	644000	192000	17900000	19700000	17900000	C12639	--
Hmcn001884	463	301	464	C21H20O12	[M-H]-	6-Hydroxyluteolin 5-glucoside	Flavonoids	Flavones	-	3	1320000	1650000	2900000	223000	723000	409000	195000	646000	199000	19700000	19600000	19400000	--	--
pme1598	463	301	464	C22H24O11	[M-H]-	Hesperetin-5-O-glucoside	Flavonoids	Flavanones	69651-80-5	3	1460000	1740000	3020000	252000	747000	471000	2e+05	734000	230000	19400000	21800000	22700000	--	--
Xmsn002700	465	303	466	C21H22O12	[M-H]-	Taxifolin-3'-O-glucoside	Flavonoids	Flavanonols	31106-05-5	3	210000	206000	379000	46100	123000	49700	19800	103000	39000	3560000	3190000	3660000	--	--
pmd0130	468	184	467	C22H46NO7P	[M+H]+	LysoPC 14:0	Lipids	LPC	20559-16-4	1	10500	8500	31700	4350	5390	3870	2410	5400	5180	12800	11600	12000	--	--
Lmhp008589	476	335	475	C23H42NO7P	[M+H]+	LysoPE 18:3(2n isomer)	Lipids	LPE	-	1	124000	169000	260000	9	9520	3060	5080	13900	7580	78800	74800	75800	--	--
Lmhp008801	476	335	475	C23H42NO7P	[M+H]+	LysoPE 18:3	Lipids	LPE	-	1	113000	155000	236000	3820	8330	4260	3580	10300	5890	59400	65800	53400	--	--
pmb0881	478	337	477	C23H44NO7P	[M+H]+	LysoPE 18:2	Lipids	LPE	-	3	719000	703000	1e+06	153000	270000	149000	318000	438000	273000	568000	559000	659000	--	--
pmb0874	478	337	477	C23H44NO7P	[M+H]+	LysoPE 18:2(2n isomer)	Lipids	LPE	-	3	623000	604000	1070000	179000	296000	160000	263000	336000	217000	591000	601000	675000	--	--
Lmpp005842	479	333	478	C22H22O12	[M+H]+	6-Methoxyquercetin-3-O-rhamnoside	Flavonoids	Flavonols	-	3	81400	104000	68300	9660	24400	15200	227000	364000	637000	613000	656000	554000	--	--
HJAP156	479	333	478	C22H22O12	[M+H]+	Laricitrin-3-O-rhamnoside	Flavonoids	Flavonols	-	3	114000	133000	77700	4830	20400	25100	266000	348000	683000	722000	660000	744000	--	--
pmb0856	480	339	479	C23H46NO7P	[M+H]+	LysoPE 18:1(2n isomer)	Lipids	LPE	-	3	60900	85700	214000	5930	13100	10200	18200	18700	17600	45300	53400	53400	--	--
mws0289	480	339	479	C23H46NO7P	[M+H]+	LysoPE 18:1	Lipids	LPE	89576-29-4	3	80900	127000	292000	9220	16100	15900	23100	18100	19400	56900	68500	69300	--	--
pmb0883	482	341	481	C23H48NO7P	[M+H]+	LysoPE 18:0	Lipids	LPE	69747-55-3	3	27600	35000	107000	3090	2790	9210	6050	7360	6120	37400	38200	39800	--	--
pmb2723	485	323	486	C21H26O13	[M-H]-	4-Hydroxycoumarin di-glucoside	Lignans and Coumarins	Coumarins	-	3	9420	21000	40200	9	9	9	9	9	2830	44900	52400	50700	--	--
Lmsn011015	485	455	486	C30H46O5	[M-H]-	1-Oxo-Siaresinolic acid	Terpenoids	Triterpene	-	3	12300	42000	171000	9	9	9	1290	9	535	126000	146000	142000	--	--
HJAP005	495	333	494	C22H22O13	[M+H]+	Laricitrin-3-O-glucoside	Flavonoids	Flavonols	39986-90-8	2	50800	41100	26600	4830	3290	4770	137000	246000	2e+05	1010000	894000	950000	--	--
pmb0855	496	184	495	C24H50NO7P	[M+H]+	LysoPC 16:0	Lipids	LPC	17364-16-8	2	1260000	1270000	3420000	579000	752000	649000	646000	727000	552000	1090000	1120000	1070000	--	--
pmd0132	496	184	495	C24H50NO7P	[M+H]+	LysoPC 16:0(2n isomer)	Lipids	LPC	-	1	1140000	1180000	3110000	506000	664000	582000	579000	653000	512000	971000	1020000	976000	--	--
Lmsn009900	501	453	502	C30H46O6	[M-H]-	1β-Hydroxy-2-oxopomolic acid	Terpenoids	Triterpene	217466-37-0	3	13200	57000	141000	9	1070	9	6690	2120	563	161000	143000	142000	--	--
Zmsp004363	507	303	506	C23H22O13	[M+H]+	Quercetin-3-O-(6''-O-acetyl)glucoside	Flavonoids	Flavonols	-	1	3540	4900	9900	9	711	9	9	9	9	120000	124000	147000	--	--
Lmhp010573	517	263	516	C27H48O9	[M+H]+	1-Linoleoylglycerol-3-O-glucoside	Lipids	Glycerol ester	-	3	10800	24800	64200	9	9	9	9	9	9	22600	27000	25300	--	--
Lmhp010334	517	263	516	C27H48O9	[M+H]+	2-Linoleoylglycerol-1-O-glucoside	Lipids	Glycerol ester	-	3	11000	26400	69200	9	9	9	9	9	9	25500	24800	29300	--	--
pmb0865	518	184	517	C26H48NO7P	[M+H]+	LysoPC 18:3(2n isomer)	Lipids	LPC	-	1	563000	827000	1020000	43700	67600	29400	25400	68600	54300	334000	334000	342000	--	--
pmb0854	518	184	517	C26H48NO7P	[M+H]+	LysoPC 18:3	Lipids	LPC	-	1	639000	948000	1200000	38800	76100	29700	29100	66300	52300	407000	382000	404000	--	--
pmn001424	517	385	518	C24H38O12	[M-H]-	(6S,7E,9R)-6,9-Dihydroxy-4,7-megastigmadin-3-one-9-O-xylosyl(1-6)glucoside	Others	Others	-	3	725000	1480000	889000	296000	241000	238000	254000	481000	648000	788000	874000	957000	--	--
Lmsn008888	517	407	518	C30H46O7	[M-H]-	2α,3β,19α-Trihydroxyolean-12-en-23,28-dioic acid	Terpenoids	Triterpene	-	3	1610	7200	11500	9	9	9	9	9	9	20000	24100	23000	--	--
Lmsn008066	519	457	520	C30H48O7	[M-H]-	1β,2α,3α,19α,23-Pentahydroxyurs-12-en-28-oic acid	Terpenoids	Triterpene	-	3	149000	231000	436000	12500	24400	9910	11200	11700	16000	455000	436000	461000	--	--
Lmhp010190	522	184	521	C26H52NO7P	[M+H]+	LysoPC 18:1(2n isomer)	Lipids	LPC	-	1	274000	359000	1140000	59000	97600	73300	160000	124000	106000	385000	451000	443000	--	--
pmp001281	522	184	521	C26H52NO7P	[M+H]+	LysoPC 18:1	Lipids	LPC	-	1	4e+05	563000	1650000	99400	162000	104000	264000	198000	164000	605000	633000	603000	--	--
Lmmn002274	521	359	522	C26H34O11	[M-H]-	Isolariciresinol-9'-O-glucoside	Lignans and Coumarins	Lignans	63358-12-3	3	9	9	9	18100	25400	24700	9470	74600	52800	44200	45200	39100	--	--
mws0126	524	184	523	C26H54NO7P	[M+H]+	LysoPC 18:0	Lipids	LPC	19420-57-6	1	130000	138000	405000	42800	50400	55000	63200	81000	79300	207000	186000	173000	--	--
pmd0136	524	184	523	C26H54NO7P	[M+H]+	LysoPC 18:0(2n isomer)	Lipids	LPC	-	1	130000	138000	405000	42800	50400	55000	63200	81000	79300	207000	186000	173000	--	--
Zmdn003762	533	311	534	C23H34O14	[M-H]-	Isosyringinoside	Lignans and Coumarins	Lignans	152686-85-6	3	9	9	9	6910	8440	5270	2320	16900	7670	26300	18100	22600	--	--
pmc0960	544	184	543	C28H50NO7P	[M+H]+	LysoPC 20:4	Lipids	LPC	-	3	9	9	9	581	869	30100	673	1030	6970	5350	5120	5060	--	--
Lmsn006452	555	273	556	C28H28O12	[M-H]-	Phloretin-4'-O-(6''-Salicyloyl)glucoside	Flavonoids	Chalcones	-	3	9	9	9	6640	8650	12100	7760	49200	13400	21600	24900	26500	--	--
Lmhn003802	561	337	562	C26H26O14	[M-H]-	Sinapoylsinapoyltartaric acid	Phenolic acids	Phenolic acids	-	3	9	9	9	1630	2480	825	5750	37700	19800	113000	104000	99700	--	--
pmb3114	561	289	562	C30H26O11	[M-H]-	Epicatechin-epiafzelechin	Flavonoids	Flavanols	-	1	92500	99300	114000	418000	391000	418000	644000	825000	789000	379000	320000	322000	--	--
pme0432	575	285	576	C30H24O12	[M-H]-	Procyanidin A2	Tannins	Proanthocyanidins	41743-41-3	3	65800	67500	58500	218000	213000	207000	184000	240000	207000	89200	125000	107000	C10237	--
pmp000237	579	283	578	C26H26O15	[M+H]+	Apigenin-6-C-(2''-glucuronyl)xyloside	Flavonoids	Flavonoid carbonoside	-	3	68000	61700	50600	272000	189000	265000	207000	257000	240000	204000	175000	141000	--	--
pme0434	577	407	578	C30H26O12	[M-H]-	Procyanidin B2	Tannins	Proanthocyanidins	29106-49-8	1	1.7e+07	18300000	15100000	3.7e+07	30700000	35500000	3.2e+07	37700000	38600000	38400000	34700000	38300000	C17639	--
mws0836	577	425	578	C30H26O12	[M-H]-	Procyanidin B1	Tannins	Proanthocyanidins	20315-25-7	1	1750000	1670000	1010000	15700000	9790000	11600000	19500000	2.3e+07	18900000	10600000	11200000	10700000	--	--
pme0436	577	407	578	C30H26O12	[M-H]-	Procyanidin B3	Tannins	Proanthocyanidins	23567-23-9	1	2240000	2010000	1250000	21500000	13300000	15700000	2.4e+07	34200000	24700000	13700000	14600000	14500000	--	--
pmn001667	577	407	578	C30H26O12	[M-H]-	Procyanidin B4	Tannins	Proanthocyanidins	29106-51-2	1	1230000	1190000	1320000	5020000	3980000	5340000	3270000	4350000	5450000	4640000	4740000	5030000	C10238	--
pme2493	579	287	578	C27H30O14	[M+H]+	Kaempferol-3,7-O-dirhamnoside (Kaempferitrin)	Flavonoids	Flavonols	482-38-2	3	382000	402000	341000	2070000	1560000	1840000	1650000	1810000	1690000	1330000	1420000	1120000	C16981	--
pme0368	579	271	578	C27H30O14	[M+H]+	Apigenin-7-O-rutinoside (Isorhoifolin)	Flavonoids	Flavones	552-57-8	3	149000	171000	123000	667000	565000	593000	510000	577000	565000	545000	441000	468000	--	--
Lmyp004081	579	313	578	C27H30O14	[M+H]+	Isovitexin-2''-O-rhamnoside	Flavonoids	Flavonoid carbonoside	-	3	28200	16700	24300	104000	106000	79000	85100	126000	110000	66500	63500	66400	--	--
Zmhn001446	579	417	580	C28H36O13	[M-H]-	Syringaresinol-4'-O-glucoside	Lignans and Coumarins	Lignans	7374-79-0	3	35900	30800	31300	95900	71200	93800	62700	334000	199000	86600	81600	61500	C10890	--
Lmsn006753	581	273	582	C30H30O12	[M-H]-	Phloretin-4'-O-(6''-p-Coumaroyl)glucoside	Flavonoids	Chalcones	-	3	4940	2070	12500	79300	95100	102000	158000	2520000	663000	459000	495000	560000	--	--
HJN074	591	289	592	C31H28O12	[M-H]-	Procyanidin A6	Tannins	Proanthocyanidins	-	3	9	9	9	34100	24900	15500	76600	72000	65700	105000	88300	113000	--	--
Lmmp003672	593	441	592	C31H28O12	[M+H]+	8,8'-Methylenebiscatechin	Flavonoids	Flavanols	81555-08-0	3	1370	2010	3390	22500	23900	13300	48200	26500	40400	67000	54900	64300	--	--
Hmjn004446	593	285	594	C30H26O13	[M-H]-	Luteolin-7-O-(6''-caffeoyl)rhamnoside	Flavonoids	Flavones	-	3	16300	33500	28200	8540	5910	5350	8250	14000	11200	65600	63800	67400	--	--
mws1290	593	285	594	C30H26O13	[M-H]-	Kaempferol-3-O-(6''-p-Coumaroyl)glucoside (Tiliroside)	Flavonoids	Flavonols	20316-62-5	3	107000	209000	216000	40800	29600	61600	69100	43900	34900	320000	321000	349000	C17140	--
Lmyp004318	595	287	594	C30H26O13	[M+H]+	Kaempferol-3-O-(6''-p-Coumaroyl)galactoside	Flavonoids	Flavonols	-	3	96700	196000	177000	34500	24600	52200	71300	55700	49900	218000	212000	219000	--	--
mws0791	593	285	594	C28H34O14	[M-H]-	Poncirin (Isosakuranetin-7-O-neohesperidoside)*	Flavonoids	Flavanones	14941-08-3	3	121000	240000	245000	47300	27400	62800	62300	70100	35300	345000	290000	349000	C09830	--
Lmsn006267	597	273	598	C30H30O13	[M-H]-	Phloretin-4'-O-(6''-Caffeoyl)glucoside	Flavonoids	Chalcones	-	2	9	9	9	6990	10700	13600	17500	188000	58500	122000	128000	122000	--	--
pmb0665	611	465	610	C27H30O16	[M+H]+	Orientin-7-O-glucoside	Flavonoids	Flavonoid carbonoside	-	3	81000	40100	79500	13600	13600	9600	17600	48100	20100	2340000	1960000	2280000	--	--
Lmbp002336	611	303	610	C27H30O16	[M+H]+	Quercetin-3-O-(2''-O-rhamnosyl)galactoside	Flavonoids	Flavonols	-	3	8990	18000	21600	9	9	9	6760	5270	10500	62500	50200	43700	--	--
mws4134	611	306	612	C20H32N6O12S2	[M-H]-	Oxiglutatione	Amino acids and derivatives	Amino acids and derivatives	27025-41-8	3	77100	71700	249000	18400	38300	18500	33300	36800	16500	103000	89200	75800	C00127	ko00480,ko01100,ko01240
Lmsn006905	611	273	612	C31H32O13	[M-H]-	Phloretin-4'-O-(6''-Feruloyl)glucoside	Flavonoids	Chalcones	-	1	6120	5900	20200	94500	121000	131000	180000	1920000	1090000	949000	912000	906000	--	--
MWSslk030	611	303	612	C28H36O15	[M-H]-	Neohesperidin Dihydrochalcone (Nhdc)	Flavonoids	Chalcones	20702-77-6	3	14500	17300	15600	5870	4610	7130	4520	5400	3770	27000	43700	42000	--	--
MWSHY0162	627	303	626	C27H30O17	[M+H]+	Quercetin-3-O-sophoroside (Baimaside)	Flavonoids	Flavonols	18609-17-1	1	34600	63600	170000	10500	11400	2380	8110	6420	5720	1420000	1150000	1040000	C12667	ko00944
Lmgp004959	639	331	638	C29H34O16	[M+H]+	Tricin-7-O-neohesperidoside	Flavonoids	Flavones	53766-40-8	3	270000	335000	204000	43900	28900	36000	9	1610	1600	193000	188000	216000	--	--
pmb0530	664	136	663	C21H27N7O14P2	[M+H]+	Nicotinic acid adenine dinucleotide	Nucleotides and derivatives	Nucleotides and derivatives	53-84-9	2	262000	189000	301000	85200	132000	95600	167000	71100	107000	176000	156000	144000	C00003	ko00190,ko00730,ko00760,ko01100,ko01240
Lmhp008744	677	261	676	C33H56O14	[M+H]+	1-α-Linolenoyl-glycerol-2,3-di-O-glucoside	Lipids	Glycerol ester	-	3	5240	5880	12200	791	9	9	1730	2680	1640	7300	6510	7580	--	--
Lmhp008513	677	261	676	C33H56O14	[M+H]+	2-α-Linolenoyl-glycerol-1,3-di-O-glucoside	Lipids	Glycerol ester	-	3	5240	5880	12200	791	9	9	1730	2680	1640	7300	6510	7580	--	--
pmp001276	677	677	676	C33H56O14	[M+H]+	1-Linolenoyl-rac-glycerol-diglucoside	Lipids	Free fatty acids	-	3	832000	1020000	2680000	107000	90000	75900	68700	144000	93700	648000	742000	766000	--	--
Lmhp009190	679	263	678	C33H58O14	[M+H]+	2-Linoleoylglycerol-1,3-di-O-glucoside	Lipids	Glycerol ester	-	2	14100	14300	37200	3290	5750	2380	7900	9520	8310	21600	19700	21300	--	--
Lmyn006011	677	397	678	C33H58O14	[M-H]-	Gingerglycolipid B	Lipids	Glycerol ester	88168-90-5	2	13100	27300	27300	1070	1040	653	1290	3400	1320	6710	7460	6480	--	--
Lmhp009384	679	263	678	C33H58O14	[M+H]+	1-Linoleoylglycerol-2,3-di-O-glucoside	Lipids	Glycerol ester	-	3	7400	12800	18500	9	9	9	849	9	1720	5690	4600	4150	--	--
Lmgn002253	695	353	696	C31H36O18	[M-H]-	Syringoylcaffeoylquinic acid-D-glucose	Phenolic acids	Phenolic acids	-	1	6390000	8280000	7860000	2280000	3400000	3320000	2270000	2870000	2510000	4080000	3880000	4e+06	--	--
pmn001646	865	577	866	C45H38O18	[M-H]-	Procyanidin C1	Tannins	Proanthocyanidins	37064-30-5	3	1100000	1350000	1150000	2840000	2560000	2610000	2480000	3080000	2880000	3100000	3360000	3540000	C17624	--
