# Supplementary material for: Metabolic profiling of red-fleshed apple and functional characterization of MdERF072 in anthocyanin biosynthesis
Source: BMC Plant Biol. 2025 Dec 23;26:158. doi: 10.1186/s12870-025-07987-5 (PMC12837208; doi:10.1186/s12870-025-07987-5)
Supplement: Supplementary file 1 — Supplementary Material 1. [file 12870_2025_7987_MOESM1_ESM.zip › Table S4.xlsx]

## Sheet: Sheet1
Table S4 Identification of differential accumulated VOCs in red flesh cultivar
Index	Quantitative.ion	Qualitative.ion	Molecular.Weight..Da.	Formula	Compounds	Class.I	CAS	NIST_RI	RF_1	RF_2	RF_3	MF_1	MF_2	MF_3	YF_1	YF_2	YF_3	cpd_ID	kegg_map
XMW0636	85	71	268	C10H21I	1-iodo-Decane	Halogenated hydrocarbons	2050-77-3	1430	9	9	9	15900	15100	14500	8460	8790	8280	--	--
KMW0665	56	41	256	C16H32O2	Prenyl acetate	Ester	106-18-3	1790	1810	7550	2220	9	9	9	9	9	9	--	--
NMW0280	143	85	238	C15H26O2	2-Furanmethanol, tetrahydro-.alpha.,.alpha.,5-trimethyl-5-(4-methyl-3-cyclohexen-1-yl)-, [2S-[2.alpha.,5.beta.(R*)]]-	Terpenoids	26184-88-3	1660	37500	157000	129000	2080	5980	2330	5300	5570	1620	C16774	--
XMW0204	57	41	226	C16H34	Dodecane, 5,8-diethyl-	Hydrocarbons	24251-86-3	1570	30700	55500	40500	15400	22700	24200	13800	8000	7420	--	--
NMW0344	55	41	226	C14H26O2	Myristoleic Acid	Acid	544-64-9	1760	4570	31300	19900	9	9	9	9	9	9	C08322	--
XMW1417	82	67	226	C14H26O2	Hexyl hexanoate	Ester	61444-41-5	1590	27000	49700	38600	6970	12200	6690	9	9	9	--	--
KMW0630	69	41	222	C15H26O	1,6,10-Dodecatrien-3-ol, 3,7,11-trimethyl-, (E)-	Terpenoids	40716-66-3	1560	10000	14500	14100	4040	5460	3240	9	9	9	--	--
D318	177	107	220	C15H24O	.beta.-Oplopenone	Terpenoids	28305-60-4	1610	151000	106000	174000	45000	13700	16100	9	9	9	--	--
KMW0636	95	41	220	C15H24O	1H-3a,7-Methanoazulen-5-ol, octahydro-3,8,8-trimethyl-6-methylene-	Terpenoids	28231-03-0	1610	14000	13200	17300	3530	9020	5240	9	9	9	--	--
NMW0247	69	81	218	C15H22O	Furan, 3-(4,8-dimethyl-3,7-nonadienyl)-, (E)-	Terpenoids	23262-34-2	1570	37600	74900	53400	15200	31600	21300	9	9	9	C16779	--
XMW1022	107	135	218	C15H22O	3,7-Cyclodecadien-1-one, 3,7-dimethyl-10-(1-methylethylidene)-, (E,E)-	Terpenoids	6902-91-6	1690	10500	13600	19000	7790	9	9	9	9	9	C16966	--
KMW0599	74	87	214	C13H26O2	Methyl decanoate	Ester	111-82-0	1530	3550	18700	2220	9	9	9	9	9	9	--	--
D400	55	82	212	C14H28O	11-Tetradecen-1-ol, (E)-	Alcohol	35153-18-5	1670	21100	39700	39100	9	9	10800	9	9	9	--	--
D352	107	123	206	C14H22O	2-Butenal, 2-methyl-4-(2,6,6-trimethyl-1-cyclohexen-1-yl)-	Aldehyde	3155-71-3	1580	22400	23800	39500	11300	16300	6140	1730	9	9	--	--
XMW0234	119	93	204	C15H24	cis-.alpha.-Bergamotene	Terpenoids	18252-46-5	1420	4890	2980	8480	9	9	9	9	9	9	--	--
XMW0142	161	41	204	C15H24	3a,7-Methano-3aH-cyclopentacyclooctene, 1,4,5,6,7,8,9,9a-octahydro-1,1,7-trimethyl-, [3aR-(3a.alpha.,7.alpha.,9a.beta.)]-	Terpenoids	469-92-1	1440	9	9	9	17600	15100	15700	17200	9800	10400	--	--
KMW0537	81	68	204	C15H24	Cyclohexane, 1-ethenyl-1-methyl-2,4-bis(1-methylethenyl)-, (1.alpha.,2.beta.,4.beta.)-	Terpenoids	33880-83-0	1400	43600	148000	30800	6990	9590	9820	9350	4500	3840	C17094	--
NMW0200	41	69	204	C15H24	1,6,10-Dodecatriene, 7,11-dimethyl-3-methylene-	Terpenoids	77129-48-7	1460	80300	93300	55000	9	14600	9	9	9	9	C09666	ko00909
XMW0837	147	148	204	C15H24	1-(3-Methylbutyl)-2,3,5,6-tetramethylbenzene	Aromatics	116761-73-0	1580	23800	29500	34600	9870	10600	8900	9	9	9	--	--
WMW0223	41	119	204	C15H24	Cedrene	Terpenoids	11028-42-5	1420	310000	1040000	49800	9	9	9	9	9	9	--	--
XMW0471	82	105	204	C13H16O2	Ethyl 4-methylpentanoate	Ester	25152-85-6	1570	3160	12600	8280	2260	2580	1540	9	9	9	--	--
NMW0168	111	157	202	C10H18O4	Diethyl adipate	Ester	141-28-6	1390	7990	3460	22100	9	9	9	9	9	9	C14566	--
KMW0633	55	83	200	C13H28O	n-Tridecan-1-ol	Alcohol	112-70-9	1580	2450	18600	4290	9	9	9	9	9	9	C14509	--
XMW1098	71	89	200	C12H24O2	Hexyl butanoate	Ester	110-39-4	1390	713000	1620000	598000	68800	112000	103000	49400	39600	36300	--	--
KMW0534	56	57	200	C12H24O2	Ethyl 3-hydroxybutanoate	Ester	589-75-3	1390	1770000	4110000	1450000	201000	315000	297000	178000	176000	126000	--	--
WMW0110	74	87	200	C12H24O2	2-Methylpropyl butanoate	Ester	1731-86-8	1430	9	9	9	2900	3320	3870	1750	1190	1130	--	--
KMW0542	88	101	200	C12H24O2	Ethyl hexanoate	Ester	110-38-3	1400	16400	14000	24900	3710	3210	2680	3740	3070	2450	--	--
XMW0136	157	142	200	C15H20	4-Isopropyl-6-methyl-1-methylene-1,2,3,4-tetrahydronaphthalene	Terpenoids	50277-34-4	1560	157000	147000	56100	19900	27100	19200	5470	1800	2050	--	--
KMW0528	82	67	198	C12H22O2	Hexyl 2-methylbutanoate	Ester	31501-11-8	1380	243000	290000	105000	9	9	9	9	9	9	--	--
XMW0618	88	55	198	C12H22O2	(Z)-3-Hexenyl 2-methylbutanoate	Ester	67233-91-4	1390	26200	70800	30700	7830	7370	9440	3020	3390	2340	--	--
XMW1097	82	67	198	C12H22O2	2-Methylbutyl 3-methylbutanoate	Ester	84434-19-5	1390	55300	175000	47900	4750	9350	6930	4620	4320	4290	--	--
WMW0049	69	194	194	C13H22O	5,9-Undecadien-2-one, 6,10-dimethyl-, (Z)-	Ketone	3879-26-3	1440	30800	39600	46700	11500	14100	13500	12100	7910	7380	--	--
KMW0563	69	41	194	C13H22O	5,9-Undecadien-2-one, 6,10-dimethyl-, (E)-	Ketone	3796-70-1	1450	4670	6030	8450	1430	4740	2780	2190	1820	1410	--	--
D283	69	123	192	C13H20O	2-Buten-1-one, 1-(2,6,6-trimethyl-2-cyclohexen-1-yl)-, (E)-	Ketone	24720-09-0	1400	984000	2250000	785000	110000	168000	158000	78000	68200	60000	--	--
NMW0184	121	93	192	C13H20O	Ionone	Terpenoids	8013-90-9	1420	75400	208000	47100	21000	20900	23700	8430	12600	16200	C12286	--
XMW0591	57	71	184	C13H28	Nonane, 2-methyl-5-propyl-	Hydrocarbons	31081-17-1	1190	342000	106000	563000	9	9	9	9	9	9	--	--
XMW0577	57	71	184	C13H28	Nonane, 5-(2-methylpropyl)-	Hydrocarbons	62185-53-9	1190	342000	106000	563000	9	9	9	9	9	9	--	--
XMW0502	57	71	184	C13H28	Undecane, 3,8-dimethyl-	Hydrocarbons	17301-30-3	1190	342000	108000	563000	9	9	9	9	9	9	--	--
XMW0242	57	71	184	C13H28	Undecane, 3,9-dimethyl-	Hydrocarbons	17301-31-4	1190	342000	106000	563000	9	9	9	9	9	9	--	--
NMW0113	69	41	184	C11H20O2	6-Octen-1-ol, 3,7-dimethyl-, formate	Terpenoids	105-85-1	1280	149000	150000	185000	40000	64400	88700	9	9	9	C12295	--
XMW0693	69	41	182	C11H18O2	Ethyl 2-methylbutanoate	Ester	2349-14-6	1320	2770000	1160000	2820000	9	9	9	9	9	9	--	--
KMW0411	93	41	182	C11H18O2	2-Methylbutyl 2-methylbutanoate	Ester	115-99-1	1220	20900	39200	14300	9	9	9	9	9	9	--	--
XMW0456	107	122	180	C12H20O	5,8-Decadien-2-one, 5,9-dimethyl-, (E)-	Ketone	130876-99-2	1320	143000	48000	136000	7450	4770	7510	6740	5780	6900	--	--
XMW0280	94	77	180	C10H12O3	2-Methylbutyl Acetate	Ester	13183-16-9	1340	9300000	3290000	9890000	9	9	9	9	9	9	--	--
XMW0953	91	92	178	C11H14O2	Ethyl 3-methylbutanoate	Ester	4606-15-9	1330	398000	145000	420000	9	9	9	9	9	9	--	--
XMW1102	131	103	174	C11H10O2	(E)-2-Hexenyl acetate	Ester	17719-70-9	1360	44200	65000	37500	4830	4520	4360	4720	3400	3800	--	--
D422	69	55	172	C11H24O	Undecanol-5	Alcohol	37493-70-2	1290	28400	39500	45100	8240	12000	9170	6090	3230	5200	--	--
D289	103	85	172	C10H20O2	3-Methylbutyl 2-methylbutanoate	Ester	25415-62-7	1110	38200	42000	89700	12800	30900	19700	9	9	9	--	--
XMW0529	95	93	172	C10H17Cl	Bicyclo[2.2.1]heptane, 2-chloro-1,7,7-trimethyl-, (1R-endo)-	Terpenoids	30462-53-4	1120	38100	79500	37200	9	9	9	9	9	9	--	--
NMW0004	71	67	170	C10H18O2	1-methyl-4-(1-methylethenyl)-1,2-Cyclohexanediol	Terpenoids	1946-00-5	1320	26200000	8910000	27700000	57100	75700	98700	31100	30300	33100	C18020	--
XMW0775	70	55	168	C12H24	1-Undecene, 9-methyl-	Hydrocarbons	74630-41-4	1150	9	9	9	204000	235000	2280000	7780	8330	2230	--	--
WMW0122	69	55	168	C11H20O	1-Undecyn-4-ol	Alcohol	22127-86-2	1280	149000	150000	185000	40000	64400	88700	9	9	9	--	--
D110	71	99	168	C10H16O2	Bicyclo[3.1.1]heptan-3-one, 2-hydroxy-2,6,6-trimethyl-	Ketone	10136-65-9	1260	117000	142000	72200	31000	47600	36300	9	9	9	--	--
XMW0954	109	67	168	C10H16O2	Cyclopropanecarboxylic Acid, 2,2-dimethyl-3-(2-methyl-1-propenyl)-, (1R-trans)-	Terpenoids	4638-92-0	1280	3680	2290	6100	9	9	9	9	9	9	C09842	--
XMW1473	98	126	168	C10H16O2	2-Cyclohexen-1-one, 4-hydroxy-3-methyl-6-(1-methylethyl)-, trans-	Ketone	55955-53-8	1430	9	9	9	5400	5520	4980	4430	3670	4520	--	--
XMW0068	69	41	166	C11H18O	2,7-Nonadien-5-one, 4,6-dimethyl-	Ketone	74630-80-1	1140	3750	8900	8620	1350	3600	2040	9	9	9	--	--
XMW0794	79	91	162	C12H18	1,5-Cyclooctadiene, 3-(1-methyl-2-propenyl)-	Hydrocarbons	16538-88-8	1210	61200	118000	31800	9	9	9	9	9	9	--	--
XMW1077	117	99	162	C7H14O4	1,3-Dioxolane-2,2-diethanol	Alcohol	5694-95-1	1400	4890000	11200000	3820000	544000	850000	788000	385000	338000	3e+05	--	--
NMW0246	162	131	162	C10H10O2	trans-4-MethoxycinnamAldehyde	Aldehyde	24680-50-0	1570	1290	1090	1820	9	417	9	9	9	9	C10475	--
NMW0243	162	161	162	C10H10O2	4-MethoxycinnamAldehyde	Aldehyde	1963-36-6	1570	1210	1090	1820	9	417	9	9	9	9	C10475	--
w32	98	70	158	C9H18O2	Hexyl acetate	Ester	112-06-1	1110	13800	22200	12700	1950	1080	4000	2370	1080	5560	--	--
KMW0229	117	99	158	C9H18O2	Isobutyl 2-methylbutanoate	Ester	2311-46-8	1030	7520	9010	7430	3270	3340	4730	3900	3140	2960	--	--
KMW0283	117	99	158	C9H18O2	Hexyl formate	Ester	626-77-7	1100	246000	520000	130000	578000	808000	1050000	18900	9560	20700	--	--
XMW1127	56	70	158	C9H18O2	Decyl acetate	Ester	112-32-3	1110	28100	47400	29200	5430	1700	9440	5360	1780	11100	--	--
XMW1087	99	71	158	C7H10O4	2(3H)-Furanone, 5-(acetyloxy)dihydro-5-methyl-	Heterocyclic compound	57681-51-3	1230	82100	154000	129000	39100	77900	60700	5600	3480	4860	--	--
KMW0430	69	41	156	C10H20O	Citronellol	Terpenoids	106-22-9	1230	1090000	2030000	1730000	556000	1020000	837000	74700	45100	66200	--	--
KMW0615	99	42	156	C9H16O2	2(3H)-Furanone, 5-butyldihydro-4-methyl-, cis-	Heterocyclic compound	55013-32-6	1340	9	9	9	3230	2870	3650	2150	1890	2290	--	--
XMW0527	139	93	154	C10H18O	2-Cyclohexen-1-ol, 1-methyl-4-(1-methylethyl)-, cis-	Alcohol	29803-82-5	1120	45500	31200	72600	7100	3730	1570	3650	2660	906	--	--
KMW0439	69	41	154	C10H18O	2,6-Octadien-1-ol, 3,7-dimethyl-, (Z)-	Terpenoids	106-25-2	1230	1090000	2030000	1730000	556000	1020000	837000	74700	45100	66200	C09871	--
KMW0299	139	69	154	C10H18O	trans-Rose oxide	Terpenoids	876-18-6	1120	49100	34400	81900	9910	3790	1570	3940	2640	1560	--	--
w02	41	55	154	C10H18O	2,4-Decadien-1-ol	Alcohol	14507-02-9	1270	117000	126000	125000	16500	27300	44500	9	9	9	--	--
D348	68	67	154	C10H18O	Cyclobutaneethanol, 1-methyl-2-(1-methylethenyl)-, cis-	Alcohol	30820-22-5	1180	43900	16200	76200	9	9	9	9	9	9	--	--
KMW0460	69	41	154	C10H18O	Geraniol	Terpenoids	106-24-1	1260	293000	307000	204000	9	9	9	9	9	9	C01500	ko00902,ko01100,ko01110
KMW0310	137	109	152	C10H16O	2-Cyclohexen-1-ol, 1-methyl-4-(1-methylethenyl)-, trans-	Alcohol	7212-40-0	1120	4920	3300	7540	1750	1460	1350	623	753	955	--	--
KMW0446	69	41	152	C10H16O	Citral	Terpenoids	5392-40-5	1270	149000	150000	186000	40000	64400	88500	9	9	9	C01499	ko01110
D329	79	81	152	C10H16O	Myroxide	Terpenoids	28977-57-3	1140	17400	15900	14100	3090	3620	11900	9	9	9	--	--
XMW0209	79	91	152	C10H16O	1,4-Cyclohexadiene-1-methanol, 4-(1-methylethyl)-	Alcohol	22539-72-6	1330	2480000	854000	2530000	9	9	9	9	9	9	--	--
XMW0766	81	67	152	C10H16O	Cyclohexanone, 5-methyl-2-(1-methylethylidene)-	Terpenoids	15932-80-6	1210	346000	639000	184000	10500	7450	8160	14000	7340	6810	--	--
NMW0084	79	91	152	C10H16O	(-)-Myrtenol	Terpenoids	19894-97-4	1210	54500	106000	23200	9	9	9	9	9	9	C11938	ko00903
D186	109	84	152	C10H16O	trans-Carveol	Terpenoids	1197-07-5	1220	41800	71900	17100	6830	3030	3120	4580	3740	3530	C00964	ko00902,ko00903,ko01110
XMW0722	96	68	152	C9H12O2	1-Cyclohexene-1-carboxAldehyde, 5,5-dimethyl-3-oxo-	Aldehyde	56621-35-3	1290	2670	8750	2120	9	9	9	9	9	9	--	--
KMW0469	137	152	152	C9H12O2	Phenol, 4-ethyl-2-methoxy-	Phenol	2785-89-9	1280	29400	28500	38400	7930	14300	20100	9	9	9	--	--
XMW0734	137	152	152	C8H8O3	Ethanone, 1-(2,4-dihydroxyphenyl)-	Ketone	89-84-9	1280	28600	28200	37500	8040	14200	19300	9	9	9	C03663	--
D453	47	45	152	C4H8O2S2	p-Dithiane-2,5-diol	Alcohol	40018-26-6	1320	972000	359000	1020000	809	1350	1350	2360	2240	889	--	--
XMW0773	45	46	151	C4H9NO5	Ethanol, 2-(2-hydroxyethoxy)-, 1-nitrate	Alcohol	20633-16-3	1200	62600	133000	48100	9520	19900	17400	14900	6580	16800	--	--
XMW0932	93	79	150	C11H18	3-Nonen-5-yne, 4-ethyl-, (Z)-	Hydrocarbons	74744-26-6	1120	22100	48700	25900	2270	3690	3080	9	9	9	--	--
XMW0690	93	150	150	C11H18	Cyclohexene, 2,4-dimethyl-1-(1-methylethenyl)-	Hydrocarbons	56763-60-1	1110	122000	174000	124000	9	9	9	9	9	9	--	--
XMW0938	93	79	150	C11H18	3-Nonen-5-yne, 4-ethyl-, (E)-	Hydrocarbons	74744-60-8	1120	22100	48700	25900	1940	3650	2930	9	9	9	--	--
KMW0379	93	106	149	C10H15N	Pyridine, 2-pentyl-	Heterocyclic compound	2294-76-0	1200	11700	7820	10800	9	9	9	41300	20500	60200	--	--
KMW0395	148	147	148	C10H12O	Estragole	Aromatics	140-67-0	1200	1390000	806000	1290000	81300	110000	88300	5360000	2390000	8190000	C10452	ko00940
XMW1323	120	91	148	C9H8O2	2(3H)-Benzofuranone, 3-methyl-	Heterocyclic compound	32267-71-3	1330	30500	11200	34700	9	9	9	9	9	9	--	--
XMW0533	147	148	148	C9H8S	3-Methylbenzothiophene	Heterocyclic compound	1455-18-1	1320	885	1390	6310	9	9	9	9	9	9	--	--
D357	58	43	145	C7H15NO2	(Z)-3-Hexenyl isovalerate	Ester	32188-28-6	869	38600	36800	44900	8800	12700	9810	11800	4210	9770	--	--
D447	102	74	144	C8H16O2	2-Phenylethyl 2-methylbutanoate	Ester	39255-32-8	941	21300	26000	22100	33400	76500	77800	371	256	1050	--	--
XMW1291	87	59	144	C8H16O2	1,3-Dioxolane, 4-methyl-2-(2-methylpropyl)-	Heterocyclic compound	18433-93-7	940	70200	84900	82300	103000	244000	246000	1050	856	852	--	--
XMW0888	85	103	144	C8H16O2	Isopropyl 2-methylbutanoate	Ester	557-00-6	946	258000	305000	270000	395000	918000	945000	3240	2400	2860	--	--
D417	82	67	142	C8H14O2	Ethyl 2-hydroxy-4-methylpentanoate	Ester	3681-82-1	1010	581000	459000	463000	6980	7770	15300	112000	48000	135000	--	--
XMW0638	71	43	142	C8H14O2	2,3'-Bifuran, octahydro-	Heterocyclic compound	73373-15-6	1080	33000	26000	46200	28600	11000	9880	9	9	9	--	--
KMW0407	81	41	138	C9H14O	2,4-Nonadienal, (E,E)-	Aldehyde	5910-87-2	1220	346000	640000	185000	10500	6160	7260	10300	7280	6870	--	--
KMW0172	93	121	136	C10H16	Camphene	Terpenoids	79-92-5	953	14900	11600	18600	5190	7260	5140	5250	3570	3330	C06076	--
XMW0019	121	136	136	C8H8O2	Acetophenone, 4'-hydroxy-	Ketone	99-93-4	1460	42700	49800	30200	9	9	9	9	9	9	C10700	ko01100
XMW0659	91	92	134	C10H14	Benzene, n-butyl-	Aromatics	104-51-8	1050	6580	4810	11300	1380	3040	1430	9	9	9	C18150	--
NMW0118	104	132	132	C9H8O	1H-Inden-1-one, 2,3-dihydro-	Ketone	83-33-0	1290	3210	4060	5380	9	9	9	9	9	9	C01504	--
KMW0194	45	55	130	C8H18O	2-Octanol	Alcohol	123-96-6	998	79800	84800	1e+05	76400	23900	19800	17100	12700	7660	--	--
D258	74	43	130	C7H14O2	Butyl 2-methylbutanoate	Ester	2412-80-8	881	1750000	1680000	1170000	398000	369000	662000	306000	266000	3e+05	--	--
XMW0101	101	70	130	C7H14O2	1-Ethylpropyl acetate	Ester	620-11-1	793	2150000	418000	2570000	41700	82700	81000	4380	2840	4390	--	--
XMW1304	115	69	130	C7H14O2	1,3-Dioxane, 2,4,6-trimethyl-, (2.alpha.,4.alpha.,6.alpha.)-	Heterocyclic compound	19145-91-6	881	59300	57900	38400	13600	13500	21800	9990	9090	9010	--	--
KMW0106	70	55	130	C7H14O2	2-Methylbutyl acetate	Ester	624-41-9	880	1.3e+07	12400000	8750000	2980000	2740000	4940000	2290000	1960000	2220000	--	--
XMW0446	98	42	129	C6H11NO2	2,4-Dimethyl-2-oxazoline-4-methanol	Heterocyclic compound	39986-37-3	1030	9470	8620	10100	43100	187000	263000	4640	3690	3550	--	--
NMW0099	129	102	129	C9H7N	Quinoline	Heterocyclic compound	91-22-5	1240	348000	648000	554000	172000	324000	266000	24200	14700	20300	C06413	--
XMW0274	129	101	129	C5H7NO3	3-Acetyl-2-oxo-1,3-oxazolidine	Heterocyclic compound	1432-43-5	1170	15300	6240	19700	9	9	9	9	9	9	--	--
XMW0411	71	68	128	C8H16O	Cyclohexanol, 2,6-dimethyl-	Alcohol	5337-72-4	1110	71200	73100	159000	33200	41800	31700	30800	19500	24000	--	--
XMW0648	57	71	128	C8H16O	3-Hexanone, 2,2-dimethyl-	Ketone	5405-79-8	868	875000	858000	1e+06	210000	310000	228000	242000	82300	225000	--	--
NMW0766	55	56	128	C7H12O2	Butyl acetate	Ester	141-32-2	861	5060000	4630000	5520000	1230000	1640000	1300000	1400000	480000	1310000	C10921	--
XMW0039	69	82	126	C8H14O	Cycloheptanone, 3-methyl-	Ketone	933-17-5	1070	155000	362000	143000	20100	19400	35200	12600	6670	9710	--	--
NMW0183	95	77	124	C7H8O2	Benzenemethanol, 4-hydroxy-	Alcohol	623-05-2	1430	663000	2220000	125000	6690	1790	17300	9	9	9	C17467	--
XMW1216	87	101	118	C4H10N2O2	Diazene, 2-methoxy-1-propyl-, 1-oxide	Nitrogen compounds	110655-50-0	886	104000	98700	69200	22600	20800	38000	19100	20000	18000	--	--
KMW0103	59	69	116	C7H16O	3-Heptanol	Alcohol	589-82-2	877	42200	40500	28400	9920	9500	16500	7960	6500	7290	--	--
NMW0787	57	74	116	C6H12O2	4-methyl-Pentanoic Acid	Acid	646-07-1	949	210000	245000	216000	326000	761000	777000	3470	2350	2380	C21399	--
XMW0310	85	41	116	C6H12O2	2H-Pyran-2-methanol, tetrahydro-	Heterocyclic compound	100-72-1	992	4810	4040	7220	2720	2160	2000	1310	771	939	--	--
KMW0074	71	88	116	C6H12O2	Ethyl butanoate	Ester	105-54-4	804	14700000	2900000	1.7e+07	899000	1140000	758000	744000	520000	605000	--	--
D308	41	74	116	C6H12S	Allyl Sulfur compounds	Sulfur compounds	27817-67-0	871	2420000	2380000	2840000	598000	887000	632000	690000	241000	654000	--	--
KMW0152	115	41	115	C5H9NS	Butane, 1-isothiocyanato-	Others	592-82-5	955	8130	10300	8640	13900	31200	30900	9	9	9	--	--
WMW0103	67	68	114	C7H14O	3-Methyl-2-buten-1-ol (Prenol)	Alcohol	766-00-7	1000	941000	731000	747000	8270	7370	10200	177000	74100	218000	--	--
NMW0767	45	41	114	C6H10S	Diallyl Sulfur compounds	Sulfur compounds	592-88-1	861	182000	178000	212000	46400	66400	51600	54800	18900	51100	C08370	--
XMW0765	68	67	112	C7H12O	4-Heptenal	Aldehyde	62238-34-0	899	26700	18700	22100	1870	3410	1610	2140	1850	4370	--	--
KMW0126	108	42	108	C6H8N2	Pyrazine, 2,6-dimethyl-	Heterocyclic compound	108-50-9	917	25000	21100	31400	2870	3770	5130	3740	4400	2990	--	--
XMW0520	58	104	104	CH4N4O2	Nitroguanidine	Nitrogen compounds	556-88-7	1390	35700	78600	33700	4290	6440	5210	3100	3100	2010	--	--
KMW0426	103	76	103	C7H5N	Benzonitrile	Nitrogen compounds	100-47-0	984	9	9	9	8400	3310	5550	15400	10900	1730	C09814	--
KMW0102	56	43	102	C6H14O	1-Hexanol	Alcohol	111-27-3	868	11600000	11400000	13700000	2830000	4170000	2940000	3270000	1130000	3070000	--	--
D247	60	101	101	C4H7NS	Thiazole, 4,5-dihydro-2-methyl-	Heterocyclic compound	2346-00-1	878	38300	36300	25200	9170	8060	13400	6530	5450	6490	--	--
XMW0001	57	82	100	C6H12O	Cyclohexanol	Alcohol	108-93-0	880	1080000	1050000	717000	247000	228000	412000	177000	166000	177000	C00854	--
XMW1116	67	41	100	C6H12O	(Z)-3-Hexenol	Alcohol	928-92-7	883	72200	69700	49200	16300	16400	27200	13400	11000	13400	--	--
KMW0225	41	67	100	C6H12O	(E)-3-Hexenol	Alcohol	928-97-2	852	3610000	2560000	3790000	1230000	1240000	601000	1600000	1020000	1870000	--	--
KMW0088	41	42	98.1	C6H10O	2-Hexenal, (E)-	Aldehyde	6728-26-3	854	3610000	2560000	3770000	1230000	1210000	727000	1580000	1090000	1670000	C08497	--
XMW0085	69	41	98.1	C6H10O	1-Propanone, 1-cyclopropyl-	Ketone	6704-19-4	756	10400	8790	17000	2730	5800	3250	5490	3770	5490	--	--
XMW0103	97	98	98	C5H6S	Thiophene, 3-methyl-	Heterocyclic compound	616-44-4	786	13900	9030	16000	5270	4980	1850	6200	4350	6030	--	--
