# Supplementary material for: Metabolic profiling of red-fleshed apple and functional characterization of MdERF072 in anthocyanin biosynthesis
Source: BMC Plant Biol. 2025 Dec 23;26:158. doi: 10.1186/s12870-025-07987-5 (PMC12837208; doi:10.1186/s12870-025-07987-5)
Supplement: Supplementary file 1 — Supplementary Material 1. [file 12870_2025_7987_MOESM1_ESM.zip › Table S5.xlsx]

## Sheet: Sheet1
Table S5 The quality of RNA-seq
Sample	Raw Reads	Clean Reads	Clean Base(G)	Error Rate(%)	Q20(%)	Q30(%)	GC Content(%)	Reads mapped	Unique mapped
RF_1	45247056	42912388	6.44	0.03	96.71	91.51	47.44	37519877(87.83%)	36201057(84.74%)
RF_2	45857694	43441082	6.52	0.03	96.91	91.87	47.58	38560504(88.55%)	37575397(86.28%)
RF_3	48735528	46172588	6.93	0.03	97.11	92.26	47.35	39900274(91.24%)	38564903(88.19%)
MF_1	44883522	42718216	6.41	0.03	97.05	92.16	47.69	38958118(90.79%)	37664666(87.77%)
MF_2	45833408	43548836	6.53	0.03	97	92.02	47.41	39453508(90.82%)	38413603(88.43%)
MF_3	46060554	43729656	6.56	0.03	96.89	91.84	47.99	42182215(91.36%)	40601812(87.93%)
YF_1	45131102	42166198	6.32	0.03	96.9	91.84	47.11	36709371(87.06%)	35499441(84.19%)
YF_2	46307686	43170378	6.48	0.03	96.74	91.5	47.18	39021090(90.39%)	37624818(87.15%)
YF_3	52188038	50259168	7.54	0.03	96.58	91.16	46.92	45121390(89.78%)	43640059(86.83%)
