# Supplementary material for: Metabolic profiling of red-fleshed apple and functional characterization of MdERF072 in anthocyanin biosynthesis
Source: BMC Plant Biol. 2025 Dec 23;26:158. doi: 10.1186/s12870-025-07987-5 (PMC12837208; doi:10.1186/s12870-025-07987-5)
Supplement: Supplementary file 1 — Supplementary Material 1. [file 12870_2025_7987_MOESM1_ESM.zip › Table S6.xlsx]

## Sheet: Sheet1
Table S6 Annotation of the RNA-seq data
ID	RF_1_fpkm	RF_2_fpkm	RF_3_fpkm	MF_1_fpkm	MF_2_fpkm	MF_3_fpkm	YF_1_fpkm	YF_2_fpkm	YF_3_fpkm	RF_1_count	RF_2_count	RF_3_count	MF_1_count	MF_2_count	MF_-3_count	YF_1_count	YF_2_count	YF_3_count	chr	start	end	strand	gene_name	gene_description	KEGG	KEGG pathway	NR	Swissprot	Tremble	KOG	GO	Pfam	TF-Family	TF-Category	TF-Classification
ABI3L1	0.03	0	0.02	0	0	0	0	0.03	0.02	1	0	1	0	0	0	0	1	1	NC_041795.1	23783726	23785981	+	ABI3L1	B3 domain-containing transcription factor NGA1-like	K09287 RAV-like factor | (RefSeq) hypothetical protein (A)	--	PREDICTED: B3 domain-containing transcription factor NGA1-like isoform X1 [Malus domestica]	Y3209_ORYSJ RecName: Full=B3 domain-containing protein Os03g0120900;	A0A498JH80_MALDO RecName: Full=TF-B3 domain-containing protein {ECO:0000259|PROSITE:PS50863};	At2g46870	--	PF02362.21:B3 DNA binding domain	B3	TF	B3->B3
ABI3L3	23.74	21.66	18.41	19.25	20.13	16.36	21.46	24.67	21.06	1482	1387	1233	1155	1254	1046	1260	1525	1503	NC_041792.1	26638283	26643870	-	ABI3L3	B3 domain-containing transcription repressor VAL2-like	K09287 RAV-like factor | (RefSeq) AP2/ERF and B3 domain-containing protein Os01g0141000-like (A)	--	B3 domain-containing transcription repressor VAL2-like [Malus domestica]	Y7797_ORYSJ RecName: Full=B3 domain-containing protein Os07g0679700;	A0A498K1W5_MALDO SubName: Full=Uncharacterized protein {ECO:0000313|EMBL:RXI01571.1};	At2g30470	GO:0005634,nucleus; GO:0003677,DNA binding; GO:0008270,zinc ion binding; GO:0003674,molecular_function; GO:0003676,nucleic acid binding; GO:0005488,binding; GO:0097159,organic cyclic compound binding; GO:1901363,heterocyclic compound binding; GO:0046872,metal ion binding; GO:0043167,ion binding; GO:0043169,cation binding; GO:0046914,transition metal ion binding; GO:0005622,intracellular; GO:00055…	PF02362.21:B3 DNA binding domain	B3	TF	B3->B3
ACBP2	126.43	175.13	59.39	241.2	293.43	334.54	237.91	165.99	171.89	1822	2589	918	3340	4219	4939	3224	2369	2832	NC_041794.1	2080709	2083578	+	ACBP2	acyl-CoA-binding protein	K08762 diazepam-binding inhibitor (GABA receptor modulator, acyl-CoA-binding protein) | (RefSeq) ACBP2; acyl-CoA-binding protein (A)	--	PREDICTED: acyl-CoA-binding protein isoform X1 [Malus domestica]	ACBP_RICCO RecName: Full=Acyl-CoA-binding protein; Short=ACBP;	A0A498JMC1_MALDO RecName: Full=ACB domain-containing protein {ECO:0000259|PROSITE:PS51228};	At1g31812	GO:0000062,fatty-acyl-CoA binding; GO:0008289,lipid binding; GO:0000166,nucleotide binding; GO:0003674,molecular_function; GO:0005488,binding; GO:0017076,purine nucleotide binding; GO:0030554,adenyl nucleotide binding; GO:0032553,ribonucleotide binding; GO:0032555,purine ribonucleotide binding; GO:0032559,adenyl ribonucleotide binding; GO:0033218,amide binding; GO:0036094,small molecule binding; …	PF00887.19:Acyl CoA binding protein	--	--	--
ALF2	1.57	1.2	2.43	8.05	7.85	6.49	7.01	9.82	9.17	33	26	55	163	165	140	139	205	221	NC_041803.1	3621897	3624900	+	ALF2	PHD finger protein ALFIN-LIKE 4	K24083 abhydrolase domain-containing protein 13 [EC:3.-.-.-] | (RefSeq) protein bem46-like isoform X1 (A)	--	PREDICTED: pentatricopeptide repeat-containing protein At5g65560-like [Pyrus x bretschneideri]	ALFL5_ARATH RecName: Full=PHD finger protein ALFIN-LIKE 5; Short=Protein AL5;	D9ZIL5_MALDO SubName: Full=ALF domain class transcription factor {ECO:0000313|EMBL:ADL36568.1};	At5g26210	GO:0005634,nucleus; GO:0003677,DNA binding; GO:0042393,histone binding; GO:0046872,metal ion binding; GO:0003712,transcription coregulator activity; GO:0003714,transcription corepressor activity; GO:0000976,transcription regulatory region sequence-specific DNA binding; GO:0006325,chromatin organization; GO:0009651,response to salt stress; GO:0009414,response to water deprivation; GO:0003674,molec…	PF12165.8:Alfin	Alfin-like	TF	Alfin-like
ALF3	70.28	61.03	76.83	67.1	66.1	64.18	76	73.8	86.72	1427	1271	1673	1309	1339	1335	1451	1484	2013	NC_041805.1	17714266	17718645	+	ALF3	PHD finger protein ALFIN-LIKE 4-like	K24083 abhydrolase domain-containing protein 13 [EC:3.-.-.-] | (RefSeq) protein bem46-like isoform X1 (A)	--	PREDICTED: PHD finger protein ALFIN-LIKE 4-like isoform X2 [Malus domestica]	ALFL4_ARATH RecName: Full=PHD finger protein ALFIN-LIKE 4; Short=Protein AL4;	A0A498HAW2_MALDO RecName: Full=PHD-type domain-containing protein {ECO:0000259|PROSITE:PS50016};	At5g26210	GO:0005829,cytosol; GO:0005634,nucleus; GO:0046872,metal ion binding; GO:0035064,methylated histone binding; GO:0003712,transcription coregulator activity; GO:0000976,transcription regulatory region sequence-specific DNA binding; GO:0006325,chromatin organization; GO:0006355,regulation of transcription, DNA-templated; GO:0003674,molecular_function; GO:0005488,binding; GO:0043167,ion binding; GO:0…	PF12165.8:Alfin	PHD	TR	PHD
ALF5	9.61	9.62	8.52	1.39	1.64	2.02	4.12	3.22	3.09	223	229	212	31	38	48	90	74	82	NC_041789.1	26249373	26252466	+	ALF5	PHD finger protein ALFIN-LIKE 2-like	K24083 abhydrolase domain-containing protein 13 [EC:3.-.-.-] | (RefSeq) protein bem46-like isoform X1 (A)	--	PHD finger protein ALFIN-LIKE 2-like [Malus domestica]	ALFL1_ARATH RecName: Full=PHD finger protein ALFIN-LIKE 1; Short=Protein AL1;	D9ZIL7_MALDO SubName: Full=ALF domain class transcription factor {ECO:0000313|EMBL:ADL36570.1};	At5g05610	GO:0005634,nucleus; GO:0046872,metal ion binding; GO:0035064,methylated histone binding; GO:0003712,transcription coregulator activity; GO:0000976,transcription regulatory region sequence-specific DNA binding; GO:0006325,chromatin organization; GO:0006355,regulation of transcription, DNA-templated; GO:0003674,molecular_function; GO:0005488,binding; GO:0043167,ion binding; GO:0043169,cation bindin…	PF12165.8:Alfin	Alfin-like	TF	Alfin-like
ALF6	3.73	4.16	4.4	4.83	5.35	5.26	5.55	7.51	5.71	193	221	244	240	276	279	270	385	338	NC_041790.1	6763366	6770343	-	ALF6	PHD finger protein ALFIN-LIKE 4	K24083 abhydrolase domain-containing protein 13 [EC:3.-.-.-] | (RefSeq) protein bem46-like isoform X1 (A)	--	protein bem46-like isoform X1 [Durio zibethinus]	WAV2_ARATH RecName: Full=Alpha/beta hydrolase domain-containing protein WAV2 {ECO:0000305}; EC=3.-.-.- {ECO:0000305}; AltName: Full=Protein WAVY GROWTH 2 {ECO:0000303|PubMed:15659627};	A0A6A6KEF4_HEVBR RecName: Full=PHD-type domain-containing protein {ECO:0000259|PROSITE:PS50016};	At5g20520	GO:0005783,endoplasmic reticulum; GO:0016021,integral component of membrane; GO:0016020,membrane; GO:0019866,organelle inner membrane; GO:0005886,plasma membrane; GO:0008474,palmitoyl-(protein) hydrolase activity; GO:0008236,serine-type peptidase activity; GO:0048364,root development; GO:0003674,molecular_function; GO:0003824,catalytic activity; GO:0016787,hydrolase activity; GO:0016788,hydrolase…	PF12165.8:Alfin	Alfin-like	TF	Alfin-like
AMY10	77.78	111.29	54.77	117.77	90.42	101.15	135.77	146.96	168.35	4894	7183	3696	7120	5676	6520	8033	9157	12109	NC_041801.1	5526575	5533371	-	AMY10	alpha-amylase 3%2C chloroplastic-like	K01176 alpha-amylase [EC:3.2.1.1] | (RefSeq) AMY10; alpha-amylase 3, chloroplastic-like (A)	ko00500: Starch and sucrose metabolism; ko01100: Metabolic pathways; ko01110: Biosynthesis of secondary metabolites	alpha-amylase 3, chloroplastic-like [Malus domestica]	AMY3_ARATH RecName: Full=Alpha-amylase 3, chloroplastic {ECO:0000303|PubMed:15637061}; Short=AtAMY3 {ECO:0000303|PubMed:15637061}; EC=3.2.1.1 {ECO:0000269|PubMed:24089528}; AltName: Full=1,4-alpha-D-glucan glucanohydrolase; Flags: Precursor;	Q5BLY3_MALDO RecName: Full=1,4-alpha-D-glucan glucanohydrolase {ECO:0000256|ARBA:ARBA00021256}; EC=3.2.1.1 {ECO:0000256|ARBA:ARBA00012595};	At1g69830_2	GO:0009507,chloroplast; GO:0009570,chloroplast stroma; GO:0004556,alpha-amylase activity; GO:0103025,alpha-amylase activity (releasing maltohexaose); GO:0005509,calcium ion binding; GO:0005983,starch catabolic process; GO:0003674,molecular_function; GO:0003824,catalytic activity; GO:0004553,hydrolase activity, hydrolyzing O-glycosyl compounds; GO:0016160,amylase activity; GO:0016787,hydrolase act…	PF07821.12:Alpha-amylase C-terminal beta-sheet domain	--	--	--
AP2D11	492.46	732.1	337.21	198.8	217.88	204.96	219.67	200.47	217.41	18343	27973	13471	7115	8097	7821	7694	7395	9258	NC_041805.1	14179917	14183025	-	AP2D11	ethylene-responsive transcription factor RAP2-12-like	K09286 EREBP-like factor | (RefSeq) AP2D11; ethylene-responsive transcription factor RAP2-12-like (A)	--	ethylene-responsive transcription factor RAP2-12-like [Malus domestica]	RAP22_ARATH RecName: Full=Ethylene-responsive transcription factor RAP2-2; Short=AtRAP2.2; AltName: Full=Protein RELATED TO APETALA2 2;	D5L0Z5_MALDO SubName: Full=AP2 domain class transcription factor {ECO:0000313|EMBL:ADE41104.1};	At3g14230	GO:0005634,nucleus; GO:0003700,DNA-binding transcription factor activity; GO:0000976,transcription regulatory region sequence-specific DNA binding; GO:0009873,ethylene-activated signaling pathway; GO:0010468,regulation of gene expression; GO:0001666,response to hypoxia; GO:0140110,transcription regulator activity; GO:0003674,molecular_function; GO:0001067,regulatory region nucleic acid binding; G…	PF00847.20:AP2 domain	AP2/ERF-ERF	TF	AP2/ERF->AP2/ERF-ERF
AP2D14	0.85	1.08	0.79	1.74	1.35	1.66	2.77	1.95	1.28	29	38	29	57	46	58	89	66	50	NC_041794.1	34882299	34884527	+	AP2D14	ethylene-responsive transcription factor CRF6-like	K13434 pathogenesis-related genes transcriptional activator PTI6 | (RefSeq) pathogenesis-related genes transcriptional activator PTI6-like (A)	ko04626: Plant-pathogen interaction	PREDICTED: ethylene-responsive transcription factor CRF6-like isoform X1 [Malus domestica]	EF118_ARATH RecName: Full=Ethylene-responsive transcription factor ERF118;	A0A498JNV0_MALDO RecName: Full=AP2/ERF domain-containing protein {ECO:0000259|PROSITE:PS51032};	At1g68550	GO:0005634,nucleus; GO:0003700,DNA-binding transcription factor activity; GO:0000976,transcription regulatory region sequence-specific DNA binding; GO:0009873,ethylene-activated signaling pathway; GO:0140110,transcription regulator activity; GO:0003674,molecular_function; GO:0001067,regulatory region nucleic acid binding; GO:0003676,nucleic acid binding; GO:0003677,DNA binding; GO:0003690,double-…	PF00847.20:AP2 domain	AP2/ERF-ERF	TF	AP2/ERF->AP2/ERF-ERF
AP2D43	8.02	7.3	10.34	7.44	6.72	7.05	6.73	7.88	9.2	440	411	608	392	368	396	347	428	577	NC_041796.1	21416145	21419895	+	AP2D43	protein_coding	K13459 disease resistance protein RPS2 | (RefSeq) probable disease resistance protein At1g52660 (A)	ko04626: Plant-pathogen interaction	PREDICTED: TMV resistance protein N [Malus domestica]	RPV1_VITRO RecName: Full=Disease resistance protein RPV1 {ECO:0000305}; AltName: Full=NAD(+) hydrolase RPV1; EC=3.2.2.6 {ECO:0000305|PubMed:31439792}; AltName: Full=Resistance to Plasmopara viticola protein {ECO:0000303|PubMed:24033846}; Short=MrRVP1 {ECO:0000303|PubMed:24033846};	A0A540MVN3_MALBA SubName: Full=Uncharacterized protein {ECO:0000313|EMBL:TQE02867.1};	At5g17680	GO:0005737,cytoplasm; GO:0005634,nucleus; GO:0043531,ADP binding; GO:0050135,NAD(P)+ nucleosidase activity; GO:0061809,NAD+ nucleotidase, cyclic ADP-ribose generating; GO:0042803,protein homodimerization activity; GO:0050832,defense response to fungus; GO:0043068,positive regulation of programmed cell death; GO:0007165,signal transduction; GO:0000166,nucleotide binding; GO:0003674,molecular_funct…	PF01582.20:TIR domain	AP2/ERF-ERF	TF	AP2/ERF->AP2/ERF-ERF
AP2D49	0.25	0	0.09	0	0.1	0	0.21	0.4	0.48	5	0	2	0	2	0	4	8	11	NC_041796.1	10275219	10276286	-	AP2D49	ethylene-responsive transcription factor TINY-like	K09286 EREBP-like factor | (RefSeq) AP2D49; ethylene-responsive transcription factor TINY-like (A)	--	ethylene-responsive transcription factor TINY-like [Malus domestica]	DREB3_ARATH RecName: Full=Dehydration-responsive element-binding protein 3; AltName: Full=Protein TINY 2;	D5L133_MALDO SubName: Full=AP2 domain class transcription factor {ECO:0000313|EMBL:ADE41142.1};	At5g11590	GO:0005634,nucleus; GO:0003700,DNA-binding transcription factor activity; GO:0043565,sequence-specific DNA binding; GO:0009873,ethylene-activated signaling pathway; GO:0045893,positive regulation of transcription, DNA-templated; GO:0140110,transcription regulator activity; GO:0003674,molecular_function; GO:0003676,nucleic acid binding; GO:0003677,DNA binding; GO:0005488,binding; GO:0097159,organi…	PF00847.20:AP2 domain	AP2/ERF-ERF	TF	AP2/ERF->AP2/ERF-ERF
AP2D55	469.19	571.93	402.7	233.44	286.44	271.72	593.41	431.88	538.78	14659	18330	13494	7008	8929	8697	17434	13363	19244	NC_041797.1	14805425	14808197	+	AP2D55	ethylene-responsive transcription factor RAP2-12-like	K09286 EREBP-like factor | (RefSeq) AP2D55; ethylene-responsive transcription factor RAP2-12-like (A)	--	PREDICTED: ethylene-responsive transcription factor RAP2-12-like isoform X1 [Malus domestica]	RAP22_ARATH RecName: Full=Ethylene-responsive transcription factor RAP2-2; Short=AtRAP2.2; AltName: Full=Protein RELATED TO APETALA2 2;	A0A498IZQ8_MALDO RecName: Full=AP2/ERF domain-containing protein {ECO:0000259|PROSITE:PS51032};	At3g14230	GO:0005634,nucleus; GO:0003700,DNA-binding transcription factor activity; GO:0000976,transcription regulatory region sequence-specific DNA binding; GO:0009873,ethylene-activated signaling pathway; GO:0010468,regulation of gene expression; GO:0001666,response to hypoxia; GO:0140110,transcription regulator activity; GO:0003674,molecular_function; GO:0001067,regulatory region nucleic acid binding; G…	PF00847.20:AP2 domain	AP2/ERF-ERF	TF	AP2/ERF->AP2/ERF-ERF
ARF	38.57	35.29	41.37	31.37	36.11	30.66	51.21	50.26	61.68	878	824	1010	686	820	715	1096	1133	1605	NC_041797.1	36828767	36859402	+	ARF	ADP-ribosylation factor	K07937 ADP-ribosylation factor 1/2 | (RefSeq) hypothetical protein (A)	ko04144: Endocytosis	unnamed protein product [Coffea canephora]	ARF2_ORYSJ RecName: Full=ADP-ribosylation factor 2;	A0A068UXE2_COFCA SubName: Full=Uncharacterized protein {ECO:0000313|EMBL:CDP13175.1};	At3g62290	GO:0005794,Golgi apparatus; GO:0005525,GTP binding; GO:0006886,intracellular protein transport; GO:0006471,protein ADP-ribosylation; GO:0016192,vesicle-mediated transport; GO:0000166,nucleotide binding; GO:0001882,nucleoside binding; GO:0001883,purine nucleoside binding; GO:0003674,molecular_function; GO:0005488,binding; GO:0017076,purine nucleotide binding; GO:0019001,guanyl nucleotide binding; …	PF00025.21:ADP-ribosylation factor family	--	--	--
ARF1	4.24	8.59	1.71	10.75	11.26	11.72	13.9	13.5	18.87	224	466	97	546	594	635	691	707	1141	NC_041795.1	22207803	22212350	+	ARF1	ADP-ribosylation factor 1	K14486 auxin response factor | (RefSeq) ARF1; ADP-ribosylation factor 1 (A)	ko04075: Plant hormone signal transduction	ADP-ribosylation factor 1 [Malus domestica]	ARFI_ARATH RecName: Full=Auxin response factor 9;	D9ZIM2_MALDO RecName: Full=Auxin response factor {ECO:0000256|RuleBase:RU004561};	At4g23980	GO:0005634,nucleus; GO:0003700,DNA-binding transcription factor activity; GO:0000976,transcription regulatory region sequence-specific DNA binding; GO:0009734,auxin-activated signaling pathway; GO:0140110,transcription regulator activity; GO:0003674,molecular_function; GO:0001067,regulatory region nucleic acid binding; GO:0003676,nucleic acid binding; GO:0003677,DNA binding; GO:0003690,double-str…	PF06507.13:Auxin response factor	B3-ARF	TF	B3->B3-ARF
ARF2	1.79	1.25	1.93	0.6	0.31	0.48	1.5	2.59	1.43	127	91	147	41	22	35	100	182	116	NC_041793.1	41451485	41458081	+	ARF2	auxin response factor 6-like	K14486 auxin response factor | (RefSeq) auxin response factor 7-like (A)	ko04075: Plant hormone signal transduction	PREDICTED: auxin response factor 6-like isoform X1 [Malus domestica]	ARFF_ARATH RecName: Full=Auxin response factor 6;	A0A498JVF3_MALDO RecName: Full=Auxin response factor {ECO:0000256|RuleBase:RU004561};	At1g30330	GO:0005634,nucleus; GO:0003677,DNA binding; GO:0003700,DNA-binding transcription factor activity; GO:0009734,auxin-activated signaling pathway; GO:0009908,flower development; GO:0009733,response to auxin; GO:0003674,molecular_function; GO:0003676,nucleic acid binding; GO:0005488,binding; GO:0097159,organic cyclic compound binding; GO:1901363,heterocyclic compound binding; GO:0140110,transcription…	PF06507.13:Auxin response factor	B3-ARF	TF	B3->B3-ARF
ARF3	4.07	6.49	2.71	3.97	3.59	3.33	3.02	4.24	4.19	192	314	137	180	169	161	134	198	226	NC_041798.1	37782357	37787035	+	ARF3	auxin response factor 3	K14486 auxin response factor | (RefSeq) ARF3; auxin response factor 3 (A)	ko04075: Plant hormone signal transduction	auxin response factor 3 [Malus domestica]	ARFC_ARATH RecName: Full=Auxin response factor 3; AltName: Full=Protein ETTIN;	D9ZIM4_MALDO RecName: Full=Auxin response factor {ECO:0000256|RuleBase:RU004561};	At2g33860	GO:0005634,nucleus; GO:0003677,DNA binding; GO:0003700,DNA-binding transcription factor activity; GO:0000976,transcription regulatory region sequence-specific DNA binding; GO:0010158,abaxial cell fate specification; GO:0009850,auxin metabolic process; GO:0009734,auxin-activated signaling pathway; GO:0010582,floral meristem determinacy; GO:1902584,positive regulation of response to water deprivati…	PF06507.13:Auxin response factor	B3-ARF	TF	B3->B3-ARF
AUX_IAA7.1	0.08	0	0	0	0	0.16	0	0.46	0	2	0	0	0	0	4	0	11	0	NC_041798.1	28954827	28958258	-	AUX/IAA7.1	protein_coding	K14484 auxin-responsive protein IAA | (RefSeq) AUX/IAA7.1; auxin-induced protein AUX28 (A)	ko04075: Plant hormone signal transduction	PREDICTED: auxin-induced protein AUX28 [Malus domestica]	AUX28_SOYBN RecName: Full=Auxin-induced protein AUX28;	A0A498IT75_MALDO RecName: Full=Auxin-responsive protein {ECO:0000256|RuleBase:RU004549};	At3g04730	GO:0005634,nucleus; GO:0009734,auxin-activated signaling pathway; GO:0006355,regulation of transcription, DNA-templated; GO:0007165,signal transduction; GO:0007154,cell communication; GO:0008150,biological_process; GO:0009719,response to endogenous stimulus; GO:0009725,response to hormone; GO:0009733,response to auxin; GO:0009755,hormone-mediated signaling pathway; GO:0009987,cellular process; GO…	PF02309.16:AUX/IAA family	AUX/IAA	TR	AUX/IAA
BGAL101	388.33	558.27	167.14	792.91	1176.77	1091.11	671.07	542.19	257.29	18166	26790	8386	35641	54924	52290	29520	25119	13760	NC_041790.1	6244049	6249226	+	BGAL101	beta-galactosidase	K12309 beta-galactosidase [EC:3.2.1.23] | (RefSeq) LOW QUALITY PROTEIN: beta-galactosidase 2 (A)	ko00052: Galactose metabolism; ko00511: Other glycan degradation; ko00531: Glycosaminoglycan degradation; ko00600: Sphingolipid metabolism; ko00604: Glycosphingolipid biosynthesis - ganglio series; ko01100: Metabolic pathways	beta-galactosidase precursor [Malus domestica]	BGAL_MALDO RecName: Full=Beta-galactosidase; EC=3.2.1.23; AltName: Full=Acid beta-galactosidase; Short=Lactase; AltName: Full=Exo-(1-->4)-beta-D-galactanase; Flags: Precursor;	A0A498KD24_MALDO RecName: Full=Beta-galactosidase {ECO:0000256|ARBA:ARBA00012756, ECO:0000256|RuleBase:RU000675}; EC=3.2.1.23 {ECO:0000256|ARBA:ARBA00012756, ECO:0000256|RuleBase:RU000675};	At4g26140	GO:0048046,apoplast; GO:0004565,beta-galactosidase activity; GO:0005975,carbohydrate metabolic process; GO:0003674,molecular_function; GO:0003824,catalytic activity; GO:0004553,hydrolase activity, hydrolyzing O-glycosyl compounds; GO:0015925,galactosidase activity; GO:0016787,hydrolase activity; GO:0016798,hydrolase activity, acting on glycosyl bonds; GO:0008152,metabolic process; GO:0008150,biol…	PF01301.19:Glycosyl hydrolases family 35	--	--	--
BHLH10	7.72	9.05	7.78	9.77	10.32	9.83	17.67	15.39	15.39	282	339	305	343	376	368	607	557	643	NC_041798.1	28758013	28760079	-	BHLH10	transcription factor bHLH3-like	K13422 transcription factor MYC2 | (RefSeq) transcription factor MYC2 (A)	ko04016: MAPK signaling pathway - plant; ko04075: Plant hormone signal transduction	transcription factor bHLH3-like [Malus domestica]	MTB3_SOLLC RecName: Full=Transcription factor MTB3 {ECO:0000303|PubMed:30610166}; AltName: Full=Basic helix-loop-helix protein 138 {ECO:0000303|PubMed:25612924}; AltName: Full=Protein MYC2-TARGETED BHLH 3 {ECO:0000303|PubMed:30610166}; AltName: Full=Transcription factor bHLH138 {ECO:0000303|PubMed:25612924}; AltName: Full=bHLH transcription factor bHLH138 {ECO:0000305};	D9ZIN7_MALDO SubName: Full=BHLH domain class transcription factor {ECO:0000313|EMBL:ADL36590.1};	At4g16430	GO:0005634,nucleus; GO:0003700,DNA-binding transcription factor activity; GO:0046983,protein dimerization activity; GO:0000976,transcription regulatory region sequence-specific DNA binding; GO:0006952,defense response; GO:0031347,regulation of defense response; GO:2000022,regulation of jasmonic acid mediated signaling pathway; GO:0006355,regulation of transcription, DNA-templated; GO:0140110,tran…	PF14215.6:bHLH-MYC and R2R3-MYB transcription factors N-terminal	bHLH	TF	bHLH
BHLH15	8.99	7.47	10.06	3.2	5.12	3.65	5.94	4.64	5.71	190	162	228	65	108	79	118	97	138	NC_041802.1	28853506	28856261	-	BHLH15	transcription factor bHLH47	--	--	transcription factor bHLH47 [Malus domestica]	BH062_ORYSJ RecName: Full=Transcription factor BHLH062 {ECO:0000305}; AltName: Full=Basic helix-loop-helix protein 1 {ECO:0000303|PubMed:12920519}; Short=OsbHLH1 {ECO:0000303|PubMed:12920519}; AltName: Full=Basic helix-loop-helix protein 62 {ECO:0000303|PubMed:16896230}; Short=OsbHLH062 {ECO:0000303|PubMed:16896230}; AltName: Full=bHLH transcription factor bHLH062 {ECO:0000305};	A0A498I1U9_MALDO RecName: Full=BHLH domain-containing protein {ECO:0000259|PROSITE:PS50888};	At3g47640	GO:0005634,nucleus; GO:0003677,DNA binding; GO:0046983,protein dimerization activity; GO:0006355,regulation of transcription, DNA-templated; GO:0003674,molecular_function; GO:0003676,nucleic acid binding; GO:0005488,binding; GO:0097159,organic cyclic compound binding; GO:1901363,heterocyclic compound binding; GO:0005515,protein binding; GO:0008152,metabolic process; GO:0006139,nucleobase-containi…	PF00010.26:Helix-loop-helix DNA-binding domain	--	--	--
BHLH18	0	0	0.23	0	0	0	0	0	0	0	0	5	0	0	0	0	0	0	NC_041802.1	13120305	13122102	+	BHLH18	transcription factor bHLH106-like	K22484 transcriptional regulator CBF1 | (RefSeq) transcription factor bHLH106 (A)	--	transcription factor bHLH106-like [Malus domestica]	BH106_ARATH RecName: Full=Transcription factor bHLH106; AltName: Full=Basic helix-loop-helix protein 106; Short=AtbHLH106; Short=bHLH 106; AltName: Full=Transcription factor EN 56; AltName: Full=bHLH transcription factor bHLH106;	D9ZIP1_MALDO SubName: Full=BHLH domain class transcription factor {ECO:0000313|EMBL:ADL36594.1};	At2g41130	GO:0009941,chloroplast envelope; GO:0005634,nucleus; GO:0003677,DNA binding; GO:0003700,DNA-binding transcription factor activity; GO:0046983,protein dimerization activity; GO:0042538,hyperosmotic salinity response; GO:0006355,regulation of transcription, DNA-templated; GO:0003674,molecular_function; GO:0003676,nucleic acid binding; GO:0005488,binding; GO:0097159,organic cyclic compound binding; …	PF00010.26:Helix-loop-helix DNA-binding domain	bHLH	TF	bHLH
BHLH21	20.98	23.04	11.84	25.02	21.16	20.18	17.27	25.48	23.95	616	694	373	706	620	607	477	741	804	NC_041804.1	3871022	3874257	+	BHLH21	transcription factor BIM2-like	K12126 phytochrome-interacting factor 3 | (RefSeq) transcription factor PIF3 isoform X1 (A)	ko04075: Plant hormone signal transduction; ko04712: Circadian rhythm - plant	transcription factor BIM2-like [Malus domestica]	BIM2_ARATH RecName: Full=Transcription factor BIM2; AltName: Full=BES1-interacting Myc-like protein 2; AltName: Full=Basic helix-loop-helix protein 102; Short=AtbHLH102; Short=bHLH 102; AltName: Full=Transcription factor EN 125; AltName: Full=bHLH transcription factor bHLH102;	D9ZIP3_MALDO SubName: Full=BHLH domain class transcription factor {ECO:0000313|EMBL:ADL36596.1};	At1g69010	GO:0005634,nucleus; GO:0003700,DNA-binding transcription factor activity; GO:0042802,identical protein binding; GO:0046983,protein dimerization activity; GO:0000976,transcription regulatory region sequence-specific DNA binding; GO:0006351,transcription, DNA-templated; GO:0140110,transcription regulator activity; GO:0003674,molecular_function; GO:0005515,protein binding; GO:0005488,binding; GO:000…	PF00010.26:Helix-loop-helix DNA-binding domain	bHLH	TF	bHLH
BHLH9	0.11	0.11	0.1	0.04	0	0	0	0.08	0	3	3	3	1	0	0	0	2	0	NC_041792.1	29409731	29419814	+	BHLH9	transcription factor bHLH96-like	K20558 transcription factor SPEECHLESS | (RefSeq) transcription factor SPEECHLESS (A)	ko04016: MAPK signaling pathway - plant	transcription factor bHLH96-like [Malus domestica]	BH096_ARATH RecName: Full=Transcription factor bHLH96; AltName: Full=Basic helix-loop-helix protein 96; Short=AtbHLH96; Short=bHLH 96; AltName: Full=Transcription factor EN 15; AltName: Full=bHLH transcription factor bHLH096;	A0A498K146_MALDO RecName: Full=BHLH domain-containing protein {ECO:0000259|PROSITE:PS50888};	At1g72210	GO:0005634,nucleus; GO:0003700,DNA-binding transcription factor activity; GO:0000981,DNA-binding transcription factor activity, RNA polymerase II-specific; GO:0046983,protein dimerization activity; GO:0000978,RNA polymerase II proximal promoter sequence-specific DNA binding; GO:0006357,regulation of transcription by RNA polymerase II; GO:0140110,transcription regulator activity; GO:0003674,molecu…	PF00010.26:Helix-loop-helix DNA-binding domain	bHLH	TF	bHLH
BZIP1	1.61	1.11	0.83	3.85	3.71	3.84	6.48	8.81	6.52	89	63	49	204	204	217	336	481	411	NC_041795.1	12479192	12484602	+	BZIP1	uncharacterized LOC103447875	K03029 26S proteasome regulatory subunit N10 | (RefSeq) 26S proteasome non-ATPase regulatory subunit 4 homolog (A)	ko03050: Proteasome	uncharacterized LOC103447875 [Malus domestica]	NRG2_ARATH RecName: Full=Nitrate regulatory gene2 protein {ECO:0000303|PubMed:26744214}; Short=NRG2 protein {ECO:0000303|PubMed:26744214};	D9ZIP8_MALDO SubName: Full=BZIP domain class transcription factor {ECO:0000313|EMBL:ADL36601.1};	At1g02110	GO:0005634,nucleus; GO:0071249,cellular response to nitrate; GO:0015706,nitrate transport; GO:0071705,nitrogen compound transport; GO:0010167,response to nitrate; GO:1901698,response to nitrogen compound; GO:0001101,response to acid chemical; GO:0008150,biological_process; GO:0009987,cellular process; GO:0010035,response to inorganic substance; GO:0070887,cellular response to chemical stimulus; G…	PF04782.12:Protein of unknown function (DUF632)	--	--	--
BZIP12	128.58	237.05	40.79	641.55	637.59	698.43	441.63	388.91	540.28	4852	9176	1651	23262	24005	27000	15671	14534	23308	NC_041791.1	3959680	3963061	+	BZIP12	root phototropism protein 2-like	--	--	root phototropism protein 2-like [Malus domestica]	RPT2_ARATH RecName: Full=Root phototropism protein 2; AltName: Full=BTB/POZ domain-containing protein RPT2;	D9ZIQ0_MALDO SubName: Full=BZIP domain class transcription factor {ECO:0000313|EMBL:ADL36603.1};	At2g30510	GO:0005737,cytoplasm; GO:0005634,nucleus; GO:0005777,peroxisome; GO:0009638,phototropism; GO:0016567,protein ubiquitination; GO:0007165,signal transduction; GO:0008150,biological_process; GO:0009314,response to radiation; GO:0009416,response to light stimulus; GO:0009605,response to external stimulus; GO:0009606,tropism; GO:0009628,response to abiotic stimulus; GO:0009637,response to blue light; …	PF03000.14:NPH3 family	--	--	--
BZIP15	12.32	14.42	10.25	10.28	11.91	11.81	11.61	12.62	12.03	343	412	306	275	331	337	304	348	383	NC_041795.1	4860423	4865574	-	BZIP15	ABSCISIC ACID-INSENSITIVE 5-like protein 2	K14432 ABA responsive element binding factor | (RefSeq) BZIP15; ABSCISIC ACID-INSENSITIVE 5-like protein 2 (A)	ko04075: Plant hormone signal transduction	ABSCISIC ACID-INSENSITIVE 5-like protein 2 [Malus domestica]	AI5L2_ARATH RecName: Full=ABSCISIC ACID-INSENSITIVE 5-like protein 2; AltName: Full=ABA-responsive element-binding protein 3; AltName: Full=Dc3 promoter-binding factor 3; Short=AtDPBF3; AltName: Full=bZIP transcription factor 66; Short=AtbZIP66;	D9ZIQ3_MALDO SubName: Full=BZIP domain class transcription factor {ECO:0000313|EMBL:ADL36606.1};	At3g56850	GO:0005634,nucleus; GO:0003700,DNA-binding transcription factor activity; GO:0000976,transcription regulatory region sequence-specific DNA binding; GO:0009738,abscisic acid-activated signaling pathway; GO:0045893,positive regulation of transcription, DNA-templated; GO:0009737,response to abscisic acid; GO:0140110,transcription regulator activity; GO:0003674,molecular_function; GO:0001067,regulato…	PF00170.21:bZIP transcription factor	bZIP	TF	bZIP
BZIP18	0.11	0.05	0.22	0	0	0.04	0	0	0.02	6	3	13	0	0	2	0	0	1	NC_041803.1	6406848	6413636	-	BZIP18	homeobox-leucine zipper protein ATHB-8-like	K09338 homeobox-leucine zipper protein | (RefSeq) BZIP18; homeobox-leucine zipper protein ATHB-8-like (A)	--	homeobox-leucine zipper protein ATHB-8-like [Malus domestica]	ATHB8_ARATH RecName: Full=Homeobox-leucine zipper protein ATHB-8; AltName: Full=HD-ZIP protein ATHB-8; AltName: Full=Homeodomain transcription factor ATHB-8;	D9ZIQ6_MALDO SubName: Full=BZIP domain class transcription factor {ECO:0000313|EMBL:ADL36609.1};	At4g32880	GO:0005634,nucleus; GO:0003700,DNA-binding transcription factor activity; GO:0008289,lipid binding; GO:0000976,transcription regulatory region sequence-specific DNA binding; GO:0030154,cell differentiation; GO:0010014,meristem initiation; GO:0045597,positive regulation of cell differentiation; GO:0008284,positive regulation of cell proliferation; GO:0010072,primary shoot apical meristem specifica…	PF01852.19:START domain	HB-HD-ZIP	TF	HB->HB-HD-ZIP
BZIP22	4.19	4.03	4.21	2.17	1.73	1.84	3.22	3.75	2.51	209	206	225	104	86	94	151	185	143	NC_041793.1	41065419	41069307	-	BZIP22	BTB/POZ domain-containing protein At1g30440-like	K03453 bile acid:Na+ symporter, BASS family | (RefSeq) probable sodium/metabolite cotransporter BASS3, chloroplastic (A)	--	BTB/POZ domain-containing protein At1g30440-like [Malus domestica]	Y1044_ARATH RecName: Full=BTB/POZ domain-containing protein At1g30440;	A0A498JSP0_MALDO SubName: Full=Uncharacterized protein {ECO:0000313|EMBL:RXH98899.1};	At1g30440	GO:0005634,nucleus; GO:0005886,plasma membrane; GO:0016567,protein ubiquitination; GO:0008152,metabolic process; GO:0006464,cellular protein modification process; GO:0006807,nitrogen compound metabolic process; GO:0008150,biological_process; GO:0009987,cellular process; GO:0019538,protein metabolic process; GO:0032446,protein modification by small protein conjugation; GO:0036211,protein modificat…	PF03000.14:NPH3 family	--	--	--
BZIP3	40.06	46.06	34.76	30.94	33.58	27	53.76	54.25	58.61	1008	1189	938	748	843	696	1272	1352	1686	NC_041799.1	42514672	42516054	-	BZIP3	ocs element-binding factor 1	--	--	ocs element-binding factor 1 [Malus domestica]	BZP53_ARATH RecName: Full=bZIP transcription factor 53 {ECO:0000303|PubMed:11906833}; Short=AtbZIP53 {ECO:0000303|PubMed:11906833};	A0A498ILJ8_MALDO RecName: Full=BZIP domain-containing protein {ECO:0000259|PROSITE:PS50217};	At3g62420	GO:0005634,nucleus; GO:0003700,DNA-binding transcription factor activity; GO:0045735,nutrient reservoir activity; GO:0046982,protein heterodimerization activity; GO:0043565,sequence-specific DNA binding; GO:0000976,transcription regulatory region sequence-specific DNA binding; GO:0009267,cellular response to starvation; GO:0006971,hypotonic response; GO:2000693,positive regulation of seed maturat…	PF00170.21:bZIP transcription factor	bZIP	TF	bZIP
BZIP5	562.44	677.73	352.24	1071.01	982.57	1028.21	1139.85	873.91	1403.9	10670	13189	7167	19523	18598	19983	20334	16419	30448	NC_041803.1	1296347	1297357	-	BZIP5	ocs element-binding factor 1	--	--	ocs element-binding factor 1 [Malus domestica]	BZP44_ARATH RecName: Full=bZIP transcription factor 44 {ECO:0000305}; Short=AtbZIP44 {ECO:0000303|PubMed:11906833};	D9ZIR5_MALDO SubName: Full=BZIP domain class transcription factor {ECO:0000313|EMBL:ADL36618.1};	At1g75390	GO:0005634,nucleus; GO:0003700,DNA-binding transcription factor activity; GO:0046982,protein heterodimerization activity; GO:0043565,sequence-specific DNA binding; GO:0000976,transcription regulatory region sequence-specific DNA binding; GO:0045893,positive regulation of transcription, DNA-templated; GO:0009845,seed germination; GO:0140110,transcription regulator activity; GO:0003674,molecular_fu…	PF00170.21:bZIP transcription factor	bZIP	TF	bZIP
C3258_p01	0.33	0.28	0.08	0.13	0.24	0.16	0.26	0.16	0.25	8	7	2	3	6	4	6	4	7	NC_018554.1	1	2273	+	ccmFC	protein_coding	--	--	CcmFC (mitochondrion) [Malus domestica]	CCMFC_ARATH RecName: Full=Cytochrome c biogenesis CcmF C-terminal-like mitochondrial protein {ECO:0000305}; AltName: Full=Cytochrome c biogenesis orf452 {ECO:0000312|EMBL:CAA69763.3};	J7MB74_MALDO SubName: Full=CcmFC {ECO:0000313|EMBL:QKV49053.1}; SubName: Full=CcmFC protein {ECO:0000313|EMBL:CBX33369.1};	AtMi016	GO:0016021,integral component of membrane; GO:0005743,mitochondrial inner membrane; GO:0017004,cytochrome complex assembly; GO:0008150,biological_process; GO:0009987,cellular process; GO:0022607,cellular component assembly; GO:0016043,cellular component organization; GO:0034622,cellular protein-containing complex assembly; GO:0043933,protein-containing complex subunit organization; GO:0044085,cel…	PF16327.5:Cytochrome c-type biogenesis protein CcmF C-terminal	--	--	--
C3258_p02	0.26	0.13	0.49	0.55	0	0.13	0.7	1.33	1.61	2	1	4	4	0	1	5	10	14	NC_018554.1	361737	362141	-	sdh4	protein_coding	K15414 complement component 1 Q subcomponent-binding protein, mitochondrial | (RefSeq) uncharacterized protein At2g39795, mitochondrial (A)	--	succinate dehydrogenase subunit 4 (mitochondrion) [Malus domestica]	YMF17_MARPO RecName: Full=Uncharacterized mitochondrial protein ymf17; AltName: Full=ORF86A;	J7MFY2_MALDO SubName: Full=Succinate dehydrogenase subunit 4 {ECO:0000313|EMBL:CBX33396.1};	--	GO:0016020,membrane; GO:0005739,mitochondrion; GO:0005575,cellular_component; GO:0005622,intracellular; GO:0005623,cell; GO:0005737,cytoplasm; GO:0043231,intracellular membrane-bounded organelle; GO:0043226,organelle; GO:0043227,membrane-bounded organelle; GO:0043229,intracellular organelle; GO:0044424,intracellular part; GO:0044444,cytoplasmic part; GO:0044464,cell part	--	--	--	--
C3258_p05	0.58	0.53	0.72	0.63	0.8	0.34	1.94	1.39	2.8	18	17	24	19	25	11	57	43	100	NC_018554.1	364818	366482	-	rps3	protein_coding	K02982 small subunit ribosomal protein S3 | (RefSeq) rps3, C3258_p05; ribosomal protein S3 (A)	ko03010: Ribosome	ribosomal protein S3 (mitochondrion) [Malus domestica]	RT03_PETHY RecName: Full=Ribosomal protein S3, mitochondrial;	A0A0U2HUH5_MALHU SubName: Full=Ribosomal protein S3 {ECO:0000313|EMBL:ALJ78539.1};	AtMi008	GO:0005739,mitochondrion; GO:0005840,ribosome; GO:0003723,RNA binding; GO:0003735,structural constituent of ribosome; GO:0006412,translation; GO:0003674,molecular_function; GO:0003676,nucleic acid binding; GO:0005488,binding; GO:0097159,organic cyclic compound binding; GO:1901363,heterocyclic compound binding; GO:0005198,structural molecule activity; GO:0008152,metabolic process; GO:0006518,pepti…	PF00189.20:Ribosomal protein S3, C-terminal domain	--	--	--
C3258_p08	0.49	0.96	0.69	0	0	0	0.52	1.74	1.73	2	4	3	0	0	0	2	7	8	NC_018554.1	123959	124174	+	rps14	protein_coding	K02954 small subunit ribosomal protein S14 | (RefSeq) rps14, NnMt_P39, BFS39_gp04; ribosomal protein S14 (A)	ko03010: Ribosome	ribosomal protein S14 (mitochondrion) [Malus domestica]	RT14_VICFA RecName: Full=Ribosomal protein S14, mitochondrial;	J7MPX7_MALDO SubName: Full=Ribosomal protein S14 {ECO:0000313|EMBL:QKV49063.1}; SubName: Full=Rps14 protein {ECO:0000313|EMBL:CBX33378.1};	--	GO:0005739,mitochondrion; GO:0005840,ribosome; GO:0003735,structural constituent of ribosome; GO:0006412,translation; GO:0003674,molecular_function; GO:0005198,structural molecule activity; GO:0008152,metabolic process; GO:0006518,peptide metabolic process; GO:0006807,nitrogen compound metabolic process; GO:0008150,biological_process; GO:0009058,biosynthetic process; GO:0009059,macromolecule bios…	--	--	--	--
C3258_p09	0.61	0	0.57	1.11	0.76	0.3	0.97	0.31	1.06	4	0	4	7	5	2	6	2	8	NC_018554.1	262975	263325	-	rps13	protein_coding	K02952 small subunit ribosomal protein S13 | (RefSeq) rps13, C3258_p09; ribosomal protein S13 (A)	ko03010: Ribosome	ribosomal protein S13 (mitochondrion) [Malus domestica]	RT13_MAIZE RecName: Full=Ribosomal protein S13, mitochondrial;	J7MPY6_MALDO SubName: Full=Ribosomal protein S13 {ECO:0000313|EMBL:QKV49074.1}; SubName: Full=Rps13 protein {ECO:0000313|EMBL:CBX33391.1};	SPCC1795.07	GO:0005739,mitochondrion; GO:0005840,ribosome; GO:0019843,rRNA binding; GO:0003735,structural constituent of ribosome; GO:0006412,translation; GO:0003674,molecular_function; GO:0003676,nucleic acid binding; GO:0003723,RNA binding; GO:0005488,binding; GO:0097159,organic cyclic compound binding; GO:1901363,heterocyclic compound binding; GO:0005198,structural molecule activity; GO:0008152,metabolic …	PF00416.22:Ribosomal protein S13/S18	--	--	--
C3258_p10	0.14	0.41	0.26	0.29	0.14	0.14	0.15	0.14	0.49	1	3	2	2	1	1	1	1	4	NC_018554.1	151276	151653	-	rps12	protein_coding	K02950 small subunit ribosomal protein S12 | (RefSeq) rps12, C3258_p10; ribosomal protein S12 (A)	ko03010: Ribosome	ribosomal protein S12 (mitochondrion) [Malus domestica]	RT12_NICSY RecName: Full=Ribosomal protein S12, mitochondrial;	I0J0J5_MALDO SubName: Full=Ribosomal protein S12 {ECO:0000313|EMBL:BAM11118.1}; SubName: Full=Rps12 protein {ECO:0000313|EMBL:CBX33380.1};	At2g07675	GO:0005739,mitochondrion; GO:0015935,small ribosomal subunit; GO:0003735,structural constituent of ribosome; GO:0006412,translation; GO:0003674,molecular_function; GO:0005198,structural molecule activity; GO:0008152,metabolic process; GO:0006518,peptide metabolic process; GO:0006807,nitrogen compound metabolic process; GO:0008150,biological_process; GO:0009058,biosynthetic process; GO:0009059,mac…	PF00164.25:Ribosomal protein S12/S23	--	--	--
C3258_p11	0.85	0.41	0.92	0.59	0.42	0.83	0.75	0.85	0.12	6	3	7	4	3	6	5	6	1	NC_018554.1	339247	339624	+	rps12	protein_coding	K02950 small subunit ribosomal protein S12 | (RefSeq) rps12, C3258_p10; ribosomal protein S12 (A)	ko03010: Ribosome	ribosomal protein S12 (mitochondrion) [Malus domestica]	RT12_NICSY RecName: Full=Ribosomal protein S12, mitochondrial;	I0J0J5_MALDO SubName: Full=Ribosomal protein S12 {ECO:0000313|EMBL:BAM11118.1}; SubName: Full=Rps12 protein {ECO:0000313|EMBL:CBX33380.1};	At2g07675	GO:0005739,mitochondrion; GO:0015935,small ribosomal subunit; GO:0003735,structural constituent of ribosome; GO:0006412,translation; GO:0003674,molecular_function; GO:0005198,structural molecule activity; GO:0008152,metabolic process; GO:0006518,peptide metabolic process; GO:0006807,nitrogen compound metabolic process; GO:0008150,biological_process; GO:0009058,biosynthetic process; GO:0009059,mac…	PF00164.25:Ribosomal protein S12/S23	--	--	--
C3258_p12	0.79	0.34	0.98	0.27	1.05	0.6	1.77	1.94	1.07	9	4	12	3	12	7	19	22	14	NC_018554.1	186161	186769	-	rps1	protein_coding	--	--	ribosomal protein S1 (mitochondrion) [Malus domestica]	RT01_MARPO RecName: Full=Ribosomal protein S1, mitochondrial;	A0A7T0CRH4_9ROSA SubName: Full=Ribosomal protein S1 {ECO:0000313|EMBL:QPJ79512.1};	--	GO:0005739,mitochondrion; GO:0005840,ribosome; GO:0005622,intracellular; GO:0005575,cellular_component; GO:0005623,cell; GO:0005737,cytoplasm; GO:0043231,intracellular membrane-bounded organelle; GO:0043226,organelle; GO:0043227,membrane-bounded organelle; GO:0043229,intracellular organelle; GO:0044424,intracellular part; GO:0044444,cytoplasmic part; GO:0044464,cell part; GO:1990904,ribonucleopro…	--	--	--	--
C3258_p13	1.05	0.09	0.89	0.1	0	0.65	0.3	1.45	0.42	11	1	10	1	0	7	3	15	5	NC_018554.1	123400	123957	+	rpl5	protein_coding	K03935 NADH dehydrogenase (ubiquinone) Fe-S protein 2 [EC:7.1.1.2] | (RefSeq) uncharacterized protein LOC111880662 (A)	ko00190: Oxidative phosphorylation; ko01100: Metabolic pathways	ribosomal protein L5 (mitochondrion) [Malus domestica]	RM05_ARATH RecName: Full=60S ribosomal protein L5, mitochondrial;	I0J0J8_MALDO SubName: Full=Ribosomal protein L5 {ECO:0000313|EMBL:BAM11121.1};	At2g07725	GO:0022625,cytosolic large ribosomal subunit; GO:0005739,mitochondrion; GO:0003723,RNA binding; GO:0003735,structural constituent of ribosome; GO:0006412,translation; GO:0003674,molecular_function; GO:0003676,nucleic acid binding; GO:0005488,binding; GO:0097159,organic cyclic compound binding; GO:1901363,heterocyclic compound binding; GO:0005198,structural molecule activity; GO:0008152,metabolic …	--	--	--	--
C3258_p15	0.65	0.36	0.69	0.58	0.19	0.09	0	0.19	0.49	7	4	8	6	2	1	0	2	6	NC_018554.1	291982	292554	+	nad9	protein_coding	K03936 NADH dehydrogenase (ubiquinone) Fe-S protein 3 [EC:7.1.1.2] | (RefSeq) nad9, C3258_p15; NADH dehydrogenase subunit 9 (A)	ko00190: Oxidative phosphorylation; ko01100: Metabolic pathways	NADH dehydrogenase subunit 9 (mitochondrion) [Malus domestica]	NDUS3_ARATH RecName: Full=NADH dehydrogenase [ubiquinone] iron-sulfur protein 3; EC=7.1.1.2; AltName: Full=NADH dehydrogenase subunit 9;	J7MB90_MALDO SubName: Full=NADH dehydrogenase subunit 9 {ECO:0000313|EMBL:QKV49075.1}; SubName: Full=Nad9 protein {ECO:0000313|EMBL:CBX33392.1};	AtMi006	GO:0005747,mitochondrial respiratory chain complex I; GO:0008137,NADH dehydrogenase (ubiquinone) activity; GO:0003674,molecular_function; GO:0003824,catalytic activity; GO:0003954,NADH dehydrogenase activity; GO:0016491,oxidoreductase activity; GO:0016651,oxidoreductase activity, acting on NAD(P)H; GO:0016655,oxidoreductase activity, acting on NAD(P)H, quinone or similar compound as acceptor; GO:…	PF00329.19:Respiratory-chain NADH dehydrogenase, 30 Kd subunit	--	--	--
C3258_p16	0.99	0.66	2.35	0.42	0.36	0.53	1.48	1.5	1.42	22	15	56	9	8	12	31	33	36	NC_018554.1	175305	181593	-	nad7	protein_coding	K03935 NADH dehydrogenase (ubiquinone) Fe-S protein 2 [EC:7.1.1.2] | (RefSeq) nad7, C3258_p16; NADH dehydrogenase subunit 7 (A)	ko00190: Oxidative phosphorylation; ko01100: Metabolic pathways	NADH dehydrogenase subunit 7 (mitochondrion) [Malus domestica]	NDUS2_NICSY RecName: Full=NADH dehydrogenase [ubiquinone] iron-sulfur protein 2; EC=7.1.1.2; AltName: Full=NADH dehydrogenase subunit 7;	J7MB86_MALDO SubName: Full=NADH dehydrogenase subunit 7 {ECO:0000313|EMBL:CBX33385.1};	AtMi039	GO:0005739,mitochondrion; GO:0070469,respiratory chain; GO:0051287,NAD binding; GO:0008137,NADH dehydrogenase (ubiquinone) activity; GO:0048038,quinone binding; GO:0000166,nucleotide binding; GO:0003674,molecular_function; GO:0005488,binding; GO:0036094,small molecule binding; GO:0048037,cofactor binding; GO:0050662,coenzyme binding; GO:0097159,organic cyclic compound binding; GO:1901265,nucleosi…	PF00346.19:Respiratory-chain NADH dehydrogenase, 49 Kd subunit	--	--	--
C3258_p17	0.34	0.67	1.85	0.18	0.17	0.51	0.92	1.31	0.75	4	8	23	2	2	6	10	15	10	NC_018554.1	171761	172378	-	nad6	protein_coding	K03884 NADH-ubiquinone oxidoreductase chain 6 [EC:7.1.1.2] | (RefSeq) nad6, C3258_p17; NADH dehydrogenase subunit 6 (A)	ko00190: Oxidative phosphorylation; ko01100: Metabolic pathways	NADH dehydrogenase subunit 6 (mitochondrion) [Malus domestica]	NU6M_BRACM RecName: Full=NADH-ubiquinone oxidoreductase chain 6; EC=7.1.1.2; AltName: Full=NADH dehydrogenase subunit 6;	A0A7T0CRE3_9ROSA SubName: Full=NADH dehydrogenase subunit 6 {ECO:0000313|EMBL:QPJ79511.1};	AtMi022	GO:0016021,integral component of membrane; GO:0031966,mitochondrial membrane; GO:0070469,respiratory chain; GO:0008137,NADH dehydrogenase (ubiquinone) activity; GO:0003674,molecular_function; GO:0003824,catalytic activity; GO:0003954,NADH dehydrogenase activity; GO:0016491,oxidoreductase activity; GO:0016651,oxidoreductase activity, acting on NAD(P)H; GO:0016655,oxidoreductase activity, acting on…	PF00499.20:NADH-ubiquinone/plastoquinone oxidoreductase chain 6	--	--	--
C3258_p19	3.69	1.2	4.92	1.1	0.35	0.86	1.87	2.31	1.38	21	7	30	6	2	5	10	13	9	NC_018554.1	395584	395886	+	nad4L	protein_coding	K03882 NADH-ubiquinone oxidoreductase chain 4L [EC:7.1.1.2] | (RefSeq) nad4L, C3258_p19; NADH dehydrogenase subunit 4L (A)	ko00190: Oxidative phosphorylation; ko01100: Metabolic pathways	NADH dehydrogenase subunit 4L [Citrullus lanatus]	NU4LM_ARATH RecName: Full=NADH-ubiquinone oxidoreductase chain 4L; EC=7.1.1.2; AltName: Full=NADH dehydrogenase subunit 4L;	A0A0M4QYI4_CANSA SubName: Full=NADH dehydrogenase subunit 4L {ECO:0000313|EMBL:ALF04057.1};	AtMi053	GO:0016021,integral component of membrane; GO:0031966,mitochondrial membrane; GO:0070469,respiratory chain; GO:0008137,NADH dehydrogenase (ubiquinone) activity; GO:0042773,ATP synthesis coupled electron transport; GO:0003674,molecular_function; GO:0003824,catalytic activity; GO:0003954,NADH dehydrogenase activity; GO:0016491,oxidoreductase activity; GO:0016651,oxidoreductase activity, acting on N…	PF00420.24:NADH-ubiquinone/plastoquinone oxidoreductase chain 4L	--	--	--
C3258_p20	0.18	0.31	0.57	0.15	0.11	0.17	0.23	0.14	0.19	5	9	17	4	3	5	6	4	6	NC_018554.1	24311	32797	-	nad4	protein_coding	K03881 NADH-ubiquinone oxidoreductase chain 4 [EC:7.1.1.2] | (RefSeq) nad4, C3258_p20; NADH dehydrogenase subunit 4 (A)	ko00190: Oxidative phosphorylation; ko01100: Metabolic pathways	NADH dehydrogenase subunit 4 (mitochondrion) [Malus domestica]	NU4M_BRACM RecName: Full=NADH-ubiquinone oxidoreductase chain 4; EC=7.1.1.2; AltName: Full=NADH dehydrogenase subunit 4;	J7MFX2_MALDO RecName: Full=NADH-ubiquinone oxidoreductase chain 4 {ECO:0000256|RuleBase:RU003297}; EC=7.1.1.2 {ECO:0000256|RuleBase:RU003297};	AtMi046	GO:0016021,integral component of membrane; GO:0031966,mitochondrial membrane; GO:0070469,respiratory chain; GO:0008137,NADH dehydrogenase (ubiquinone) activity; GO:0042773,ATP synthesis coupled electron transport; GO:0003674,molecular_function; GO:0003824,catalytic activity; GO:0003954,NADH dehydrogenase activity; GO:0016491,oxidoreductase activity; GO:0016651,oxidoreductase activity, acting on N…	PF00361.20:Proton-conducting membrane transporter	--	--	--
C3258_p21	1.64	0.15	2.09	0.93	1.65	0.58	1.43	1.51	0.65	11	1	15	6	11	4	9	10	5	NC_018554.1	151702	152058	-	nad3	protein_coding	K03880 NADH-ubiquinone oxidoreductase chain 3 [EC:7.1.1.2] | (RefSeq) nad3, C3258_p21; NADH dehydrogenase subunit 3 (A)	ko00190: Oxidative phosphorylation; ko01100: Metabolic pathways	NADH dehydrogenase subunit 3 (mitochondrion) [Malus domestica]	NU3M_PANGI RecName: Full=NADH-ubiquinone oxidoreductase chain 3; EC=7.1.1.2; AltName: Full=NADH dehydrogenase subunit 3;	I0J0J4_MALDO RecName: Full=NADH-ubiquinone oxidoreductase chain 3 {ECO:0000256|RuleBase:RU003640}; EC=7.1.1.2 {ECO:0000256|RuleBase:RU003640};	At2g07674_2	GO:0016021,integral component of membrane; GO:0031966,mitochondrial membrane; GO:0070469,respiratory chain; GO:0008137,NADH dehydrogenase (ubiquinone) activity; GO:0003674,molecular_function; GO:0003824,catalytic activity; GO:0003954,NADH dehydrogenase activity; GO:0016491,oxidoreductase activity; GO:0016651,oxidoreductase activity, acting on NAD(P)H; GO:0016655,oxidoreductase activity, acting on…	PF00507.19:NADH-ubiquinone/plastoquinone oxidoreductase, chain 3	--	--	--
C3258_p24	0.38	0.84	1.24	0.2	0.57	0.24	0.6	0.79	0.52	14	32	49	7	21	9	21	29	22	NC_018554.1	234315	236282	-	matR	protein_coding	--	--	maturase R (mitochondrion) [Malus domestica]	NMAT4_ARATH RecName: Full=Nuclear intron maturase 4, mitochondrial {ECO:0000303|PubMed:19946041}; Short=AtnMat4 {ECO:0000303|PubMed:19946041}; EC=3.1.-.-; AltName: Full=Nuclear intron maturase 2 b {ECO:0000303|PubMed:12527773}; Short=AtnMat2b {ECO:0000303|PubMed:12527773}; Flags: Precursor;	A0A7H0DIT9_SORAU SubName: Full=MatR {ECO:0000313|EMBL:QNP09249.1};	AtMi040	GO:0009507,chloroplast; GO:0005739,mitochondrion; GO:0003677,DNA binding; GO:0004519,endonuclease activity; GO:0046872,metal ion binding; GO:0003964,RNA-directed DNA polymerase activity; GO:0000373,Group II intron splicing; GO:0006315,homing of group II introns; GO:0090615,mitochondrial mRNA processing; GO:1900864,mitochondrial RNA modification; GO:0007005,mitochondrion organization; GO:0032885,r…	PF01348.21:Type II intron maturase	--	--	--
C3258_p25	0.73	0.52	1.12	0.42	0.27	0.46	0.64	0.61	1.52	11	8	18	6	4	7	9	9	26	NC_018554.1	362069	362866	-	cox3	protein_coding	K02262 cytochrome c oxidase subunit 3 | (RefSeq) cox3, C3258_p25; cytochrome c oxidase subunit III (A)	ko00190: Oxidative phosphorylation; ko01100: Metabolic pathways	cytochrome c oxidase subunit III (mitochondrion) [Malus domestica]	COX3_VICFA RecName: Full=Cytochrome c oxidase subunit 3; EC=7.1.1.9; AltName: Full=Cytochrome c oxidase polypeptide III;	A0A0B4L2E6_9ROSA RecName: Full=Cytochrome c oxidase subunit 3 {ECO:0000256|RuleBase:RU003375}; Flags: Fragment;	At2g07687	GO:0016021,integral component of membrane; GO:0005743,mitochondrial inner membrane; GO:0004129,cytochrome-c oxidase activity; GO:0019646,aerobic electron transport chain; GO:0009055,electron transfer activity; GO:0003674,molecular_function; GO:0003824,catalytic activity; GO:0005215,transporter activity; GO:0022857,transmembrane transporter activity; GO:0016491,oxidoreductase activity; GO:0008324,…	PF00510.18:Cytochrome c oxidase subunit III	--	--	--
C3258_p26	7.12	2.14	8.25	1.51	1.97	0.9	1.54	1.93	1.82	123	38	153	25	34	16	25	33	36	NC_018554.1	391312	392232	+	cox2	protein_coding	K02261 cytochrome c oxidase subunit 2 | (RefSeq) cox2, C3258_p26; cytochrome c oxidase subunit II (A)	ko00190: Oxidative phosphorylation; ko01100: Metabolic pathways	cytochrome c oxidase subunit II (mitochondrion) [Malus domestica]	COX2_SOYBN RecName: Full=Cytochrome c oxidase subunit 2; EC=7.1.1.9; AltName: Full=Cytochrome c oxidase polypeptide II;	J7MFY4_MALDO RecName: Full=Cytochrome c oxidase subunit 2 {ECO:0000256|RuleBase:RU000457};	AtMi014	GO:0016021,integral component of membrane; GO:0005743,mitochondrial inner membrane; GO:0070469,respiratory chain; GO:0005507,copper ion binding; GO:0004129,cytochrome-c oxidase activity; GO:0042773,ATP synthesis coupled electron transport; GO:0003674,molecular_function; GO:0005488,binding; GO:0046872,metal ion binding; GO:0043167,ion binding; GO:0043169,cation binding; GO:0046914,transition metal…	PF00116.20:Cytochrome C oxidase subunit II, periplasmic domain	--	--	--
C3258_p27	3.08	1.36	5.18	0.89	0.75	0.66	0.72	0.83	1.41	86	39	155	24	21	19	19	23	45	NC_018554.1	10301	11788	-	cox1	protein_coding	K02256 cytochrome c oxidase subunit 1 [EC:7.1.1.9] | (RefSeq) cox1, C3258_p27; cytochrome c oxidase subunit I (A)	ko00190: Oxidative phosphorylation; ko01100: Metabolic pathways	cytochrome c oxidase subunit I (mitochondrion) [Malus domestica]	COX1_SOYBN RecName: Full=Cytochrome c oxidase subunit 1; EC=7.1.1.9; AltName: Full=Cytochrome c oxidase polypeptide I;	J9JER8_MALDO RecName: Full=Cytochrome c oxidase subunit 1 {ECO:0000256|RuleBase:RU000369}; EC=7.1.1.9 {ECO:0000256|RuleBase:RU000369};	AtMi114	GO:0016021,integral component of membrane; GO:0005751,mitochondrial respiratory chain complex IV; GO:0004129,cytochrome-c oxidase activity; GO:0020037,heme binding; GO:0046872,metal ion binding; GO:0009060,aerobic respiration; GO:0015990,electron transport coupled proton transport; GO:0006123,mitochondrial electron transport, cytochrome c to oxygen; GO:0022904,respiratory electron transport chain…	PF00115.20:Cytochrome C and Quinol oxidase polypeptide I	--	--	--
C3258_p28	0.72	0.13	0.92	1.64	2.17	1.54	1.44	1.18	2.8	16	3	22	35	48	35	30	26	71	NC_018554.1	125299	126480	+	cob	protein_coding	K00412 ubiquinol-cytochrome c reductase cytochrome b subunit | (RefSeq) cob, C3258_p28; cytochrome b (A)	ko00190: Oxidative phosphorylation; ko01100: Metabolic pathways	cytochrome b (mitochondrion) [Malus domestica]	CYB_VICFA RecName: Full=Cytochrome b; AltName: Full=Complex III subunit 3; AltName: Full=Complex III subunit III; AltName: Full=Cytochrome b-c1 complex subunit 3; AltName: Full=Ubiquinol-cytochrome-c reductase complex cytochrome b subunit;	J7MB82_MALDO RecName: Full=Cytochrome b {ECO:0000256|ARBA:ARBA00013531, ECO:0000256|RuleBase:RU362117};	At2g07727	GO:0016021,integral component of membrane; GO:0005743,mitochondrial inner membrane; GO:0045275,respiratory chain complex III; GO:0046872,metal ion binding; GO:0008121,ubiquinol-cytochrome-c reductase activity; GO:0022904,respiratory electron transport chain; GO:0003674,molecular_function; GO:0005488,binding; GO:0043167,ion binding; GO:0043169,cation binding; GO:0009055,electron transfer activity;…	PF00033.19:Cytochrome b/b6/petB	--	--	--
C3258_p29	0.51	0.24	0.79	0.25	0.45	0.18	0.71	0.79	1.06	17	8	28	8	15	6	22	26	40	NC_018554.1	90727	92490	+	ccmFN	protein_coding	--	--	CcmFN (mitochondrion) [Malus domestica]	CCBS_DAUCA RecName: Full=Probable cytochrome c biosynthesis protein;	A0A7D5BAJ0_MALDO SubName: Full=CcmFN {ECO:0000313|EMBL:QKV49061.1};	AtMi067	GO:0016020,membrane; GO:0005739,mitochondrion; GO:0020037,heme binding; GO:0015232,heme transporter activity; GO:0017004,cytochrome complex assembly; GO:0003674,molecular_function; GO:0005488,binding; GO:0046906,tetrapyrrole binding; GO:0048037,cofactor binding; GO:0097159,organic cyclic compound binding; GO:1901363,heterocyclic compound binding; GO:0005215,transporter activity; GO:0022857,transm…	PF01578.20:Cytochrome C assembly protein	--	--	--
C3258_p30	0.58	0.31	0.24	0	0.06	0.13	0.07	0.13	0.11	9	5	4	0	1	2	1	2	2	NC_018554.1	8629	9456	-	C3258_p30	protein_coding	--	--	MttB, partial (mitochondrion) [Malus hupehensis var. mengshanensis]	YMF16_ARATH RecName: Full=Uncharacterized tatC-like protein ymf16; AltName: Full=ORFX;	A0A0U2PF35_MALHU SubName: Full=MttB {ECO:0000313|EMBL:ALJ78525.1}; Flags: Fragment;	AtMi045	GO:0016021,integral component of membrane; GO:0031966,mitochondrial membrane; GO:0033281,TAT protein transport complex; GO:0009977,proton motive force dependent protein transmembrane transporter activity; GO:0065002,intracellular protein transmembrane transport; GO:0043953,protein transport by the Tat complex; GO:0003674,molecular_function; GO:0005215,transporter activity; GO:0022857,transmembran…	PF00902.18:Sec-independent protein translocase protein (TatC)	--	--	--
C3258_p31	1.84	1.31	1.91	0.88	0.5	0.62	1.51	2.29	1.55	26	19	29	12	7	9	20	32	25	NC_018554.1	57142	57894	-	ccmC	protein_coding	--	--	CcmC (mitochondrion) [Malus domestica]	CCMC_ARATH RecName: Full=Putative cytochrome c biosynthesis ccmC-like mitochondrial protein; AltName: Full=ABC transporter I family member 3; Short=ABC transporter ABCI.3; Short=AtABCI3;	J7MPX3_MALDO RecName: Full=Putative cytochrome c biosynthesis ccmC-like mitochondrial protein {ECO:0000256|RuleBase:RU364092};	At2g07681	GO:0016021,integral component of membrane; GO:0031966,mitochondrial membrane; GO:0020037,heme binding; GO:0015232,heme transporter activity; GO:0017004,cytochrome complex assembly; GO:0015886,heme transport; GO:0003674,molecular_function; GO:0005488,binding; GO:0046906,tetrapyrrole binding; GO:0048037,cofactor binding; GO:0097159,organic cyclic compound binding; GO:1901363,heterocyclic compound b…	PF01578.20:Cytochrome C assembly protein	--	--	--
C3258_p32	0	0.08	0.16	0	0.09	0.17	0.18	0.09	0.15	0	1	2	0	1	2	2	1	2	NC_018554.1	66039	66659	-	ccmB	protein_coding	--	--	CcmB (mitochondrion) [Malus domestica]	CCMB_ARATH RecName: Full=Putative cytochrome c biogenesis ccmB-like mitochondrial protein; AltName: Full=ABC transporter I family member 2; Short=ABC transporter ABCI.2; Short=AtABCI2;	J7MB78_MALDO SubName: Full=CcmB {ECO:0000313|EMBL:QKV49058.1}; SubName: Full=CcmB protein {ECO:0000313|EMBL:CBX33374.1};	AtMi009	GO:0043190,ATP-binding cassette (ABC) transporter complex; GO:0031966,mitochondrial membrane; GO:0015232,heme transporter activity; GO:0017004,cytochrome complex assembly; GO:0003674,molecular_function; GO:0005215,transporter activity; GO:0022857,transmembrane transporter activity; GO:0051184,cofactor transmembrane transporter activity; GO:0008150,biological_process; GO:0009987,cellular process; …	PF03379.13:CcmB protein	--	--	--
C3258_p33	6.61	3.32	7.58	7.08	6.44	4.8	11.25	9.73	5.79	35	18	43	36	34	26	56	51	35	NC_018554.1	74072	74353	-	atp9	protein_coding	K02128 F-type H+-transporting ATPase subunit c | (RefSeq) atp9, C3258_p33; ATP synthase F0 subunit 9 (A)	ko00190: Oxidative phosphorylation; ko01100: Metabolic pathways	ATP synthase F0 subunit 9 (mitochondrion) [Malus domestica]	ATP9_MALDO RecName: Full=ATP synthase subunit 9, mitochondrial; AltName: Full=Lipid-binding protein;	J7MR29_MALDO RecName: Full=ATP synthase subunit 9, mitochondrial {ECO:0000256|RuleBase:RU004221};	AtMi089	GO:0016021,integral component of membrane; GO:0031966,mitochondrial membrane; GO:0045263,proton-transporting ATP synthase complex, coupling factor F(o); GO:0005524,ATP binding; GO:0008289,lipid binding; GO:0015078,proton transmembrane transporter activity; GO:0015986,ATP synthesis coupled proton transport; GO:0000166,nucleotide binding; GO:0003674,molecular_function; GO:0005488,binding; GO:000814…	PF00137.21:ATP synthase subunit C	--	--	--
C3258_p34	1.33	0.54	1.35	1.39	0.56	0.33	2.6	2.91	5.34	12	5	13	12	5	3	22	26	55	NC_018554.1	363468	363947	-	atp8	protein_coding	K02109 F-type H+-transporting ATPase subunit b | (RefSeq) atp8, C3258_p34; ATP synthase F0 subunit 8 (A)	ko00190: Oxidative phosphorylation; ko00195: Photosynthesis; ko01100: Metabolic pathways	ATP synthase F0 subunit 8 (mitochondrion) [Malus domestica]	YMF19_HELAN RecName: Full=Putative ATP synthase protein YMF19; EC=7.1.2.2; AltName: Full=Mitochondrial protein YMF19;	J7MB93_MALDO RecName: Full=Mitochondrial protein YMF19 {ECO:0000256|ARBA:ARBA00022349}; EC=7.1.2.2 {ECO:0000256|ARBA:ARBA00012473};	At2g07707	GO:0016021,integral component of membrane; GO:0031966,mitochondrial membrane; GO:0045263,proton-transporting ATP synthase complex, coupling factor F(o); GO:0005524,ATP binding; GO:0046933,proton-transporting ATP synthase activity, rotational mechanism; GO:0046961,proton-transporting ATPase activity, rotational mechanism; GO:0000166,nucleotide binding; GO:0003674,molecular_function; GO:0005488,bin…	PF06449.11:Mitochondrial domain of unknown function (DUF1082)	--	--	--
C3258_p35	0.65	0.05	1.06	0.23	0.27	0.42	0.12	0.77	0.85	12	1	21	4	5	8	2	14	18	NC_018554.1	324429	325412	+	atp6	protein_coding	K02126 F-type H+-transporting ATPase subunit a | (RefSeq) atp6, C3258_p35; ATP synthase F0 subunit 6 (A)	ko00190: Oxidative phosphorylation; ko01100: Metabolic pathways	ATP synthase F0 subunit 6 (mitochondrion) [Malus domestica]	ATP6_TOBAC RecName: Full=ATP synthase subunit a; AltName: Full=F-ATPase protein 6;	J7MR45_MALDO RecName: Full=ATP synthase subunit a {ECO:0000256|RuleBase:RU004450};	At2g07741	GO:0016021,integral component of membrane; GO:0005743,mitochondrial inner membrane; GO:0045263,proton-transporting ATP synthase complex, coupling factor F(o); GO:0015078,proton transmembrane transporter activity; GO:0015986,ATP synthesis coupled proton transport; GO:0003674,molecular_function; GO:0005215,transporter activity; GO:0022857,transmembrane transporter activity; GO:0008324,cation transm…	PF00119.20:ATP synthase A chain	--	--	--
C3258_p36	1.96	0.96	2.16	0.28	0.45	0.61	1.61	0.81	1.48	22	11	26	3	5	7	17	9	19	NC_018554.1	396046	396642	+	atp4	protein_coding	--	--	ATP synthase F0 subunit 4 (mitochondrion) [Malus domestica]	MI25_TOBAC RecName: Full=ATP synthase protein MI25; AltName: Full=ORF 25;	J7MB97_MALDO RecName: Full=ATP synthase protein MI25 {ECO:0000256|ARBA:ARBA00017388};	AtMi052	GO:0016021,integral component of membrane; GO:0000276,mitochondrial proton-transporting ATP synthase complex, coupling factor F(o); GO:0015078,proton transmembrane transporter activity; GO:0015986,ATP synthesis coupled proton transport; GO:0003674,molecular_function; GO:0005215,transporter activity; GO:0022857,transmembrane transporter activity; GO:0008324,cation transmembrane transporter activit…	PF05405.14:Mitochondrial ATP synthase B chain precursor (ATP-synt_B)	--	--	--
C3258_p37	3.16	1.66	4.83	1.34	1.39	0.81	2.99	4.28	3.34	91	49	149	37	40	24	81	122	110	NC_018554.1	173682	175214	-	atp1	protein_coding	K02132 F-type H+-transporting ATPase subunit alpha | (RefSeq) atp1, C3258_p37; ATP1 (A)	ko00190: Oxidative phosphorylation; ko01100: Metabolic pathways	ATP1 (mitochondrion) [Malus domestica]	ATPAM_NICPL RecName: Full=ATP synthase subunit alpha, mitochondrial;	J7MPY1_MALDO RecName: Full=ATP synthase subunit alpha {ECO:0000256|RuleBase:RU003551};	At2g07698_2	GO:0005743,mitochondrial inner membrane; GO:0045261,proton-transporting ATP synthase complex, catalytic core F(1); GO:0005524,ATP binding; GO:0046933,proton-transporting ATP synthase activity, rotational mechanism; GO:0000166,nucleotide binding; GO:0003674,molecular_function; GO:0005488,binding; GO:0008144,drug binding; GO:0017076,purine nucleotide binding; GO:0030554,adenyl nucleotide binding; G…	PF00006.25:ATP synthase alpha/beta family, nucleotide-binding domain	--	--	--
CAMTA1	50.8	62.73	35.76	52.21	55.21	60.19	217.44	269.02	291.4	1530	1938	1155	1511	1659	1857	6158	8024	10033	NC_041804.1	14054563	14056167	-	CAMTA1	calmodulin binding transcription activator 1	K08238 xyloglucan 6-xylosyltransferase [EC:2.4.2.39] | (RefSeq) CAMTA1; calmodulin binding transcription activator 1 (A)	--	calmodulin binding transcription activator 1 [Malus domestica]	XXT2_ARATH RecName: Full=Xyloglucan 6-xylosyltransferase 2; Short=AtXT2; EC=2.4.2.39; AltName: Full=Putative glycosyltransferase 2; Short=AtGT2; EC=2.4.-.-;	D9ZIV7_MALDO SubName: Full=CAMTA domain class transcription factor {ECO:0000313|EMBL:ADL36660.1};	At4g02500	GO:0005829,cytosol; GO:0005768,endosome; GO:0005794,Golgi apparatus; GO:0000139,Golgi membrane; GO:0000138,Golgi trans cisterna; GO:0016021,integral component of membrane; GO:0005802,trans-Golgi network; GO:0042803,protein homodimerization activity; GO:0016758,transferase activity, transferring hexosyl groups; GO:0035252,UDP-xylosyltransferase activity; GO:0033843,xyloglucan 6-xylosyltransferase …	PF05637.12:galactosyl transferase GMA12/MNN10 family	--	--	--
CDPK	14.92	16.27	11.48	13.09	11.82	12.42	24.89	24.38	20.97	795	889	656	670	628	678	1247	1286	1277	NC_041795.1	5932232	5938442	-	CDPK	protein_coding	K13412 calcium-dependent protein kinase [EC:2.7.11.1] | (RefSeq) CDPK; calcium-dependent protein kinase 1 (A)	ko04626: Plant-pathogen interaction	PREDICTED: calcium-dependent protein kinase 1 isoform X1 [Malus domestica]	CDPK1_ARATH RecName: Full=Calcium-dependent protein kinase 1; Short=AtCDPK 1; Short=CDPK 1; EC=2.7.11.1; AltName: Full=Calcium-dependent protein kinase isoform AK1;	A0A498JC38_MALDO SubName: Full=Uncharacterized protein {ECO:0000313|EMBL:RXH93060.1};	At5g04870	GO:0005737,cytoplasm; GO:0005634,nucleus; GO:0005778,peroxisomal membrane; GO:0005777,peroxisome; GO:0005524,ATP binding; GO:0005509,calcium ion binding; GO:0010857,calcium-dependent protein kinase activity; GO:0009931,calcium-dependent protein serine/threonine kinase activity; GO:0005516,calmodulin binding; GO:0004683,calmodulin-dependent protein kinase activity; GO:0004672,protein kinase activi…	PF00069.25:Protein kinase domain	--	--	--
CKS1	17.53	20.26	12.52	19.05	21.18	21.04	16.46	16.77	20.09	248	294	190	259	299	305	219	235	325	NC_041799.1	14046896	14048353	-	CKS1	protein_coding	K02219 cyclin-dependent kinase regulatory subunit CKS1 | (RefSeq) CKS1; cyclin-dependent kinases regulatory subunit 1 (A)	--	PREDICTED: cyclin-dependent kinases regulatory subunit 1 [Malus domestica]	CKS1_ARATH RecName: Full=Cyclin-dependent kinases regulatory subunit 1; AltName: Full=CKS1-At;	A0A5N5GN40_9ROSA RecName: Full=Cyclin-dependent kinases regulatory subunit {ECO:0000256|RuleBase:RU311113};	At2g27960	GO:0000307,cyclin-dependent protein kinase holoenzyme complex; GO:0005737,cytoplasm; GO:0005777,peroxisome; GO:0019005,SCF ubiquitin ligase complex; GO:0061575,cyclin-dependent protein serine/threonine kinase activator activity; GO:0042393,histone binding; GO:0019901,protein kinase binding; GO:0043130,ubiquitin binding; GO:0051301,cell division; GO:0042023,DNA endoreduplication; GO:0000278,mitoti…	PF01111.19:Cyclin-dependent kinase regulatory subunit	--	--	--
COL14	13.87	12.92	12.7	14.03	14.88	15.04	20.95	18.05	17.67	495	473	486	481	530	550	703	638	721	NC_041801.1	9340883	9343927	-	COL14	zinc finger protein CONSTANS-LIKE 15-like	--	--	zinc finger protein CONSTANS-LIKE 15-like [Malus domestica]	COL15_ARATH RecName: Full=Zinc finger protein CONSTANS-LIKE 15;	D9ZIW6_MALDO SubName: Full=COL domain class transcription factor {ECO:0000313|EMBL:ADL36669.1};	At1g28050	GO:0005634,nucleus; GO:0003700,DNA-binding transcription factor activity; GO:0008270,zinc ion binding; GO:0006355,regulation of transcription, DNA-templated; GO:0140110,transcription regulator activity; GO:0003674,molecular_function; GO:0005488,binding; GO:0046872,metal ion binding; GO:0043167,ion binding; GO:0043169,cation binding; GO:0046914,transition metal ion binding; GO:0008152,metabolic pr…	PF06203.14:CCT motif	C2C2-CO-like	TF	C2C2->C2C2-CO-like
COL9	19.4	20.46	22.63	5.65	4.59	4.27	5.38	6.15	4.96	732	792	916	205	173	165	191	230	214	NC_041805.1	10447274	10450739	-	COL9	zinc finger protein CONSTANS-LIKE 9-like	--	--	zinc finger protein CONSTANS-LIKE 9-like [Malus domestica]	COL9_ARATH RecName: Full=Zinc finger protein CONSTANS-LIKE 9;	D9ZIX5_MALDO SubName: Full=COL domain class transcription factor {ECO:0000313|EMBL:ADL36678.1};	At3g07650	GO:0005634,nucleus; GO:0003700,DNA-binding transcription factor activity; GO:0000976,transcription regulatory region sequence-specific DNA binding; GO:0008270,zinc ion binding; GO:0007623,circadian rhythm; GO:0048579,negative regulation of long-day photoperiodism, flowering; GO:0006355,regulation of transcription, DNA-templated; GO:0140110,transcription regulator activity; GO:0003674,molecular_fu…	PF06203.14:CCT motif	Others	TR	Others
CPS	0.02	0	0	0	0	0	0	0	0	1	0	0	0	0	0	0	0	0	NC_041799.1	40179760	40186238	-	CPS	ent-copalyl diphosphate synthase%2C chloroplastic	K04120 ent-copalyl diphosphate synthase [EC:5.5.1.13] | (RefSeq) ent-copalyl diphosphate synthase, chloroplastic (A)	ko00904: Diterpenoid biosynthesis; ko01100: Metabolic pathways; ko01110: Biosynthesis of secondary metabolites	PREDICTED: ent-copalyl diphosphate synthase, chloroplastic isoform X1 [Malus domestica]	TPS28_TRIWF RecName: Full=(-)-kolavenyl diphosphate synthase TPS28, chloroplastic {ECO:0000305}; EC=5.5.1.28 {ECO:0000269|PubMed:26749264}; AltName: Full=Terpene synthase 28 {ECO:0000303|PubMed:26749264}; Short=TwTPS28 {ECO:0000303|PubMed:26749264}; Flags: Precursor;	A0A498IPY1_MALDO SubName: Full=Uncharacterized protein {ECO:0000313|EMBL:RXH84185.1};	At4g02780	GO:0009507,chloroplast; GO:0016853,isomerase activity; GO:0000287,magnesium ion binding; GO:0010333,terpene synthase activity; GO:0003674,molecular_function; GO:0003824,catalytic activity; GO:0005488,binding; GO:0046872,metal ion binding; GO:0043167,ion binding; GO:0043169,cation binding; GO:0016829,lyase activity; GO:0016835,carbon-oxygen lyase activity; GO:0016838,carbon-oxygen lyase activity, …	PF01397.21:Terpene synthase, N-terminal domain	--	--	--
CTR1	15.74	15.18	16.25	16.08	14.81	15.42	15.72	15.77	15.52	899	889	995	882	844	902	844	892	1013	NC_041800.1	1894462	1902196	+	CTR1	serine/threonine-protein kinase CTR1	K14510 serine/threonine-protein kinase CTR1 [EC:2.7.11.1] | (RefSeq) CTR1; serine/threonine-protein kinase CTR1 (A)	ko04016: MAPK signaling pathway - plant; ko04075: Plant hormone signal transduction	ethylene control element variant [Malus domestica]	CTR1_ARATH RecName: Full=Serine/threonine-protein kinase CTR1 {ECO:0000303|PubMed:8431946}; EC=2.7.11.1 {ECO:0000305}; AltName: Full=Protein CONSTITUTIVE TRIPLE RESPONSE1 {ECO:0000303|PubMed:8431946};	A2T3V3_MALDO SubName: Full=Ethylene control element variant {ECO:0000313|EMBL:ABI58289.1};	At5g03730	GO:0005789,endoplasmic reticulum membrane; GO:0005524,ATP binding; GO:0004672,protein kinase activity; GO:0106310,NA; GO:0004674,protein serine/threonine kinase activity; GO:0004712,protein serine/threonine/tyrosine kinase activity; GO:0106311,NA; GO:0009873,ethylene-activated signaling pathway; GO:0009686,gibberellin biosynthetic process; GO:0010105,negative regulation of ethylene-activated sign…	PF14381.6:Ethylene-responsive protein kinase Le-CTR1	--	--	--
CWI	14.27	10.38	63.42	0	0.74	0	0.1	0.09	0.03	461	344	2198	0	24	0	3	3	1	NC_041797.1	17105889	17109879	-	CWI	beta-fructofuranosidase%2C insoluble isoenzyme CWINV1-like	K01193 beta-fructofuranosidase [EC:3.2.1.26] | (RefSeq) CWI; beta-fructofuranosidase, insoluble isoenzyme CWINV1-like precursor (A)	ko00052: Galactose metabolism; ko00500: Starch and sucrose metabolism; ko01100: Metabolic pathways; ko01110: Biosynthesis of secondary metabolites	beta-fructofuranosidase, insoluble isoenzyme CWINV1-like precursor [Malus domestica]	INV1_ARATH RecName: Full=Beta-fructofuranosidase, insoluble isoenzyme CWINV1; EC=3.2.1.26; AltName: Full=Cell wall beta-fructosidase 1; Short=AtbetaFRUCT1; AltName: Full=Cell wall invertase 1; Short=AtcwINV1; AltName: Full=Sucrose hydrolase 1; Flags: Precursor;	K4HUT0_MALDO SubName: Full=Cell wall invertase {ECO:0000313|EMBL:AFU56876.1};	At3g13790	GO:0048046,apoplast; GO:0005618,cell wall; GO:0005886,plasma membrane; GO:0004564,beta-fructofuranosidase activity; GO:0005975,carbohydrate metabolic process; GO:0050832,defense response to fungus; GO:0080167,response to karrikin; GO:0009611,response to wounding; GO:0003674,molecular_function; GO:0003824,catalytic activity; GO:0004553,hydrolase activity, hydrolyzing O-glycosyl compounds; GO:00167…	PF00251.20:Glycosyl hydrolases family 32 N-terminal domain	--	--	--
CYB5	68.83	50.24	110.78	160.83	139.38	128.54	127.4	103.79	151.78	979	733	1690	2198	1978	1873	1704	1462	2468	NC_041789.1	31733562	31735372	+	CYB5	cytochrome b5-like	K23490 cytochrome b5 | (RefSeq) CYB5; cytochrome b5-like (A)	--	PREDICTED: cytochrome b5-like isoform X1 [Malus domestica]	CYB5E_ARATH RecName: Full=Cytochrome b5 isoform E {ECO:0000303|PubMed:19054355}; Short=AtCb5-E {ECO:0000303|PubMed:19054355}; AltName: Full=Cytochrome b5 isoform 1; AltName: Full=Cytochrome b5 isoform A {ECO:0000303|PubMed:22384013}; Short=AtCb5-A {ECO:0000303|PubMed:22384013};	A0A540M718_MALBA RecName: Full=Cytochrome b5 heme-binding domain-containing protein {ECO:0000259|PROSITE:PS50255};	At5g53560	GO:0009535,chloroplast thylakoid membrane; GO:0005783,endoplasmic reticulum; GO:0005789,endoplasmic reticulum membrane; GO:0016021,integral component of membrane; GO:0043231,intracellular membrane-bounded organelle; GO:0016020,membrane; GO:0005886,plasma membrane; GO:0009536,plastid; GO:0005774,vacuolar membrane; GO:0005773,vacuole; GO:0009055,electron transfer activity; GO:0020037,heme binding; …	PF00173.28:Cytochrome b5-like Heme/Steroid binding domain	--	--	--
CYCD3	0.11	0.07	0.07	0.47	0.15	0.33	0.84	1.18	1.45	3	2	2	12	4	9	21	31	44	NC_041796.1	7748356	7750117	-	CYCD3	cyclin-D3-1-like	K14505 cyclin D3, plant | (RefSeq) cyclin-D3-1-like (A)	ko04075: Plant hormone signal transduction	PREDICTED: cyclin-D3-1-like [Pyrus x bretschneideri]	CCD33_ARATH RecName: Full=Cyclin-D3-3; AltName: Full=G1/S-specific cyclin-D3-3; Short=CycD3;3;	A0A498J924_MALDO RecName: Full=B-like cyclin {ECO:0000256|ARBA:ARBA00021635};	At3g50070	GO:0000307,cyclin-dependent protein kinase holoenzyme complex; GO:0005737,cytoplasm; GO:0005634,nucleus; GO:0016538,cyclin-dependent protein serine/threonine kinase regulator activity; GO:0051301,cell division; GO:0010444,guard mother cell differentiation; GO:0044772,mitotic cell cycle phase transition; GO:0000079,regulation of cyclin-dependent protein serine/threonine kinase activity; GO:0048316…	PF00134.23:Cyclin, N-terminal domain	--	--	--
CYP707A	23.73	23.33	18.54	15.74	17.28	11.86	0.73	1.89	2.5	797	804	668	508	579	408	23	63	96	NC_041791.1	7308900	7315929	+	CYP707A	protein_coding	K09843 (+)-abscisic acid 8'-hydroxylase [EC:1.14.14.137] | (RefSeq) CYP707A; abscisic acid 8'-hydroxylase 2 (A)	ko00906: Carotenoid biosynthesis	PREDICTED: abscisic acid 8'-hydroxylase 2 [Malus domestica]	ABAH2_ARATH RecName: Full=Abscisic acid 8'-hydroxylase 2; Short=ABA 8'-hydroxylase 2; EC=1.14.14.137 {ECO:0000250|UniProtKB:Q949P1}; AltName: Full=Cytochrome P450 707A2;	A0A498K7W0_MALDO SubName: Full=Uncharacterized protein {ECO:0000313|EMBL:RXI04340.1};	At2g29090	GO:0016021,integral component of membrane; GO:0010295,(+)-abscisic acid 8'-hydroxylase activity; GO:0020037,heme binding; GO:0005506,iron ion binding; GO:0004497,monooxygenase activity; GO:0016491,oxidoreductase activity; GO:0046345,abscisic acid catabolic process; GO:0009687,abscisic acid metabolic process; GO:0048838,release of seed from dormancy; GO:0010114,response to red light; GO:0009639,re…	PF00067.22:Cytochrome P450	--	--	--
CYP707A-2	0.43	0.08	0.4	0.48	0.38	0.73	0.68	0.93	1.31	15	3	15	16	13	26	22	32	52	NC_041793.1	17122224	17125726	-	CYP707A	protein_coding	K09843 (+)-abscisic acid 8'-hydroxylase [EC:1.14.14.137] | (RefSeq) CYP707A; abscisic acid 8'-hydroxylase 4 (A)	ko00906: Carotenoid biosynthesis	PREDICTED: abscisic acid 8'-hydroxylase 4 [Malus domestica]	ABAH4_ARATH RecName: Full=Abscisic acid 8'-hydroxylase 4; Short=ABA 8'-hydroxylase 4; EC=1.14.14.137 {ECO:0000250|UniProtKB:Q949P1}; AltName: Full=Cytochrome P450 707A4;	A0A498K270_MALDO SubName: Full=Uncharacterized protein {ECO:0000313|EMBL:RXH99832.1};	At3g19270	GO:0016021,integral component of membrane; GO:0010295,(+)-abscisic acid 8'-hydroxylase activity; GO:0020037,heme binding; GO:0005506,iron ion binding; GO:0004497,monooxygenase activity; GO:0016491,oxidoreductase activity; GO:0046345,abscisic acid catabolic process; GO:0016125,sterol metabolic process; GO:0003674,molecular_function; GO:0003824,catalytic activity; GO:0016705,oxidoreductase activity…	PF00067.22:Cytochrome P450	--	--	--
DHAR	16.92	30.16	14.83	57.56	107.48	50.17	58.81	48.73	58.88	286	523	269	935	1813	869	935	816	1138	NC_041789.1	23431976	23434362	+	DHAR	glutathione S-transferase DHAR2-like	K21888 glutathione dehydrogenase/transferase [EC:1.8.5.1 2.5.1.18] | (RefSeq) DHAR; glutathione S-transferase DHAR2-like (A)	ko00053: Ascorbate and aldarate metabolism; ko00480: Glutathione metabolism; ko01100: Metabolic pathways	glutathione S-transferase DHAR2-like [Malus domestica]	DHAR2_ARATH RecName: Full=Glutathione S-transferase DHAR2; EC=2.5.1.18 {ECO:0000269|PubMed:12077129}; AltName: Full=Chloride intracellular channel homolog 2; Short=CLIC homolog 2; AltName: Full=Glutathione-dependent dehydroascorbate reductase 2 {ECO:0000303|PubMed:12077129}; Short=AtDHAR2 {ECO:0000303|PubMed:12077129}; Short=CytDHAR; Short=GSH-dependent dehydroascorbate reductase 2; EC=1.8.5.1 {E…	Q0ZNW5_MALDO SubName: Full=Dehydroascorbate reductase {ECO:0000313|EMBL:ABG49123.1}; EC=1.8.5.1 {ECO:0000313|EMBL:ABG49123.1};	At1g75270	GO:0005829,cytosol; GO:0005739,mitochondrion; GO:0005886,plasma membrane; GO:0043295,glutathione binding; GO:0045174,glutathione dehydrogenase (ascorbate) activity; GO:0004364,glutathione transferase activity; GO:0140547,NA; GO:0033355,ascorbate glutathione cycle; GO:0080151,positive regulation of salicylic acid mediated signaling pathway; GO:0010731,protein glutathionylation; GO:0003674,molecula…	PF13417.6:Glutathione S-transferase, N-terminal domain	--	--	--
DOF7	2.16	1.21	5.27	0	0.1	0.09	0.15	0.39	0.13	45	26	118	0	2	2	3	8	3	NC_041803.1	2437384	2438495	+	DOF7	dof zinc finger protein DOF3.1	K20043 clathrin coat assembly protein AP180 | (RefSeq) putative clathrin assembly protein At5g35200 (A)	--	dof zinc finger protein DOF3.1 [Malus domestica]	DOF58_ARATH RecName: Full=Dof zinc finger protein DOF5.8; Short=AtDOF5.8;	D9ZIY4_MALDO SubName: Full=DOF domain class transcription factor {ECO:0000313|EMBL:ADL36687.1};	At5g66940	GO:0005634,nucleus; GO:0003700,DNA-binding transcription factor activity; GO:0000976,transcription regulatory region sequence-specific DNA binding; GO:0008270,zinc ion binding; GO:0006355,regulation of transcription, DNA-templated; GO:0140110,transcription regulator activity; GO:0003674,molecular_function; GO:0001067,regulatory region nucleic acid binding; GO:0003676,nucleic acid binding; GO:0003…	PF02701.15:Dof domain, zinc finger	C2C2-Dof	TF	C2C2->C2C2-Dof
EIN2	13.95	13.49	9.77	17.58	17.69	17.37	17.77	18.2	16.66	1358	1347	1020	1645	1719	1733	1627	1755	1854	NC_041792.1	17797679	17805114	-	EIN2	protein_coding	K14513 ethylene-insensitive protein 2 | (RefSeq) ethylene-insensitive protein 2 isoform X1 (A)	ko04016: MAPK signaling pathway - plant; ko04075: Plant hormone signal transduction	PREDICTED: ethylene-insensitive protein 2 [Malus domestica]	EIN2_ARATH RecName: Full=Ethylene-insensitive protein 2 {ECO:0000303|PubMed:10381874}; Short=AtEIN2 {ECO:0000303|PubMed:10381874}; Short=EIN-2 {ECO:0000303|PubMed:10381874}; AltName: Full=Cytokinin-resistant protein AtCKR1; AltName: Full=Protein ORESARA 3 {ECO:0000303|PubMed:9351240}; Contains: RecName: Full=EIN2-CEND {ECO:0000303|PubMed:23132950}; AltName: Full=EIN2C {ECO:0000303|PubMed:26496608…	A0A498K6F0_MALDO SubName: Full=Uncharacterized protein {ECO:0000313|EMBL:RXI01263.1};	At5g03280	GO:0005789,endoplasmic reticulum membrane; GO:0016021,integral component of membrane; GO:0005634,nucleus; GO:0015086,cadmium ion transmembrane transporter activity; GO:0005384,manganese ion transmembrane transporter activity; GO:0003729,mRNA binding; GO:0009926,auxin polar transport; GO:0009734,auxin-activated signaling pathway; GO:0051301,cell division; GO:0009736,cytokinin-activated signaling p…	PF01566.18:Natural resistance-associated macrophage protein	--	--	--
ETR5	3.49	3.59	3.13	1.33	2.52	1.71	0.55	1.02	0.65	215	227	207	79	155	108	32	62	46	NC_041800.1	31643066	31647188	+	ETR5	protein_coding	K14509 ethylene receptor [EC:2.7.13.-] | (RefSeq) ETR5; LOW QUALITY PROTEIN: protein EIN4 (A)	ko04016: MAPK signaling pathway - plant; ko04075: Plant hormone signal transduction	PREDICTED: protein EIN4 [Malus domestica]	EIN4_ARATH RecName: Full=Protein EIN4 {ECO:0000303|PubMed:9707532}; Short=AtEIN4 {ECO:0000303|PubMed:9707532}; EC=2.7.11.-; AltName: Full=Protein ETHYLENE INSENSITIVE 4 {ECO:0000303|PubMed:9707532};	A0A540M344_MALBA RecName: Full=Ethylene receptor {ECO:0000256|PIRNR:PIRNR026389};	At3g04580	GO:0005783,endoplasmic reticulum; GO:0005789,endoplasmic reticulum membrane; GO:0016021,integral component of membrane; GO:0005524,ATP binding; GO:0051740,ethylene binding; GO:0038199,ethylene receptor activity; GO:0046872,metal ion binding; GO:0000155,phosphorelay sensor kinase activity; GO:0004674,protein serine/threonine kinase activity; GO:0010105,negative regulation of ethylene-activated sig…	PF00072.24:Response regulator receiver domain	Others	TR	Others
FK	17.3	25.25	11	27.25	21.84	27.59	23.22	24.29	19.75	374	560	255	566	471	611	472	520	488	NC_041797.1	33661934	33667607	-	FK	probable fructokinase-4	K00847 fructokinase [EC:2.7.1.4] | (RefSeq) FK; probable fructokinase-4 (A)	ko00051: Fructose and mannose metabolism; ko00500: Starch and sucrose metabolism; ko00520: Amino sugar and nucleotide sugar metabolism; ko01100: Metabolic pathways; ko01110: Biosynthesis of secondary metabolites	probable fructokinase-4 [Malus domestica]	SCRK6_ARATH RecName: Full=Probable fructokinase-6, chloroplastic; EC=2.7.1.4; Flags: Precursor;	K4HVS9_MALDO SubName: Full=Fructokinase {ECO:0000313|EMBL:AFU56877.1};	At1g66430	GO:0009507,chloroplast; GO:0009570,chloroplast stroma; GO:0005829,cytosol; GO:0005524,ATP binding; GO:0008865,fructokinase activity; GO:0016051,carbohydrate biosynthetic process; GO:0006633,fatty acid biosynthetic process; GO:0006000,fructose metabolic process; GO:0019252,starch biosynthetic process; GO:0000166,nucleotide binding; GO:0003674,molecular_function; GO:0005488,binding; GO:0008144,drug…	PF00294.24:pfkB family carbohydrate kinase	--	--	--
FLS	0.53	0.44	0.49	0.08	0.16	0.04	0.61	0.37	0.04	13	11	13	2	4	1	14	9	1	NC_041796.1	20128559	20133153	+	FLS	flavonol synthase/flavanone 3-hydroxylase	K05278 flavonol synthase [EC:1.14.20.6] | (RefSeq) FLS; flavonol synthase/flavanone 3-hydroxylase (A)	ko00941: Flavonoid biosynthesis; ko01100: Metabolic pathways; ko01110: Biosynthesis of secondary metabolites	flavonol synthase [Malus domestica]	FLS_MALDO RecName: Full=Flavonol synthase/flavanone 3-hydroxylase; Short=FLS; EC=1.14.11.9 {ECO:0000250|UniProtKB:Q7XZQ6}; EC=1.14.20.6 {ECO:0000250|UniProtKB:Q7XZQ6};	A0A498J555_MALDO RecName: Full=Fe2OG dioxygenase domain-containing protein {ECO:0000259|PROSITE:PS51471};	At5g08640	GO:0005737,cytoplasm; GO:0045431,flavonol synthase activity; GO:0031418,L-ascorbic acid binding; GO:0046872,metal ion binding; GO:0045486,naringenin 3-dioxygenase activity; GO:0003674,molecular_function; GO:0003824,catalytic activity; GO:0016491,oxidoreductase activity; GO:0016705,oxidoreductase activity, acting on paired donors, with incorporation or reduction of molecular oxygen; GO:0016706,oxi…	PF03171.20:2OG-Fe(II) oxygenase superfamily	--	--	--
FPPS	109.89	57.37	103.59	2.62	3.05	3.48	10.03	10.45	4.83	2528	1354	2556	58	70	82	217	238	127	NC_041798.1	41639731	41643454	+	FPPS	farnesyl pyrophosphate synthase 2	K00787 farnesyl diphosphate synthase [EC:2.5.1.1 2.5.1.10] | (RefSeq) FPPS; farnesyl pyrophosphate synthase 2 (A)	ko00900: Terpenoid backbone biosynthesis; ko01100: Metabolic pathways; ko01110: Biosynthesis of secondary metabolites	PREDICTED: farnesyl pyrophosphate synthase 2 [Malus domestica]	FPPS1_LUPAL RecName: Full=Farnesyl pyrophosphate synthase 1; Short=FPP synthase 1; Short=FPS 1; EC=2.5.1.10; AltName: Full=(2E,6E)-farnesyl diphosphate synthase 1; AltName: Full=Dimethylallyltranstransferase 1; EC=2.5.1.1; AltName: Full=Farnesyl diphosphate synthase 1; AltName: Full=Geranyltranstransferase 1;	A0A540KSK7_MALBA SubName: Full=Uncharacterized protein {ECO:0000313|EMBL:TQD77203.1};	At5g47770	GO:0005737,cytoplasm; GO:0004161,dimethylallyltranstransferase activity; GO:0004337,geranyltranstransferase activity; GO:0046872,metal ion binding; GO:0006695,cholesterol biosynthetic process; GO:0045337,farnesyl diphosphate biosynthetic process; GO:0033384,geranyl diphosphate biosynthetic process; GO:0003674,molecular_function; GO:0003824,catalytic activity; GO:0004659,prenyltransferase activity…	PF00348.17:Polyprenyl synthetase	--	--	--
GABA-T2	22.34	33.27	12.15	18.3	34.97	23.26	56.88	71.57	71.55	794	1213	463	625	1240	847	1901	2519	2907	NC_041797.1	10800370	10806450	-	GABA-T2	gamma aminobutyrate transaminase 3%2C chloroplastic	K16871 4-aminobutyrate---pyruvate transaminase [EC:2.6.1.96] | (RefSeq) gamma aminobutyrate transaminase 3, chloroplastic-like isoform X1 (A)	ko00250: Alanine, aspartate and glutamate metabolism; ko00650: Butanoate metabolism; ko01100: Metabolic pathways	PREDICTED: gamma aminobutyrate transaminase 3, chloroplastic isoform X1 [Malus domestica]	GATP3_SOLLC RecName: Full=Gamma aminobutyrate transaminase 3, chloroplastic; AltName: Full=Gamma-aminobutyrate transaminase isozyme 3; Short=LeGABA-TP3; Short=SlGABA-T3; EC=2.6.1.96; Flags: Precursor;	J9XGZ5_MALDO SubName: Full=Gamma-aminobutyrate transaminase 2 {ECO:0000313|EMBL:AFS28621.1}; EC=2.6.1.19 {ECO:0000313|EMBL:AFS28621.1};	At3g22200	GO:0009507,chloroplast; GO:0003867,4-aminobutyrate transaminase activity; GO:0034387,4-aminobutyrate:pyruvate transaminase activity; GO:0004015,adenosylmethionine-8-amino-7-oxononanoate transaminase activity; GO:0102351,gamma-aminobutyrate transaminase (glyoxylate dependent) activity; GO:0030170,pyridoxal phosphate binding; GO:0009102,biotin biosynthetic process; GO:0009448,gamma-aminobutyric aci…	PF00202.21:Aminotransferase class-III	--	--	--
GAD1	483.61	678.8	150.78	617.48	514.64	683.14	1254.68	1711.19	1940.53	15790	22735	5280	19372	16765	22850	38522	55332	72434	NC_041802.1	32153813	32157429	-	GAD1	glutamate decarboxylase	K01580 glutamate decarboxylase [EC:4.1.1.15] | (RefSeq) GAD1; glutamate decarboxylase (A)	ko00250: Alanine, aspartate and glutamate metabolism; ko00410: beta-Alanine metabolism; ko00430: Taurine and hypotaurine metabolism; ko00650: Butanoate metabolism; ko01100: Metabolic pathways; ko01110: Biosynthesis of secondary metabolites	glutamate decarboxylase [Malus domestica]	DCE_SOLLC RecName: Full=Glutamate decarboxylase; Short=GAD; EC=4.1.1.15; AltName: Full=ERT D1;	A0A498I7V5_MALDO RecName: Full=Glutamate decarboxylase {ECO:0000256|ARBA:ARBA00012421, ECO:0000256|RuleBase:RU361171}; EC=4.1.1.15 {ECO:0000256|ARBA:ARBA00012421, ECO:0000256|RuleBase:RU361171};	At2g02010	GO:0005829,cytosol; GO:0009506,plasmodesma; GO:0005516,calmodulin binding; GO:0004351,glutamate decarboxylase activity; GO:0030170,pyridoxal phosphate binding; GO:0006538,glutamate catabolic process; GO:0005515,protein binding; GO:0003674,molecular_function; GO:0005488,binding; GO:0003824,catalytic activity; GO:0016829,lyase activity; GO:0016830,carbon-carbon lyase activity; GO:0016831,carboxy-ly…	PF00282.19:Pyridoxal-dependent decarboxylase conserved domain	--	--	--
GAD2	90.58	38.17	251.27	0.21	0.17	0.3	2.32	3.61	1.59	3192	1380	9497	7	6	11	77	126	64	NC_041797.1	35429579	35436742	-	GAD2	glutamate decarboxylase 2 (pancreatic islets and brain%2C 65kDa)	K01580 glutamate decarboxylase [EC:4.1.1.15] | (RefSeq) GAD2; glutamate decarboxylase 2 (A)	ko00250: Alanine, aspartate and glutamate metabolism; ko00410: beta-Alanine metabolism; ko00430: Taurine and hypotaurine metabolism; ko00650: Butanoate metabolism; ko01100: Metabolic pathways; ko01110: Biosynthesis of secondary metabolites	glutamate decarboxylase 2 [Malus domestica]	DCE1_ARATH RecName: Full=Glutamate decarboxylase 1; Short=GAD 1; EC=4.1.1.15;	V9SJB6_MALDO RecName: Full=Glutamate decarboxylase {ECO:0000256|ARBA:ARBA00012421, ECO:0000256|RuleBase:RU361171}; EC=4.1.1.15 {ECO:0000256|ARBA:ARBA00012421, ECO:0000256|RuleBase:RU361171};	At5g17330	GO:0005829,cytosol; GO:0005516,calmodulin binding; GO:0004351,glutamate decarboxylase activity; GO:0030170,pyridoxal phosphate binding; GO:0006538,glutamate catabolic process; GO:0046686,response to cadmium ion; GO:0005515,protein binding; GO:0003674,molecular_function; GO:0005488,binding; GO:0003824,catalytic activity; GO:0016829,lyase activity; GO:0016830,carbon-carbon lyase activity; GO:001683…	PF00282.19:Pyridoxal-dependent decarboxylase conserved domain	--	--	--
GAD3	1.12	0.06	6.29	0.03	0.03	0	0	0	0	36	2	217	1	1	0	0	0	0	NC_041804.1	826682	829517	+	GAD3	glutamate decarboxylase 4	K01580 glutamate decarboxylase [EC:4.1.1.15] | (RefSeq) GAD3; glutamate decarboxylase 4 (A)	ko00250: Alanine, aspartate and glutamate metabolism; ko00410: beta-Alanine metabolism; ko00430: Taurine and hypotaurine metabolism; ko00650: Butanoate metabolism; ko01100: Metabolic pathways; ko01110: Biosynthesis of secondary metabolites	glutamate decarboxylase 4 [Malus domestica]	DCE4_ARATH RecName: Full=Glutamate decarboxylase 4; Short=GAD 4; EC=4.1.1.15;	A0A498HLK0_MALDO RecName: Full=Glutamate decarboxylase {ECO:0000256|ARBA:ARBA00012421, ECO:0000256|RuleBase:RU361171}; EC=4.1.1.15 {ECO:0000256|ARBA:ARBA00012421, ECO:0000256|RuleBase:RU361171};	At2g02010	GO:0005829,cytosol; GO:0005739,mitochondrion; GO:0005634,nucleus; GO:0005516,calmodulin binding; GO:0004351,glutamate decarboxylase activity; GO:0030170,pyridoxal phosphate binding; GO:0006538,glutamate catabolic process; GO:0005515,protein binding; GO:0003674,molecular_function; GO:0005488,binding; GO:0003824,catalytic activity; GO:0016829,lyase activity; GO:0016830,carbon-carbon lyase activity;…	PF00282.19:Pyridoxal-dependent decarboxylase conserved domain	--	--	--
GATA5	0.32	0.03	0.6	1.56	3.18	5.19	0	0.14	0	9	1	18	42	89	149	0	4	0	NC_041803.1	16423147	16425058	-	GATA5	GATA binding protein 5	--	--	transcription factor GATA-5 [Malus domestica]	GAT21_ARATH RecName: Full=GATA transcription factor 21 {ECO:0000303|PubMed:15084732}; AltName: Full=Protein GATA, NITRATE-INDUCIBLE, CARBON-METABOLISM INVOLVED {ECO:0000303|PubMed:20844019}; Short=AtGNC {ECO:0000303|PubMed:25077795};	D9ZIZ2_MALDO SubName: Full=GATA domain class transcription factor {ECO:0000313|EMBL:ADL36695.1};	At5g56860	GO:0005634,nucleus; GO:0003700,DNA-binding transcription factor activity; GO:0000976,transcription regulatory region sequence-specific DNA binding; GO:0008270,zinc ion binding; GO:0010151,chloroplast elongation; GO:0009658,chloroplast organization; GO:0007623,circadian rhythm; GO:0009736,cytokinin-activated signaling pathway; GO:0009740,gibberellic acid mediated signaling pathway; GO:0010255,gluc…	PF00320.27:GATA zinc finger	C2C2-GATA	TF	C2C2->C2C2-GATA
GATA7	4.48	4.57	5.12	2.66	2.42	1.81	13.58	10.21	8.94	128	134	157	73	69	53	365	289	292	NC_041798.1	8741903	8743644	-	GATA7	GATA transcription factor 5-like	K21630 GATA-type zinc finger protein 1 | (RefSeq) GATA transcription factor 6-like (A)	--	GATA transcription factor 5-like [Malus domestica]	GATA5_ARATH RecName: Full=GATA transcription factor 5;	D9ZIZ4_MALDO RecName: Full=GATA transcription factor {ECO:0000256|PIRNR:PIRNR016992};	At5g66320	GO:0005634,nucleus; GO:0003700,DNA-binding transcription factor activity; GO:0000976,transcription regulatory region sequence-specific DNA binding; GO:0008270,zinc ion binding; GO:0030154,cell differentiation; GO:0045893,positive regulation of transcription, DNA-templated; GO:0140110,transcription regulator activity; GO:0003674,molecular_function; GO:0001067,regulatory region nucleic acid binding…	PF00320.27:GATA zinc finger	C2C2-GATA	TF	C2C2->C2C2-GATA
GATA8	25.98	22.17	18.38	8.98	8.99	8	14.79	14.66	14.31	1779	1557	1350	591	614	561	952	994	1120	NC_041794.1	6510237	6516354	-	GATA8	GATA transcription factor 26	--	--	GATA transcription factor 26 [Malus domestica]	GAT26_ARATH RecName: Full=GATA transcription factor 26;	D9ZIZ5_MALDO SubName: Full=GATA domain class transcription factor {ECO:0000313|EMBL:ADL36698.1};	At4g17570	GO:0005634,nucleus; GO:0043565,sequence-specific DNA binding; GO:0008270,zinc ion binding; GO:0006355,regulation of transcription, DNA-templated; GO:0003674,molecular_function; GO:0003676,nucleic acid binding; GO:0003677,DNA binding; GO:0005488,binding; GO:0097159,organic cyclic compound binding; GO:1901363,heterocyclic compound binding; GO:0046872,metal ion binding; GO:0043167,ion binding; GO:00…	PF13919.6:Asx homology domain	C2C2-GATA	TF	C2C2->C2C2-GATA
GK	5.09	4.51	2.67	3.47	3.15	2.53	9.25	5.89	8.01	55	50	31	36	34	28	94	63	99	NC_041789.1	32222019	32228453	-	GK	glycerol kinase	K00851 gluconokinase [EC:2.7.1.12] | (RefSeq) GK; glycerol kinase (A)	ko00030: Pentose phosphate pathway; ko01100: Metabolic pathways; ko01110: Biosynthesis of secondary metabolites; ko01200: Carbon metabolism	glycerol kinase [Malus domestica]	GNTK_ARATH RecName: Full=Gluconokinase {ECO:0000303|PubMed:12447540}; EC=2.7.1.12 {ECO:0000250|UniProtKB:Q5FQ97}; AltName: Full=Gluconate kinase {ECO:0000303|PubMed:12447540};	K4HV53_MALDO RecName: Full=Gluconokinase {ECO:0000256|RuleBase:RU363066}; EC=2.7.1.12 {ECO:0000256|RuleBase:RU363066};	At2g16790	GO:0005524,ATP binding; GO:0046316,gluconokinase activity; GO:0016787,hydrolase activity; GO:0046177,D-gluconate catabolic process; GO:0000166,nucleotide binding; GO:0003674,molecular_function; GO:0005488,binding; GO:0008144,drug binding; GO:0017076,purine nucleotide binding; GO:0030554,adenyl nucleotide binding; GO:0032553,ribonucleotide binding; GO:0032555,purine ribonucleotide binding; GO:0032…	PF01202.22:Shikimate kinase	--	--	--
GLB1	1016.57	212.27	814.81	591.6	152.74	199.36	6.65	19.18	18.27	9099	1949	7822	5088	1364	1828	56	170	187	NW_021638448.1	151048	151906	-	GLB1	galactosidase%2C beta 1	K11968 ariadne-1 [EC:2.3.2.31] | (RefSeq) probable E3 ubiquitin-protein ligase ARI2 isoform X1 (A)	--	beta-galactosidase [Malus domestica]	HBL_TRETO RecName: Full=Non-symbiotic hemoglobin; AltName: Full=TREto GLB1;	Q5GLZ7_MALDO SubName: Full=Non-symbiotic hemoglobin class 1 {ECO:0000313|EMBL:AAP57676.1};	At2g16060	GO:0020037,heme binding; GO:0046872,metal ion binding; GO:0019825,oxygen binding; GO:0003674,molecular_function; GO:0005488,binding; GO:0046906,tetrapyrrole binding; GO:0048037,cofactor binding; GO:0097159,organic cyclic compound binding; GO:1901363,heterocyclic compound binding; GO:0043167,ion binding; GO:0043169,cation binding; GO:0008144,drug binding; GO:0036094,small molecule binding	PF00042.22:Globin	--	--	--
GPAT	2.56	5.26	1.7	8.74	9.93	9.72	10.71	10.03	10.81	115	243	82	378	446	448	453	447	556	NC_041794.1	3278996	3290858	-	GPAT	glycerol-3-phosphate acyltransferase%2C chloroplastic	K00630 glycerol-3-phosphate O-acyltransferase [EC:2.3.1.15] | (RefSeq) GPAT; glycerol-3-phosphate acyltransferase, chloroplastic (A)	ko00561: Glycerolipid metabolism; ko00564: Glycerophospholipid metabolism; ko01100: Metabolic pathways	glycerol-3-phosphate acyltransferase, chloroplastic [Malus domestica]	PLSB_CUCSA RecName: Full=Glycerol-3-phosphate acyltransferase, chloroplastic; Short=GPAT; EC=2.3.1.15; Flags: Precursor;	W8DX52_MALDO RecName: Full=Glycerol-3-phosphate acyltransferase, chloroplastic {ECO:0000256|PIRNR:PIRNR000431}; Short=GPAT {ECO:0000256|PIRNR:PIRNR000431}; EC=2.3.1.15 {ECO:0000256|PIRNR:PIRNR000431};	At1g32200	GO:0009570,chloroplast stroma; GO:0004366,glycerol-3-phosphate O-acyltransferase activity; GO:0102420,sn-1-glycerol-3-phosphate C16:0-DCA-CoA acyl transferase activity; GO:0016024,CDP-diacylglycerol biosynthetic process; GO:0006655,phosphatidylglycerol biosynthetic process; GO:0003674,molecular_function; GO:0003824,catalytic activity; GO:0008374,O-acyltransferase activity; GO:0016740,transferase …	PF14829.6:Glycerol-3-phosphate acyltransferase N-terminal	--	--	--
GRF1	5.08	5.3	4.16	3.15	4.06	3.25	6.16	7.51	5.11	99	106	87	59	79	65	113	145	114	NC_041802.1	16021944	16024517	-	GRF1	uncharacterized LOC103454749	K07447 putative pre-16S rRNA nuclease [EC:3.1.-.-] | (RefSeq) GRF1; uncharacterized LOC103454749 (A)	--	uncharacterized LOC103454749 [Malus domestica]	--	D9ZIZ7_MALDO SubName: Full=GRF domain class transcription factor {ECO:0000313|EMBL:ADL36700.1};	At3g52910	GO:0006364,rRNA processing; GO:0042254,ribosome biogenesis; GO:0008152,metabolic process; GO:0006139,nucleobase-containing compound metabolic process; GO:0006396,RNA processing; GO:0006725,cellular aromatic compound metabolic process; GO:0006807,nitrogen compound metabolic process; GO:0008150,biological_process; GO:0009987,cellular process; GO:0010467,gene expression; GO:0016070,RNA metabolic pro…	PF03652.15:Holliday junction resolvase	--	--	--
GRF5	2.12	2.95	4.02	7.68	6.41	5.21	12.39	10.31	7.68	56	80	114	195	169	141	308	270	232	NC_041795.1	22872727	22877265	-	GRF5	GRF1-interacting factor 3	--	--	GRF1-interacting factor 3 [Malus domestica]	GIF3_ARATH RecName: Full=GRF1-interacting factor 3; Short=AtGIF3; AltName: Full=Transcription coactivator GIF3;	D9ZJ01_MALDO SubName: Full=GRF domain class transcription factor {ECO:0000313|EMBL:ADL36704.1};	At4g00850	GO:0005634,nucleus; GO:0003713,transcription coactivator activity; GO:0051301,cell division; GO:0008283,cell proliferation; GO:0048366,leaf development; GO:0045944,positive regulation of transcription by RNA polymerase II; GO:0140110,transcription regulator activity; GO:0003674,molecular_function; GO:0003712,transcription coregulator activity; GO:0008150,biological_process; GO:0009987,cellular pr…	PF05030.12:SSXT protein (N-terminal region)	--	--	--
HD1	4.79	4.93	3.61	9.08	9.12	8.99	2.35	3.26	6.22	89	94	72	162	169	171	41	60	132	NC_041790.1	18288666	18290024	-	HD1	homeobox-leucine zipper protein HAT22-like	K09338 homeobox-leucine zipper protein | (RefSeq) HD1; homeobox-leucine zipper protein HAT22-like (A)	--	homeobox-leucine zipper protein HAT22-like [Malus domestica]	HAT22_ARATH RecName: Full=Homeobox-leucine zipper protein HAT22; AltName: Full=Homeodomain-leucine zipper protein HAT22; Short=HD-ZIP protein 22;	D9ZJ03_MALDO SubName: Full=HD domain class transcription factor {ECO:0000313|EMBL:ADL36706.1};	At4g37790	GO:0005634,nucleus; GO:0003700,DNA-binding transcription factor activity; GO:0000981,DNA-binding transcription factor activity, RNA polymerase II-specific; GO:0000976,transcription regulatory region sequence-specific DNA binding; GO:0009738,abscisic acid-activated signaling pathway; GO:0009737,response to abscisic acid; GO:0009735,response to cytokinin; GO:0009414,response to water deprivation; G…	PF00046.29:Homeodomain	HB-HD-ZIP	TF	HB->HB-HD-ZIP
HD11	14.97	17.9	12.97	25.22	26.49	25.82	54.61	47.26	51.95	648	795	602	1049	1144	1145	2223	2026	2571	NC_041796.1	16749623	16753634	-	HD11	homeobox protein knotted-1-like 3	K19589 release factor glutamine methyltransferase [EC:2.1.1.297] | (RefSeq) uncharacterized protein LOC100283871 (A)	--	PREDICTED: homeobox protein knotted-1-like 3 isoform X1 [Malus domestica]	KNAP3_MALDO RecName: Full=Homeobox protein knotted-1-like 3; AltName: Full=KNAP3;	D9ZJ05_MALDO SubName: Full=HD domain class transcription factor {ECO:0000313|EMBL:ADL36708.1};	At5g25220	GO:0005634,nucleus; GO:0003677,DNA binding; GO:0006355,regulation of transcription, DNA-templated; GO:0003674,molecular_function; GO:0003676,nucleic acid binding; GO:0005488,binding; GO:0097159,organic cyclic compound binding; GO:1901363,heterocyclic compound binding; GO:0008152,metabolic process; GO:0006139,nucleobase-containing compound metabolic process; GO:0006351,transcription, DNA-templated…	PF03791.13:KNOX2 domain	HB-KNOX	TF	HB->HB-KNOX
HD13	27.48	28.12	17.18	13.95	12.52	10.9	13.55	11.06	9.19	662	695	444	323	301	269	307	264	253	NC_041792.1	9563400	9571916	-	HD13	homeobox protein HD1-like	--	--	homeobox protein HD1-like [Malus domestica]	HD1_BRANA RecName: Full=Homeobox protein HD1;	A0A498K0C1_MALDO SubName: Full=Uncharacterized protein {ECO:0000313|EMBL:RXI01061.1};	At1g62990	GO:0005634,nucleus; GO:0003677,DNA binding; GO:0006355,regulation of transcription, DNA-templated; GO:0003674,molecular_function; GO:0003676,nucleic acid binding; GO:0005488,binding; GO:0097159,organic cyclic compound binding; GO:1901363,heterocyclic compound binding; GO:0008152,metabolic process; GO:0006139,nucleobase-containing compound metabolic process; GO:0006351,transcription, DNA-templated…	PF03791.13:KNOX2 domain	HB-KNOX	TF	HB->HB-KNOX
HD14	6.16	7.66	1.71	11.47	11.42	9.28	6.89	20.88	24.39	134	171	40	240	248	207	141	450	607	NC_041804.1	5307635	5309436	+	HD14	homeobox-leucine zipper protein ATHB-13-like	K09338 homeobox-leucine zipper protein | (RefSeq) HD14; homeobox-leucine zipper protein ATHB-13-like (A)	--	homeobox-leucine zipper protein ATHB-13-like [Malus domestica]	ATB13_ARATH RecName: Full=Homeobox-leucine zipper protein ATHB-13; AltName: Full=HD-ZIP protein ATHB-13; AltName: Full=Homeodomain transcription factor ATHB-13;	D9ZJ08_MALDO SubName: Full=HD domain class transcription factor {ECO:0000313|EMBL:ADL36711.1};	At1g69780	GO:0005634,nucleus; GO:0003700,DNA-binding transcription factor activity; GO:0000981,DNA-binding transcription factor activity, RNA polymerase II-specific; GO:0043565,sequence-specific DNA binding; GO:0000976,transcription regulatory region sequence-specific DNA binding; GO:0048826,cotyledon morphogenesis; GO:0009965,leaf morphogenesis; GO:0045893,positive regulation of transcription, DNA-templat…	PF02183.18:Homeobox associated leucine zipper	HB-HD-ZIP	TF	HB->HB-HD-ZIP
HD16	101.19	81.25	31.45	92.97	109.68	90.91	190.32	145.63	155.56	1707	1406	569	1507	1846	1571	3019	2433	3000	NC_041795.1	35745253	35746390	-	HD16	homeobox-leucine zipper protein ATHB-12-like	K09338 homeobox-leucine zipper protein | (RefSeq) HD16; homeobox-leucine zipper protein ATHB-12-like (A)	--	homeobox-leucine zipper protein ATHB-12-like [Malus domestica]	HOX22_ORYSI RecName: Full=Homeobox-leucine zipper protein HOX22; AltName: Full=HD-ZIP protein HOX22; AltName: Full=Homeodomain transcription factor HOX22; AltName: Full=OsHox22;	D9ZJ09_MALDO SubName: Full=HD domain class transcription factor {ECO:0000313|EMBL:ADL36712.1}; SubName: Full=Homeobox 12.1 {ECO:0000313|EMBL:AZB48883.1};	At2g46680	GO:0005634,nucleus; GO:0000981,DNA-binding transcription factor activity, RNA polymerase II-specific; GO:0043565,sequence-specific DNA binding; GO:0140110,transcription regulator activity; GO:0003674,molecular_function; GO:0003700,DNA-binding transcription factor activity; GO:0003676,nucleic acid binding; GO:0003677,DNA binding; GO:0005488,binding; GO:0097159,organic cyclic compound binding; GO:1…	PF00046.29:Homeodomain	HB-HD-ZIP	TF	HB->HB-HD-ZIP
HD18	0	0.23	0	0	0.23	0.05	0.45	1.46	0.78	0	5	0	0	5	1	9	31	19	NC_041803.1	45940796	45942243	-	HD18	homeobox-leucine zipper protein ATHB-6-like	K09338 homeobox-leucine zipper protein | (RefSeq) HD18; homeobox-leucine zipper protein ATHB-6-like (A)	--	homeobox-leucine zipper protein ATHB-6-like [Malus domestica]	ATB16_ARATH RecName: Full=Homeobox-leucine zipper protein ATHB-16; AltName: Full=HD-ZIP protein ATHB-16; AltName: Full=Homeodomain transcription factor ATHB-16;	A0A540NNQ0_MALBA RecName: Full=Homeobox domain-containing protein {ECO:0000259|PROSITE:PS50071};	At4g40060	GO:0005634,nucleus; GO:0003700,DNA-binding transcription factor activity; GO:0000981,DNA-binding transcription factor activity, RNA polymerase II-specific; GO:0043565,sequence-specific DNA binding; GO:0000976,transcription regulatory region sequence-specific DNA binding; GO:0030308,negative regulation of cell growth; GO:0048573,photoperiodism, flowering; GO:0045893,positive regulation of transcri…	PF00046.29:Homeodomain	HB-HD-ZIP	TF	HB->HB-HD-ZIP
HD19	0.12	0.27	0.22	0	0.08	0.04	0.13	0	0	3	7	6	0	2	1	3	0	0	NC_041801.1	5286453	5288405	+	HD19	homeobox-leucine zipper protein ATHB-13-like	K09338 homeobox-leucine zipper protein | (RefSeq) HD19; homeobox-leucine zipper protein ATHB-13-like (A)	--	homeobox-leucine zipper protein ATHB-13-like [Malus domestica]	ATB13_ARATH RecName: Full=Homeobox-leucine zipper protein ATHB-13; AltName: Full=HD-ZIP protein ATHB-13; AltName: Full=Homeodomain transcription factor ATHB-13;	D9ZJ12_MALDO SubName: Full=HD domain class transcription factor {ECO:0000313|EMBL:ADL36715.1};	At1g69780	GO:0005634,nucleus; GO:0003700,DNA-binding transcription factor activity; GO:0000981,DNA-binding transcription factor activity, RNA polymerase II-specific; GO:0043565,sequence-specific DNA binding; GO:0000976,transcription regulatory region sequence-specific DNA binding; GO:0048826,cotyledon morphogenesis; GO:0009965,leaf morphogenesis; GO:0045893,positive regulation of transcription, DNA-templat…	PF02183.18:Homeobox associated leucine zipper	HB-HD-ZIP	TF	HB->HB-HD-ZIP
HD2	1.01	0.89	0.74	0.8	0.77	0.59	0.77	0.96	0.73	50	45	39	38	38	30	36	47	41	NC_041801.1	25178730	25184066	-	HD2	protein_coding	K16732 Ase1/PRC1/MAP65 family protein | (RefSeq) 65-kDa microtubule-associated protein 5-like (A)	--	PREDICTED: pathogenesis-related homeodomain protein isoform X1 [Malus domestica]	PRH_ARATH RecName: Full=Pathogenesis-related homeodomain protein; Short=PRHA;	A0A498I5V6_MALDO SubName: Full=Uncharacterized protein {ECO:0000313|EMBL:RXH78600.1};	At4g29940_1	GO:0005634,nucleus; GO:0003682,chromatin binding; GO:0003677,DNA binding; GO:0003700,DNA-binding transcription factor activity; GO:0046872,metal ion binding; GO:0043565,sequence-specific DNA binding; GO:0006325,chromatin organization; GO:0006952,defense response; GO:0045893,positive regulation of transcription, DNA-templated; GO:0006355,regulation of transcription, DNA-templated; GO:0009733,respo…	PF00628.29:PHD-finger	PHD	TR	PHD
HD23	37.83	52.55	24.23	42.74	39.97	35.27	48.42	71.69	42.86	1111	1583	763	1206	1171	1061	1337	2085	1439	NC_041790.1	822209	825618	+	HD23	homeobox protein knotted-1-like 3	K19589 release factor glutamine methyltransferase [EC:2.1.1.297] | (RefSeq) uncharacterized protein LOC100283871 (A)	--	PREDICTED: homeobox protein knotted-1-like 3 isoform X1 [Malus domestica]	KNAP3_MALDO RecName: Full=Homeobox protein knotted-1-like 3; AltName: Full=KNAP3;	D9ZJ17_MALDO SubName: Full=HD domain class transcription factor {ECO:0000313|EMBL:ADL36720.1};	At5g25220	GO:0005634,nucleus; GO:0003677,DNA binding; GO:0006355,regulation of transcription, DNA-templated; GO:0003674,molecular_function; GO:0003676,nucleic acid binding; GO:0005488,binding; GO:0097159,organic cyclic compound binding; GO:1901363,heterocyclic compound binding; GO:0008152,metabolic process; GO:0006139,nucleobase-containing compound metabolic process; GO:0006351,transcription, DNA-templated…	PF05920.11:Homeobox KN domain	HB-KNOX	TF	HB->HB-KNOX
HD23-2	159.95	151.05	120.37	100.8	102.39	106.47	102.95	74.94	114.02	6756	6545	5453	4091	4315	4607	4089	3135	5506	NC_041803.1	9447543	9450811	-	HD23	homeobox protein knotted-1-like 3	K19589 release factor glutamine methyltransferase [EC:2.1.1.297] | (RefSeq) uncharacterized protein LOC100283871 (A)	--	PREDICTED: homeobox protein knotted-1-like 3 isoform X1 [Malus domestica]	KNAP3_MALDO RecName: Full=Homeobox protein knotted-1-like 3; AltName: Full=KNAP3;	A0A498HU08_MALDO SubName: Full=Uncharacterized protein {ECO:0000313|EMBL:RXH72373.1};	At5g25220	GO:0005634,nucleus; GO:0003677,DNA binding; GO:0006355,regulation of transcription, DNA-templated; GO:0003674,molecular_function; GO:0003676,nucleic acid binding; GO:0005488,binding; GO:0097159,organic cyclic compound binding; GO:1901363,heterocyclic compound binding; GO:0008152,metabolic process; GO:0006139,nucleobase-containing compound metabolic process; GO:0006351,transcription, DNA-templated…	PF03791.13:KNOX2 domain	HB-KNOX	TF	HB->HB-KNOX
HD3	0	0	0.26	0	0.01	0.04	0.29	0.69	0.07	0	0	19	0	1	3	18	46	5	NC_041789.1	15359271	15365771	-	HD3	homeobox-leucine zipper protein ANTHOCYANINLESS 2	K09338 homeobox-leucine zipper protein | (RefSeq) HD3; homeobox-leucine zipper protein ANTHOCYANINLESS 2 (A)	--	homeobox-leucine zipper protein ANTHOCYANINLESS 2 [Malus domestica]	HDG1_ARATH RecName: Full=Homeobox-leucine zipper protein HDG1; AltName: Full=HD-ZIP protein HDG1; AltName: Full=Homeodomain GLABRA 2-like protein 1; AltName: Full=Homeodomain transcription factor HDG1; AltName: Full=Protein HOMEODOMAIN GLABROUS 1;	D9ZJ18_MALDO SubName: Full=HD domain class transcription factor {ECO:0000313|EMBL:ADL36721.1};	At3g61150	GO:0005634,nucleus; GO:0003700,DNA-binding transcription factor activity; GO:0000981,DNA-binding transcription factor activity, RNA polymerase II-specific; GO:0008289,lipid binding; GO:0000976,transcription regulatory region sequence-specific DNA binding; GO:0048497,maintenance of floral organ identity; GO:0140110,transcription regulator activity; GO:0003674,molecular_function; GO:0005488,binding…	PF01852.19:START domain	HB-HD-ZIP	TF	HB->HB-HD-ZIP
HD6	23.64	20.14	28.26	15.99	14.66	16.37	27.38	24.97	33.58	1191	1041	1527	774	737	845	1297	1246	1934	NC_041805.1	22918163	22922675	+	HD6	homeobox-leucine zipper protein GLABRA 2-like	K09338 homeobox-leucine zipper protein | (RefSeq) HD6; homeobox-leucine zipper protein GLABRA 2-like (A)	--	homeobox-leucine zipper protein GLABRA 2-like [Malus domestica]	HGL2_ARATH RecName: Full=Homeobox-leucine zipper protein GLABRA 2 {ECO:0000305}; Short=Protein GLABRA2 {ECO:0000303|PubMed:7926739}; AltName: Full=HD-ZIP protein ATHB-10 {ECO:0000305}; AltName: Full=Homeobox-leucine zipper protein ATHB-10 {ECO:0000305};	D9ZJ21_MALDO SubName: Full=HD domain class transcription factor {ECO:0000313|EMBL:ADL36724.1};	At1g79840	GO:0005634,nucleus; GO:0003677,DNA binding; GO:0000981,DNA-binding transcription factor activity, RNA polymerase II-specific; GO:0008289,lipid binding; GO:0003674,molecular_function; GO:0003676,nucleic acid binding; GO:0005488,binding; GO:0097159,organic cyclic compound binding; GO:1901363,heterocyclic compound binding; GO:0140110,transcription regulator activity; GO:0003700,DNA-binding transcrip…	PF01852.19:START domain	HB-HD-ZIP	TF	HB->HB-HD-ZIP
HD8	0.5	0.52	0.5	1.36	0.92	1.18	1.1	1.18	1.78	35	37	37	91	64	84	72	81	141	NC_041793.1	3722992	3727003	+	HD8	protein_coding	K00695 sucrose synthase [EC:2.4.1.13] | (GenBank) sucrose synthase (A)	ko00500: Starch and sucrose metabolism; ko01100: Metabolic pathways; ko01110: Biosynthesis of secondary metabolites	PREDICTED: TMV resistance protein N [Malus domestica]	TMVRN_NICGU RecName: Full=TMV resistance protein N; EC=3.2.2.6 {ECO:0000255|PROSITE-ProRule:PRU00204};	A0A5N5IIX7_9ROSA SubName: Full=TMV resistance protein N-like {ECO:0000313|EMBL:KAB2635184.1};	At5g17680	GO:0005737,cytoplasm; GO:0043531,ADP binding; GO:0005524,ATP binding; GO:0050135,NAD(P)+ nucleosidase activity; GO:0061809,NAD+ nucleotidase, cyclic ADP-ribose generating; GO:0009626,plant-type hypersensitive response; GO:0007165,signal transduction; GO:0000166,nucleotide binding; GO:0003674,molecular_function; GO:0005488,binding; GO:0017076,purine nucleotide binding; GO:0030554,adenyl nucleotide…	PF01582.20:TIR domain	--	--	--
HIPM	0.28	0.55	0.26	0.23	0.39	0.11	0	0.51	0.05	5	10	5	4	7	2	0	9	1	NW_021638466.1	25802	27787	+	HIPM	protein_coding	--	--	PREDICTED: uncharacterized protein HIPM isoform X2 [Malus domestica]	--	A0A498IID1_MALDO SubName: Full=Uncharacterized protein {ECO:0000313|EMBL:RXH83116.1};	--	GO:0016021,integral component of membrane; GO:0005575,cellular_component; GO:0016020,membrane; GO:0031224,intrinsic component of membrane; GO:0044425,membrane part	--	--	--	--
HMT	0.56	1.28	0.74	1.7	9.17	2.25	1.48	1.09	1.46	14	33	20	41	230	58	35	27	42	NC_041804.1	3025124	3027132	-	HMT	protein_coding	K00547 homocysteine S-methyltransferase [EC:2.1.1.10] | (RefSeq) HMT; homocysteine S-methyltransferase 1 (A)	ko00270: Cysteine and methionine metabolism; ko01100: Metabolic pathways; ko01110: Biosynthesis of secondary metabolites	PREDICTED: homocysteine S-methyltransferase 1 [Malus domestica]	HMT1_BRAOT RecName: Full=Homocysteine S-methyltransferase 1; Short=BoHMT1; EC=2.1.1.10;	A0A540KC14_MALBA RecName: Full=Hcy-binding domain-containing protein {ECO:0000259|PROSITE:PS50970};	At3g25900	GO:0047150,betaine-homocysteine S-methyltransferase activity; GO:0008898,S-adenosylmethionine-homocysteine S-methyltransferase activity; GO:0061627,S-methylmethionine-homocysteine S-methyltransferase activity; GO:0008270,zinc ion binding; GO:0009086,methionine biosynthetic process; GO:0032259,methylation; GO:0003674,molecular_function; GO:0003824,catalytic activity; GO:0008168,methyltransferase a…	PF02574.16:Homocysteine S-methyltransferase	--	--	--
HRGP	40.79	39	39.63	40.67	37.19	46.75	47.58	54.61	34.07	310	304	323	297	282	364	340	411	296	NC_041793.1	32282927	32284207	-	HRGP	60S ribosomal protein L14-1	K02875 large subunit ribosomal protein L14e | (RefSeq) 60S ribosomal protein L14-1-like (A)	ko03010: Ribosome	PREDICTED: 60S ribosomal protein L14-1-like [Pyrus x bretschneideri]	RL141_ARATH RecName: Full=60S ribosomal protein L14-1;	A0A498JXP4_MALDO RecName: Full=Ribosomal_L14e domain-containing protein {ECO:0000259|Pfam:PF01929};	At2g20450	GO:0022625,cytosolic large ribosomal subunit; GO:0005783,endoplasmic reticulum; GO:0005739,mitochondrion; GO:0009506,plasmodesma; GO:0005773,vacuole; GO:0003729,mRNA binding; GO:0003723,RNA binding; GO:0003735,structural constituent of ribosome; GO:0042273,ribosomal large subunit biogenesis; GO:0006412,translation; GO:0003674,molecular_function; GO:0003676,nucleic acid binding; GO:0005488,binding…	PF01929.17:Ribosomal protein L14	--	--	--
HSF1	6.36	6.44	7.21	4.97	4.65	4.51	4.82	4.52	5.69	233	242	283	175	170	169	166	164	238	NC_041804.1	1229046	1231766	-	HSF1	heat shock transcription factor 1	K09419 heat shock transcription factor, other eukaryote | (RefSeq) HSF1; heat shock factor protein 1 (A)	--	heat shock factor protein 1 [Malus domestica]	HSFA8_ARATH RecName: Full=Heat stress transcription factor A-8; Short=AtHsfA8; AltName: Full=AtHsf-03; AltName: Full=Heat shock factor protein 5; Short=HSF 5; AltName: Full=Heat shock transcription factor 5; Short=HSTF 5;	D9ZJ25_MALDO SubName: Full=HSF domain class transcription factor {ECO:0000313|EMBL:ADL36728.1};	At1g67970	GO:0005737,cytoplasm; GO:0005634,nucleus; GO:0003700,DNA-binding transcription factor activity; GO:0000978,RNA polymerase II proximal promoter sequence-specific DNA binding; GO:0000976,transcription regulatory region sequence-specific DNA binding; GO:0034605,cellular response to heat; GO:0006357,regulation of transcription by RNA polymerase II; GO:0140110,transcription regulator activity; GO:0003…	PF00447.17:HSF-type DNA-binding	HSF	TF	HSF
HSF3	23.67	21.36	33.3	12.23	12.44	11.6	13.23	8.45	14.51	902	835	1361	448	473	453	474	319	632	NC_041805.1	27941315	27945278	+	HSF3	heat stress transcription factor A-4b-like	K09419 heat shock transcription factor, other eukaryote | (RefSeq) HSF3; heat stress transcription factor A-4b-like (A)	--	heat stress transcription factor A-4b-like [Malus domestica]	HFA4B_ORYSJ RecName: Full=Heat stress transcription factor A-4b; AltName: Full=Heat stress transcription factor 4; Short=OsHsf-04; AltName: Full=Heat stress transcription factor 9; Short=rHsf9;	D9ZJ27_MALDO SubName: Full=HSF domain class transcription factor {ECO:0000313|EMBL:ADL36730.1};	At4g18880	GO:0005737,cytoplasm; GO:0005634,nucleus; GO:0003700,DNA-binding transcription factor activity; GO:0000978,RNA polymerase II proximal promoter sequence-specific DNA binding; GO:0034605,cellular response to heat; GO:0006357,regulation of transcription by RNA polymerase II; GO:0140110,transcription regulator activity; GO:0003674,molecular_function; GO:0000976,transcription regulatory region sequenc…	PF00447.17:HSF-type DNA-binding	HSF	TF	HSF
HSF4	0.5	0.04	3.25	0	0	0.04	0	0.05	0.08	11	1	76	0	0	1	0	1	2	NC_041789.1	29705220	29706472	-	HSF4	heat shock transcription factor 4	K09419 heat shock transcription factor, other eukaryote | (RefSeq) HSF4; heat shock factor protein 4 (A)	--	heat shock factor protein 4 [Malus domestica]	HFB2A_ARATH RecName: Full=Heat stress transcription factor B-2a; Short=AtHsfB2a; AltName: Full=AtHsf-22; AltName: Full=Heat shock factor protein 6; Short=HSF 6; AltName: Full=Heat shock transcription factor 6; Short=HSTF 6;	D9ZJ28_MALDO SubName: Full=HSF domain class transcription factor {ECO:0000313|EMBL:ADL36731.1};	At5g62020	GO:0005634,nucleus; GO:0003700,DNA-binding transcription factor activity; GO:0000978,RNA polymerase II proximal promoter sequence-specific DNA binding; GO:0000976,transcription regulatory region sequence-specific DNA binding; GO:0006357,regulation of transcription by RNA polymerase II; GO:0010200,response to chitin; GO:0140110,transcription regulator activity; GO:0003674,molecular_function; GO:00…	PF00447.17:HSF-type DNA-binding	HSF	TF	HSF
HY5	9.8	10.6	10.64	10.31	9.5	9.35	9.04	13.7	5.37	91	101	106	92	88	89	79	126	57	NC_041796.1	14855626	14857936	+	HY5	transcription factor HY5	K16241 transcription factor HY5 | (RefSeq) HY5; transcription factor HY5 (A)	ko04712: Circadian rhythm - plant	transcription factor HY5 [Malus domestica]	HY5_SOLLC RecName: Full=Transcription factor HY5; AltName: Full=LeHY5; AltName: Full=tHY5;	L0MZN5_MALDO SubName: Full=BZIP transcription factor {ECO:0000313|EMBL:BAM71071.1};	At5g11260	GO:0005634,nucleus; GO:0003677,DNA binding; GO:0000981,DNA-binding transcription factor activity, RNA polymerase II-specific; GO:0045944,positive regulation of transcription by RNA polymerase II; GO:0010017,red or far-red light signaling pathway; GO:0009585,red, far-red light phototransduction; GO:0010099,regulation of photomorphogenesis; GO:0010218,response to far red light; GO:0010114,response …	PF00170.21:bZIP transcription factor	bZIP	TF	bZIP
IAA11	0.6	0.25	0.73	1.08	0.76	1.17	8.65	6.44	10.55	19	8	25	33	24	38	259	203	384	NC_041797.1	18843093	18846157	-	IAA11	auxin-responsive protein IAA26-like	K14484 auxin-responsive protein IAA | (RefSeq) IAA11; auxin-responsive protein IAA26-like (A)	ko04075: Plant hormone signal transduction	auxin-responsive protein IAA26-like [Malus domestica]	IAA26_ARATH RecName: Full=Auxin-responsive protein IAA26; AltName: Full=Indoleacetic acid-induced protein 26; AltName: Full=Phytochrome-associated protein 1;	D9ZIM7_MALDO RecName: Full=Auxin-responsive protein {ECO:0000256|RuleBase:RU004549};	At3g16500	GO:0005634,nucleus; GO:0003700,DNA-binding transcription factor activity; GO:0042802,identical protein binding; GO:0009734,auxin-activated signaling pathway; GO:0009733,response to auxin; GO:0140110,transcription regulator activity; GO:0003674,molecular_function; GO:0005515,protein binding; GO:0005488,binding; GO:0007165,signal transduction; GO:0007154,cell communication; GO:0008150,biological_pr…	PF02309.16:AUX/IAA family	AUX/IAA	TR	AUX/IAA
IAA12	10.2	21.4	3.26	27.23	22.33	22.28	20.93	65.32	79.41	315	678	108	808	688	705	608	1998	2804	NC_041790.1	4638914	4641732	+	IAA12	auxin-responsive protein IAA27	K14484 auxin-responsive protein IAA | (RefSeq) IAA12; auxin-responsive protein IAA27 (A)	ko04075: Plant hormone signal transduction	auxin-responsive protein IAA27 [Malus domestica]	IAA27_ARATH RecName: Full=Auxin-responsive protein IAA27; AltName: Full=Auxin-induced protein 27; AltName: Full=Indoleacetic acid-induced protein 27; AltName: Full=Phytochrome-associated protein 2;	D9ZIM8_MALDO RecName: Full=Auxin-responsive protein {ECO:0000256|RuleBase:RU004549};	At4g29080	GO:0005634,nucleus; GO:0003700,DNA-binding transcription factor activity; GO:0042802,identical protein binding; GO:0000976,transcription regulatory region sequence-specific DNA binding; GO:0009734,auxin-activated signaling pathway; GO:0009733,response to auxin; GO:0140110,transcription regulator activity; GO:0003674,molecular_function; GO:0005515,protein binding; GO:0005488,binding; GO:0001067,re…	PF02309.16:AUX/IAA family	AUX/IAA	TR	AUX/IAA
IAA2	33.01	37.65	16	44.64	37.55	35.85	13.07	20.79	18.57	1289	1508	670	1675	1463	1434	480	804	829	NC_041796.1	27006766	27013082	-	IAA2	auxin-responsive protein IAA8-like	K14484 auxin-responsive protein IAA | (RefSeq) IAA2; auxin-responsive protein IAA8-like (A)	ko04075: Plant hormone signal transduction	auxin-responsive protein IAA8-like [Malus domestica]	IAA8_ARATH RecName: Full=Auxin-responsive protein IAA8; AltName: Full=Indoleacetic acid-induced protein 8;	D9ZIM9_MALDO RecName: Full=Auxin-responsive protein {ECO:0000256|RuleBase:RU004549};	At2g22670	GO:0005634,nucleus; GO:0009734,auxin-activated signaling pathway; GO:1901332,negative regulation of lateral root development; GO:0006355,regulation of transcription, DNA-templated; GO:0007165,signal transduction; GO:0007154,cell communication; GO:0008150,biological_process; GO:0009719,response to endogenous stimulus; GO:0009725,response to hormone; GO:0009733,response to auxin; GO:0009755,hormone…	PF02309.16:AUX/IAA family	AUX/IAA	TR	AUX/IAA
IAA4	57.29	34.76	32.93	7.15	11.35	5.5	3.41	7.91	10.05	1017	633	627	122	201	100	57	139	204	NC_041792.1	31167712	31168877	-	IAA4	auxin-responsive protein IAA3-like	K14484 auxin-responsive protein IAA | (RefSeq) IAA4; auxin-responsive protein IAA3-like (A)	ko04075: Plant hormone signal transduction	auxin-responsive protein IAA3-like [Malus domestica]	IAA3_ARATH RecName: Full=Auxin-responsive protein IAA3; AltName: Full=Indoleacetic acid-induced protein 3; AltName: Full=Short hypocotyl; AltName: Full=Suppressor of HY2;	D9ZIN1_MALDO RecName: Full=Auxin-responsive protein {ECO:0000256|RuleBase:RU004549};	At1g04240	GO:0005634,nucleus; GO:0003700,DNA-binding transcription factor activity; GO:0042802,identical protein binding; GO:0000976,transcription regulatory region sequence-specific DNA binding; GO:0009734,auxin-activated signaling pathway; GO:0009733,response to auxin; GO:0140110,transcription regulator activity; GO:0003674,molecular_function; GO:0005515,protein binding; GO:0005488,binding; GO:0001067,re…	PF02309.16:AUX/IAA family	AUX/IAA	TR	AUX/IAA
IAA5	0	0	0	0	0	0.04	0	0	0	0	0	0	0	0	1	0	0	0	NC_041801.1	18598995	18601766	+	IAA5	auxin-responsive protein IAA14-like	K14484 auxin-responsive protein IAA | (RefSeq) auxin-responsive protein IAA14-like (A)	ko04075: Plant hormone signal transduction	PREDICTED: auxin-responsive protein IAA14-like [Pyrus x bretschneideri]	IAA14_ARATH RecName: Full=Auxin-responsive protein IAA14; AltName: Full=Indoleacetic acid-induced protein 14; AltName: Full=Protein SOLITARY ROOT;	D9ZIN2_MALDO RecName: Full=Auxin-responsive protein {ECO:0000256|RuleBase:RU004549};	At3g23050	GO:0005634,nucleus; GO:0003700,DNA-binding transcription factor activity; GO:0000976,transcription regulatory region sequence-specific DNA binding; GO:0009734,auxin-activated signaling pathway; GO:0010102,lateral root morphogenesis; GO:0045892,negative regulation of transcription, DNA-templated; GO:0009733,response to auxin; GO:0140110,transcription regulator activity; GO:0003674,molecular_functi…	PF02309.16:AUX/IAA family	AUX/IAA	TR	AUX/IAA
IAA8	0.26	0.31	0.39	0	0.1	0	0.11	0.42	0.32	5	6	8	0	2	0	2	8	7	NC_041793.1	33614722	33615959	+	IAA8	auxin-induced protein 22D-like	K14484 auxin-responsive protein IAA | (RefSeq) IAA8; auxin-induced protein 22D-like (A)	ko04075: Plant hormone signal transduction	auxin-induced protein 22D-like [Malus domestica]	AX22D_VIGRR RecName: Full=Auxin-induced protein 22D; AltName: Full=Indole-3-acetic acid-induced protein ARG13;	D9ZIN5_MALDO RecName: Full=Auxin-responsive protein {ECO:0000256|RuleBase:RU004549};	At5g43700	GO:0005634,nucleus; GO:0009734,auxin-activated signaling pathway; GO:0006355,regulation of transcription, DNA-templated; GO:0007165,signal transduction; GO:0007154,cell communication; GO:0008150,biological_process; GO:0009719,response to endogenous stimulus; GO:0009725,response to hormone; GO:0009733,response to auxin; GO:0009755,hormone-mediated signaling pathway; GO:0009987,cellular process; GO…	PF02309.16:AUX/IAA family	AUX/IAA	TR	AUX/IAA
IAA9	0	0.1	0	2.33	1.45	1.55	0.05	0.35	0.44	0	2	0	45	29	32	1	7	10	NC_041796.1	15524089	15525800	-	IAA9	auxin-responsive protein IAA29-like	K14484 auxin-responsive protein IAA | (RefSeq) IAA9; auxin-responsive protein IAA29-like (A)	ko04075: Plant hormone signal transduction	auxin-responsive protein IAA29-like [Malus domestica]	IAA29_ARATH RecName: Full=Auxin-responsive protein IAA29; AltName: Full=Indoleacetic acid-induced protein 29;	A0A540KKV7_MALBA RecName: Full=Auxin-responsive protein {ECO:0000256|RuleBase:RU004549};	At1g04550	GO:0005634,nucleus; GO:0003700,DNA-binding transcription factor activity; GO:0009734,auxin-activated signaling pathway; GO:0009733,response to auxin; GO:0010218,response to far red light; GO:0010114,response to red light; GO:0140110,transcription regulator activity; GO:0003674,molecular_function; GO:0007165,signal transduction; GO:0007154,cell communication; GO:0008150,biological_process; GO:0009…	PF02309.16:AUX/IAA family	AUX/IAA	TR	AUX/IAA
IPT	4.03	2.9	3.9	3.63	4.58	4.01	5.45	6.19	6.01	157	116	163	136	178	160	200	239	268	NC_041791.1	13712446	13719243	-	IPT	protein_coding	K00791 tRNA dimethylallyltransferase [EC:2.5.1.75] | (RefSeq) IPT; tRNA dimethylallyltransferase 2 (A)	ko00908: Zeatin biosynthesis; ko01100: Metabolic pathways; ko01110: Biosynthesis of secondary metabolites	PREDICTED: tRNA dimethylallyltransferase 2 [Malus domestica]	IPT2_ARATH RecName: Full=tRNA dimethylallyltransferase 2; EC=2.5.1.75; AltName: Full=Isopentenyl-diphosphate: tRNA isopentenyltransferase 2; Short=AtIPT2; Short=IPP transferase 2; Short=IPPT 2;	A0A498KG51_MALDO SubName: Full=Uncharacterized protein {ECO:0000313|EMBL:RXI04735.1};	At2g27760	GO:0005829,cytosol; GO:0005739,mitochondrion; GO:0009824,AMP dimethylallyltransferase activity; GO:0005524,ATP binding; GO:0052381,tRNA dimethylallyltransferase activity; GO:0009691,cytokinin biosynthetic process; GO:0006400,tRNA modification; GO:0003674,molecular_function; GO:0003824,catalytic activity; GO:0016740,transferase activity; GO:0016765,transferase activity, transferring alkyl or aryl …	PF01715.17:IPP transferase	--	--	--
KNAP1	0.09	0.12	0.11	0.03	0.15	0	0.06	0.28	0.32	3	4	4	1	5	0	2	9	12	NC_041796.1	6118874	6122882	+	KNAP1	homeobox protein knotted-1-like 1	--	--	homeobox protein knotted-1-like 1 [Malus domestica]	KNAP1_MALDO RecName: Full=Homeobox protein knotted-1-like 1; AltName: Full=KNAP1;	A0A498J6X5_MALDO SubName: Full=Uncharacterized protein {ECO:0000313|EMBL:RXH91519.1};	At4g08150	GO:0005634,nucleus; GO:0003677,DNA binding; GO:0000981,DNA-binding transcription factor activity, RNA polymerase II-specific; GO:0003674,molecular_function; GO:0003676,nucleic acid binding; GO:0005488,binding; GO:0097159,organic cyclic compound binding; GO:1901363,heterocyclic compound binding; GO:0140110,transcription regulator activity; GO:0003700,DNA-binding transcription factor activity; GO:0…	PF03791.13:KNOX2 domain	HB-KNOX	TF	HB->HB-KNOX
KS	1.76	2.2	1.51	3.19	4.18	3.38	1.3	2.06	1.69	107	137	98	186	253	210	74	124	117	NC_041798.1	31525142	31530037	-	KS	protein_coding	K04121 ent-kaurene synthase [EC:4.2.3.19] | (RefSeq) KS; ent-kaur-16-ene synthase, chloroplastic isoform X1 (A)	ko00904: Diterpenoid biosynthesis; ko01100: Metabolic pathways; ko01110: Biosynthesis of secondary metabolites	PREDICTED: ent-kaur-16-ene synthase, chloroplastic isoform X1 [Malus domestica]	KSB_SALMI RecName: Full=Ent-kaur-16-ene synthase, chloroplastic {ECO:0000305}; EC=4.2.3.19 {ECO:0000269|PubMed:26971881}; AltName: Full=Ent-kaurene synthase {ECO:0000303|PubMed:26971881}; Short=SmKS {ECO:0000303|PubMed:26971881}; Flags: Precursor;	A0A498IZD8_MALDO SubName: Full=Uncharacterized protein {ECO:0000313|EMBL:RXH86681.1};	At1g79460	GO:0009507,chloroplast; GO:0009899,ent-kaurene synthase activity; GO:0000287,magnesium ion binding; GO:0009686,gibberellin biosynthetic process; GO:0003674,molecular_function; GO:0003824,catalytic activity; GO:0010333,terpene synthase activity; GO:0016829,lyase activity; GO:0016835,carbon-oxygen lyase activity; GO:0016838,carbon-oxygen lyase activity, acting on phosphates; GO:0005488,binding; GO:…	PF03936.16:Terpene synthase family, metal binding domain	--	--	--
LAR1	0.41	0.72	0.51	3.83	33	6.01	117.21	52	176.08	9	16	12	80	716	134	2397	1120	4378	NC_041804.1	3388469	3392886	+	LAR1	leucoanthocyanidin reductase-like	K13081 leucoanthocyanidin reductase [EC:1.17.1.3] | (RefSeq) LAR1; leucoanthocyanidin reductase-like (A)	ko00941: Flavonoid biosynthesis; ko01110: Biosynthesis of secondary metabolites	leucoanthocyanidin reductase-like [Malus domestica]	LAR_DESUN RecName: Full=Leucoanthocyanidin reductase; Short=Leucocyanidin reductase; EC=1.17.1.3;	Q5D7Y2_MALDO SubName: Full=Leucoanthocyanidin reductase 1 {ECO:0000313|EMBL:AAZ79364.1}; SubName: Full=Putative leucoanthocyanidin reductase {ECO:0000313|EMBL:AAX12185.1};	At4g39230	GO:0033788,leucoanthocyanidin reductase activity; GO:0010023,proanthocyanidin biosynthetic process; GO:0003674,molecular_function; GO:0003824,catalytic activity; GO:0016491,oxidoreductase activity; GO:0016725,oxidoreductase activity, acting on CH or CH2 groups; GO:0016726,oxidoreductase activity, acting on CH or CH2 groups, NAD or NADP as acceptor; GO:0008152,metabolic process; GO:0006725,cellula…	PF05368.13:NmrA-like family	--	--	--
LAR2	0.04	0.04	1.71	0	0	0.04	0	0	0	1	1	42	0	0	1	0	0	0	NC_041801.1	3261590	3265527	+	LAR2	leucoanthocyanidin reductase-like	K13081 leucoanthocyanidin reductase [EC:1.17.1.3] | (RefSeq) LAR2; leucoanthocyanidin reductase-like (A)	ko00941: Flavonoid biosynthesis; ko01110: Biosynthesis of secondary metabolites	putative leucoanthocyanidin reductase [Malus domestica]	LAR_DESUN RecName: Full=Leucoanthocyanidin reductase; Short=Leucocyanidin reductase; EC=1.17.1.3;	A0A498IBG4_MALDO RecName: Full=NmrA domain-containing protein {ECO:0000259|Pfam:PF05368};	At4g39230	GO:0033788,leucoanthocyanidin reductase activity; GO:0010023,proanthocyanidin biosynthetic process; GO:0003674,molecular_function; GO:0003824,catalytic activity; GO:0016491,oxidoreductase activity; GO:0016725,oxidoreductase activity, acting on CH or CH2 groups; GO:0016726,oxidoreductase activity, acting on CH or CH2 groups, NAD or NADP as acceptor; GO:0008152,metabolic process; GO:0006725,cellula…	PF05368.13:NmrA-like family	--	--	--
LAX2	0.17	0.22	0.44	0.55	0.76	0.08	4.24	8.44	3.63	6	8	17	19	27	3	142	298	148	NC_041789.1	25841694	25845960	+	LAX2	protein_coding	K13946 auxin influx carrier (AUX1 LAX family) | (RefSeq) LAX2; auxin transporter-like protein 1 (A)	ko04075: Plant hormone signal transduction	PREDICTED: auxin transporter-like protein 1 [Malus domestica]	LAX1_MEDTR RecName: Full=Auxin transporter-like protein 1; AltName: Full=AUX1-like protein 1; AltName: Full=MtLAX1;	A0A498KT11_MALDO RecName: Full=Aa_trans domain-containing protein {ECO:0000259|Pfam:PF01490};	At2g38120	GO:0016021,integral component of membrane; GO:0005886,plasma membrane; GO:0015293,symporter activity; GO:0006865,amino acid transport; GO:0009734,auxin-activated signaling pathway; GO:0003674,molecular_function; GO:0005215,transporter activity; GO:0022857,transmembrane transporter activity; GO:0015291,secondary active transmembrane transporter activity; GO:0022804,active transmembrane transporter…	PF01490.18:Transmembrane amino acid transporter protein	--	--	--
LB	15.81	16.62	13.46	29.46	31.41	31.73	27.29	28.2	21.55	538	580	491	963	1066	1106	873	950	838	NC_041797.1	9021531	9025030	-	LB	protein_coding	K05399 lipopolysaccharide-binding protein | (RefSeq) LB; putative BPI/LBP family protein At1g04970 (A)	--	PREDICTED: putative BPI/LBP family protein At1g04970 [Malus domestica]	Y1049_ARATH RecName: Full=Putative BPI/LBP family protein At1g04970; Flags: Precursor;	A0A498J785_MALDO RecName: Full=BPI2 domain-containing protein {ECO:0000259|SMART:SM00329};	At1g04970	GO:0005615,extracellular space; GO:0005774,vacuolar membrane; GO:0005773,vacuole; GO:0001530,lipopolysaccharide binding; GO:1903409,reactive oxygen species biosynthetic process; GO:0010468,regulation of gene expression; GO:0003674,molecular_function; GO:0005488,binding; GO:0008289,lipid binding; GO:0097367,carbohydrate derivative binding; GO:0008152,metabolic process; GO:0072593,reactive oxygen s…	PF02886.17:LBP / BPI / CETP family, C-terminal domain	--	--	--
LIS	0	0	0	0.81	1.69	0.85	0	0	0	0	0	0	25	54	28	0	0	0	NC_041798.1	39588160	39590663	-	LIS	(3S%2C6E)-nerolidol synthase 1-like	K14175 (3S,6E)-nerolidol synthase [EC:4.2.3.48] | (RefSeq) LIS; (3S,6E)-nerolidol synthase 1-like (A)	ko00909: Sesquiterpenoid and triterpenoid biosynthesis; ko01100: Metabolic pathways	(3S,6E)-nerolidol synthase 1-like [Malus domestica]	NES2_FRAAN RecName: Full=(3S,6E)-nerolidol synthase 2, chloroplastic/mitochondrial; Short=FaNES2; EC=4.2.3.48; Flags: Precursor;	L0I7G3_MALDO SubName: Full=Linalool synthase {ECO:0000313|EMBL:AGB14629.1};	At1g61680	GO:0009507,chloroplast; GO:0005739,mitochondrion; GO:0000287,magnesium ion binding; GO:0010333,terpene synthase activity; GO:0016114,terpenoid biosynthetic process; GO:0003674,molecular_function; GO:0005488,binding; GO:0046872,metal ion binding; GO:0043167,ion binding; GO:0043169,cation binding; GO:0003824,catalytic activity; GO:0016829,lyase activity; GO:0016835,carbon-oxygen lyase activity; GO:…	PF03936.16:Terpene synthase family, metal binding domain	--	--	--
LOC103399997	1.94	3.84	1.76	7.47	6.05	8.53	4.76	5.83	4.34	36	73	35	133	112	162	83	107	92	NC_041789.1	47818	48805	-	LOC103399997	protein_coding	--	--	PREDICTED: uncharacterized protein LOC103934106 [Pyrus x bretschneideri]	--	A0A540L356_MALBA SubName: Full=Uncharacterized protein {ECO:0000313|EMBL:TQD80911.1};	At3g18800	GO:0016021,integral component of membrane; GO:0005575,cellular_component; GO:0016020,membrane; GO:0031224,intrinsic component of membrane; GO:0044425,membrane part	--	--	--	--
LOC103399998	46.12	56.08	64.12	15.86	16.42	18.22	32.93	32.09	30.15	566	706	844	187	201	229	380	390	423	NC_041791.1	23625653	23628545	-	LOC103399998	protein_coding	--	--	PREDICTED: uncharacterized protein LOC103448250 [Malus domestica]	--	A0A540KL04_MALBA SubName: Full=Uncharacterized protein {ECO:0000313|EMBL:TQD74702.1};	At1g01170	--	PF06592.13:Protein of unknown function (DUF1138)	--	--	--
LOC103399999	35.39	56.2	38.93	15.46	28.79	22.08	37.5	31.21	32.42	1396	2274	1647	586	1133	892	1391	1219	1462	NC_041803.1	11492752	11496336	-	LOC103399999	protein_coding	K00131 glyceraldehyde-3-phosphate dehydrogenase (NADP+) [EC:1.2.1.9] | (RefSeq) NADP-dependent glyceraldehyde-3-phosphate dehydrogenase-like (A)	ko00010: Glycolysis / Gluconeogenesis; ko00030: Pentose phosphate pathway; ko01100: Metabolic pathways; ko01200: Carbon metabolism	PREDICTED: NADP-dependent glyceraldehyde-3-phosphate dehydrogenase-like, partial [Malus domestica]	GAPN_NICPL RecName: Full=NADP-dependent glyceraldehyde-3-phosphate dehydrogenase; EC=1.2.1.9; AltName: Full=Glyceraldehyde-3-phosphate dehydrogenase [NADP(+)]; AltName: Full=Non-phosphorylating glyceraldehyde 3-phosphate dehydrogenase; AltName: Full=Triosephosphate dehydrogenase;	A0A498HXH8_MALDO RecName: Full=Aldedh domain-containing protein {ECO:0000259|Pfam:PF00171};	At2g24270	GO:0005737,cytoplasm; GO:0008886,glyceraldehyde-3-phosphate dehydrogenase (NADP+) (non-phosphorylating) activity; GO:0003674,molecular_function; GO:0003824,catalytic activity; GO:0016491,oxidoreductase activity; GO:0016620,oxidoreductase activity, acting on the aldehyde or oxo group of donors, NAD or NADP as acceptor; GO:0016903,oxidoreductase activity, acting on the aldehyde or oxo group of dono…	PF00171.22:Aldehyde dehydrogenase family	--	--	--
LOC103400001	48.66	51.09	40.6	52.48	48.7	55.15	71.96	82.37	65.99	714	769	639	740	713	829	993	1197	1107	NC_041803.1	11500732	11503243	-	LOC103400001	protein_coding	K02951 small subunit ribosomal protein S12e | (RefSeq) 40S ribosomal protein S12-like (A)	ko03010: Ribosome	PREDICTED: 40S ribosomal protein S12-like [Malus domestica]	RS12_HORVU RecName: Full=40S ribosomal protein S12;	A0A5N5GT65_9ROSA RecName: Full=40S ribosomal protein S12 {ECO:0000256|RuleBase:RU000670};	At2g32060	GO:0005840,ribosome; GO:0003735,structural constituent of ribosome; GO:0006412,translation; GO:0003674,molecular_function; GO:0005198,structural molecule activity; GO:0008152,metabolic process; GO:0006518,peptide metabolic process; GO:0006807,nitrogen compound metabolic process; GO:0008150,biological_process; GO:0009058,biosynthetic process; GO:0009059,macromolecule biosynthetic process; GO:00099…	PF01248.26:Ribosomal protein L7Ae/L30e/S12e/Gadd45 family	--	--	--
LOC103400002	36.01	37.73	33.01	28.17	29.29	32.28	41.29	49.33	34.59	600	645	590	451	487	551	647	814	659	NC_041803.1	11503793	11505792	-	LOC103400002	protein_coding	K02951 small subunit ribosomal protein S12e | (RefSeq) 40S ribosomal protein S12-like (A)	ko03010: Ribosome	PREDICTED: 40S ribosomal protein S12-like [Malus domestica]	RS12_HORVU RecName: Full=40S ribosomal protein S12;	A0A540L8T3_MALBA RecName: Full=40S ribosomal protein S12 {ECO:0000256|RuleBase:RU000670};	At2g32060	GO:0005840,ribosome; GO:0003735,structural constituent of ribosome; GO:0006412,translation; GO:0003674,molecular_function; GO:0005198,structural molecule activity; GO:0008152,metabolic process; GO:0006518,peptide metabolic process; GO:0006807,nitrogen compound metabolic process; GO:0008150,biological_process; GO:0009058,biosynthetic process; GO:0009059,macromolecule biosynthetic process; GO:00099…	PF01248.26:Ribosomal protein L7Ae/L30e/S12e/Gadd45 family	--	--	--
LOC103400003	20.55	18.88	20.39	18.43	18.03	14.88	22.12	18.61	19.37	658	620	700	567	576	488	666	590	709	NC_041803.1	11509051	11510897	+	LOC103400003	protein_coding	K25186 replication termination factor 2 | (RefSeq) replication termination factor 2-like (A)	--	PREDICTED: LOW QUALITY PROTEIN: protein RTF2 homolog [Malus domestica]	--	A0A498HXI8_MALDO RecName: Full=Replication termination factor 2 {ECO:0000256|ARBA:ARBA00015157};	At5g58020	GO:0005634,nucleus; GO:1902979,mitotic DNA replication termination; GO:0006260,DNA replication; GO:0000278,mitotic cell cycle; GO:0008152,metabolic process; GO:0006139,nucleobase-containing compound metabolic process; GO:0006259,DNA metabolic process; GO:0006261,DNA-dependent DNA replication; GO:0006274,DNA replication termination; GO:0006725,cellular aromatic compound metabolic process; GO:00068…	PF04641.12:Rtf2 RING-finger	--	--	--
LOC103400005	3	2.95	1.81	3.41	4.83	3.05	5.59	7.95	4.97	97	98	63	106	156	101	170	255	184	NC_041790.1	10650826	10653076	+	LOC103400005	protein_coding	--	--	PREDICTED: transcription factor bHLH121-like [Malus domestica]	BH121_ARATH RecName: Full=Transcription factor bHLH121; AltName: Full=Basic helix-loop-helix protein 121; Short=AtbHLH121; Short=bHLH 121; AltName: Full=Transcription factor EN 138; AltName: Full=bHLH transcription factor bHLH121;	A0A498KGZ8_MALDO RecName: Full=BHLH domain-containing protein {ECO:0000259|PROSITE:PS50888};	At3g19860	GO:0005634,nucleus; GO:0003700,DNA-binding transcription factor activity; GO:0046983,protein dimerization activity; GO:1990837,sequence-specific double-stranded DNA binding; GO:0000976,transcription regulatory region sequence-specific DNA binding; GO:0006879,cellular iron ion homeostasis; GO:0140110,transcription regulator activity; GO:0003674,molecular_function; GO:0005515,protein binding; GO:00…	PF00010.26:Helix-loop-helix DNA-binding domain	bHLH	TF	bHLH
LOC103400013	73.54	74.53	89.75	54.8	69.2	69.17	99.31	85.01	90.56	1616	1680	2115	1157	1517	1557	2052	1850	2275	NC_041803.1	11572692	11575611	+	LOC103400013	protein_coding	K08516 synaptobrevin homolog YKT6 | (RefSeq) VAMP-like protein YKT61 (A)	ko04130: SNARE interactions in vesicular transport	PREDICTED: VAMP-like protein YKT61 [Malus domestica]	YKT61_ARATH RecName: Full=VAMP-like protein YKT61; Short=AtYKT61; AltName: Full=Geranylgeranylated protein 1; Short=AtGP1; Flags: Precursor;	A0A498HW97_MALDO SubName: Full=Uncharacterized protein {ECO:0000313|EMBL:RXH74282.1};	At5g58060	GO:0016021,integral component of membrane; GO:0005886,plasma membrane; GO:0015031,protein transport; GO:0016192,vesicle-mediated transport; GO:0008104,protein localization; GO:0006810,transport; GO:0008150,biological_process; GO:0015833,peptide transport; GO:0033036,macromolecule localization; GO:0042886,amide transport; GO:0045184,establishment of protein localization; GO:0051179,localization; G…	PF00957.21:Synaptobrevin	--	--	--
LOC103400014	6.34	5.19	4.73	9.35	8.66	9.9	16.44	16.31	12.07	275	231	220	390	375	440	671	701	599	NC_041803.1	11583300	11587127	+	LOC103400014	protein_coding	--	--	PREDICTED: calmodulin-binding protein 60 E-like [Malus domestica]	CB60E_ARATH RecName: Full=Calmodulin-binding protein 60 E {ECO:0000303|PubMed:11782485};	A0A498HVH8_MALDO SubName: Full=Uncharacterized protein {ECO:0000313|EMBL:RXH74284.1};	At2g24300	GO:0005634,nucleus; GO:0005516,calmodulin binding; GO:0003700,DNA-binding transcription factor activity; GO:0043565,sequence-specific DNA binding; GO:0080142,regulation of salicylic acid biosynthetic process; GO:0005515,protein binding; GO:0003674,molecular_function; GO:0005488,binding; GO:0140110,transcription regulator activity; GO:0003676,nucleic acid binding; GO:0003677,DNA binding; GO:009715…	PF07887.11:Calmodulin binding protein-like	--	--	--
LOC103400015	28.48	35.72	7.41	1.22	1.78	2.5	1.32	1.58	0.68	1312	1688	366	54	82	118	57	72	36	NC_041803.1	11587312	11591043	-	LOC103400015	protein_coding	K14491 two-component response regulator ARR-B family | (RefSeq) two-component response regulator ARR12-like isoform X1 (A)	ko04075: Plant hormone signal transduction	PREDICTED: two-component response regulator ARR12-like isoform X1 [Malus domestica]	ARR18_ARATH RecName: Full=Two-component response regulator ARR18;	A0A540L988_MALBA SubName: Full=Uncharacterized protein {ECO:0000313|EMBL:TQD82879.1};	At5g58080	GO:0005634,nucleus; GO:0003677,DNA binding; GO:0003700,DNA-binding transcription factor activity; GO:0009736,cytokinin-activated signaling pathway; GO:0000160,phosphorelay signal transduction system; GO:0003674,molecular_function; GO:0003676,nucleic acid binding; GO:0005488,binding; GO:0097159,organic cyclic compound binding; GO:1901363,heterocyclic compound binding; GO:0140110,transcription regu…	PF00072.24:Response regulator receiver domain	GARP-ARR-B	TF	GARP->GARP-ARR-B
LOC103400016	29.51	29.38	27.49	37.11	34.87	38.72	43.33	43.13	42.68	1319	1347	1318	1594	1555	1773	1821	1909	2181	NC_041790.1	10661385	10665929	-	LOC103400016	protein_coding	K13412 calcium-dependent protein kinase [EC:2.7.11.1] | (RefSeq) calcium-dependent protein kinase 28-like (A)	ko04626: Plant-pathogen interaction	PREDICTED: calcium-dependent protein kinase 28-like [Malus domestica]	CDPKS_ARATH RecName: Full=Calcium-dependent protein kinase 28 {ECO:0000303|Ref.6}; EC=2.7.11.1 {ECO:0000269|PubMed:25525792};	A0A498KLF5_MALDO SubName: Full=Uncharacterized protein {ECO:0000313|EMBL:RXI06462.1};	At5g66210	GO:0005737,cytoplasm; GO:0005634,nucleus; GO:0005886,plasma membrane; GO:0005524,ATP binding; GO:0005509,calcium ion binding; GO:0009931,calcium-dependent protein serine/threonine kinase activity; GO:0005516,calmodulin binding; GO:0004683,calmodulin-dependent protein kinase activity; GO:0106310,NA; GO:0004674,protein serine/threonine kinase activity; GO:0004722,protein serine/threonine phosphatas…	PF00069.25:Protein kinase domain	--	--	--
LOC103400017	3.94	1.88	6.91	1.42	0.8	0.9	2.49	2.12	2.36	133	65	250	46	27	31	79	71	91	NC_041803.1	11595259	11598681	-	LOC103400017	protein_coding	K01076 abhydrolase domain-containing protein 17 [EC:3.1.2.22] | (RefSeq) alpha/beta hydrolase domain-containing protein 17B-like (A)	--	PREDICTED: protein ABHD17B-like [Malus domestica]	--	A0A540L8Q9_MALBA RecName: Full=Hydrolase_4 domain-containing protein {ECO:0000259|Pfam:PF12146};	At4g31020	--	PF12146.8:Serine aminopeptidase, S33	--	--	--
LOC103400018	2.45	2.84	2.87	4.46	5.04	3.49	5.57	7.39	6.69	59	70	74	103	121	86	126	176	184	NC_041803.1	11601962	11604878	-	LOC103400018	protein_coding	K04567 lysyl-tRNA synthetase, class II [EC:6.1.1.6] | (RefSeq) lysine--tRNA ligase-like (A)	ko00970: Aminoacyl-tRNA biosynthesis	PREDICTED: uncharacterized protein LOC103400018 [Malus domestica]	--	A0A5N5GW11_9ROSA RecName: Full=Metallophos domain-containing protein {ECO:0000259|Pfam:PF00149};	At5g58200	GO:0016787,hydrolase activity; GO:0003674,molecular_function; GO:0003824,catalytic activity	PF00149.28:Calcineurin-like phosphoesterase	--	--	--
LOC103400019	2.41	1.11	10.13	0.04	0.17	0.08	0.18	0.06	0	114	54	514	2	8	4	8	3	0	NC_041803.1	11603841	11607467	-	LOC103400019	protein_coding	K01183 chitinase [EC:3.2.1.14] | (RefSeq) class V chitinase (A)	ko00520: Amino sugar and nucleotide sugar metabolism; ko01100: Metabolic pathways	PREDICTED: chitotriosidase-1 [Malus domestica]	CHIC_ARATH RecName: Full=Class V chitinase {ECO:0000303|PubMed:22936594}; Short=AtChiC {ECO:0000303|PubMed:22936594}; EC=3.2.1.14 {ECO:0000269|PubMed:21390509, ECO:0000269|PubMed:22936594}; EC=3.2.1.200 {ECO:0000269|PubMed:21390509}; Flags: Precursor;	A0A540L8P3_MALBA RecName: Full=Glyco_18 domain-containing protein {ECO:0000259|SMART:SM00636};	At4g19810	GO:0005618,cell wall; GO:0005576,extracellular region; GO:0099503,secretory vesicle; GO:0008061,chitin binding; GO:0004568,chitinase activity; GO:0008843,endochitinase activity; GO:0035885,exochitinase activity; GO:0006032,chitin catabolic process; GO:0000272,polysaccharide catabolic process; GO:0009737,response to abscisic acid; GO:0009753,response to jasmonic acid; GO:0009651,response to salt s…	PF00704.28:Glycosyl hydrolases family 18	--	--	--
LOC103400020	0.2	0.1	0.31	0	0	0	0.07	0	0	6	3	10	0	0	0	2	0	0	NC_041803.1	11633888	11636111	+	LOC103400020	protein_coding	K01183 chitinase [EC:3.2.1.14] | (RefSeq) chitinase-3-like protein 2 (A)	ko00520: Amino sugar and nucleotide sugar metabolism; ko01100: Metabolic pathways	PREDICTED: cysteine-rich receptor-like protein kinase 4 [Pyrus x bretschneideri]	SD16_ARATH RecName: Full=Receptor-like serine/threonine-protein kinase SD1-6; EC=2.7.11.1; AltName: Full=Arabidopsis thaliana receptor kinase 2; AltName: Full=S-domain-1 (SD1) receptor kinase 6; Short=SD1-6; Flags: Precursor;	A0A5N5H6M6_9ROSA SubName: Full=Cysteine-rich receptor-like protein kinase 4 {ECO:0000313|EMBL:KAB2618774.1};	At1g65800	GO:0005829,cytosol; GO:0016021,integral component of membrane; GO:0005886,plasma membrane; GO:0005524,ATP binding; GO:0030246,carbohydrate binding; GO:0004672,protein kinase activity; GO:0106310,NA; GO:0004674,protein serine/threonine kinase activity; GO:0106311,NA; GO:0004675,transmembrane receptor protein serine/threonine kinase activity; GO:0031625,ubiquitin protein ligase binding; GO:0034613,…	PF00069.25:Protein kinase domain	--	--	--
LOC103400021	0.44	0.18	0.64	0.07	0.02	0.04	0.64	0.74	0.85	19	8	30	3	1	2	26	32	42	NC_041803.1	11681328	11684317	+	LOC103400021	protein_coding	K24755 WD repeat-containing protein 76 | (RefSeq) WD repeat-containing protein 76-like (A)	--	PREDICTED: WD repeat-containing protein 76-like [Malus domestica]	DDB2_ORYSJ RecName: Full=DNA damage-binding protein 2 {ECO:0000305}; AltName: Full=UV-damaged DNA-binding protein 2 {ECO:0000305}; Short=OsUV-DDB2 {ECO:0000303|PubMed:12711392}; AltName: Full=WD40 repeat-containing protein 2 {ECO:0000305}; Short=OsWD40-2 {ECO:0000303|PubMed:22429805};	A0A498HS79_MALDO RecName: Full=WD_REPEATS_REGION domain-containing protein {ECO:0000259|PROSITE:PS50294};	At1g80710	GO:0080008,Cul4-RING E3 ubiquitin ligase complex; GO:0005634,nucleus; GO:0003684,damaged DNA binding; GO:0046872,metal ion binding; GO:0006281,DNA repair; GO:0009411,response to UV; GO:0003674,molecular_function; GO:0003676,nucleic acid binding; GO:0003677,DNA binding; GO:0005488,binding; GO:0097159,organic cyclic compound binding; GO:1901363,heterocyclic compound binding; GO:0043167,ion binding;…	PF00400.32:WD domain, G-beta repeat	--	--	--
LOC103400023	64.65	61.82	46.38	52.62	45.26	48.29	56.85	51.31	36.51	3028	2970	2330	2368	2115	2317	2504	2380	1955	NC_041803.1	11752786	11756366	-	LOC103400023	protein_coding	K24193 MFS transporter, SP family, sugar:H+ symporter | (RefSeq) sugar transport protein 7 isoform X1 (A)	--	PREDICTED: sugar transport protein 7 isoform X1 [Malus domestica]	STP7_ARATH RecName: Full=Sugar transport protein 7; AltName: Full=Hexose transporter 7;	A0A498HXK6_MALDO RecName: Full=MFS domain-containing protein {ECO:0000259|PROSITE:PS50850};	At4g02050	GO:0012505,endomembrane system; GO:0016021,integral component of membrane; GO:0005886,plasma membrane; GO:0090406,pollen tube; GO:0042900,arabinose transmembrane transporter activity; GO:0015293,symporter activity; GO:0042882,L-arabinose transmembrane transport; GO:0003674,molecular_function; GO:0005215,transporter activity; GO:0022857,transmembrane transporter activity; GO:0015144,carbohydrate t…	PF00083.24:Sugar (and other) transporter	--	--	--
LOC103400025	9.85	10.17	17.92	0.86	2.14	1.14	1.29	1.91	0.51	203	215	396	17	44	24	25	39	12	NC_041790.1	10703167	10705163	-	LOC103400025	naringenin%2C2-oxoglutarate 3-dioxygenase	K00475 naringenin 3-dioxygenase [EC:1.14.11.9] | (RefSeq) naringenin,2-oxoglutarate 3-dioxygenase (A)	ko00941: Flavonoid biosynthesis; ko01100: Metabolic pathways; ko01110: Biosynthesis of secondary metabolites	flavanon 3 beta-hydroxylase [Malus domestica]	FL3H_MALDO RecName: Full=Naringenin,2-oxoglutarate 3-dioxygenase; EC=1.14.11.9 {ECO:0000250|UniProtKB:Q7XZQ7}; AltName: Full=FHT; AltName: Full=Flavanone-3-hydroxylase; Short=F3H;	A0A498KMC7_MALDO RecName: Full=Fe2OG dioxygenase domain-containing protein {ECO:0000259|PROSITE:PS51471};	At3g51240	GO:0031418,L-ascorbic acid binding; GO:0046872,metal ion binding; GO:0045486,naringenin 3-dioxygenase activity; GO:0009813,flavonoid biosynthetic process; GO:0003674,molecular_function; GO:0030246,carbohydrate binding; GO:0005488,binding; GO:0019842,vitamin binding; GO:0031406,carboxylic acid binding; GO:0036094,small molecule binding; GO:0043167,ion binding; GO:0043168,anion binding; GO:0043177,…	PF03171.20:2OG-Fe(II) oxygenase superfamily	--	--	--
LOC103400026	131.3	180.3	115.58	88.83	151.08	70.73	24.38	17.09	22.48	1466	2065	1384	953	1683	809	256	189	287	NC_041803.1	11790553	11791147	+	LOC103400026	protein_coding	--	--	PREDICTED: uncharacterized protein LOC103400026 [Malus domestica]	--	A0A498HUH9_MALDO SubName: Full=Uncharacterized protein {ECO:0000313|EMBL:RXH74309.1};	At2g46490	--	--	--	--	--
LOC103400027	4.3	3.57	3.71	6.29	7.32	5.97	7.18	7.58	8.73	217	185	201	305	369	309	341	379	504	NC_041803.1	11779727	11784567	-	LOC103400027	protein_coding	K17569 G patch domain-containing protein 2 | (RefSeq) uncharacterized protein LOC103400027 (A)	--	PREDICTED: uncharacterized protein LOC103400027 [Malus domestica]	STIP1_ARATH RecName: Full=Septin and tuftelin-interacting protein 1 homolog 1 {ECO:0000303|PubMed:23110899}; AltName: Full=Nineteen complex-related protein 1 homolog {ECO:0000303|PubMed:25568310}; Short=AtNTR1 {ECO:0000303|PubMed:25568310}; AltName: Full=Protein SPLICEOSOMAL TIMEKEEPER LOCUS 1 {ECO:0000303|PubMed:23110899};	A0A498KDH8_MALDO RecName: Full=Protein SQS1 {ECO:0000256|ARBA:ARBA00018964};	At3g09850	GO:0031981,nuclear lumen; GO:0071008,U2-type post-mRNA release spliceosomal complex; GO:0003677,DNA binding; GO:1990446,U1 snRNP binding; GO:0000398,mRNA splicing, via spliceosome; GO:0042752,regulation of circadian rhythm; GO:0000390,spliceosomal complex disassembly; GO:0003674,molecular_function; GO:0003676,nucleic acid binding; GO:0005488,binding; GO:0097159,organic cyclic compound binding; GO…	PF01585.23:G-patch domain	--	--	--
LOC103400028	41.82	47	38.84	26.17	29.5	24.73	35.2	33.19	41.47	2019	2328	2011	1214	1421	1223	1598	1587	2289	NC_041803.1	11775413	11778203	-	LOC103400028	protein_coding	K17086 transmembrane 9 superfamily member 2/4 | (RefSeq) transmembrane 9 superfamily member 11 (A)	--	PREDICTED: transmembrane 9 superfamily member 11 [Malus domestica]	TMN11_ARATH RecName: Full=Transmembrane 9 superfamily member 11 {ECO:0000305}; AltName: Full=Endomembrane protein 6 {ECO:0000303|PubMed:22570441}; AltName: Full=Transmembrane nine protein 11 {ECO:0000303|PubMed:20681974}; Short=AtTMN11 {ECO:0000303|PubMed:20681974}; Flags: Precursor;	A0A498HS88_MALDO RecName: Full=Transmembrane 9 superfamily member {ECO:0000256|RuleBase:RU363079};	At5g35160	GO:0005768,endosome; GO:0010008,endosome membrane; GO:0005794,Golgi apparatus; GO:0005797,Golgi medial cisterna; GO:0000139,Golgi membrane; GO:0016021,integral component of membrane; GO:0016020,membrane; GO:0009536,plastid; GO:0005802,trans-Golgi network; GO:0072657,protein localization to membrane; GO:0008104,protein localization; GO:0008150,biological_process; GO:0033036,macromolecule localizat…	PF02990.16:Endomembrane protein 70	--	--	--
LOC103400029	0	0.13	0	0.14	0.13	0.13	0	0	0	0	2	0	2	2	2	0	0	0	NC_041795.1	31361240	31362773	-	LOC103400029	protein_coding	--	--	PREDICTED: uncharacterized protein LOC103953684 [Pyrus x bretschneideri]	ORANG_BRAOB RecName: Full=Protein ORANGE, chloroplastic {ECO:0000305}; Short=BoOr {ECO:0000305}; AltName: Full=DnaJ-like cysteine-rich domain-containing protein Or {ECO:0000303|PubMed:17172359}; Flags: Precursor;	A0A498JML5_MALDO SubName: Full=Uncharacterized protein {ECO:0000313|EMBL:RXH94842.1};	At5g61670	GO:0031969,chloroplast membrane; GO:0016021,integral component of membrane; GO:0005634,nucleus; GO:0009661,chromoplast organization; GO:1904143,positive regulation of carotenoid biosynthetic process; GO:0009826,unidimensional cell growth; GO:0006996,organelle organization; GO:0008150,biological_process; GO:0009657,plastid organization; GO:0009987,cellular process; GO:0016043,cellular component or…	--	--	--	--
LOC103400030	0.5	0.39	0.31	3.04	3.7	2.56	1.54	2	2.67	15	12	10	87	110	78	43	59	91	NC_041795.1	31363261	31366107	-	LOC103400030	lncRNA	K01052 lysosomal acid lipase/cholesteryl ester hydrolase [EC:3.1.1.13] | (RefSeq) triacylglycerol lipase 1-like isoform X1 (A)	ko00100: Steroid biosynthesis	PREDICTED: protein SUPPRESSOR OF npr1-1, CONSTITUTIVE 1-like [Pyrus x bretschneideri]	LIP1_ARATH RecName: Full=Triacylglycerol lipase 1 {ECO:0000303|PubMed:16226259}; EC=3.1.1.3 {ECO:0000269|PubMed:16226259}; Flags: Precursor;	A0A5N5F0G8_9ROSA SubName: Full=Triacylglycerol lipase 1-like {ECO:0000313|EMBL:KAB2596465.1};	At2g15230	GO:0005615,extracellular space; GO:0004806,triglyceride lipase activity; GO:0009740,gibberellic acid mediated signaling pathway; GO:0046486,glycerolipid metabolic process; GO:0016042,lipid catabolic process; GO:2000033,regulation of seed dormancy process; GO:0010029,regulation of seed germination; GO:0009739,response to gibberellin; GO:0003674,molecular_function; GO:0003824,catalytic activity; GO…	PF07819.13:PGAP1-like protein	--	--	--
LOC103400031	13.96	13.42	11.49	15.82	17.56	15.73	17.61	14.14	15.81	1299	1281	1147	1415	1631	1500	1541	1303	1682	NC_041803.1	11964653	11970845	-	LOC103400031	protein_coding	K14510 serine/threonine-protein kinase CTR1 [EC:2.7.11.1] | (RefSeq) serine/threonine-protein kinase CTR1 (A)	ko04016: MAPK signaling pathway - plant; ko04075: Plant hormone signal transduction	PREDICTED: LOW QUALITY PROTEIN: uncharacterized protein LOC103400031 [Malus domestica]	CTR1_ARATH RecName: Full=Serine/threonine-protein kinase CTR1 {ECO:0000303|PubMed:8431946}; EC=2.7.11.1 {ECO:0000305}; AltName: Full=Protein CONSTITUTIVE TRIPLE RESPONSE1 {ECO:0000303|PubMed:8431946};	A0A498HS00_MALDO RecName: Full=Protein kinase domain-containing protein {ECO:0000259|PROSITE:PS50011};	At3g46920_2	GO:0005789,endoplasmic reticulum membrane; GO:0005524,ATP binding; GO:0004672,protein kinase activity; GO:0106310,NA; GO:0004674,protein serine/threonine kinase activity; GO:0004712,protein serine/threonine/tyrosine kinase activity; GO:0106311,NA; GO:0009873,ethylene-activated signaling pathway; GO:0009686,gibberellin biosynthetic process; GO:0010105,negative regulation of ethylene-activated sign…	PF07714.17:Protein tyrosine kinase	--	--	--
LOC103400032	32.58	27.18	23.8	21.26	23.68	21.39	31.31	28.04	31.75	1164	996	912	730	844	783	1052	992	1297	NC_041803.1	11996880	12007608	-	LOC103400032	protein_coding	K15692 E3 ubiquitin-protein ligase RNF13 [EC:2.3.2.27] | (RefSeq) Protease-associated (PA) RING/U-box zinc finger family protein (A)	--	PREDICTED: uncharacterized protein LOC103400032 [Malus domestica]	RMR4_ARATH RecName: Full=Receptor homology region, transmembrane domain- and RING domain-containing protein 4; Short=AtRMR4; Flags: Precursor;	A0A498HYU2_MALDO RecName: Full=RING-type domain-containing protein {ECO:0000259|PROSITE:PS50089};	At5g45290	GO:0016021,integral component of membrane; GO:0032586,protein storage vacuole membrane; GO:0046872,metal ion binding; GO:0061630,ubiquitin protein ligase activity; GO:0015031,protein transport; GO:0006511,ubiquitin-dependent protein catabolic process; GO:0003674,molecular_function; GO:0005488,binding; GO:0043167,ion binding; GO:0043169,cation binding; GO:0003824,catalytic activity; GO:0004842,ubi…	PF13639.6:Ring finger domain	--	--	--
LOC103400033	142.78	230.88	65.63	109.72	120.38	136.85	207.11	242.76	209.93	2714	4502	1338	2004	2283	2665	3702	4570	4562	NC_041789.1	15998448	16000924	-	LOC103400033	protein_coding	--	--	PREDICTED: LOW QUALITY PROTEIN: remorin-like [Malus domestica]	Y3126_ARATH RecName: Full=Uncharacterized protein At3g61260;	A0A498KKN3_MALDO SubName: Full=Uncharacterized protein {ECO:0000313|EMBL:RXI08037.1};	At3g61260	GO:0005829,cytosol; GO:0005886,plasma membrane; GO:0009506,plasmodesma; GO:0005773,vacuole; GO:0051607,defense response to virus; GO:0051665,membrane raft localization; GO:0009751,response to salicylic acid; GO:0002252,immune effector process; GO:0002376,immune system process; GO:0006952,defense response; GO:0009615,response to virus; GO:0006950,response to stress; GO:0008150,biological_process; …	PF03763.13:Remorin, C-terminal region	--	--	--
LOC103400034	0	0.13	0	0	0	0	0.43	0.11	0.05	0	5	0	0	0	0	15	4	2	NC_041803.1	11993997	11996330	+	LOC103400034	protein_coding	--	--	PREDICTED: uncharacterized protein LOC103400034 [Malus domestica]	--	A0A540M4E1_MALBA SubName: Full=Uncharacterized protein {ECO:0000313|EMBL:TQD93546.1};	--	--	--	--	--	--
LOC103400035	4.4	3.05	4.93	3.58	1.99	2.24	18.88	22.59	20.5	100	71	120	78	45	52	403	508	532	NC_041803.1	11988763	11990551	+	LOC103400035	protein_coding	K11982 E3 ubiquitin-protein ligase RNF115/126 [EC:2.3.2.27] | (RefSeq) E3 ubiquitin-protein ligase RNF126-B-like (A)	--	PREDICTED: probable E3 ubiquitin-protein ligase RHY1A [Malus domestica]	RHY1A_ARATH RecName: Full=Probable E3 ubiquitin-protein ligase RHY1A {ECO:0000305}; EC=2.3.2.27; AltName: Full=RING-H2 finger Y1a {ECO:0000303|PubMed:9781696}; AltName: Full=RING-H2 zinc finger protein RHY1a {ECO:0000305}; AltName: Full=RING-type E3 ubiquitin transferase RHY1A {ECO:0000305};	A0A498HUK2_MALDO RecName: Full=RING-type domain-containing protein {ECO:0000259|PROSITE:PS50089};	At2g15580	GO:0046872,metal ion binding; GO:0016740,transferase activity; GO:0016567,protein ubiquitination; GO:0003674,molecular_function; GO:0005488,binding; GO:0043167,ion binding; GO:0043169,cation binding; GO:0003824,catalytic activity; GO:0008152,metabolic process; GO:0006464,cellular protein modification process; GO:0006807,nitrogen compound metabolic process; GO:0008150,biological_process; GO:000998…	PF13639.6:Ring finger domain	--	--	--
LOC103400039	7.62	8.09	7.16	14.7	16.93	16.11	22.94	25.01	22.19	377	411	380	699	836	817	1068	1226	1256	NC_041803.1	12032906	12039664	-	LOC103400039	protein_coding	K23390 large proline-rich protein BAG6 | (RefSeq) ubiquitin-like domain-containing protein CIP73 (A)	--	PREDICTED: large proline-rich protein bag6-B-like [Pyrus x bretschneideri]	CIP73_LOTJA RecName: Full=Ubiquitin-like domain-containing protein CIP73 {ECO:0000305}; AltName: Full=CCaMK-interacting protein of approximately 73 kDa {ECO:0000303|PubMed:21209278};	A0A5N5H6W3_9ROSA SubName: Full=Large proline-rich protein bag6-B-like {ECO:0000313|EMBL:KAB2618864.1};	At5g42220	GO:0005634,nucleus; GO:0009877,nodulation; GO:0008150,biological_process; GO:0044403,symbiont process; GO:0044419,interspecies interaction between organisms; GO:0051704,multi-organism process; GO:0005622,intracellular; GO:0005575,cellular_component; GO:0005623,cell; GO:0043231,intracellular membrane-bounded organelle; GO:0043226,organelle; GO:0043227,membrane-bounded organelle; GO:0043229,intrace…	PF00240.23:Ubiquitin family	--	--	--
LOC103400041	14.62	15.16	6.98	11.33	14.78	11.85	21.49	15.34	16.63	455	484	233	339	459	378	629	473	592	NC_041803.1	11958519	11961516	+	LOC103400041	protein_coding	K19589 release factor glutamine methyltransferase [EC:2.1.1.297] | (RefSeq) uncharacterized protein LOC100283871 (A)	--	PREDICTED: homeobox protein knotted-1-like 13 isoform X1 [Pyrus x bretschneideri]	KNAP3_MALDO RecName: Full=Homeobox protein knotted-1-like 3; AltName: Full=KNAP3;	A0A5N5GY84_9ROSA SubName: Full=Homeobox protein knotted-1-like 13 {ECO:0000313|EMBL:KAB2618851.1};	At5g25220	GO:0005634,nucleus; GO:0003677,DNA binding; GO:0006355,regulation of transcription, DNA-templated; GO:0003674,molecular_function; GO:0003676,nucleic acid binding; GO:0005488,binding; GO:0097159,organic cyclic compound binding; GO:1901363,heterocyclic compound binding; GO:0008152,metabolic process; GO:0006139,nucleobase-containing compound metabolic process; GO:0006351,transcription, DNA-templated…	PF05920.11:Homeobox KN domain	HB-KNOX	TF	HB->HB-KNOX
LOC103400042	1.37	1.47	4.03	0	0.07	0	0.07	0.35	0.12	20	22	63	0	1	0	1	5	2	NC_041803.1	11961526	11962302	-	LOC103400042	protein_coding	--	--	PREDICTED: uncharacterized protein LOC103400042 [Malus domestica]	--	A0A498HXN0_MALDO SubName: Full=Uncharacterized protein {ECO:0000313|EMBL:RXH74327.1};	At5g25240	--	--	--	--	--
LOC103400043	1.52	1.59	2.16	0.02	0.32	0.2	0.02	0.02	0	67	72	102	1	14	9	1	1	0	NC_041803.1	12131712	12134654	+	LOC103400043	protein_coding	--	--	PREDICTED: uncharacterized methyltransferase At2g41040, chloroplastic-like [Malus domestica]	Y2104_ARATH RecName: Full=Uncharacterized methyltransferase At2g41040, chloroplastic; EC=2.1.1.-; Flags: Precursor;	A0A498HSC7_MALDO SubName: Full=Uncharacterized protein {ECO:0000313|EMBL:RXH74346.1};	At2g41040	GO:0009507,chloroplast; GO:0010287,plastoglobule; GO:0008168,methyltransferase activity; GO:0032259,methylation; GO:0080167,response to karrikin; GO:0006744,ubiquinone biosynthetic process; GO:0003674,molecular_function; GO:0003824,catalytic activity; GO:0016740,transferase activity; GO:0016741,transferase activity, transferring one-carbon groups; GO:0008152,metabolic process; GO:0008150,biologic…	PF08241.12:Methyltransferase domain	--	--	--
LOC103400044	2.35	2.47	2.23	6.59	6.38	5.79	1.46	3.47	2.12	65	70	66	175	176	164	38	95	67	NC_041803.1	12134871	12138211	+	LOC103400044	protein_coding	K23095 demethylphylloquinol methyltransferase [EC:2.1.1.329] | (RefSeq) ubiquinone/menaquinone biosynthesis methyltransferase (A)	ko00130: Ubiquinone and other terpenoid-quinone biosynthesis; ko01100: Metabolic pathways; ko01110: Biosynthesis of secondary metabolites; ko01240: Biosynthesis of cofactors	PREDICTED: uncharacterized methyltransferase At2g41040, chloroplastic-like isoform X1 [Malus domestica]	Y2104_ARATH RecName: Full=Uncharacterized methyltransferase At2g41040, chloroplastic; EC=2.1.1.-; Flags: Precursor;	A0A498HSC7_MALDO SubName: Full=Uncharacterized protein {ECO:0000313|EMBL:RXH74346.1};	At2g41040	GO:0009507,chloroplast; GO:0010287,plastoglobule; GO:0008168,methyltransferase activity; GO:0032259,methylation; GO:0080167,response to karrikin; GO:0006744,ubiquinone biosynthetic process; GO:0003674,molecular_function; GO:0003824,catalytic activity; GO:0016740,transferase activity; GO:0016741,transferase activity, transferring one-carbon groups; GO:0008152,metabolic process; GO:0008150,biologic…	PF08241.12:Methyltransferase domain	--	--	--
LOC103400045	0.04	0	0.1	0	0	0.11	0.08	0	0.03	1	0	3	0	0	3	2	0	1	NC_041790.1	10732855	10734685	+	LOC103400045	protein_coding	--	--	PREDICTED: uncharacterized protein LOC103400045 [Malus domestica]	--	A0A498KGH0_MALDO SubName: Full=Uncharacterized protein {ECO:0000313|EMBL:RXI06466.1};	At5g66230	--	--	--	--	--
LOC103400047	0.08	0	0.05	0	0	0	0.03	0	0	3	0	2	0	0	0	1	0	0	NC_041803.1	12160928	12164587	+	LOC103400047	protein_coding	--	--	PREDICTED: uncharacterized protein LOC103400047 isoform X1 [Malus domestica]	--	A0A498HUM2_MALDO SubName: Full=Uncharacterized protein {ECO:0000313|EMBL:RXH74349.1};	At1g71110	GO:0016021,integral component of membrane; GO:0005575,cellular_component; GO:0016020,membrane; GO:0031224,intrinsic component of membrane; GO:0044425,membrane part	PF06687.12:SUR7/PalI family	--	--	--
LOC103400048	0.1	0	0	0	0	0	0	0	0	2	0	0	0	0	0	0	0	0	NC_041803.1	12154595	12156218	+	LOC103400048	protein_coding	--	--	PREDICTED: uncharacterized protein LOC103400048 [Malus domestica]	RITF1_ARATH RecName: Full=Protein RGF1 INDUCIBLE TRANSCRIPTION FACTOR 1 {ECO:0000303|PubMed:31801996};	A0A498HS23_MALDO SubName: Full=Uncharacterized protein {ECO:0000313|EMBL:RXH74348.1};	At3g60670	GO:0005634,nucleus; GO:0046872,metal ion binding; GO:0010078,maintenance of root meristem identity; GO:2000377,regulation of reactive oxygen species metabolic process; GO:2000280,regulation of root development; GO:0043434,response to peptide hormone; GO:0003674,molecular_function; GO:0005488,binding; GO:0043167,ion binding; GO:0043169,cation binding; GO:0007275,multicellular organism development;…	PF04640.14:PLATZ transcription factor	PLATZ	TF	PLATZ
LOC103400049	36.27	32.78	40.24	41.67	17.94	24.19	49.01	73.2	33.15	780	723	928	861	385	533	991	1559	815	NC_041803.1	12195425	12196570	+	LOC103400049	protein_coding	--	--	PREDICTED: uncharacterized protein LOC103400049 [Malus domestica]	--	A0A6J5Y586_PRUAR SubName: Full=Uncharacterized protein {ECO:0000313|EMBL:CAB4319135.1};	At5g11090	--	PF05350.12:Glycogen synthase kinase-3 binding	--	--	--
LOC103400050	0	0	0.04	0	0	0	0	0	0	0	0	1	0	0	0	0	0	0	NC_041803.1	12208900	12210019	-	LOC103400050	protein_coding	K22068 iron-sulfur cluster assembly enzyme ISCU, mitochondrial | (RefSeq) iron-sulfur cluster assembly protein 1-like (A)	--	PREDICTED: uncharacterized protein LOC103415707 [Malus domestica]	--	A0A498HVP6_MALDO SubName: Full=Uncharacterized protein {ECO:0000313|EMBL:RXH74354.1};	At1g15760	--	PF07647.17:SAM domain (Sterile alpha motif)	--	--	--
LOC103400052	2.56	4.05	4.4	3.74	7.14	4.63	5.15	3.82	4.13	82	133	151	115	228	152	155	121	151	NC_041803.1	12264252	12268571	-	LOC103400052	protein_coding	K03283 heat shock 70kDa protein 1/2/6/8 | (RefSeq) probable mediator of RNA polymerase II transcription subunit 37e (A)	ko03040: Spliceosome; ko04141: Protein processing in endoplasmic reticulum; ko04144: Endocytosis	PREDICTED: triphosphate tunel metalloenzyme 3-like [Malus domestica]	TTM3_ARATH RecName: Full=Triphosphate tunnel metalloenzyme 3; AltName: Full=Adenosinetriphosphatase; Short=ATPase; EC=3.6.1.-; AltName: Full=Triphosphatase; Short=PPPase; EC=3.6.1.25;	A0A498HYX7_MALDO RecName: Full=CYTH domain-containing protein {ECO:0000259|PROSITE:PS51707};	At2g11890	GO:0005737,cytoplasm; GO:0005634,nucleus; GO:0005524,ATP binding; GO:0016887,ATPase activity; GO:0050355,triphosphatase activity; GO:0048364,root development; GO:0000166,nucleotide binding; GO:0003674,molecular_function; GO:0005488,binding; GO:0008144,drug binding; GO:0017076,purine nucleotide binding; GO:0030554,adenyl nucleotide binding; GO:0032553,ribonucleotide binding; GO:0032555,purine ribo…	PF01928.21:CYTH domain	--	--	--
LOC103400053	0.67	1.85	0.3	0	0.24	0.13	0.09	0.22	0.02	25	71	12	0	9	5	3	8	1	NC_041803.1	12289168	12292124	+	LOC103400053	protein_coding	K07964 heparanase [EC:3.2.1.166] | (RefSeq) heparanase-like protein 3 (A)	ko00531: Glycosaminoglycan degradation; ko01100: Metabolic pathways	PREDICTED: heparanase-like protein 3 [Malus domestica]	HPSE3_ARATH RecName: Full=Heparanase-like protein 3; EC=3.2.-.-; Flags: Precursor;	A0A540LPH7_MALBA SubName: Full=Uncharacterized protein {ECO:0000313|EMBL:TQD88387.1};	At5g34940	GO:0005576,extracellular region; GO:0005765,lysosomal membrane; GO:0009505,plant-type cell wall; GO:0004566,beta-glucuronidase activity; GO:0003674,molecular_function; GO:0003824,catalytic activity; GO:0004553,hydrolase activity, hydrolyzing O-glycosyl compounds; GO:0016787,hydrolase activity; GO:0016798,hydrolase activity, acting on glycosyl bonds; GO:0005575,cellular_component; GO:0005622,intra…	PF03662.14:Glycosyl hydrolase family 79, N-terminal domain	--	--	--
LOC103400054	6.59	6.23	8.01	5.2	7.57	5.94	6.98	4.81	4.75	260	252	339	197	298	240	259	188	214	NC_041803.1	12292323	12298043	-	LOC103400054	protein_coding	K08193 MFS transporter, ACS family, solute carrier family 17 (sodium-dependent inorganic phosphate cotransporter), other | (RefSeq) probable anion transporter 6, chloroplastic isoform X1 (A)	--	PREDICTED: probable anion transporter 6, chloroplastic [Malus domestica]	ANTR6_ARATH RecName: Full=Probable anion transporter 6, chloroplastic; AltName: Full=Phosphate transporter PHT4;5; Flags: Precursor;	A0A498HVQ6_MALDO RecName: Full=MFS domain-containing protein {ECO:0000259|PROSITE:PS50850};	At5g20380	GO:0031969,chloroplast membrane; GO:0016021,integral component of membrane; GO:0009536,plastid; GO:0005315,inorganic phosphate transmembrane transporter activity; GO:0006952,defense response; GO:0003674,molecular_function; GO:0005215,transporter activity; GO:0022857,transmembrane transporter activity; GO:0015291,secondary active transmembrane transporter activity; GO:0015318,inorganic molecular e…	PF07690.16:Major Facilitator Superfamily	--	--	--
LOC103400055	11.7	12.47	7.19	14.02	12.99	12.96	17.95	21.08	15.7	2719	2972	1792	3129	3011	3084	3922	4849	4169	NC_041790.1	10735537	10757794	-	LOC103400055	protein_coding	K08874 transformation/transcription domain-associated protein | (RefSeq) transformation/transcription domain-associated protein-like (A)	--	PREDICTED: transformation/transcription domain-associated protein-like isoform X1 [Malus domestica]	ATR_ARATH RecName: Full=Serine/threonine-protein kinase ATR; Short=AtATR; EC=2.7.11.1; AltName: Full=Ataxia telangiectasia-mutated and Rad3-related homolog; AltName: Full=DNA repair protein ATR; AltName: Full=Rad3-like protein; Short=AtRAD3;	A0A498KGF6_MALDO RecName: Full=Non-specific serine/threonine protein kinase {ECO:0000256|ARBA:ARBA00012513}; EC=2.7.11.1 {ECO:0000256|ARBA:ARBA00012513};	At2g17930	GO:0005634,nucleus; GO:0009506,plasmodesma; GO:0005524,ATP binding; GO:0106310,NA; GO:0004674,protein serine/threonine kinase activity; GO:0106311,NA; GO:0006952,defense response; GO:0000077,DNA damage checkpoint; GO:0006281,DNA repair; GO:0006303,double-strand break repair via nonhomologous end joining; GO:0051321,meiotic cell cycle; GO:0032504,multicellular organism reproduction; GO:0033044,reg…	PF02259.23:FAT domain	--	--	--
LOC103400056	2.83	2.72	2.04	2.62	2.34	2.28	5.05	5.15	5.36	137	135	106	122	113	113	230	247	297	NC_041803.1	12298564	12302805	-	LOC103400056	protein_coding	K11366 ubiquitin carboxyl-terminal hydrolase 22/27/51 [EC:3.4.19.12] | (RefSeq) ubiquitin C-terminal hydrolase 22-like (A)	--	PREDICTED: ubiquitin carboxyl-terminal hydrolase 22-like [Malus domestica]	UBP22_ARATH RecName: Full=Ubiquitin C-terminal hydrolase 22 {ECO:0000305}; EC=3.4.19.12 {ECO:0000305}; AltName: Full=Deubiquitinating enzyme 22 {ECO:0000305}; Short=AtUBP22 {ECO:0000303|PubMed:11115897}; AltName: Full=Ubiquitin thioesterase 22 {ECO:0000305}; AltName: Full=Ubiquitin-specific-processing protease 22 {ECO:0000305};	A0A498HXQ7_MALDO RecName: Full=Ubiquitin carboxyl-terminal hydrolase {ECO:0000256|RuleBase:RU366025}; EC=3.4.19.12 {ECO:0000256|RuleBase:RU366025};	At5g10790	GO:0070461,SAGA-type complex; GO:0004843,thiol-dependent ubiquitin-specific protease activity; GO:0008270,zinc ion binding; GO:0016579,protein deubiquitination; GO:0006511,ubiquitin-dependent protein catabolic process; GO:0003674,molecular_function; GO:0003824,catalytic activity; GO:0008234,cysteine-type peptidase activity; GO:0036459,thiol-dependent ubiquitinyl hydrolase activity; GO:0008233,pep…	PF00443.29:Ubiquitin carboxyl-terminal hydrolase	--	--	--
LOC103400057	5.09	2.95	5.97	5.77	7.56	9.21	6.57	7.04	6	89	53	112	97	132	165	108	122	120	NC_041803.1	12303928	12306340	-	LOC103400057	protein_coding	K05756 actin related protein 2/3 complex, subunit 3 | (RefSeq) actin-related protein 2/3 complex subunit 3 (A)	ko04144: Endocytosis	PREDICTED: actin-related protein 2/3 complex subunit 3 [Malus domestica]	ARPC3_ARATH RecName: Full=Actin-related protein 2/3 complex subunit 3; AltName: Full=Actin-related protein C3; AltName: Full=Arp2/3 complex 21 kDa subunit; Short=p21-ARC;	A0A498HXQ7_MALDO RecName: Full=Ubiquitin carboxyl-terminal hydrolase {ECO:0000256|RuleBase:RU366025}; EC=3.4.19.12 {ECO:0000256|RuleBase:RU366025};	At1g60430	GO:0005885,Arp2/3 protein complex; GO:0042995,cell projection; GO:0005737,cytoplasm; GO:0003779,actin binding; GO:0007015,actin filament organization; GO:0034314,Arp2/3 complex-mediated actin nucleation; GO:0005515,protein binding; GO:0003674,molecular_function; GO:0005488,binding; GO:0008092,cytoskeletal protein binding; GO:0030036,actin cytoskeleton organization; GO:0007010,cytoskeleton organiz…	PF04062.14:ARP2/3 complex ARPC3 (21 kDa) subunit	--	--	--
LOC103400058	0.78	0.31	0.15	0.08	0.16	0.54	0.17	0.47	2.6	10	4	2	1	2	7	2	6	38	NC_041803.1	12325380	12327317	+	LOC103400058	lncRNA	--	--	--	--	A0A5N5HX15_9ROSA SubName: Full=Uncharacterized protein {ECO:0000313|EMBL:KAB2627934.1};	--	--	--	--	--	--
LOC103400059	1.44	1.68	0.97	1.4	1.1	1.47	1.53	1.49	1.7	46	55	33	43	35	48	46	47	62	NC_041803.1	12332557	12335078	+	LOC103400059	protein_coding	--	--	PREDICTED: uncharacterized protein LOC103400059 isoform X1 [Malus domestica]	NU2C1_ACOAM RecName: Full=NAD(P)H-quinone oxidoreductase subunit 2 A, chloroplastic {ECO:0000255|HAMAP-Rule:MF_00445}; EC=7.1.1.- {ECO:0000255|HAMAP-Rule:MF_00445}; AltName: Full=NAD(P)H dehydrogenase, subunit 2 A {ECO:0000255|HAMAP-Rule:MF_00445}; AltName: Full=NADH-plastoquinone oxidoreductase subunit 2 A {ECO:0000255|HAMAP-Rule:MF_00445};	A0A498HXR8_MALDO RecName: Full=RING-type domain-containing protein {ECO:0000259|PROSITE:PS50089};	At1g75400	GO:0009535,chloroplast thylakoid membrane; GO:0016021,integral component of membrane; GO:0008137,NADH dehydrogenase (ubiquinone) activity; GO:0048038,quinone binding; GO:0042773,ATP synthesis coupled electron transport; GO:0019684,photosynthesis, light reaction; GO:0003674,molecular_function; GO:0003824,catalytic activity; GO:0003954,NADH dehydrogenase activity; GO:0016491,oxidoreductase activity…	PF12678.7:RING-H2 zinc finger domain	--	--	--
LOC103400060	1.03	0.94	0.9	0.8	0.59	0.77	0.84	1.13	1.08	63	59	59	47	36	48	48	68	75	NC_041803.1	12335240	12339423	-	LOC103400060	protein_coding	K17604 zinc finger SWIM domain-containing protein 3 | (RefSeq) uncharacterized protein LOC107411697 isoform X1 (A)	--	PREDICTED: uncharacterized protein LOC103415566 [Malus domestica]	--	A0A5N5GSJ2_9ROSA RecName: Full=SWIM-type domain-containing protein {ECO:0000259|PROSITE:PS50966};	At3g05850	GO:0008270,zinc ion binding; GO:0003674,molecular_function; GO:0005488,binding; GO:0046872,metal ion binding; GO:0043167,ion binding; GO:0043169,cation binding; GO:0046914,transition metal ion binding	PF03108.15:MuDR family transposase	--	--	--
LOC103400061	9.34	11.24	6.29	10.86	12.98	12.05	15.28	15.89	14.22	342	422	247	382	474	452	526	576	595	NC_041803.1	12378231	12382363	+	LOC103400061	protein_coding	K22390 acid phosphatase type 7 | (RefSeq) bifunctional purple acid phosphatase 26-like (A)	--	PREDICTED: bifunctional purple acid phosphatase 26-like [Malus domestica]	PPA26_ARATH RecName: Full=Bifunctional purple acid phosphatase 26; Includes: RecName: Full=Acid phosphatase; EC=3.1.3.2; Includes: RecName: Full=Peroxidase; EC=1.11.1.7; Flags: Precursor;	A0A498HWM5_MALDO RecName: Full=Purple acid phosphatase {ECO:0000256|RuleBase:RU361203}; EC=3.1.3.2 {ECO:0000256|RuleBase:RU361203};	At5g34850	GO:0005829,cytosol; GO:0009536,plastid; GO:0099503,secretory vesicle; GO:0005773,vacuole; GO:0003993,acid phosphatase activity; GO:0046872,metal ion binding; GO:0004601,peroxidase activity; GO:0042744,hydrogen peroxide catabolic process; GO:0055062,phosphate ion homeostasis; GO:0051174,regulation of phosphorus metabolic process; GO:0003674,molecular_function; GO:0003824,catalytic activity; GO:001…	PF16656.5:Purple acid Phosphatase, N-terminal domain	--	--	--
LOC103400062	6.03	5.1	4.93	4.55	5.06	4.74	3.33	4.62	3.61	350	304	307	254	293	282	182	266	240	NC_041803.1	12363749	12367264	+	LOC103400062	protein_coding	--	--	PREDICTED: translocase of chloroplast 90, chloroplastic [Malus domestica]	TOC90_ARATH RecName: Full=Translocase of chloroplast 90, chloroplastic; Short=AtToc90; EC=3.6.5.-; AltName: Full=90 kDa chloroplast outer envelope protein; AltName: Full=Plastid protein import 4;	A0A498HUB6_MALDO RecName: Full=AIG1-type G domain-containing protein {ECO:0000259|PROSITE:PS51720};	At5g20300	GO:0009707,chloroplast outer membrane; GO:0016021,integral component of membrane; GO:0005525,GTP binding; GO:0016787,hydrolase activity; GO:0046872,metal ion binding; GO:0045036,protein targeting to chloroplast; GO:0000166,nucleotide binding; GO:0001882,nucleoside binding; GO:0001883,purine nucleoside binding; GO:0003674,molecular_function; GO:0005488,binding; GO:0017076,purine nucleotide binding…	PF11886.8:Translocase of chloroplast 159/132, membrane anchor domain	--	--	--
LOC103400063	16.35	11.5	21.35	9.93	8.99	8.58	10.13	12.11	8.29	915	660	1281	534	502	492	533	671	530	NC_041803.1	12396815	12400784	-	LOC103400063	protein_coding	K00924 kinase [EC:2.7.1.-] | (RefSeq) receptor protein kinase TMK1-like (A)	--	PREDICTED: calmodulin-binding receptor-like cytoplasmic kinase 3 [Malus domestica]	CRCK3_ARATH RecName: Full=Calmodulin-binding receptor-like cytoplasmic kinase 3; EC=2.7.11.1; Flags: Precursor;	A0A498HSF6_MALDO RecName: Full=Protein kinase domain-containing protein {ECO:0000259|PROSITE:PS50011};	At2g11520	GO:0005737,cytoplasm; GO:0005886,plasma membrane; GO:0009506,plasmodesma; GO:0005524,ATP binding; GO:0004672,protein kinase activity; GO:0106310,NA; GO:0106311,NA; GO:0046777,protein autophosphorylation; GO:0000166,nucleotide binding; GO:0003674,molecular_function; GO:0005488,binding; GO:0008144,drug binding; GO:0017076,purine nucleotide binding; GO:0030554,adenyl nucleotide binding; GO:0032553,r…	PF07714.17:Protein tyrosine kinase	--	--	--
LOC103400064	0.15	0	0.64	0.1	0.04	0.04	0.08	0.07	0.18	8	0	37	5	2	2	4	4	11	NC_041803.1	12392939	12396701	+	LOC103400064	protein_coding	K05016 chloride channel 7 | (RefSeq) putative chloride channel-like protein CLC-g (A)	--	PREDICTED: putative chloride channel-like protein CLC-g [Malus domestica]	CLCG_ARATH RecName: Full=Putative chloride channel-like protein CLC-g; AltName: Full=CBS domain-containing protein CBSCLC6;	A0A498HXR9_MALDO SubName: Full=Uncharacterized protein {ECO:0000313|EMBL:RXH74375.1};	At5g33280	GO:0034707,chloride channel complex; GO:0043231,intracellular membrane-bounded organelle; GO:0009705,plant-type vacuole membrane; GO:0015108,chloride transmembrane transporter activity; GO:0005247,voltage-gated chloride channel activity; GO:0034765,regulation of ion transmembrane transport; GO:0003674,molecular_function; GO:0005215,transporter activity; GO:0022857,transmembrane transporter activi…	PF00654.20:Voltage gated chloride channel	--	--	--
LOC103400066	33.18	37.53	18.04	59.53	71.4	53.78	69.97	56.21	68.66	2295	2663	1338	3956	4927	3811	4551	3850	5429	NC_041803.1	12415785	12422280	+	LOC103400066	protein_coding	K00696 sucrose-phosphate synthase [EC:2.4.1.14] | (RefSeq) probable sucrose-phosphate synthase 1 (A)	ko00500: Starch and sucrose metabolism; ko01100: Metabolic pathways; ko01110: Biosynthesis of secondary metabolites	PREDICTED: probable sucrose-phosphate synthase 1 [Malus domestica]	SPSA1_CITUN RecName: Full=Probable sucrose-phosphate synthase 1; EC=2.4.1.14; AltName: Full=UDP-glucose-fructose-phosphate glucosyltransferase 1;	A0A540KIV9_MALBA RecName: Full=Sucrose-phosphate synthase {ECO:0000256|ARBA:ARBA00012536, ECO:0000256|RuleBase:RU368006}; EC=2.4.1.14 {ECO:0000256|ARBA:ARBA00012536, ECO:0000256|RuleBase:RU368006};	At5g20280	GO:0016157,sucrose synthase activity; GO:0046524,sucrose-phosphate synthase activity; GO:0005986,sucrose biosynthetic process; GO:0003674,molecular_function; GO:0003824,catalytic activity; GO:0008194,UDP-glycosyltransferase activity; GO:0016740,transferase activity; GO:0016757,transferase activity, transferring glycosyl groups; GO:0016758,transferase activity, transferring hexosyl groups; GO:0035…	PF00534.20:Glycosyl transferases group 1	--	--	--
LOC103400068	15.4	11.65	14.88	14.96	16.67	13.66	16.3	14.87	15.16	438	340	454	409	473	398	436	419	493	NC_041790.1	10766421	10769164	+	LOC103400068	protein_coding	K14962 COMPASS component SWD2 | (RefSeq) protein ANTHESIS POMOTING FACTOR 1 (A)	ko03015: mRNA surveillance pathway	PREDICTED: WD repeat-containing protein 82-B [Malus domestica]	APRF1_ARATH RecName: Full=Protein ANTHESIS POMOTING FACTOR 1 {ECO:0000303|PubMed:27968983};	A0A498KE63_MALDO RecName: Full=WD_REPEATS_REGION domain-containing protein {ECO:0000259|PROSITE:PS50294};	At5g66240	GO:0080008,Cul4-RING E3 ubiquitin ligase complex; GO:0005634,nucleus; GO:0048188,Set1C/COMPASS complex; GO:0003682,chromatin binding; GO:0009908,flower development; GO:0080182,histone H3-K4 trimethylation; GO:0016571,histone methylation; GO:0048586,regulation of long-day photoperiodism, flowering; GO:0048510,regulation of timing of transition from vegetative to reproductive phase; GO:0003674,mole…	PF00400.32:WD domain, G-beta repeat	--	--	--
LOC103400071	5.24	4.22	3.7	3.63	3.36	2.58	4.56	7.68	6.17	248	205	188	165	159	125	203	360	334	NC_041803.1	12454933	12461016	+	LOC103400071	protein_coding	K20823 N-alpha-acetyltransferase 35, NatC auxiliary subunit | (RefSeq) LOW QUALITY PROTEIN: N-alpha-acetyltransferase 35, NatC auxiliary subunit-like (A)	--	PREDICTED: N-alpha-acetyltransferase 35, NatC auxiliary subunit-like [Malus domestica]	--	A0A498HWN6_MALDO SubName: Full=Uncharacterized protein {ECO:0000313|EMBL:RXH74382.1};	At2g11000	GO:0031417,NatC complex; GO:0017196,N-terminal peptidyl-methionine acetylation; GO:0008152,metabolic process; GO:0006464,cellular protein modification process; GO:0006473,protein acetylation; GO:0006474,N-terminal protein amino acid acetylation; GO:0006807,nitrogen compound metabolic process; GO:0008150,biological_process; GO:0009987,cellular process; GO:0010467,gene expression; GO:0018193,peptid…	PF04112.13:Mak10 subunit, NatC N(alpha)-terminal acetyltransferase	--	--	--
LOC103400072	25.54	23.59	14.89	24.58	23.64	21.34	26.95	33.06	39.66	742	703	464	686	685	635	736	951	1317	NC_041803.1	12478691	12481077	+	LOC103400072	protein_coding	--	--	PREDICTED: uncharacterized protein LOC103400072 isoform X1 [Malus domestica]	--	A0A498HVZ6_MALDO RecName: Full=BSD domain-containing protein {ECO:0000259|PROSITE:PS50858};	At3g49800	--	PF03909.17:BSD domain	--	--	--
LOC103400073	0	0	0	0.06	0.06	0.06	0	0.03	0.11	0	0	0	2	2	2	0	1	4	NC_041803.1	12481339	12483641	-	LOC103400073	protein_coding	K00423 L-ascorbate oxidase [EC:1.10.3.3] | (RefSeq) LOW QUALITY PROTEIN: L-ascorbate oxidase (A)	ko00053: Ascorbate and aldarate metabolism; ko01100: Metabolic pathways	PREDICTED: uncharacterized protein LOC103400073 isoform X1 [Malus domestica]	FBL39_ARATH RecName: Full=F-box/LRR-repeat protein At2g42730;	A0A498HXS9_MALDO SubName: Full=Uncharacterized protein {ECO:0000313|EMBL:RXH74385.1};	At2g42730_1	--	--	--	--	--
LOC103400074	0.07	0.13	0.19	0.21	0.07	0	0.36	1.24	0.42	1	2	3	3	1	0	5	18	7	NC_041803.1	12484416	12485697	-	LOC103400074	lncRNA	--	--	--	--	--	--	--	--	--	--	--
LOC103400075	18.49	15.49	14.15	15.51	13.99	13.78	17.39	19.39	20.53	1199	1030	984	966	905	915	1060	1245	1522	NC_041803.1	12499759	12507032	-	LOC103400075	protein_coding	K12607 CCR4-NOT transcription complex subunit 10 | (RefSeq) CCR4-NOT transcription complex subunit 10-like (A)	ko03018: RNA degradation	PREDICTED: CCR4-NOT transcription complex subunit 10-like [Malus domestica]	--	A0A498HXT7_MALDO SubName: Full=Uncharacterized protein {ECO:0000313|EMBL:RXH74387.1};	At5g35440	GO:0030014,CCR4-NOT complex; GO:0005622,intracellular; GO:0005575,cellular_component; GO:0005623,cell; GO:0032991,protein-containing complex; GO:0044424,intracellular part; GO:0044464,cell part	PF00515.28:Tetratricopeptide repeat	--	--	--
LOC103400076	0	0	0	0.1	0	0	0	0.1	0.08	0	0	0	2	0	0	0	2	2	NC_041803.1	12495635	12497463	-	LOC103400076	lncRNA	--	--	--	--	--	--	--	--	--	--	--
LOC103400077	0.4	0	0.16	0.12	0.06	0.11	1.32	5.42	0.54	7	0	3	2	1	2	22	95	11	NC_041803.1	12493414	12494899	+	LOC103400077	protein_coding	K11855 ubiquitin carboxyl-terminal hydrolase 36/42 [EC:3.4.19.12] | (RefSeq) ubiquitin carboxyl-terminal hydrolase 36 (A)	--	PREDICTED: 36.4 kDa proline-rich protein-like [Malus domestica]	PRF1_SOLLC RecName: Full=36.4 kDa proline-rich protein;	A0A498HSG6_MALDO RecName: Full=AAI domain-containing protein {ECO:0000259|SMART:SM00499};	At2g10940	--	PF14547.6:Hydrophobic seed protein	--	--	--
LOC103400080	4.27	4.97	6.61	4.3	4.1	4.69	3.31	4.08	3.21	221	264	367	214	212	249	161	209	190	NC_041803.1	10887270	10893757	+	LOC103400080	protein_coding	K17800 LETM1 and EF-hand domain-containing protein 1, mitochondrial | (RefSeq) mitochondrial proton/calcium exchanger protein-like (A)	--	PREDICTED: LETM1 and EF-hand domain-containing protein 1, mitochondrial isoform X1 [Malus domestica]	--	A0A498HYF8_MALDO RecName: Full=Leucine zipper-EF-hand-containing transmembrane protein 1 {ECO:0000256|ARBA:ARBA00013539}; AltName: Full=Mitochondrial proton/calcium exchanger protein {ECO:0000256|ARBA:ARBA00020557};	At3g59820	GO:0016021,integral component of membrane; GO:0005743,mitochondrial inner membrane; GO:0015297,antiporter activity; GO:0005509,calcium ion binding; GO:0043022,ribosome binding; GO:0003674,molecular_function; GO:0005215,transporter activity; GO:0022857,transmembrane transporter activity; GO:0015291,secondary active transmembrane transporter activity; GO:0022804,active transmembrane transporter act…	PF07766.13:LETM1-like protein	--	--	--
LOC103400093	0.14	0.11	0.03	0	0	0	0	0	0	5	4	1	0	0	0	0	0	0	NC_041803.1	3435376	3438288	-	LOC103400093	protein_coding	K17873 11-oxo-beta-amyrin 30-oxidase [EC:1.14.14.115] | (RefSeq) 11-oxo-beta-amyrin 30-oxidase-like (A)	--	PREDICTED: cytochrome P450 CYP72A219-like [Pyrus x bretschneideri]	C7A39_KALSE RecName: Full=Cytochrome P450 72A397; EC=1.14.14.- {ECO:0000269|PubMed:29186583};	A0A540MRN7_MALBA SubName: Full=Uncharacterized protein {ECO:0000313|EMBL:TQE01444.1};	At3g14620	GO:0016021,integral component of membrane; GO:0020037,heme binding; GO:0005506,iron ion binding; GO:0016712,oxidoreductase activity, acting on paired donors, with incorporation or reduction of molecular oxygen, reduced flavin or flavoprotein as one donor, and incorporation of one atom of oxygen; GO:0016134,saponin metabolic process; GO:0003674,molecular_function; GO:0005488,binding; GO:0046906,te…	PF00067.22:Cytochrome P450	--	--	--
LOC103400095	0.88	0.81	0.48	0.58	0.75	0.79	1.43	1.43	1.66	41	39	24	26	35	38	63	66	89	NC_041803.1	3618937	3621428	+	LOC103400095	protein_coding	--	--	PREDICTED: pentatricopeptide repeat-containing protein At5g65560-like [Pyrus x bretschneideri]	--	A0A498HSP4_MALDO SubName: Full=Uncharacterized protein {ECO:0000313|EMBL:RXH73002.1};	--	--	PF13041.6:PPR repeat family	--	--	--
LOC103400107	0	0	0	0	0	0	0.13	0	0	0	0	0	0	0	0	3	0	0	NC_041790.1	10815874	10817681	-	LOC103400107	protein_coding	K20416 palmitoyl-[glycerolipid] 7-desaturase [EC:1.14.19.42] | (RefSeq) palmitoyl-monogalactosyldiacylglycerol delta-7 desaturase, chloroplastic-like (A)	--	PREDICTED: LOW QUALITY PROTEIN: palmitoyl-monogalactosyldiacylglycerol delta-7 desaturase, chloroplastic-like [Malus domestica]	ADS3_ARATH RecName: Full=Palmitoyl-monogalactosyldiacylglycerol delta-7 desaturase, chloroplastic {ECO:0000303|PubMed:15579662}; EC=1.14.19.42 {ECO:0000269|PubMed:15579662}; AltName: Full=Acyl-lipid desaturase 3 {ECO:0000303|PubMed:15240892}; AltName: Full=Fatty acid desaturase 5 {ECO:0000303|PubMed:15579662}; Short=FAD5 {ECO:0000303|PubMed:15579662}; AltName: Full=Fatty acid desaturase B {ECO:00…	A0A540L377_MALBA RecName: Full=FA_desaturase domain-containing protein {ECO:0000259|Pfam:PF00487};	At3g15850	GO:0031969,chloroplast membrane; GO:0005789,endoplasmic reticulum membrane; GO:0016021,integral component of membrane; GO:0009579,thylakoid; GO:0102657,1-18:1-2-16:0-monogalactosyldiacylglycerol palmitoyl-lipid 7-desaturase activity; GO:0102843,1-18:2-2-16:0-monogalactosyldiacylglycerol desaturase activity (Sn2-16:1 forming); GO:0009979,16:0 monogalactosyldiacylglycerol desaturase activity; GO:00…	PF00487.24:Fatty acid desaturase	--	--	--
LOC103400110	0.57	1.01	1.04	0	0	0	0.05	0	0	36	66	71	0	0	0	3	0	0	NC_041803.1	3977546	3982142	-	LOC103400110	protein_coding	K05387 glutamate receptor, ionotropic, plant | (RefSeq) glutamate receptor 2.8-like isoform X1 (A)	--	PREDICTED: glutamate receptor 2.8-like isoform X1 [Malus domestica]	GLR28_ARATH RecName: Full=Glutamate receptor 2.8; AltName: Full=Ligand-gated ion channel 2.8; Flags: Precursor;	A0A540LG74_MALBA RecName: Full=PBPe domain-containing protein {ECO:0000259|SMART:SM00079};	At2g29110	GO:0016021,integral component of membrane; GO:0005886,plasma membrane; GO:0005262,calcium channel activity; GO:0008066,glutamate receptor activity; GO:0015276,ligand-gated ion channel activity; GO:0038023,signaling receptor activity; GO:0006816,calcium ion transport; GO:0019722,calcium-mediated signaling; GO:0071230,cellular response to amino acid stimulus; GO:0003674,molecular_function; GO:00468…	PF01094.28:Receptor family ligand binding region	--	--	--
LOC103400112	0	0.11	0	0	0	0	0.12	0	0	0	1	0	0	0	0	1	0	0	NC_041803.1	4064626	4065105	-	LOC103400112	protein_coding	K03131 transcription initiation factor TFIID subunit 6 | (RefSeq) receptor-like protein 9DC3 (A)	ko03022: Basal transcription factors	PREDICTED: receptor protein kinase-like protein At4g34220 [Malus domestica]	RLP6_ARATH RecName: Full=Receptor-like protein 6 {ECO:0000303|PubMed:18434605}; Short=AtRLP6 {ECO:0000303|PubMed:18434605}; Flags: Precursor;	A0A5N5H0I2_9ROSA SubName: Full=Receptor-like protein 12 {ECO:0000313|EMBL:KAB2619552.1};	At2g34930	GO:0016021,integral component of membrane; GO:0005886,plasma membrane; GO:0005575,cellular_component; GO:0016020,membrane; GO:0031224,intrinsic component of membrane; GO:0044425,membrane part; GO:0005623,cell; GO:0044464,cell part; GO:0071944,cell periphery	PF13855.6:Leucine rich repeat	--	--	--
LOC103400113	3.92	4.59	2.54	3.5	2.82	2.99	4.75	5.24	6.44	184	221	128	158	132	144	210	244	346	NC_041803.1	4069699	4079097	+	LOC103400113	protein_coding	--	--	PREDICTED: K(+) efflux antiporter 6-like isoform X2 [Pyrus x bretschneideri]	KEA6_ARATH RecName: Full=K(+) efflux antiporter 6 {ECO:0000303|PubMed:11500563}; Short=AtKEA6 {ECO:0000303|PubMed:11500563}; Flags: Precursor;	A0A5N5H079_9ROSA SubName: Full=K(+) efflux antiporter 6-like {ECO:0000313|EMBL:KAB2619551.1};	At2g19600	GO:0016021,integral component of membrane; GO:0015299,solute:proton antiporter activity; GO:0006813,potassium ion transport; GO:0003674,molecular_function; GO:0005215,transporter activity; GO:0022857,transmembrane transporter activity; GO:0015291,secondary active transmembrane transporter activity; GO:0008324,cation transmembrane transporter activity; GO:0015075,ion transmembrane transporter acti…	PF00999.21:Sodium/hydrogen exchanger family	--	--	--
LOC103400116	1.29	0.57	0.88	0.86	1.41	0.34	0	0	0	11	5	8	7	12	3	0	0	0	NC_041790.1	10812339	10814042	-	LOC103400116	lncRNA	K02178 checkpoint serine/threonine-protein kinase [EC:2.7.11.1] | (RefSeq) mitotic checkpoint serine/threonine-protein kinase BUB1 (A)	--	PREDICTED: uncharacterized protein LOC103942938 [Pyrus x bretschneideri]	EFM_ARATH RecName: Full=Myb family transcription factor EFM {ECO:0000303|PubMed:25132385}; AltName: Full=MYB-domain transcription factor HHO4 {ECO:0000305}; AltName: Full=Protein EARLY FLOWERING MYB {ECO:0000303|PubMed:25132385}; AltName: Full=Protein HRS1 HOMOLOG 4 {ECO:0000305};	A0A498HQ81_MALDO SubName: Full=Uncharacterized protein {ECO:0000313|EMBL:RXH72454.1};	--	GO:0005634,nucleus; GO:0003677,DNA binding; GO:0003700,DNA-binding transcription factor activity; GO:0009908,flower development; GO:0009740,gibberellic acid mediated signaling pathway; GO:0010452,histone H3-K36 methylation; GO:0048579,negative regulation of long-day photoperiodism, flowering; GO:1903507,negative regulation of nucleic acid-templated transcription; GO:0006355,regulation of transcri…	--	--	--	--
LOC103400117	0	0	0	0	0	0	0	0.02	0.01	0	0	0	0	0	0	0	1	1	NC_041803.1	4345463	4349761	-	LOC103400117	protein_coding	K17592 sacsin | (RefSeq) uncharacterized protein LOC101767559 (A)	--	PREDICTED: uncharacterized protein LOC103400117 [Malus domestica]	NOV_ARATH RecName: Full=Protein NO VEIN {ECO:0000303|PubMed:19880797}; AltName: Full=Protein EMBRYO DEFECTIVE 2597 {ECO:0000303|PubMed:15266054};	A0A498HUS8_MALDO SubName: Full=Uncharacterized protein {ECO:0000313|EMBL:RXH72921.1};	At3g48770	GO:0005634,nucleus; GO:0009926,auxin polar transport; GO:0001708,cell fate specification; GO:0009793,embryo development ending in seed dormancy; GO:0010305,leaf vascular tissue pattern formation; GO:0048364,root development; GO:0019827,stem cell population maintenance; GO:0006810,transport; GO:0008150,biological_process; GO:0009914,hormone transport; GO:0010817,regulation of hormone levels; GO:00…	PF13589.6:Histidine kinase-, DNA gyrase B-, and HSP90-like ATPase	--	--	--
LOC103400118	20.44	23.8	13.68	21.3	25.74	21.92	27.69	27.88	30	1145	1368	822	1147	1439	1258	1459	1547	1922	NC_041803.1	4371857	4377696	-	LOC103400118	protein_coding	K21989 calcium permeable stress-gated cation channel | (RefSeq) CSC1-like protein RXW8 (A)	--	PREDICTED: CSC1-like protein RXW8 isoform X2 [Pyrus x bretschneideri]	CSCLA_ARATH RecName: Full=CSC1-like protein RXW8;	A0A498HPZ8_MALDO SubName: Full=Uncharacterized protein {ECO:0000313|EMBL:RXH72919.1};	At1g10080	GO:0016021,integral component of membrane; GO:0005886,plasma membrane; GO:0005227,calcium activated cation channel activity; GO:0003674,molecular_function; GO:0005215,transporter activity; GO:0005216,ion channel activity; GO:0005261,cation channel activity; GO:0022857,transmembrane transporter activity; GO:0008324,cation transmembrane transporter activity; GO:0015075,ion transmembrane transporter…	PF02714.15:Calcium-dependent channel, 7TM region, putative phosphate	--	--	--
LOC103400121	8.26	6.33	6.79	7.28	5.79	5.67	5.68	7.6	6.61	628	494	554	532	439	442	406	572	575	NC_041803.1	4545866	4566199	+	LOC103400121	protein_coding	K12821 pre-mRNA-processing factor 40 | (RefSeq) pre-mRNA-processing protein 40A-like isoform X1 (A)	ko03040: Spliceosome	PREDICTED: pre-mRNA-processing protein 40A-like [Malus domestica]	PR40A_ARATH RecName: Full=Pre-mRNA-processing protein 40A; Short=AtPRP40a {ECO:0000303|PubMed:19467629};	A0A540NID2_MALBA SubName: Full=Uncharacterized protein {ECO:0000313|EMBL:TQE10808.1};	At1g44910	GO:0005829,cytosol; GO:0016592,mediator complex; GO:0005685,U1 snRNP; GO:0071004,U2-type prespliceosome; GO:0003723,RNA binding; GO:0045292,mRNA cis splicing, via spliceosome; GO:0000398,mRNA splicing, via spliceosome; GO:0003674,molecular_function; GO:0003676,nucleic acid binding; GO:0005488,binding; GO:0097159,organic cyclic compound binding; GO:1901363,heterocyclic compound binding; GO:0000375…	PF01846.19:FF domain	--	--	--
LOC103400122	0	0.03	0	0.81	1.96	0.57	11.72	5.48	9.36	0	1	0	24	60	18	339	167	329	NC_041803.1	4557459	4559496	-	LOC103400122	protein_coding	--	--	PREDICTED: uncharacterized protein LOC103443098 isoform X2 [Malus domestica]	--	A0A5N5HI59_9ROSA RecName: Full=DUF4378 domain-containing protein {ECO:0000259|Pfam:PF14309};	--	--	PF14309.6:Domain of unknown function (DUF4378)	--	--	--
LOC103400123	0.31	0.19	0.14	0.08	0.12	0.04	0.04	0.35	0.03	8	5	4	2	3	1	1	9	1	NC_041790.1	10806010	10808795	+	LOC103400123	protein_coding	K11341 YEATS domain-containing protein 4 | (RefSeq) transcription initiation factor TFIID subunit 14b-like (A)	--	PREDICTED: transcription initiation factor TFIID subunit 14b-like isoform X2 [Malus domestica]	TA14B_ARATH RecName: Full=Transcription initiation factor TFIID subunit 14b {ECO:0000303|PubMed:15527982}; AltName: Full=GAS 41-like protein {ECO:0000303|PubMed:10913114}; AltName: Full=Protein AF-9 homolog a {ECO:0000303|PubMed:23017898}; AltName: Full=TBP-associated factor 14b {ECO:0000303|PubMed:15527982}; Short=AtTAF14b {ECO:0000303|PubMed:15527982};	A0A498KJ95_MALDO SubName: Full=Uncharacterized protein {ECO:0000313|EMBL:RXI06474.1};	At5g45600	GO:0005737,cytoplasm; GO:0035267,NuA4 histone acetyltransferase complex; GO:0005634,nucleus; GO:0030154,cell differentiation; GO:0006281,DNA repair; GO:0009908,flower development; GO:0043981,histone H4-K5 acetylation; GO:0009909,regulation of flower development; GO:0090239,regulation of histone H4 acetylation; GO:2000028,regulation of photoperiodism, flowering; GO:0048510,regulation of timing of …	PF03366.16:YEATS family	--	--	--
LOC103400126	64.48	62.98	46.16	93.14	117.45	102.87	72.13	64.71	65.92	1619	1622	1243	2247	2942	2646	1703	1609	1892	NC_041803.1	4600497	4602509	+	LOC103400126	protein_coding	K01255 leucyl aminopeptidase [EC:3.4.11.1] | (RefSeq) leucine aminopeptidase 2, chloroplastic-like (A)	ko00480: Glutathione metabolism; ko01100: Metabolic pathways	PREDICTED: leucine aminopeptidase 2, chloroplastic-like [Malus domestica]	AMPL2_ORYSJ RecName: Full=Leucine aminopeptidase 2, chloroplastic; EC=3.4.11.1; AltName: Full=Leucyl aminopeptidase 2; Short=LAP 2; AltName: Full=Proline aminopeptidase 2; EC=3.4.11.5; AltName: Full=Prolyl aminopeptidase 2; Flags: Precursor;	A0A498HW63_MALDO RecName: Full=CYTOSOL_AP domain-containing protein {ECO:0000259|PROSITE:PS00631};	At2g24200	GO:0009507,chloroplast; GO:0030145,manganese ion binding; GO:0070006,metalloaminopeptidase activity; GO:0003674,molecular_function; GO:0005488,binding; GO:0046872,metal ion binding; GO:0043167,ion binding; GO:0043169,cation binding; GO:0046914,transition metal ion binding; GO:0003824,catalytic activity; GO:0004177,aminopeptidase activity; GO:0008235,metalloexopeptidase activity; GO:0008237,metall…	PF00883.21:Cytosol aminopeptidase family, catalytic domain	--	--	--
LOC103400127	0	0.03	0	0	0	0	0	0	0	0	1	0	0	0	0	0	0	0	NC_041803.1	4664242	4668685	+	LOC103400127	protein_coding	K16296 serine carboxypeptidase-like clade I [EC:3.4.16.-] | (RefSeq) serine carboxypeptidase-like 13 (A)	--	PREDICTED: serine carboxypeptidase-like 13 [Pyrus x bretschneideri]	SCP18_ARATH RecName: Full=Serine carboxypeptidase-like 18; EC=3.4.16.-; Flags: Precursor;	A0A498HQ66_MALDO RecName: Full=Peptidylprolyl isomerase {ECO:0000256|PROSITE-ProRule:PRU00277}; EC=5.2.1.8 {ECO:0000256|PROSITE-ProRule:PRU00277};	At3g10450	GO:0005576,extracellular region; GO:0004185,serine-type carboxypeptidase activity; GO:0016747,transferase activity, transferring acyl groups other than amino-acyl groups; GO:0019748,secondary metabolic process; GO:0003674,molecular_function; GO:0003824,catalytic activity; GO:0004180,carboxypeptidase activity; GO:0008236,serine-type peptidase activity; GO:0008233,peptidase activity; GO:0008238,exo…	PF00450.22:Serine carboxypeptidase	--	--	--
LOC103400128	1.99	2.07	1.29	1.37	1.25	1.4	7.2	6.86	5.73	89	95	62	59	56	64	303	304	293	NC_041803.1	4703306	4706441	-	LOC103400128	protein_coding	--	--	PREDICTED: trichohyalin-like [Malus domestica]	--	A0A498HTJ0_MALDO SubName: Full=Uncharacterized protein {ECO:0000313|EMBL:RXH72885.1};	--	--	--	--	--	--
LOC103400129	1.01	1.25	1.42	0.32	0.42	0.37	0.22	0.25	0.39	29	37	44	9	12	11	6	7	13	NC_041794.1	27526203	27529172	-	LOC103400129	lncRNA	K17496 mitochondrial import inner membrane translocase subunit TIM50 | (RefSeq) mitochondrial import inner membrane translocase subunit TIM50-like (A)	--	mitochondrial import inner membrane translocase subunit TIM50 [Prunus persica]	TIM50_ARATH RecName: Full=Mitochondrial import inner membrane translocase subunit TIM50; AltName: Full=Protein EMBRYO DEFECTIVE 1860; Flags: Precursor;	A0A498J183_MALDO SubName: Full=Uncharacterized protein {ECO:0000313|EMBL:RXH89338.1};	At1g55900	GO:0016021,integral component of membrane; GO:0005743,mitochondrial inner membrane; GO:0005739,mitochondrion; GO:0005634,nucleus; GO:0005744,TIM23 mitochondrial import inner membrane translocase complex; GO:0004721,phosphoprotein phosphatase activity; GO:0030150,protein import into mitochondrial matrix; GO:0003674,molecular_function; GO:0003824,catalytic activity; GO:0016787,hydrolase activity; G…	PF03031.18:NLI interacting factor-like phosphatase	--	--	--
LOC103400130	4.02	4.82	6.19	1.77	2.94	0.6	5.26	4.37	2.7	26	32	43	11	19	4	32	28	20	NC_041803.1	4713544	4714954	-	LOC103400130	protein_coding	K03937 NADH dehydrogenase (ubiquinone) Fe-S protein 4 | (RefSeq) NADH dehydrogenase [ubiquinone] iron-sulfur protein 4, mitochondrial-like (A)	ko00190: Oxidative phosphorylation; ko01100: Metabolic pathways	PREDICTED: NADH dehydrogenase [ubiquinone]	NDUS4_ARATH RecName: Full=NADH dehydrogenase [ubiquinone] iron-sulfur protein 4, mitochondrial; AltName: Full=Protein FROSTBITE1; Flags: Precursor;	A0A498HSD4_MALDO RecName: Full=NADH dehydrogenase [ubiquinone] iron-sulfur protein 4, mitochondrial {ECO:0000256|RuleBase:RU367010};	At5g67590	GO:0005747,mitochondrial respiratory chain complex I; GO:0005739,mitochondrion; GO:0009536,plastid; GO:0050897,cobalt ion binding; GO:0008137,NADH dehydrogenase (ubiquinone) activity; GO:0009631,cold acclimation; GO:0006970,response to osmotic stress; GO:0003674,molecular_function; GO:0005488,binding; GO:0046872,metal ion binding; GO:0043167,ion binding; GO:0043169,cation binding; GO:0046914,tran…	PF04800.12:ETC complex I subunit conserved region	--	--	--
LOC103400131	0.24	0.05	0.14	0	0	0	0	0	0.04	5	1	3	0	0	0	0	0	1	NC_041789.1	15945381	15947608	+	LOC103400131	protein_coding	K09377 cysteine and glycine-rich protein | (RefSeq) LIM domain-containing protein PLIM2b (A)	--	PREDICTED: LIM domain-containing protein PLIM2b-like [Malus domestica]	PLI2B_ARATH RecName: Full=LIM domain-containing protein PLIM2b {ECO:0000305}; AltName: Full=Pollen-expressed LIM protein 2B {ECO:0000305};	A0A540MYI4_MALBA SubName: Full=Uncharacterized protein {ECO:0000313|EMBL:TQE03842.1};	At1g01780	GO:0015629,actin cytoskeleton; GO:0005737,cytoplasm; GO:0005886,plasma membrane; GO:0051015,actin filament binding; GO:0046872,metal ion binding; GO:0000976,transcription regulatory region sequence-specific DNA binding; GO:0051017,actin filament bundle assembly; GO:0005515,protein binding; GO:0003674,molecular_function; GO:0003779,actin binding; GO:0005488,binding; GO:0008092,cytoskeletal protein…	PF00412.22:LIM domain	LIM	TF	LIM
LOC103400133	12.82	11.88	13.01	6.2	7.33	7.66	9.35	11.88	8.51	340	323	370	158	194	208	233	312	258	NC_041803.1	4761282	4763422	-	LOC103400133	protein_coding	K13169 A-kinase anchor protein 17 | (RefSeq) A-kinase anchor protein 17B (A)	--	PREDICTED: A-kinase anchor protein 17B [Pyrus x bretschneideri]	--	A0A540NJV4_MALBA SubName: Full=Uncharacterized protein {ECO:0000313|EMBL:TQE10780.1};	At1g59600	--	--	--	--	--
LOC103400137	0.53	0.42	0.42	0.12	0.19	0.12	0.33	0.15	0.23	22	18	19	5	8	5	13	6	11	NC_041803.1	4793649	4797234	-	LOC103400137	protein_coding	K08343 ubiquitin-like-conjugating enzyme ATG3 | (RefSeq) autophagy-related protein 3 (A)	ko04136: Autophagy - other	PREDICTED: increased DNA methylation 1-like [Malus domestica]	IDM1_ARATH RecName: Full=Increased DNA methylation 1 {ECO:0000303|PubMed:22700931}; AltName: Full=Histone H3 acetyltransferase IDM1 {ECO:0000305}; EC=2.3.1.- {ECO:0000255|PROSITE-ProRule:PRU00532}; AltName: Full=Protein ROS4 {ECO:0000303|PubMed:22733760}; AltName: Full=Repressor of silencing 4 {ECO:0000303|PubMed:22733760};	A0A498HN35_MALDO SubName: Full=Uncharacterized protein {ECO:0000313|EMBL:RXH72866.1};	At5g63900	GO:0005634,nucleus; GO:0009506,plasmodesma; GO:0010385,double-stranded methylated DNA binding; GO:0004402,histone acetyltransferase activity; GO:0042393,histone binding; GO:0046872,metal ion binding; GO:0080188,RNA-directed DNA methylation; GO:0044154,histone H3-K14 acetylation; GO:0043971,histone H3-K18 acetylation; GO:0043972,histone H3-K23 acetylation; GO:0044030,regulation of DNA methylation;…	PF00628.29:PHD-finger	PHD	TR	PHD
LOC103400142	27.26	25.57	21.69	27.92	31.85	32.5	32.78	28.45	39.37	826	795	705	813	963	1009	934	854	1364	NC_041790.1	10802359	10805634	+	LOC103400142	protein_coding	--	--	PREDICTED: uncharacterized protein LOC103400142 [Malus domestica]	--	A0A540L3C4_MALBA SubName: Full=Uncharacterized protein {ECO:0000313|EMBL:TQD80935.1};	At2g17990	GO:0009959,negative gravitropism; GO:0009639,response to red or far red light; GO:0008150,biological_process; GO:0009605,response to external stimulus; GO:0009606,tropism; GO:0009628,response to abiotic stimulus; GO:0009629,response to gravity; GO:0009630,gravitropism; GO:0050896,response to stimulus; GO:0009314,response to radiation; GO:0009416,response to light stimulus	--	--	--	--
LOC103400146	0.09	0	0.04	0.09	0.2	0.11	0.02	0	0.02	4	0	2	4	9	5	1	0	1	NC_041803.1	5035428	5038163	-	LOC103400146	protein_coding	K24926 tetratricopeptide repeat protein 1 | (RefSeq) TPR protein (A)	--	PREDICTED: uncharacterized protein LOC103400146 [Malus domestica]	--	A0A498HTM8_MALDO SubName: Full=Uncharacterized protein {ECO:0000313|EMBL:RXH72837.1};	At5g43120	--	PF00514.23:Armadillo/beta-catenin-like repeat	--	--	--
LOC103400148	14.69	11.01	14.77	11.92	11.92	11.25	11.81	12.19	14.68	640	492	690	499	518	502	484	526	731	NC_041803.1	5053396	5058499	-	LOC103400148	protein_coding	K00924 kinase [EC:2.7.1.-] | (RefSeq) aspartic proteinase-like protein 2 (A)	--	PREDICTED: aspartic proteinase-like protein 2 [Pyrus x bretschneideri]	ASP36_ARATH RecName: Full=Aspartic proteinase 36 {ECO:0000303|PubMed:27872247}; EC=3.4.23.- {ECO:0000269|PubMed:27872247}; Flags: Precursor;	A0A498HRB1_MALDO SubName: Full=Uncharacterized protein {ECO:0000313|EMBL:RXH72834.1};	At3g50050	GO:0031225,anchored component of membrane; GO:0005737,cytoplasm; GO:0005829,cytosol; GO:0005886,plasma membrane; GO:0090406,pollen tube; GO:0004190,aspartic-type endopeptidase activity; GO:0009555,pollen development; GO:0009846,pollen germination; GO:0009860,pollen tube growth; GO:0010183,pollen tube guidance; GO:0030163,protein catabolic process; GO:0006508,proteolysis; GO:0003674,molecular_func…	PF14543.6:Xylanase inhibitor N-terminal	--	--	--
LOC103400153	0	0	0	0.17	0.14	0.05	0.08	0.22	0.36	0	0	0	7	6	2	3	9	17	NC_041790.1	10794882	10798056	-	LOC103400153	protein_coding	K13811 3'-phosphoadenosine 5'-phosphosulfate synthase [EC:2.7.7.4 2.7.1.25] | (RefSeq) LOW QUALITY PROTEIN: ATP sulfurylase 2 (A)	ko00230: Purine metabolism; ko00261: Monobactam biosynthesis; ko00450: Selenocompound metabolism; ko00920: Sulfur metabolism; ko01100: Metabolic pathways; ko01110: Biosynthesis of secondary metabolites	PREDICTED: uncharacterized protein LOC103400153 [Malus domestica]	--	A0A5E4E4I4_PRUDU SubName: Full=PREDICTED: zinc finger {ECO:0000313|EMBL:VVA09869.1};	At2g17975	GO:0046872,metal ion binding; GO:0003674,molecular_function; GO:0005488,binding; GO:0043167,ion binding; GO:0043169,cation binding	PF00641.18:Zn-finger in Ran binding protein and others	--	--	--
LOC103400157	0.08	0.1	0.02	0.19	0.1	0.08	0.28	0.39	0.23	3	4	1	7	4	3	10	15	10	NC_041803.1	5375156	5377212	+	LOC103400157	protein_coding	--	--	PREDICTED: LOW QUALITY PROTEIN: uncharacterized protein LOC103400157 [Malus domestica]	--	A0A540LKF0_MALBA RecName: Full=C2H2-type domain-containing protein {ECO:0000259|PROSITE:PS50157};	At5g52010	--	PF01936.18:NYN domain	C2H2	TF	C2H2
LOC103400158	3.29	3.4	4.82	2.32	3.2	2.33	3.71	2.38	3.25	102	108	160	69	99	74	108	73	115	NC_041803.1	5418094	5421184	+	LOC103400158	protein_coding	K00521 ferric-chelate reductase [EC:1.16.1.7] | (RefSeq) ferric reduction oxidase 7, chloroplastic-like (A)	--	NAC domain protein [Malus hupehensis]	NAC72_ARATH RecName: Full=NAC domain-containing protein 72; Short=ANAC072; AltName: Full=Protein RESPONSIVE TO DESICCATION 26;	S5RUW2_MALHU SubName: Full=NAC domain protein {ECO:0000313|EMBL:AGS08761.1};	At1g76420	GO:0005634,nucleus; GO:0003677,DNA binding; GO:0006355,regulation of transcription, DNA-templated; GO:0003674,molecular_function; GO:0003676,nucleic acid binding; GO:0005488,binding; GO:0097159,organic cyclic compound binding; GO:1901363,heterocyclic compound binding; GO:0008152,metabolic process; GO:0006139,nucleobase-containing compound metabolic process; GO:0006351,transcription, DNA-templated…	PF02365.15:No apical meristem (NAM) protein	NAC	TF	NAC
LOC103400161	4.87	6.42	3.77	12.26	16.69	16.74	32.98	17.64	38.09	213	288	177	515	728	750	1356	764	1904	NC_041790.1	10790042	10793505	-	LOC103400161	protein_coding	K10767 mRNA N6-methyladenine demethylase [EC:1.14.11.53] | (RefSeq) RNA demethylase ALKBH9B-like (A)	--	PREDICTED: RNA demethylase ALKBH5 isoform X1 [Pyrus x bretschneideri]	AKB9B_ARATH RecName: Full=RNA demethylase ALKBH9B {ECO:0000305}; Short=AtALKBH9B {ECO:0000303|PubMed:28923956}; EC=1.14.11.- {ECO:0000269|PubMed:28923956}; AltName: Full=Alkylated DNA repair protein alkB homolog 9B {ECO:0000305}; AltName: Full=Alpha-ketoglutarate-dependent dioxygenase alkB homolog 9B {ECO:0000305};	A0A498KH10_MALDO RecName: Full=Fe2OG dioxygenase domain-containing protein {ECO:0000259|PROSITE:PS51471};	At2g17970	GO:0000932,P-body; GO:0009506,plasmodesma; GO:0032451,demethylase activity; GO:0051213,dioxygenase activity; GO:0046872,metal ion binding; GO:0003729,mRNA binding; GO:0070988,demethylation; GO:0006402,mRNA catabolic process; GO:0016032,viral process; GO:0003674,molecular_function; GO:0003824,catalytic activity; GO:0016491,oxidoreductase activity; GO:0005488,binding; GO:0043167,ion binding; GO:004…	PF13532.6:2OG-Fe(II) oxygenase superfamily	--	--	--
LOC103400168	0.24	0.06	0.06	0.13	0.8	0.18	0.19	0.37	0.11	4	1	1	2	13	3	3	6	2	NC_041797.1	5213372	5215451	+	LOC103400168	protein_coding	--	--	PREDICTED: AUGMIN subunit 5-like [Malus domestica]	AUG5_ARATH RecName: Full=AUGMIN subunit 5 {ECO:0000303|PubMed:22505726};	A0A498J632_MALDO SubName: Full=Uncharacterized protein {ECO:0000313|EMBL:RXH89704.1};	At5g38880	GO:0070652,HAUS complex; GO:0009524,phragmoplast; GO:0005876,spindle microtubule; GO:0051011,microtubule minus-end binding; GO:0051301,cell division; GO:0051225,spindle assembly; GO:0005515,protein binding; GO:0003674,molecular_function; GO:0005488,binding; GO:0008017,microtubule binding; GO:0008092,cytoskeletal protein binding; GO:0015631,tubulin binding; GO:0008150,biological_process; GO:000998…	PF14817.6:HAUS augmin-like complex subunit 5	--	--	--
LOC103400169	1.49	0.51	2.04	0	0	0	0	0	0	43	15	63	0	0	0	0	0	0	NC_041803.1	6000954	6003273	-	LOC103400169	protein_coding	K16815 calcium-independent phospholipase A2-gamma | (RefSeq) Putative lysophospholipase (A)	--	PREDICTED: patatin-like protein 2 [Malus domestica]	PLP2_ARATH RecName: Full=Patatin-like protein 2; Short=AtPLP2; EC=3.1.1.-; AltName: Full=Patatin-related phospholipase A IIalpha; Short=pPLAIIa; AltName: Full=Phospholipase A IIA; Short=AtPLAIIA;	A0A498HPQ9_MALDO RecName: Full=Patatin {ECO:0000256|RuleBase:RU361262}; EC=3.1.1.- {ECO:0000256|RuleBase:RU361262};	At2g26560	GO:0005737,cytoplasm; GO:0016020,membrane; GO:0005777,peroxisome; GO:0047372,acylglycerol lipase activity; GO:0042802,identical protein binding; GO:0016298,lipase activity; GO:0004620,phospholipase activity; GO:0071456,cellular response to hypoxia; GO:0051607,defense response to virus; GO:0016042,lipid catabolic process; GO:0006629,lipid metabolic process; GO:0031408,oxylipin biosynthetic process…	PF01734.22:Patatin-like phospholipase	--	--	--
LOC103400171	0.3	0.26	0.42	0.04	0.11	0.33	0.56	0.08	0.56	8	7	12	1	3	9	14	2	17	NC_041803.1	20379981	20381825	-	LOC103400171	protein_coding	--	--	PREDICTED: uncharacterized protein LOC103400171 [Malus domestica]	--	A0A498HWL0_MALDO SubName: Full=Uncharacterized protein {ECO:0000313|EMBL:RXH75019.1};	At5g66230	--	--	--	--	--
LOC103400179	7.42	7.64	4.49	9.8	7.75	8.38	10.92	12.39	9.63	1703	1799	1107	2163	1776	1971	2358	2819	2528	NC_041803.1	20350412	20379494	+	LOC103400179	protein_coding	K08874 transformation/transcription domain-associated protein | (RefSeq) transformation/transcription domain-associated protein-like (A)	--	PREDICTED: transformation/transcription domain-associated protein-like isoform X1 [Malus domestica]	ATR_ARATH RecName: Full=Serine/threonine-protein kinase ATR; Short=AtATR; EC=2.7.11.1; AltName: Full=Ataxia telangiectasia-mutated and Rad3-related homolog; AltName: Full=DNA repair protein ATR; AltName: Full=Rad3-like protein; Short=AtRAD3;	A0A498HTW0_MALDO RecName: Full=Non-specific serine/threonine protein kinase {ECO:0000256|ARBA:ARBA00012513}; EC=2.7.11.1 {ECO:0000256|ARBA:ARBA00012513};	At2g17930	GO:0005634,nucleus; GO:0009506,plasmodesma; GO:0005524,ATP binding; GO:0106310,NA; GO:0004674,protein serine/threonine kinase activity; GO:0106311,NA; GO:0006952,defense response; GO:0000077,DNA damage checkpoint; GO:0006281,DNA repair; GO:0006303,double-strand break repair via nonhomologous end joining; GO:0051321,meiotic cell cycle; GO:0032504,multicellular organism reproduction; GO:0033044,reg…	PF02259.23:FAT domain	--	--	--
LOC103400182	13.8	14.32	11.42	14.82	15.94	13.63	11.94	13.68	12.6	499	531	443	515	575	505	406	490	521	NC_041794.1	30157889	30161959	-	LOC103400182	protein_coding	K08852 serine/threonine-protein kinase/endoribonuclease IRE1 [EC:2.7.11.1 3.1.26.-] | (RefSeq) hypothetical protein (A)	ko04141: Protein processing in endoplasmic reticulum	PREDICTED: zinc finger CCCH domain-containing protein 67-like [Pyrus x bretschneideri]	C3H67_ARATH RecName: Full=Zinc finger CCCH domain-containing protein 67; Short=AtC3H67; AltName: Full=Zinc finger CCCH domain-containing protein ZFN-like 5;	A0A498JJL4_MALDO SubName: Full=Uncharacterized protein {ECO:0000313|EMBL:RXH96129.1};	At5g63260	GO:0005634,nucleus; GO:0003677,DNA binding; GO:0046872,metal ion binding; GO:0003729,mRNA binding; GO:0003674,molecular_function; GO:0003676,nucleic acid binding; GO:0005488,binding; GO:0097159,organic cyclic compound binding; GO:1901363,heterocyclic compound binding; GO:0043167,ion binding; GO:0043169,cation binding; GO:0003723,RNA binding; GO:0005622,intracellular; GO:0005575,cellular_component…	PF00642.24:Zinc finger C-x8-C-x5-C-x3-H type (and similar)	C3H	TF	C3H
LOC103400183	18.9	21.28	16.71	7.19	10.06	9.02	16.13	10.32	16.6	695	803	659	254	369	340	558	376	698	NC_041803.1	6222015	6225780	-	LOC103400183	protein_coding	K00850 6-phosphofructokinase 1 [EC:2.7.1.11] | (RefSeq) ATP-dependent 6-phosphofructokinase 6-like (A)	ko00010: Glycolysis / Gluconeogenesis; ko00030: Pentose phosphate pathway; ko00051: Fructose and mannose metabolism; ko00052: Galactose metabolism; ko01100: Metabolic pathways; ko01110: Biosynthesis of secondary metabolites; ko01200: Carbon metabolism; ko01230: Biosynthesis of amino acids; ko03018: RNA degradation	PREDICTED: ATP-dependent 6-phosphofructokinase 6-like [Pyrus x bretschneideri]	PFKA3_ARATH RecName: Full=ATP-dependent 6-phosphofructokinase 3 {ECO:0000255|HAMAP-Rule:MF_03186}; Short=ATP-PFK 3 {ECO:0000255|HAMAP-Rule:MF_03186}; Short=Phosphofructokinase 3 {ECO:0000255|HAMAP-Rule:MF_03186}; EC=2.7.1.11 {ECO:0000255|HAMAP-Rule:MF_03186}; AltName: Full=Phosphohexokinase 3 {ECO:0000255|HAMAP-Rule:MF_03186};	A0A498HMI2_MALDO RecName: Full=ATP-dependent 6-phosphofructokinase {ECO:0000256|HAMAP-Rule:MF_03186}; Short=ATP-PFK {ECO:0000256|HAMAP-Rule:MF_03186}; Short=Phosphofructokinase {ECO:0000256|HAMAP-Rule:MF_03186}; EC=2.7.1.11 {ECO:0000256|HAMAP-Rule:MF_03186}; AltName: Full=Phosphohexokinase {ECO:0000256|HAMAP-Rule:MF_03186};	At4g32840	GO:0005737,cytoplasm; GO:0005829,cytosol; GO:0003872,6-phosphofructokinase activity; GO:0005524,ATP binding; GO:0046872,metal ion binding; GO:0071456,cellular response to hypoxia; GO:0006002,fructose 6-phosphate metabolic process; GO:0006096,glycolytic process; GO:0010053,root epidermal cell differentiation; GO:0003674,molecular_function; GO:0003824,catalytic activity; GO:0008443,phosphofructokin…	PF00365.20:Phosphofructokinase	--	--	--
LOC103400184	4.94	5.28	6.3	4.54	4.7	4.4	6.64	7.53	6.42	576	631	788	509	547	526	728	869	856	NC_041794.1	30059623	30082546	+	LOC103400184	protein_coding	K11000 callose synthase [EC:2.4.1.-] | (RefSeq) callose synthase 10 (A)	--	PREDICTED: callose synthase 10-like [Pyrus x bretschneideri]	CALSA_ARATH RecName: Full=Callose synthase 10; EC=2.4.1.34; AltName: Full=1,3-beta-glucan synthase; AltName: Full=Protein CHORUS; AltName: Full=Protein GLUCAN SYNTHASE-LIKE 8;	A0A5N5I6H3_9ROSA RecName: Full=1,3-beta-glucan synthase {ECO:0000256|ARBA:ARBA00019719}; EC=2.4.1.34 {ECO:0000256|ARBA:ARBA00012589};	At3g07160	GO:0000148,1,3-beta-D-glucan synthase complex; GO:0005794,Golgi apparatus; GO:0016021,integral component of membrane; GO:0005886,plasma membrane; GO:0009506,plasmodesma; GO:0003843,1,3-beta-D-glucan synthase activity; GO:0046527,glucosyltransferase activity; GO:0006075,(1->3)-beta-D-glucan biosynthetic process; GO:0071555,cell wall organization; GO:0048589,developmental growth; GO:0009556,microsp…	PF02364.15:1,3-beta-glucan synthase component	--	--	--
LOC103400188	2.22	1.41	2.32	3.4	3.84	3.37	3.76	3.35	4.52	83	54	93	122	143	129	132	124	193	NC_041794.1	29992501	29995291	+	LOC103400188	protein_coding	K07739 elongator complex protein 3 [EC:2.3.1.48] | (RefSeq) elongator complex protein 3 (A)	--	PREDICTED: LOW QUALITY PROTEIN: elongator complex protein 3-like [Malus domestica]	ELP3_ORYSJ RecName: Full=Elongator complex protein 3 {ECO:0000305}; AltName: Full=Elongator component 3; AltName: Full=tRNA uridine(34) acetyltransferase {ECO:0000305}; EC=2.3.1.- {ECO:0000250|UniProtKB:D5VRB9};	A0A498JQI8_MALDO RecName: Full=Elp3 domain-containing protein {ECO:0000259|SMART:SM00729};	At5g50320	GO:0005737,cytoplasm; GO:0033588,Elongator holoenzyme complex; GO:0005634,nucleus; GO:0051539,4 iron, 4 sulfur cluster binding; GO:0046872,metal ion binding; GO:0008080,N-acetyltransferase activity; GO:0000049,tRNA binding; GO:0106261,NA; GO:0002926,tRNA wobble base 5-methoxycarbonylmethyl-2-thiouridinylation; GO:0003674,molecular_function; GO:0005488,binding; GO:0048037,cofactor binding; GO:0051…	PF04055.21:Radical SAM superfamily	--	--	--
LOC103400190	1.29	1.3	2.06	0.48	0.42	0.49	5.1	3.66	5.25	31	32	53	11	10	12	115	87	144	NC_041803.1	6468342	6469984	+	LOC103400190	protein_coding	K10268 F-box and leucine-rich repeat protein 2/20 | (RefSeq) F-box/LRR-repeat protein 4-like (A)	--	PREDICTED: F-box/LRR-repeat protein 4-like [Malus domestica]	FBL16_ARATH RecName: Full=F-box/LRR-repeat protein 16;	A0A540KY16_MALBA RecName: Full=F-box_5 domain-containing protein {ECO:0000259|Pfam:PF18511};	At3g50080	GO:0005737,cytoplasm; GO:0019005,SCF ubiquitin ligase complex; GO:0004842,ubiquitin-protein transferase activity; GO:0031146,SCF-dependent proteasomal ubiquitin-dependent protein catabolic process; GO:0003674,molecular_function; GO:0003824,catalytic activity; GO:0016740,transferase activity; GO:0019787,ubiquitin-like protein transferase activity; GO:0140096,catalytic activity, acting on a protein…	PF13516.6:Leucine Rich repeat	--	--	--
LOC103400191	5.7	4.87	20.42	0	0.1	0.1	0.32	0	0	57	50	219	0	1	1	3	0	0	NC_041797.1	868460	868992	-	LOC103400191	protein_coding	K13448 calcium-binding protein CML | (RefSeq) putative calcium-binding protein CML19 (A)	ko04626: Plant-pathogen interaction	PREDICTED: putative calcium-binding protein CML19 [Malus domestica]	CML19_ORYSJ RecName: Full=Putative calcium-binding protein CML19; AltName: Full=Calmodulin-like protein 19;	A0A5N5GTN4_9ROSA SubName: Full=Calcium-binding protein CML19 {ECO:0000313|EMBL:KAB2614084.1};	At1g76650	GO:0005509,calcium ion binding; GO:0030234,enzyme regulator activity; GO:0003674,molecular_function; GO:0005488,binding; GO:0046872,metal ion binding; GO:0043167,ion binding; GO:0043169,cation binding; GO:0098772,molecular function regulator	PF13499.6:EF-hand domain pair	--	--	--
LOC103400196	0	0	0	0.03	0.02	0	0	0.05	0.02	0	0	0	1	1	0	0	2	1	NC_041803.1	6815770	6819131	-	LOC103400196	protein_coding	K01180 endo-1,3(4)-beta-glucanase [EC:3.2.1.6] | (RefSeq) uncharacterized protein LOC111487562 (A)	--	PREDICTED: proline-rich receptor-like protein kinase PERK14 [Malus domestica]	PERK1_ARATH RecName: Full=Proline-rich receptor-like protein kinase PERK1; EC=2.7.11.1; AltName: Full=Proline-rich extensin-like receptor kinase 1; Short=AtPERK1;	A0A498HP22_MALDO RecName: Full=Protein kinase domain-containing protein {ECO:0000259|PROSITE:PS50011};	At3g24550	GO:0016021,integral component of membrane; GO:0005886,plasma membrane; GO:0005524,ATP binding; GO:0004672,protein kinase activity; GO:0106310,NA; GO:0004674,protein serine/threonine kinase activity; GO:0106311,NA; GO:0046777,protein autophosphorylation; GO:0009620,response to fungus; GO:0009611,response to wounding; GO:0000166,nucleotide binding; GO:0003674,molecular_function; GO:0005488,binding;…	PF00069.25:Protein kinase domain	--	--	--
LOC103400205	0.31	0.3	0.08	0	0.04	0	0.19	0.35	0.42	7	7	2	0	1	0	4	8	11	NC_041794.1	15642323	15645821	-	LOC103400205	protein_coding	K16250 DNA-directed RNA polymerase IV subunit 1 [EC:2.7.7.6] | (RefSeq) DNA-directed RNA polymerase IV subunit 1 (A)	--	PREDICTED: DNA-directed RNA polymerase IV subunit 1-like [Malus domestica]	NRPD1_ARATH RecName: Full=DNA-directed RNA polymerase IV subunit 1; AltName: Full=DNA-directed RNA polymerase D subunit 1; Short=AtNRPD1a; Short=Nuclear RNA polymerase D 1a; EC=2.7.7.6; AltName: Full=Protein RNA-DIRECTED DNA METHYLATION DEFECTIVE 3; AltName: Full=Protein SILENCING DEFECTIVE 4; AltName: Full=Protein SILENCING MOVEMENT DEFICIENT 2; AltName: Full=RNA polymerase IV subunit 1a; Short=…	A0A540NNJ3_MALBA RecName: Full=DNA-directed RNA polymerase {ECO:0000256|ARBA:ARBA00012418}; EC=2.7.7.6 {ECO:0000256|ARBA:ARBA00012418};	At1g63020_1	GO:0005654,nucleoplasm; GO:0005634,nucleus; GO:0005666,RNA polymerase III complex; GO:0000418,RNA polymerase IV complex; GO:0003677,DNA binding; GO:0003899,DNA-directed 5'-3' RNA polymerase activity; GO:0046872,metal ion binding; GO:0031047,gene silencing by RNA; GO:0010495,long-distance posttranscriptional gene silencing; GO:0030422,production of siRNA involved in RNA interference; GO:0006351,tr…	PF05000.17:RNA polymerase Rpb1, domain 4	--	--	--
LOC103400207	1.65	1.2	0.89	6.1	4.22	4.3	4.95	4.7	4.38	52	39	30	185	133	139	147	147	158	NC_041803.1	7212690	7232674	+	LOC103400207	protein_coding	K08869 aarF domain-containing kinase | (RefSeq) uncharacterized protein LOC103957500 (A)	--	PREDICTED: uncharacterized aarF domain-containing protein kinase 1-like isoform X1 [Malus domestica]	Y2090_ARATH RecName: Full=Putative ABC1 protein At2g40090; Flags: Precursor;	A0A5N5GVQ5_9ROSA SubName: Full=Uncharacterized protein {ECO:0000313|EMBL:KAB2619237.1};	At5g24810	GO:0032592,integral component of mitochondrial membrane; GO:0005743,mitochondrial inner membrane; GO:0055088,lipid homeostasis; GO:0007005,mitochondrion organization; GO:0008150,biological_process; GO:0042592,homeostatic process; GO:0048878,chemical homeostasis; GO:0065007,biological regulation; GO:0065008,regulation of biological quality; GO:0006996,organelle organization; GO:0009987,cellular pr…	PF03109.16:ABC1 family	--	--	--
LOC103400209	0.88	1.05	0.44	1.47	3.17	2.3	6.66	3.81	4.77	13	16	7	21	47	35	93	56	81	NC_041803.1	7291786	7293254	-	LOC103400209	protein_coding	--	--	PREDICTED: AIG2-like protein [Pyrus x bretschneideri]	AIGLC_ARATH RecName: Full=AIG2-like protein C {ECO:0000305}; EC=2.3.2.- {ECO:0000305}; AltName: Full=Avirulence-induced gene 2-like protein C {ECO:0000305}; AltName: Full=Putative gamma-glutamylcyclotransferase {ECO:0000250|UniProtKB:O75223};	A0A540LJZ6_MALBA RecName: Full=GGACT domain-containing protein {ECO:0000259|Pfam:PF06094};	At4g31310	GO:0016746,transferase activity, transferring acyl groups; GO:0003674,molecular_function; GO:0003824,catalytic activity; GO:0016740,transferase activity	PF06094.12:Gamma-glutamyl cyclotransferase, AIG2-like	--	--	--
LOC103400212	0.04	0	0	0	0	0	0	0	0	1	0	0	0	0	0	0	0	0	NC_041803.1	7340786	7343813	+	LOC103400212	protein_coding	--	--	PREDICTED: uncharacterized protein LOC103400212 [Malus domestica]	--	A0A5N5GV82_9ROSA SubName: Full=Uncharacterized protein {ECO:0000313|EMBL:KAB2619218.1};	At2g21080	GO:0016021,integral component of membrane; GO:0005575,cellular_component; GO:0016020,membrane; GO:0031224,intrinsic component of membrane; GO:0044425,membrane part	PF12056.8:Protein of unknown function (DUF3537)	--	--	--
LOC103400214	0.26	2.89	1.56	0	0	0	0.55	0	0	2	23	13	0	0	0	4	0	0	NC_041803.1	7524307	7524720	+	LOC103400214	protein_coding	--	--	PREDICTED: uncharacterized protein LOC103400214 [Malus domestica]	--	A0A498HSN9_MALDO SubName: Full=Uncharacterized protein {ECO:0000313|EMBL:RXH72575.1};	At5g57510	--	PF05553.11:Cotton fibre expressed protein	--	--	--
LOC103400215	0.18	0.06	0.26	0.33	0.22	0.31	0.17	0.32	0.5	9	3	14	16	11	16	8	16	29	NC_041803.1	20205393	20208975	-	LOC103400215	protein_coding	K10772 AP endonuclease 2 [EC:4.2.99.18] | (RefSeq) LOW QUALITY PROTEIN: DNA-(apurinic or apyrimidinic site) lyase 2 (A)	ko03410: Base excision repair	PREDICTED: DNA-(apurinic or apyrimidinic site) lyase 2-like isoform X3 [Malus domestica]	APE2_ARATH RecName: Full=DNA-(apurinic or apyrimidinic site) endonuclease 2 {ECO:0000303|PubMed:19172180}; EC=3.1.-.- {ECO:0000269|PubMed:25569774}; AltName: Full=Apurinic-apyrimidinic endonuclease 2;	A0A540L370_MALBA RecName: Full=Apurinic-apyrimidinic endonuclease 2 {ECO:0000256|ARBA:ARBA00021756}; AltName: Full=DNA-(apurinic or apyrimidinic site) endonuclease 2 {ECO:0000256|ARBA:ARBA00013541};	At4g36050	GO:0005634,nucleus; GO:0003906,DNA-(apurinic or apyrimidinic site) endonuclease activity; GO:0008311,double-stranded DNA 3'-5' exodeoxyribonuclease activity; GO:0004519,endonuclease activity; GO:0004527,exonuclease activity; GO:0004528,phosphodiesterase I activity; GO:0046403,polynucleotide 3'-phosphatase activity; GO:0008270,zinc ion binding; GO:0006284,base-excision repair; GO:0080111,DNA demet…	PF06839.12:GRF zinc finger	--	--	--
LOC103400217	1.03	0.56	1.5	0.72	1.03	0.56	1.46	0.81	2.21	9	5	14	6	9	5	12	7	22	NC_041803.1	7590291	7590755	+	LOC103400217	protein_coding	--	--	PREDICTED: uncharacterized protein LOC103400217 [Malus domestica]	--	A0A540LBD5_MALBA SubName: Full=Uncharacterized protein {ECO:0000313|EMBL:TQD83794.1};	At3g11690	--	--	--	--	--
LOC103400220	1.49	0.91	2.44	0	0.09	0.46	1.19	1.7	1.14	16	10	28	0	1	5	12	18	14	NC_041803.1	7699904	7700724	-	LOC103400220	protein_coding	K13120 protein FAM32A | (RefSeq) protein FAM32A-like (A)	--	PREDICTED: protein FAM32A-like [Pyrus x bretschneideri]	--	A0A5N5GU70_9ROSA SubName: Full=Protein FAM32A-like {ECO:0000313|EMBL:KAB2619175.1};	At1g16810	--	PF08555.10:Eukaryotic family of unknown function (DUF1754)	--	--	--
LOC103400221	31.12	34.56	17.99	65.48	73.21	65.65	87.87	77.16	85.87	1413	1610	876	2857	3317	3054	3752	3470	4458	NC_041789.1	15934728	15944889	+	LOC103400221	protein_coding	--	--	uncharacterized protein LOC18786106 [Prunus persica]	--	A0A540MYG3_MALBA SubName: Full=Uncharacterized protein {ECO:0000313|EMBL:TQE03841.1};	At1g01770	--	PF07287.11:Acyclic terpene utilisation family protein AtuA	--	--	--
LOC103400222	0.88	1.13	0.35	0.2	0.17	0.44	1.26	1.43	0.39	37	49	16	8	7	19	50	60	19	NC_041803.1	7703455	7708582	+	LOC103400222	protein_coding	K01669 deoxyribodipyrimidine photo-lyase [EC:4.1.99.3] | (RefSeq) cryptochrome DASH, chloroplastic/mitochondrial (A)	--	PREDICTED: cryptochrome DASH, chloroplastic/mitochondrial [Pyrus x bretschneideri]	CRYD_SOLLC RecName: Full=Cryptochrome DASH, chloroplastic/mitochondrial {ECO:0000303|PubMed:16876787}; AltName: Full=Cryptochrome-3 {ECO:0000303|PubMed:16876787}; AltName: Full=Protein CRY-DASH {ECO:0000303|PubMed:16876787}; Flags: Precursor;	A0A540LBN7_MALBA RecName: Full=Cryptochrome DASH {ECO:0000256|RuleBase:RU367151};	At5g24850	GO:0009507,chloroplast; GO:0005739,mitochondrion; GO:0003677,DNA binding; GO:0003913,DNA photolyase activity; GO:0071949,FAD binding; GO:0000719,photoreactive repair; GO:0018298,protein-chromophore linkage; GO:0003674,molecular_function; GO:0003676,nucleic acid binding; GO:0005488,binding; GO:0097159,organic cyclic compound binding; GO:1901363,heterocyclic compound binding; GO:0003824,catalytic a…	PF03441.14:FAD binding domain of DNA photolyase	--	--	--
LOC103400226	31.87	36.78	17.84	61.88	64.26	60.65	69.9	50.69	65.81	1143	1353	686	2132	2299	2228	2357	1800	2698	NC_041802.1	7392141	7399469	-	LOC103400226	protein_coding	K13523 lysophosphatidic acid acyltransferase / lysophosphatidylinositol acyltransferase [EC:2.3.1.51 2.3.1.-] | (RefSeq) 1-acyl-sn-glycerol-3-phosphate acyltransferase 2-like (A)	ko00561: Glycerolipid metabolism; ko00564: Glycerophospholipid metabolism; ko01100: Metabolic pathways; ko01110: Biosynthesis of secondary metabolites	PREDICTED: 1-acyl-sn-glycerol-3-phosphate acyltransferase 2-like [Pyrus x bretschneideri]	LPAT2_BRAOL RecName: Full=1-acyl-sn-glycerol-3-phosphate acyltransferase 2; EC=2.3.1.51; AltName: Full=Lysophosphatidyl acyltransferase 2;	A0A498I5B3_MALDO RecName: Full=1-acylglycerol-3-phosphate O-acyltransferase {ECO:0000256|ARBA:ARBA00013211}; EC=2.3.1.51 {ECO:0000256|ARBA:ARBA00013211};	At1g51260	GO:0005789,endoplasmic reticulum membrane; GO:0016021,integral component of membrane; GO:0003841,1-acylglycerol-3-phosphate O-acyltransferase activity; GO:0016024,CDP-diacylglycerol biosynthetic process; GO:0003674,molecular_function; GO:0003824,catalytic activity; GO:0008374,O-acyltransferase activity; GO:0016411,acylglycerol O-acyltransferase activity; GO:0016740,transferase activity; GO:001674…	PF16076.5:Acyltransferase C-terminus	--	--	--
LOC103400227	0.93	0.67	1.19	1.56	1.32	0.97	2.85	6.07	3.92	46	34	63	74	65	49	132	296	221	NC_041803.1	7861955	7869530	-	LOC103400227	protein_coding	K02516 type II protein arginine methyltransferase [EC:2.1.1.320] | (RefSeq) protein arginine N-methyltransferase 1.5-like isoform X1 (A)	ko03013: RNA transport	PREDICTED: protein arginine N-methyltransferase 1.5-like isoform X2 [Pyrus x bretschneideri]	ANM15_ARATH RecName: Full=Protein arginine N-methyltransferase 1.5; Short=AtPMRT15; Short=AtPMRT5; EC=2.1.1.319; AltName: Full=Shk1 kinase-binding protein 1 homolog;	A0A5N5GV35_9ROSA RecName: Full=Protein arginine N-methyltransferase {ECO:0000256|PIRNR:PIRNR015894};	At4g31120	GO:0005829,cytosol; GO:0005634,nucleus; GO:0008469,histone-arginine N-methyltransferase activity; GO:0008276,protein methyltransferase activity; GO:0035242,protein-arginine omega-N asymmetric methyltransferase activity; GO:0034969,histone arginine methylation; GO:0043985,histone H4-R3 methylation; GO:0010220,positive regulation of vernalization response; GO:0009909,regulation of flower developmen…	PF05185.16:PRMT5 arginine-N-methyltransferase	--	--	--
LOC103400230	0.98	1.15	0.4	1.14	1.24	1.15	1.11	2.06	1.13	50	60	22	56	63	60	53	104	66	NC_041803.1	8038459	8041173	+	LOC103400230	protein_coding	K05759 profilin | (RefSeq) uncharacterized protein LOC103842625 isoform X1 (A)	--	PREDICTED: LOW QUALITY PROTEIN: leucine-rich repeat extensin-like protein 4 [Malus domestica]	LRX4_ARATH RecName: Full=Leucine-rich repeat extensin-like protein 4; Short=AtLRX4; Short=LRR/EXTENSIN4; AltName: Full=Cell wall hydroxyproline-rich glycoprotein; Flags: Precursor;	A0A540L4C7_MALBA RecName: Full=LRRNT_2 domain-containing protein {ECO:0000259|Pfam:PF08263};	At3g24480	GO:0005618,cell wall; GO:0005576,extracellular region; GO:0009505,plant-type cell wall; GO:0009506,plasmodesma; GO:0005199,structural constituent of cell wall; GO:0071555,cell wall organization; GO:0003674,molecular_function; GO:0005198,structural molecule activity; GO:0008150,biological_process; GO:0009987,cellular process; GO:0016043,cellular component organization; GO:0045229,external encapsul…	PF13855.6:Leucine rich repeat	--	--	--
LOC103400231	0.11	0.1	0.37	0.05	0.08	0.09	0.13	0.05	0.09	15	14	54	6	11	12	17	7	14	NC_041803.1	8108626	8130275	+	LOC103400231	protein_coding	--	--	PREDICTED: uncharacterized protein LOC103966102 [Pyrus x bretschneideri]	TI236_ARATH RecName: Full=Protein TIC236, chloroplastic {ECO:0000305}; AltName: Full=236 kDa translocon at the inner-envelope-membrane of chloroplasts {ECO:0000305}; AltName: Full=Protein EMBRYO DEFECTIVE 2410 {ECO:0000303|PubMed:15266054}; Flags: Precursor;	A0A540L4C3_MALBA SubName: Full=Uncharacterized protein {ECO:0000313|EMBL:TQD81315.1};	At2g25660	GO:0009501,amyloplast; GO:0009706,chloroplast inner membrane; GO:0031972,chloroplast intermembrane space; GO:0005887,integral component of plasma membrane; GO:0009660,amyloplast organization; GO:0009306,protein secretion; GO:0006996,organelle organization; GO:0008150,biological_process; GO:0009657,plastid organization; GO:0009987,cellular process; GO:0016043,cellular component organization; GO:00…	PF04357.13:TamB, inner membrane protein subunit of TAM complex	--	--	--
LOC103400239	9.07	8.79	17.19	0.24	0.35	0.11	5.35	5.08	3.44	157	156	319	4	6	2	87	87	68	NC_041803.1	20200185	20201106	-	LOC103400239	protein_coding	K03686 molecular chaperone DnaJ | (Kazusa) Lj0g3v0267619.3; - (A)	--	PREDICTED: chaperone protein dnaJ 11, chloroplastic-like [Malus domestica]	DNJ11_ARATH RecName: Full=Chaperone protein dnaJ 11, chloroplastic; Short=AtDjC11; Short=AtJ11; Flags: Precursor;	A0A498I0Q7_MALDO RecName: Full=J domain-containing protein {ECO:0000259|PROSITE:PS50076};	At4g36040	GO:0009507,chloroplast; GO:0009570,chloroplast stroma; GO:0005634,nucleus; GO:0009536,plastid; GO:0005622,intracellular; GO:0005575,cellular_component; GO:0005623,cell; GO:0005737,cytoplasm; GO:0043231,intracellular membrane-bounded organelle; GO:0043226,organelle; GO:0043227,membrane-bounded organelle; GO:0043229,intracellular organelle; GO:0044424,intracellular part; GO:0044444,cytoplasmic part…	PF00226.31:DnaJ domain	--	--	--
LOC103400242	0	0.16	0.21	0.41	0.45	0.33	0.77	0.84	0.1	0	3	4	7	8	6	13	15	2	NC_041803.1	8691671	8692627	+	LOC103400242	protein_coding	--	--	PREDICTED: U-box domain-containing protein 14-like [Malus domestica]	PUB8_ARATH RecName: Full=U-box domain-containing protein 8; EC=2.3.2.27; AltName: Full=Plant U-box protein 8; AltName: Full=RING-type E3 ubiquitin transferase PUB8 {ECO:0000305};	A0A540LCY8_MALBA RecName: Full=Arm_2 domain-containing protein {ECO:0000259|Pfam:PF04826};	At4g21350	GO:0005737,cytoplasm; GO:0005634,nucleus; GO:0004842,ubiquitin-protein transferase activity; GO:0016567,protein ubiquitination; GO:0003674,molecular_function; GO:0003824,catalytic activity; GO:0016740,transferase activity; GO:0019787,ubiquitin-like protein transferase activity; GO:0140096,catalytic activity, acting on a protein; GO:0008152,metabolic process; GO:0006464,cellular protein modificati…	PF00514.23:Armadillo/beta-catenin-like repeat	--	--	--
LOC103400245	0	0	0	0	0	0	0.08	0	0	0	0	0	0	0	0	4	0	0	NC_041803.1	8755432	8758618	+	LOC103400245	protein_coding	K13418 somatic embryogenesis receptor kinase 1 [EC:2.7.10.1 2.7.11.1] | (RefSeq) somatic embryogenesis receptor kinase 2-like isoform X1 (A)	--	PREDICTED: LOW QUALITY PROTEIN: G-type lectin S-receptor-like serine/threonine-protein kinase SD2-5 [Malus domestica]	SD25_ARATH RecName: Full=G-type lectin S-receptor-like serine/threonine-protein kinase SD2-5; EC=2.7.11.1; AltName: Full=S-domain-2 (SD2) receptor kinase 5; Short=SD2-5; Flags: Precursor;	A0A540LCZ7_MALBA RecName: Full=Receptor-like serine/threonine-protein kinase {ECO:0000256|PIRNR:PIRNR000641}; EC=2.7.11.1 {ECO:0000256|PIRNR:PIRNR000641};	At4g32300	GO:0016021,integral component of membrane; GO:0005886,plasma membrane; GO:0005524,ATP binding; GO:0005516,calmodulin binding; GO:0030246,carbohydrate binding; GO:0004672,protein kinase activity; GO:0106310,NA; GO:0004674,protein serine/threonine kinase activity; GO:0106311,NA; GO:0031625,ubiquitin protein ligase binding; GO:0046777,protein autophosphorylation; GO:0000166,nucleotide binding; GO:00…	PF00069.25:Protein kinase domain	--	--	--
LOC103400248	0	0	0.2	0	0	0	0	0	0	0	0	5	0	0	0	0	0	0	NC_041803.1	9004754	9008606	-	LOC103400248	protein_coding	K01184 polygalacturonase [EC:3.2.1.15] | (RefSeq) probable polygalacturonase At3g15720 (A)	ko00040: Pentose and glucuronate interconversions; ko01100: Metabolic pathways	PREDICTED: probable polygalacturonase At3g15720 [Malus domestica]	PGLR3_ARATH RecName: Full=Probable polygalacturonase At3g15720; Short=PG; EC=3.2.1.15; AltName: Full=Pectinase At3g15720; Flags: Precursor;	A0A498HR66_MALDO SubName: Full=Uncharacterized protein {ECO:0000313|EMBL:RXH72432.1};	At4g35670	GO:0031225,anchored component of membrane; GO:0046658,anchored component of plasma membrane; GO:0005576,extracellular region; GO:0009505,plant-type cell wall; GO:0004650,polygalacturonase activity; GO:0005975,carbohydrate metabolic process; GO:0071555,cell wall organization; GO:0003674,molecular_function; GO:0003824,catalytic activity; GO:0004553,hydrolase activity, hydrolyzing O-glycosyl compoun…	PF00295.17:Glycosyl hydrolases family 28	--	--	--
LOC103400255	0.04	0	0	0	0.2	0.16	0.43	0.77	0.81	1	0	0	0	5	4	10	19	23	NC_041803.1	9169931	9172413	+	LOC103400255	protein_coding	K13153 U11/U12 small nuclear ribonucleoprotein 25 kDa protein | (RefSeq) uncharacterized protein LOC8259439 (A)	--	PREDICTED: uncharacterized protein LOC103400255 [Malus domestica]	U1125_ARATH RecName: Full=U11/U12 small nuclear ribonucleoprotein 25 kDa protein; Short=U11/U12 snRNP 25 kDa protein; Short=U11/U12-25K;	A0A540M7G6_MALBA RecName: Full=Ubiquitin_4 domain-containing protein {ECO:0000259|Pfam:PF18036};	At5g25340	GO:0005689,U12-type spliceosomal complex; GO:0000398,mRNA splicing, via spliceosome; GO:0000375,RNA splicing, via transesterification reactions; GO:0000377,RNA splicing, via transesterification reactions with bulged adenosine as nucleophile; GO:0008152,metabolic process; GO:0006139,nucleobase-containing compound metabolic process; GO:0006396,RNA processing; GO:0006397,mRNA processing; GO:0006725,…	PF18036.1:Ubiquitin-like domain	--	--	--
LOC103400257	0	0.28	0	0	0	0	0	0	0	0	1	0	0	0	0	0	0	0	NC_041803.1	9247509	9247787	+	LOC103400257	lncRNA	K12829 splicing factor 3B subunit 2 | (RefSeq) splicing factor 3B subunit 2-like isoform X1 (A)	ko03040: Spliceosome	PREDICTED: splicing factor 3B subunit 2-like [Malus domestica]	--	A0A540M024_MALBA RecName: Full=PSP domain-containing protein {ECO:0000259|SMART:SM00581};	At4g21660	GO:0005634,nucleus; GO:0005622,intracellular; GO:0005575,cellular_component; GO:0005623,cell; GO:0043231,intracellular membrane-bounded organelle; GO:0043226,organelle; GO:0043227,membrane-bounded organelle; GO:0043229,intracellular organelle; GO:0044424,intracellular part; GO:0044464,cell part	--	--	--	--
LOC103400263	69.13	53.2	118.42	18.87	16.52	15.37	70.79	61.21	58.15	755	596	1387	198	180	172	727	662	726	NC_041803.1	9500867	9501448	-	LOC103400263	protein_coding	--	--	PREDICTED: pollen-specific leucine-rich repeat extensin-like protein 1 [Malus domestica]	--	A0A498HN48_MALDO SubName: Full=Uncharacterized protein {ECO:0000313|EMBL:RXH72369.1};	At4g32020	--	PF15365.6:Proline-rich nuclear receptor coactivator motif	--	--	--
LOC103400265	0.03	0	0	0	0	0	0.51	0.23	0.16	2	0	0	0	0	0	29	14	11	NC_041803.1	9406364	9415800	+	LOC103400265	protein_coding	K07192 flotillin | (RefSeq) uncharacterized protein LOC103400265 (A)	--	PREDICTED: uncharacterized protein LOC103400265 [Malus domestica]	FLOT4_MEDTR RecName: Full=Flotillin-like protein 4;	A0A498HLI9_MALDO SubName: Full=Uncharacterized protein {ECO:0000313|EMBL:RXH72378.1};	At5g64870	GO:0016324,apical plasma membrane; GO:0005901,caveola; GO:0005886,plasma membrane; GO:0009877,nodulation; GO:0008150,biological_process; GO:0044403,symbiont process; GO:0044419,interspecies interaction between organisms; GO:0051704,multi-organism process; GO:0005575,cellular_component; GO:0016020,membrane; GO:0005623,cell; GO:0044425,membrane part; GO:0044459,plasma membrane part; GO:0044464,cell…	PF01145.25:SPFH domain / Band 7 family	--	--	--
LOC103400270	10.22	9.78	9.25	12.79	11.64	10.9	11.84	12.52	12.36	1319	1295	1280	1586	1499	1441	1436	1600	1823	NC_041803.1	9669552	9678651	-	LOC103400270	protein_coding	--	--	PREDICTED: uncharacterized protein At1g21580 [Malus domestica]	C3H7_ARATH RecName: Full=Zinc finger CCCH domain-containing protein 7; Short=AtC3H7; EC=3.1.-.-; AltName: Full=AtSmicl;	A0A498HPX2_MALDO SubName: Full=Uncharacterized protein {ECO:0000313|EMBL:RXH72354.1};	At1g21570	GO:0005634,nucleus; GO:0003677,DNA binding; GO:0046872,metal ion binding; GO:0004518,nuclease activity; GO:0003723,RNA binding; GO:0003674,molecular_function; GO:0003676,nucleic acid binding; GO:0005488,binding; GO:0097159,organic cyclic compound binding; GO:1901363,heterocyclic compound binding; GO:0043167,ion binding; GO:0043169,cation binding; GO:0003824,catalytic activity; GO:0016787,hydrolas…	PF00642.24:Zinc finger C-x8-C-x5-C-x3-H type (and similar)	C3H	TF	C3H
LOC103400274	0.56	0.68	0.39	0	0.28	0.14	0	0.42	0.12	4	5	3	0	2	1	0	3	1	NC_041794.1	15654089	15656742	-	LOC103400274	lncRNA	K16250 DNA-directed RNA polymerase IV subunit 1 [EC:2.7.7.6] | (RefSeq) DNA-directed RNA polymerase IV subunit 1 (A)	--	PREDICTED: DNA-directed RNA polymerase IV subunit 1-like [Malus domestica]	--	A0A498K0Y3_MALDO RecName: Full=DNA-directed RNA polymerase {ECO:0000256|ARBA:ARBA00012418}; EC=2.7.7.6 {ECO:0000256|ARBA:ARBA00012418};	--	GO:0003677,DNA binding; GO:0003899,DNA-directed 5'-3' RNA polymerase activity; GO:0046872,metal ion binding; GO:0006351,transcription, DNA-templated; GO:0003674,molecular_function; GO:0003676,nucleic acid binding; GO:0005488,binding; GO:0097159,organic cyclic compound binding; GO:1901363,heterocyclic compound binding; GO:0003824,catalytic activity; GO:0016740,transferase activity; GO:0016772,tran…	--	--	--	--
LOC103400275	5.77	7.37	3.73	10.01	9.57	10.87	8.43	8.11	13.1	316	414	219	527	523	610	434	440	820	NC_041803.1	9816121	9828283	+	LOC103400275	protein_coding	K13430 serine/threonine-protein kinase PBS1 [EC:2.7.11.1] | (RefSeq) serine/threonine-protein kinase PBS1-like (A)	ko04626: Plant-pathogen interaction	PREDICTED: tyrosine-protein kinase Lck-like [Pyrus x bretschneideri]	PEK12_ARATH RecName: Full=Proline-rich receptor-like protein kinase PERK12; EC=2.7.11.1; AltName: Full=Proline-rich extensin-like receptor kinase 12; Short=AtPERK12; AltName: Full=Protein INFLORESCENCE GROWTH INHIBITOR 1;	A0A540KNY8_MALBA RecName: Full=Protein kinase domain-containing protein {ECO:0000259|PROSITE:PS50011};	At5g63940	GO:0016021,integral component of membrane; GO:0005886,plasma membrane; GO:0005524,ATP binding; GO:0106310,NA; GO:0106311,NA; GO:0032502,developmental process; GO:0000166,nucleotide binding; GO:0003674,molecular_function; GO:0005488,binding; GO:0008144,drug binding; GO:0017076,purine nucleotide binding; GO:0030554,adenyl nucleotide binding; GO:0032553,ribonucleotide binding; GO:0032555,purine ribo…	PF00069.25:Protein kinase domain	--	--	--
LOC103400276	28.38	28.26	22.08	6.83	10.64	7.22	46.4	57.25	40.47	925	945	772	214	346	241	1422	1848	1508	NC_041803.1	9836644	9840759	+	LOC103400276	protein_coding	K05906 prenylcysteine oxidase / farnesylcysteine lyase [EC:1.8.3.5 1.8.3.6] | (RefSeq) farnesylcysteine lyase (A)	ko00900: Terpenoid backbone biosynthesis; ko01110: Biosynthesis of secondary metabolites	PREDICTED: farnesylcysteine lyase [Pyrus x bretschneideri]	PCYOX_ARATH RecName: Full=Farnesylcysteine lyase; EC=1.8.3.6; Flags: Precursor;	A0A540KNC2_MALBA RecName: Full=Prenylcys_lyase domain-containing protein {ECO:0000259|Pfam:PF07156};	At5g63910	GO:0005764,lysosome; GO:0005774,vacuolar membrane; GO:0005773,vacuole; GO:0102149,farnesylcysteine lyase activity; GO:0001735,prenylcysteine oxidase activity; GO:0009738,abscisic acid-activated signaling pathway; GO:0045338,farnesyl diphosphate metabolic process; GO:0030327,prenylated protein catabolic process; GO:0030328,prenylcysteine catabolic process; GO:0003674,molecular_function; GO:0003824…	PF07156.14:Prenylcysteine lyase	--	--	--
LOC103400280	0.12	0	1.9	0	0	0.02	0	0	0	5	0	86	0	0	1	0	0	0	NC_041803.1	10090361	10094092	-	LOC103400280	protein_coding	--	--	PREDICTED: uncharacterized protein LOC103400280 [Malus domestica]	--	A0A498HV38_MALDO RecName: Full=Aminotran_5 domain-containing protein {ECO:0000259|Pfam:PF00266};	CE29003	GO:0003824,catalytic activity; GO:0003674,molecular_function	PF00266.19:Aminotransferase class-V	--	--	--
LOC103400281	0.83	1.47	1.04	0.45	0.4	0.08	1.52	1.76	1.7	21	38	28	11	10	2	36	44	49	NC_041803.1	10087412	10089738	+	LOC103400281	protein_coding	--	--	PREDICTED: uncharacterized protein LOC103946794 [Pyrus x bretschneideri]	--	A0A5N5GUJ4_9ROSA SubName: Full=Uncharacterized protein {ECO:0000313|EMBL:KAB2618958.1};	--	--	--	--	--	--
LOC103400282	2.4	2.15	1.3	3.27	3.82	3.78	8.44	9.82	9.08	146	134	85	191	232	236	483	592	632	NC_041800.1	8819414	8836078	+	LOC103400282	protein_coding	K01408 insulysin [EC:3.4.24.56] | (RefSeq) insulin-degrading enzyme-like 1, peroxisomal isoform X1 (A)	--	PREDICTED: insulin-degrading enzyme-like 1, peroxisomal [Pyrus x bretschneideri]	IDE1_ARATH RecName: Full=Insulin-degrading enzyme-like 1, peroxisomal; EC=3.4.24.-; AltName: Full=Insulysin-like 1; AltName: Full=Peroxisomal M16 protease; AltName: Full=Zinc-metallopeptidase;	A0A5N5HUT7_9ROSA SubName: Full=Zinc-metallopeptidase {ECO:0000313|EMBL:KAB2631298.1};	At2g41790	GO:0005829,cytosol; GO:0005739,mitochondrion; GO:0005777,peroxisome; GO:0046872,metal ion binding; GO:0008237,metallopeptidase activity; GO:0043171,peptide catabolic process; GO:0051603,proteolysis involved in cellular protein catabolic process; GO:0003674,molecular_function; GO:0005488,binding; GO:0043167,ion binding; GO:0043169,cation binding; GO:0003824,catalytic activity; GO:0008233,peptidase…	PF16187.5:Middle or third domain of peptidase_M16	--	--	--
LOC103400283	0.05	0.14	0.04	0	0	0	0	0	0.08	1	3	1	0	0	0	0	0	2	NC_041803.1	10133514	10134643	+	LOC103400283	protein_coding	K14431 transcription factor TGA | (RefSeq) transcription factor TGA1-like isoform X1 (A)	ko04075: Plant hormone signal transduction	PREDICTED: transcription factor HBP-1b(c38)-like [Malus domestica]	DOG1_ARATH RecName: Full=Protein DELAY OF GERMINATION 1 {ECO:0000303|PubMed:17065317}; AltName: Full=GLUCOSE SENSING QTL 5 {ECO:0000303|PubMed:18410483};	A0A5N5GYI8_9ROSA SubName: Full=Transcription factor HBP-1b(C38)-like {ECO:0000313|EMBL:KAB2618951.1};	At3g14880	GO:0005634,nucleus; GO:0042802,identical protein binding; GO:0043565,sequence-specific DNA binding; GO:0009738,abscisic acid-activated signaling pathway; GO:2000033,regulation of seed dormancy process; GO:0010162,seed dormancy process; GO:0010182,sugar mediated signaling pathway; GO:0006351,transcription, DNA-templated; GO:0005515,protein binding; GO:0003674,molecular_function; GO:0005488,binding…	PF14144.6:Seed dormancy control	--	--	--
LOC103400293	0.72	0.76	0.64	0.06	0.09	0.17	0.89	1.91	1.33	25	27	24	2	3	6	29	66	53	NC_041803.1	10407980	10420335	+	LOC103400293	protein_coding	K03575 A/G-specific adenine glycosylase [EC:3.2.2.31] | (RefSeq) adenine DNA glycosylase isoform X1 (A)	ko03410: Base excision repair	PREDICTED: adenine DNA glycosylase [Malus domestica]	MUTYH_ARATH RecName: Full=Adenine DNA glycosylase; EC=3.2.2.31; AltName: Full=MutY homolog; Short=AtMYH;	A0A498HRJ8_MALDO RecName: Full=Adenine DNA glycosylase {ECO:0000256|ARBA:ARBA00022023, ECO:0000256|RuleBase:RU365096}; EC=3.2.2.31 {ECO:0000256|ARBA:ARBA00012045, ECO:0000256|RuleBase:RU365096};	At4g12740	GO:0005634,nucleus; GO:0051539,4 iron, 4 sulfur cluster binding; GO:0034039,8-oxo-7,8-dihydroguanine DNA N-glycosylase activity; GO:0035485,adenine/guanine mispair binding; GO:0046872,metal ion binding; GO:0032357,oxidized purine DNA binding; GO:0000701,purine-specific mismatch base pair DNA N-glycosylase activity; GO:0006284,base-excision repair; GO:0006298,mismatch repair; GO:0003674,molecular_…	PF00730.25:HhH-GPD superfamily base excision DNA repair protein	--	--	--
LOC103400294	18.92	17.24	13.95	9.95	8.28	8.98	15.4	17.96	20.89	1100	1028	870	556	480	535	842	1034	1388	NC_041803.1	10506247	10514262	+	LOC103400294	protein_coding	--	--	PREDICTED: ankyrin repeat protein SKIP35 [Malus domestica]	SKI35_ARATH RecName: Full=Ankyrin repeat protein SKIP35; AltName: Full=SKP1-interacting partner 35;	A0A498HV80_MALDO SubName: Full=Uncharacterized protein {ECO:0000313|EMBL:RXH74184.1};	At3g59910	--	PF12796.7:Ankyrin repeats (3 copies)	--	--	--
LOC103400295	0	0.03	0.1	0	0	0	0.03	0	0	0	1	4	0	0	0	1	0	0	NC_041803.1	10538553	10542185	-	LOC103400295	protein_coding	K00975 glucose-1-phosphate adenylyltransferase [EC:2.7.7.27] | (RefSeq) inactive glucose-1-phosphate adenylyltransferase small subunit 2, chloroplastic-like (A)	ko00500: Starch and sucrose metabolism; ko00520: Amino sugar and nucleotide sugar metabolism; ko01100: Metabolic pathways; ko01110: Biosynthesis of secondary metabolites	PREDICTED: inactive glucose-1-phosphate adenylyltransferase small subunit 2, chloroplastic-like [Malus domestica]	APS2L_ARATH RecName: Full=Inactive glucose-1-phosphate adenylyltransferase small subunit 2, chloroplastic {ECO:0000303|PubMed:12748181}; AltName: Full=ADP-Glc pyrophosphorylase small subunit-like {ECO:0000303|PubMed:15347792}; AltName: Full=ADP-glucose pyrophosphorylase small subunit 2 {ECO:0000303|PubMed:12748181}; Short=ApS2 {ECO:0000303|PubMed:12748181}; Flags: Precursor;	A0A5N5GYH1_9ROSA SubName: Full=Glucose-1-phosphate adenylyltransferase small subunit {ECO:0000313|EMBL:KAB2620679.1};	At1g05610	GO:0009507,chloroplast; GO:0005524,ATP binding; GO:0008878,glucose-1-phosphate adenylyltransferase activity; GO:0005978,glycogen biosynthetic process; GO:0000166,nucleotide binding; GO:0003674,molecular_function; GO:0005488,binding; GO:0008144,drug binding; GO:0017076,purine nucleotide binding; GO:0030554,adenyl nucleotide binding; GO:0032553,ribonucleotide binding; GO:0032555,purine ribonucleoti…	PF00483.23:Nucleotidyl transferase	--	--	--
LOC103400296	6.04	5.16	4.64	4.94	5.19	3.6	6.89	7.67	8.46	210	184	173	165	180	128	225	264	336	NC_041803.1	10549108	10558362	+	LOC103400296	protein_coding	K07759 poly(ADP-ribose) glycohydrolase [EC:3.2.1.143] | (RefSeq) poly(ADP-ribose) glycohydrolase 1-like isoform X1 (A)	--	PREDICTED: poly(ADP-ribose) glycohydrolase 1-like isoform X1 [Pyrus x bretschneideri]	PARG1_ARATH RecName: Full=Poly(ADP-ribose) glycohydrolase 1; EC=3.2.1.143 {ECO:0000250|UniProtKB:Q867X0};	A0A498HTZ3_MALDO RecName: Full=Poly(ADP-ribose) glycohydrolase {ECO:0000256|ARBA:ARBA00012255}; EC=3.2.1.143 {ECO:0000256|ARBA:ARBA00012255};	At2g31870	GO:0005737,cytoplasm; GO:0005634,nucleus; GO:0004649,poly(ADP-ribose) glycohydrolase activity; GO:1990966,ATP generation from poly-ADP-D-ribose; GO:0005975,carbohydrate metabolic process; GO:0006974,cellular response to DNA damage stimulus; GO:0050832,defense response to fungus; GO:0009225,nucleotide-sugar metabolic process; GO:0006282,regulation of DNA repair; GO:0031056,regulation of histone mo…	PF05028.14:Poly (ADP-ribose) glycohydrolase (PARG)	--	--	--
LOC103400298	14.75	17.63	13.51	19.05	18.31	18.3	24.95	20.77	20.91	398	488	391	494	493	506	633	555	645	NC_041803.1	10589768	10592953	+	LOC103400298	protein_coding	K08333 phosphoinositide-3-kinase, regulatory subunit 4 [EC:2.7.11.1] | (RefSeq) putative serine/threonine-protein kinase vps15 (A)	ko04136: Autophagy - other	PREDICTED: uncharacterized protein LOC103400298 isoform X1 [Malus domestica]	--	A0A540K6S0_MALBA SubName: Full=Uncharacterized protein {ECO:0000313|EMBL:TQD69921.1};	At3g59870	--	--	--	--	--
LOC103400300	49.94	50.34	40.82	31.04	39.65	32.85	37.27	45.98	35.13	2724	2817	2388	1627	2158	1836	1912	2484	2191	NC_041803.1	10608167	10611812	-	LOC103400300	protein_coding	K01184 polygalacturonase [EC:3.2.1.15] | (RefSeq) polygalacturonase (A)	ko00040: Pentose and glucuronate interconversions; ko01100: Metabolic pathways	PREDICTED: ankyrin repeat-containing protein At5g02620-like [Malus domestica]	Y5262_ARATH RecName: Full=Ankyrin repeat-containing protein At5g02620;	A0A498HXB0_MALDO RecName: Full=ANK_REP_REGION domain-containing protein {ECO:0000259|PROSITE:PS50297};	At2g31820	GO:0005783,endoplasmic reticulum; GO:0016021,integral component of membrane; GO:0005886,plasma membrane; GO:0008157,protein phosphatase 1 binding; GO:0019888,protein phosphatase regulator activity; GO:0035304,regulation of protein dephosphorylation; GO:0005515,protein binding; GO:0003674,molecular_function; GO:0005488,binding; GO:0019899,enzyme binding; GO:0019902,phosphatase binding; GO:0019903,…	PF12796.7:Ankyrin repeats (3 copies)	--	--	--
LOC103400302	3.98	4.46	4.91	0.93	1.4	0.58	0.42	1.1	0.35	40	46	53	9	14	6	4	11	4	NW_021639208.1	88384	88919	+	LOC103400302	protein_coding	K01803 triosephosphate isomerase (TIM) [EC:5.3.1.1] | (RefSeq) triosephosphate isomerase, cytosolic-like (A)	ko00010: Glycolysis / Gluconeogenesis; ko00051: Fructose and mannose metabolism; ko00562: Inositol phosphate metabolism; ko00710: Carbon fixation in photosynthetic organisms; ko01100: Metabolic pathways; ko01110: Biosynthesis of secondary metabolites; ko01200: Carbon metabolism; ko01230: Biosynthesis of amino acids	PREDICTED: triosephosphate isomerase, cytosolic-like [Malus domestica]	TPIS_MAIZE RecName: Full=Triosephosphate isomerase, cytosolic; Short=TIM; Short=Triose-phosphate isomerase; EC=5.3.1.1;	A0A498KN55_MALDO SubName: Full=Uncharacterized protein {ECO:0000313|EMBL:RXI08946.1};	At3g55440	GO:0005829,cytosol; GO:0004807,triose-phosphate isomerase activity; GO:0006094,gluconeogenesis; GO:0046166,glyceraldehyde-3-phosphate biosynthetic process; GO:0019563,glycerol catabolic process; GO:0006096,glycolytic process; GO:0003674,molecular_function; GO:0003824,catalytic activity; GO:0016853,isomerase activity; GO:0016860,intramolecular oxidoreductase activity; GO:0016861,intramolecular oxi…	PF00121.18:Triosephosphate isomerase	--	--	--
LOC103400303	17.76	17.41	21.87	14.71	19.48	18.87	16.8	18.53	14.25	181	182	239	144	198	197	161	187	166	NC_041803.1	10646329	10646871	-	LOC103400303	protein_coding	K01803 triosephosphate isomerase (TIM) [EC:5.3.1.1] | (RefSeq) triosephosphate isomerase, cytosolic-like (A)	ko00010: Glycolysis / Gluconeogenesis; ko00051: Fructose and mannose metabolism; ko00562: Inositol phosphate metabolism; ko00710: Carbon fixation in photosynthetic organisms; ko01100: Metabolic pathways; ko01110: Biosynthesis of secondary metabolites; ko01200: Carbon metabolism; ko01230: Biosynthesis of amino acids	PREDICTED: triosephosphate isomerase, cytosolic-like [Malus domestica]	TPIS_MAIZE RecName: Full=Triosephosphate isomerase, cytosolic; Short=TIM; Short=Triose-phosphate isomerase; EC=5.3.1.1;	A0A498KN55_MALDO SubName: Full=Uncharacterized protein {ECO:0000313|EMBL:RXI08946.1};	At3g55440	GO:0005829,cytosol; GO:0004807,triose-phosphate isomerase activity; GO:0006094,gluconeogenesis; GO:0046166,glyceraldehyde-3-phosphate biosynthetic process; GO:0019563,glycerol catabolic process; GO:0006096,glycolytic process; GO:0003674,molecular_function; GO:0003824,catalytic activity; GO:0016853,isomerase activity; GO:0016860,intramolecular oxidoreductase activity; GO:0016861,intramolecular oxi…	PF00121.18:Triosephosphate isomerase	--	--	--
LOC103400304	0.08	0	0	0	0	0	0	0	0	1	0	0	0	0	0	0	0	0	NC_041792.1	23078488	23083367	+	LOC103400304	protein_coding	K02209 DNA replication licensing factor MCM5 [EC:3.6.4.12] | (RefSeq) DNA replication licensing factor MCM5 (A)	ko03030: DNA replication	PREDICTED: DNA replication licensing factor MCM5-like [Malus domestica]	MCM5_ORYSI RecName: Full=DNA replication licensing factor MCM5; EC=3.6.4.12; AltName: Full=Minichromosome maintenance protein 5;	A0A498KE37_MALDO RecName: Full=DNA helicase {ECO:0000256|ARBA:ARBA00012551}; EC=3.6.4.12 {ECO:0000256|ARBA:ARBA00012551};	At2g07690	GO:0005737,cytoplasm; GO:0042555,MCM complex; GO:0000347,THO complex; GO:0005524,ATP binding; GO:0003678,DNA helicase activity; GO:0003688,DNA replication origin binding; GO:0016787,hydrolase activity; GO:0007049,cell cycle; GO:0006270,DNA replication initiation; GO:0000166,nucleotide binding; GO:0003674,molecular_function; GO:0005488,binding; GO:0008144,drug binding; GO:0017076,purine nucleotide…	PF17855.1:MCM AAA-lid domain	--	--	--
LOC103400315	0	0	0.11	1.97	1.04	1.73	0	0	0	0	0	2	31	17	29	0	0	0	NC_041803.1	11059448	11060546	+	LOC103400315	protein_coding	--	--	PREDICTED: uncharacterized protein LOC103431448 [Malus domestica]	--	A0A498HTZ0_MALDO RecName: Full=Ubiquitin-like domain-containing protein {ECO:0000259|PROSITE:PS50053};	At4g30720	GO:0009507,chloroplast; GO:0015979,photosynthesis; GO:0008152,metabolic process; GO:0008150,biological_process; GO:0009987,cellular process; GO:0044237,cellular metabolic process; GO:0005622,intracellular; GO:0005575,cellular_component; GO:0005623,cell; GO:0005737,cytoplasm; GO:0043231,intracellular membrane-bounded organelle; GO:0009536,plastid; GO:0043226,organelle; GO:0043227,membrane-bounded …	--	--	--	--
LOC103400318	0.78	0.43	0.84	0.71	0.53	0.81	1.01	1.1	1.32	32	18	37	28	22	34	39	45	62	NC_041803.1	11183029	11193033	+	LOC103400318	protein_coding	--	--	PREDICTED: APO protein 2, chloroplastic isoform X1 [Pyrus x bretschneideri]	APO2_ARATH RecName: Full=APO protein 2, chloroplastic; AltName: Full=Accumulation of photosystem I protein 2; AltName: Full=Protein EMBRYO DEFECTIVE 1629; Flags: Precursor;	A0A540LQ23_MALBA SubName: Full=Uncharacterized protein {ECO:0000313|EMBL:TQD88498.1};	At5g57930	GO:0009507,chloroplast; GO:0003723,RNA binding; GO:0003674,molecular_function; GO:0003676,nucleic acid binding; GO:0005488,binding; GO:0097159,organic cyclic compound binding; GO:1901363,heterocyclic compound binding; GO:0005622,intracellular; GO:0005575,cellular_component; GO:0005623,cell; GO:0005737,cytoplasm; GO:0043231,intracellular membrane-bounded organelle; GO:0009536,plastid; GO:0043226,o…	PF05634.11:APO RNA-binding	--	--	--
LOC103400320	0	0	0.03	0	0	0	0	0	0	0	0	1	0	0	0	0	0	0	NC_041803.1	11327784	11330910	+	LOC103400320	protein_coding	K13430 serine/threonine-protein kinase PBS1 [EC:2.7.11.1] | (RefSeq) serine/threonine-protein kinase PBS1 (A)	ko04626: Plant-pathogen interaction	PREDICTED: protein STRUBBELIG-RECEPTOR FAMILY 8-like [Malus domestica]	SRF8_ARATH RecName: Full=Protein STRUBBELIG-RECEPTOR FAMILY 8; AltName: Full=Leucine-rich repeat receptor kinase-like protein SRF8; Flags: Precursor;	A0A498HYL2_MALDO RecName: Full=Protein kinase domain-containing protein {ECO:0000259|PROSITE:PS50011};	At4g22130	GO:0016021,integral component of membrane; GO:0005886,plasma membrane; GO:0005524,ATP binding; GO:0004672,protein kinase activity; GO:0006468,protein phosphorylation; GO:0000166,nucleotide binding; GO:0003674,molecular_function; GO:0005488,binding; GO:0008144,drug binding; GO:0017076,purine nucleotide binding; GO:0030554,adenyl nucleotide binding; GO:0032553,ribonucleotide binding; GO:0032555,pur…	PF07714.17:Protein tyrosine kinase	--	--	--
LOC103400323	0	0	0	0.93	1.59	1.54	0	0	0	0	0	0	9	16	16	0	0	0	NC_041795.1	3787428	3795284	-	LOC103400323	protein_coding	K12818 ATP-dependent RNA helicase DHX8/PRP22 [EC:3.6.4.13] | (GenBank) NB-ARC domain disease resistance protein, putative (A)	ko03040: Spliceosome	PREDICTED: putative disease resistance RPP13-like protein 1 [Malus domestica]	R13L1_ARATH RecName: Full=Putative disease resistance RPP13-like protein 1;	A0A5N5EVN9_9ROSA SubName: Full=Disease resistance RPP13-like protein 1 {ECO:0000313|EMBL:KAB2594837.1};	At3g14470	GO:0043531,ADP binding; GO:0005524,ATP binding; GO:0006952,defense response; GO:0000166,nucleotide binding; GO:0003674,molecular_function; GO:0005488,binding; GO:0017076,purine nucleotide binding; GO:0030554,adenyl nucleotide binding; GO:0032553,ribonucleotide binding; GO:0032555,purine ribonucleotide binding; GO:0032559,adenyl ribonucleotide binding; GO:0036094,small molecule binding; GO:0043167…	PF18052.1:Rx N-terminal domain	--	--	--
LOC103400324	0.29	0.58	0.04	0.66	1.56	1.04	0.3	0.37	0.47	14	29	2	31	76	52	14	18	26	NC_041803.1	11344724	11349948	+	LOC103400324	protein_coding	K20720 reticulon-4 | (RefSeq) reticulon-like protein B21 (A)	--	PREDICTED: reticulon-like protein B21 isoform X2 [Pyrus x bretschneideri]	RTNLS_ARATH RecName: Full=Reticulon-like protein B21; Short=AtRTNLB21;	A0A540L8S5_MALBA RecName: Full=Reticulon-like protein {ECO:0000256|RuleBase:RU363132};	At5g58000_1	GO:0005789,endoplasmic reticulum membrane; GO:0016021,integral component of membrane; GO:0005622,intracellular; GO:0005575,cellular_component; GO:0016020,membrane; GO:0005623,cell; GO:0005737,cytoplasm; GO:0005783,endoplasmic reticulum; GO:0043231,intracellular membrane-bounded organelle; GO:0012505,endomembrane system; GO:0031984,organelle subcompartment; GO:0042175,nuclear outer membrane-endopl…	PF02453.17:Reticulon	--	--	--
LOC103400327	0	0.02	0.09	0	0	0	0.34	0.29	0.45	0	1	5	0	0	0	17	15	27	NC_041803.1	11607524	11611287	+	LOC103400327	protein_coding	K01183 chitinase [EC:3.2.1.14] | (RefSeq) chitinase-3-like protein 2 (A)	ko00520: Amino sugar and nucleotide sugar metabolism; ko01100: Metabolic pathways	PREDICTED: cysteine-rich receptor-like protein kinase 19 [Malus domestica]	CE101_ARATH RecName: Full=G-type lectin S-receptor-like serine/threonine-protein kinase CES101; EC=2.7.11.1; AltName: Full=Protein CALLUS EXPRESSION OF RBCS 101; Flags: Precursor;	A0A540L8R9_MALBA RecName: Full=Protein kinase domain-containing protein {ECO:0000259|PROSITE:PS50011};	At3g16030	GO:0016021,integral component of membrane; GO:0005886,plasma membrane; GO:0005524,ATP binding; GO:0005516,calmodulin binding; GO:0030246,carbohydrate binding; GO:0106310,NA; GO:0004674,protein serine/threonine kinase activity; GO:0106311,NA; GO:0045087,innate immune response; GO:0006468,protein phosphorylation; GO:0009620,response to fungus; GO:0000166,nucleotide binding; GO:0003674,molecular_fun…	PF00704.28:Glycosyl hydrolases family 18	--	--	--
LOC103400335	0.06	0.36	0.17	0.32	0.98	0.9	0.59	0.68	0.11	1	6	3	5	16	15	9	11	2	NC_041803.1	11730152	11731021	+	LOC103400335	protein_coding	--	--	PREDICTED: uncharacterized protein LOC103400335 [Malus domestica]	--	A0A498HU56_MALDO RecName: Full=Hydroxymethylbilane hydrolyase [cyclizing] {ECO:0000256|ARBA:ARBA00022415}; EC=4.2.1.75 {ECO:0000256|ARBA:ARBA00013109}; AltName: Full=Uroporphyrinogen-III cosynthase {ECO:0000256|ARBA:ARBA00019183};	--	GO:0004852,uroporphyrinogen-III synthase activity; GO:0006782,protoporphyrinogen IX biosynthetic process; GO:0003674,molecular_function; GO:0003824,catalytic activity; GO:0016829,lyase activity; GO:0016835,carbon-oxygen lyase activity; GO:0016836,hydro-lyase activity; GO:0008152,metabolic process; GO:0006725,cellular aromatic compound metabolic process; GO:0006778,porphyrin-containing compound me…	PF02602.15:Uroporphyrinogen-III synthase HemD	--	--	--
LOC103400341	150.22	87.86	177.08	13.03	19.96	24.32	641.02	727.23	394.09	1260	756	1593	105	167	209	5056	6041	3779	NC_041803.1	12005471	12006358	+	LOC103400341	protein_coding	--	--	--	--	--	--	--	--	--	--	--
LOC103400345	1.76	1.48	1.75	4.53	5.48	3.78	4.12	3.75	4.09	44	38	47	109	137	97	97	93	117	NC_041803.1	12218212	12219546	-	LOC103400345	protein_coding	--	--	PREDICTED: putative nuclease HARBI1 [Malus domestica]	ALPL_ARATH RecName: Full=Protein ALP1-like {ECO:0000305}; EC=3.1.-.-;	A0A6P5RVT2_PRUAV SubName: Full=protein ANTAGONIST OF LIKE HETEROCHROMATIN PROTEIN 1 {ECO:0000313|RefSeq:XP_021808935.1};	At3g55350	GO:0005634,nucleus; GO:0046872,metal ion binding; GO:0004518,nuclease activity; GO:0003674,molecular_function; GO:0005488,binding; GO:0043167,ion binding; GO:0043169,cation binding; GO:0003824,catalytic activity; GO:0016787,hydrolase activity; GO:0016788,hydrolase activity, acting on ester bonds; GO:0005622,intracellular; GO:0005575,cellular_component; GO:0005623,cell; GO:0043231,intracellular me…	PF13359.6:DDE superfamily endonuclease	--	--	--
LOC103400352	0.42	0.57	0.2	0.13	0.13	0.12	0.58	1.19	0.7	10	14	5	3	3	3	13	28	19	NC_041803.1	12676981	12679083	-	LOC103400352	protein_coding	K11138 telomere-associated protein RIF1 | (RefSeq) uncharacterized protein LOC103932724 isoform X1 (A)	--	PREDICTED: uncharacterized protein LOC103932724 isoform X1 [Pyrus x bretschneideri]	--	A0A498HXT8_MALDO RecName: Full=Rif1_N domain-containing protein {ECO:0000259|Pfam:PF12231};	--	GO:0000781,chromosome, telomeric region; GO:0005634,nucleus; GO:0007049,cell cycle; GO:0008150,biological_process; GO:0009987,cellular process; GO:0005622,intracellular; GO:0005575,cellular_component; GO:0005623,cell; GO:0005694,chromosome; GO:0043226,organelle; GO:0043228,non-membrane-bounded organelle; GO:0043229,intracellular organelle; GO:0043232,intracellular non-membrane-bounded organelle; …	PF12231.8:Rap1-interacting factor 1 N terminal	--	--	--
LOC103400356	6.93	5.4	6.82	20.48	27.23	23.78	12.34	16.55	16.64	200	160	211	568	784	703	335	473	549	NC_041792.1	20055187	20058314	+	LOC103400356	protein_coding	K06185 ATP-binding cassette, subfamily F, member 2 | (RefSeq) predicted protein (A)	--	PREDICTED: zinc finger CCCH domain-containing protein 11-like [Malus domestica]	C3H21_ARATH RecName: Full=Zinc finger CCCH domain-containing protein 21; Short=AtC3H21;	A0A498K165_MALDO SubName: Full=Uncharacterized protein {ECO:0000313|EMBL:RXI01341.1};	At2g20280	GO:0005829,cytosol; GO:0005739,mitochondrion; GO:0003677,DNA binding; GO:0046872,metal ion binding; GO:0002181,cytoplasmic translation; GO:0003674,molecular_function; GO:0003676,nucleic acid binding; GO:0005488,binding; GO:0097159,organic cyclic compound binding; GO:1901363,heterocyclic compound binding; GO:0043167,ion binding; GO:0043169,cation binding; GO:0008152,metabolic process; GO:0006412,t…	PF16543.5:DRG Family Regulatory Proteins, Tma46	C3H	TF	C3H
LOC103400358	19.79	15.92	23.46	5.15	5.88	6	8.72	7.21	7.05	280	231	356	70	83	87	116	101	114	NC_041798.1	4207477	4209326	+	LOC103400358	protein_coding	--	--	PREDICTED: uncharacterized protein LOC103400358 [Malus domestica]	--	A0A5N5FP44_9ROSA SubName: Full=Uncharacterized protein {ECO:0000313|EMBL:KAB2603421.1};	At1g71780	GO:0016021,integral component of membrane; GO:0005575,cellular_component; GO:0016020,membrane; GO:0031224,intrinsic component of membrane; GO:0044425,membrane part	--	--	--	--
LOC103400359	15.33	14.49	20.97	12.5	14.99	12.91	25.45	27.33	26.87	328	318	481	257	320	283	512	579	657	NC_041798.1	4210122	4214048	-	LOC103400359	protein_coding	K07897 Ras-related protein Rab-7A | (RefSeq) ras-related protein Rab7 (A)	ko04144: Endocytosis; ko04145: Phagosome	PREDICTED: LOW QUALITY PROTEIN: ras-related protein Rab7-like [Malus domestica]	RAB7_SOYBN RecName: Full=Ras-related protein Rab7;	A0A5N5FQ10_9ROSA SubName: Full=Ras-related protein Rab7-like {ECO:0000313|EMBL:KAB2603420.1};	At4g09720	GO:0005886,plasma membrane; GO:0005774,vacuolar membrane; GO:0005525,GTP binding; GO:0003924,GTPase activity; GO:0015031,protein transport; GO:0000166,nucleotide binding; GO:0001882,nucleoside binding; GO:0001883,purine nucleoside binding; GO:0003674,molecular_function; GO:0005488,binding; GO:0017076,purine nucleotide binding; GO:0019001,guanyl nucleotide binding; GO:0032549,ribonucleoside bindin…	PF00071.22:Ras family	--	--	--
LOC103400360	2.47	7.86	3.24	1.19	7.5	4.6	54.24	44.47	26.12	56	183	79	26	170	107	1158	1000	678	NC_041798.1	4215769	4222201	+	LOC103400360	protein_coding	K07897 Ras-related protein Rab-7A | (RefSeq) ras-related protein Rab7-like (A)	ko04144: Endocytosis; ko04145: Phagosome	PREDICTED: uncharacterized protein LOC103400360 [Malus domestica]	--	A0A540N386_MALBA SubName: Full=Uncharacterized protein {ECO:0000313|EMBL:TQE05502.1};	At1g22750	GO:0016021,integral component of membrane; GO:0005575,cellular_component; GO:0016020,membrane; GO:0031224,intrinsic component of membrane; GO:0044425,membrane part	PF07343.11:Protein of unknown function (DUF1475)	--	--	--
LOC103400361	0.22	0.17	0.26	0	0	0	0.23	0.07	0.13	10	8	13	0	0	0	10	3	7	NC_041798.1	4225523	4229577	+	LOC103400361	protein_coding	K13126 polyadenylate-binding protein | (RefSeq) polyadenylate-binding protein 3 (A)	ko03013: RNA transport; ko03015: mRNA surveillance pathway; ko03018: RNA degradation	PREDICTED: polyadenylate-binding protein 3-like [Malus domestica]	PABP5_ARATH RecName: Full=Polyadenylate-binding protein 5; Short=PABP-5; Short=Poly(A)-binding protein 5;	A0A498IXI2_MALDO RecName: Full=Polyadenylate-binding protein {ECO:0000256|RuleBase:RU362004}; Short=PABP {ECO:0000256|RuleBase:RU362004};	At1g71770	GO:0005829,cytosol; GO:0005739,mitochondrion; GO:0005634,nucleus; GO:1990904,ribonucleoprotein complex; GO:0003730,mRNA 3'-UTR binding; GO:0008143,poly(A) binding; GO:0008266,poly(U) RNA binding; GO:0003723,RNA binding; GO:0000289,nuclear-transcribed mRNA poly(A) tail shortening; GO:0006417,regulation of translation; GO:0006413,translational initiation; GO:0003674,molecular_function; GO:0003676,n…	PF00076.22:RNA recognition motif. (a.k.a. RRM, RBD, or RNP domain)	--	--	--
LOC103400362	3.73	4.2	4.19	10.21	16.3	13.53	17.57	18.66	13.73	59	68	71	155	257	219	261	292	248	NC_041798.1	4231778	4233332	+	LOC103400362	protein_coding	K00760 hypoxanthine phosphoribosyltransferase [EC:2.4.2.8] | (RefSeq) uncharacterized protein LOC103400362 (A)	ko00230: Purine metabolism; ko01100: Metabolic pathways; ko01110: Biosynthesis of secondary metabolites	PREDICTED: hypoxanthine-guanine phosphoribosyltransferase [Malus domestica]	--	A0A540N3B4_MALBA RecName: Full=Hypoxanthine phosphoribosyltransferase {ECO:0000256|RuleBase:RU364099}; EC=2.4.2.8 {ECO:0000256|RuleBase:RU364099};	At1g71750	GO:0005737,cytoplasm; GO:0052657,guanine phosphoribosyltransferase activity; GO:0004422,hypoxanthine phosphoribosyltransferase activity; GO:0046872,metal ion binding; GO:0000166,nucleotide binding; GO:0032264,IMP salvage; GO:0006166,purine ribonucleoside salvage; GO:0003674,molecular_function; GO:0003824,catalytic activity; GO:0016740,transferase activity; GO:0016757,transferase activity, transfe…	PF00156.27:Phosphoribosyl transferase domain	--	--	--
LOC103400363	3.45	4.08	2.46	2.78	3.27	2.87	4.35	4.28	4.89	183	222	140	142	173	156	217	225	297	NC_041798.1	4234232	4239976	+	LOC103400363	protein_coding	K13179 ATP-dependent RNA helicase DDX18/HAS1 [EC:3.6.4.13] | (RefSeq) DEAD-box ATP-dependent RNA helicase 50 (A)	--	PREDICTED: DEAD-box ATP-dependent RNA helicase 39-like [Malus domestica]	RH39_ARATH RecName: Full=DEAD-box ATP-dependent RNA helicase 39; EC=3.6.4.13;	A0A498IXV1_MALDO SubName: Full=Uncharacterized protein {ECO:0000313|EMBL:RXH88040.1};	At4g09730	GO:0009507,chloroplast; GO:0005739,mitochondrion; GO:0005524,ATP binding; GO:0016887,ATPase activity; GO:0070180,large ribosomal subunit rRNA binding; GO:0003729,mRNA binding; GO:0003724,RNA helicase activity; GO:1901259,chloroplast rRNA processing; GO:1902775,mitochondrial large ribosomal subunit assembly; GO:0110102,chloroplast ribulose bisphosphate carboxylase complex assembly; GO:0000166,nucl…	PF00270.29:DEAD/DEAH box helicase	--	--	--
LOC103400365	4.46	4.63	4.58	10.07	8.8	9.12	11.4	12.86	17.11	356	379	392	772	701	746	856	1017	1561	NC_041790.1	9335186	9343165	+	LOC103400365	protein_coding	K08739 DNA mismatch repair protein MLH3 | (RefSeq) DNA mismatch repair protein MLH3-like isoform X1 (A)	ko03430: Mismatch repair	PREDICTED: DNA mismatch repair protein MLH3-like [Pyrus x bretschneideri]	MLH3_ARATH RecName: Full=DNA mismatch repair protein MLH3; AltName: Full=MutL protein homolog 3;	A0A498KLX5_MALDO SubName: Full=Uncharacterized protein {ECO:0000313|EMBL:RXI06333.1};	At4g35520	GO:0005694,chromosome; GO:0032300,mismatch repair complex; GO:0005634,nucleus; GO:0005524,ATP binding; GO:0016887,ATPase activity; GO:0030983,mismatched DNA binding; GO:0006298,mismatch repair; GO:0007131,reciprocal meiotic recombination; GO:0000166,nucleotide binding; GO:0003674,molecular_function; GO:0005488,binding; GO:0008144,drug binding; GO:0017076,purine nucleotide binding; GO:0030554,aden…	PF01119.19:DNA mismatch repair protein, C-terminal domain	--	--	--
LOC103400367	18.31	19.04	19.98	15.47	19.16	17.02	19.63	17.36	23.03	840	896	983	682	877	800	847	789	1208	NC_041798.1	4267261	4282897	-	LOC103400367	protein_coding	K14539 large subunit GTPase 1 [EC:3.6.1.-] | (RefSeq) GTPase LSG1-2-like (A)	ko03008: Ribosome biogenesis in eukaryotes	PREDICTED: GTPase LSG1-2-like [Pyrus x bretschneideri]	LSG12_ARATH RecName: Full=GTPase LSG1-2 {ECO:0000303|PubMed:25319368}; Short=AtLSG1-2 {ECO:0000303|PubMed:25319368}; AltName: Full=DAR GTPase 7 {ECO:0000303|PubMed:16849600}; AltName: Full=Protein YEAST LSG1 ORTHOLOG 2 {ECO:0000303|PubMed:25319368};	A0A498J2I8_MALDO RecName: Full=CP-type G domain-containing protein {ECO:0000259|PROSITE:PS51721};	At1g08410	GO:0005829,cytosol; GO:0005730,nucleolus; GO:0005634,nucleus; GO:0005525,GTP binding; GO:0003924,GTPase activity; GO:0043022,ribosome binding; GO:0048825,cotyledon development; GO:0048366,leaf development; GO:0090070,positive regulation of ribosome biogenesis; GO:2000012,regulation of auxin polar transport; GO:0042254,ribosome biogenesis; GO:0006364,rRNA processing; GO:0000166,nucleotide binding;…	PF01926.23:50S ribosome-binding GTPase	--	--	--
LOC103400372	3.08	2.71	3.13	3.99	3.43	3.34	5.88	6.51	7.49	111	100	121	138	123	123	199	232	308	NC_041792.1	7087765	7104073	+	LOC103400372	polycomb group protein EMBRYONIC FLOWER 2-like	K11463 polycomb protein SUZ12 | (RefSeq) polycomb group protein FERTILIZATION-INDEPENDENT SEED 2 isoform X2 (A)	--	vernalization 2-1 protein [Malus domestica]	VRN2_ARATH RecName: Full=Polycomb group protein VERNALIZATION 2;	B5B0L7_MALDO SubName: Full=Vernalization 2-1 protein {ECO:0000313|EMBL:ACG69838.1};	At5g51240	GO:0005677,chromatin silencing complex; GO:0005634,nucleus; GO:0031490,chromatin DNA binding; GO:0003700,DNA-binding transcription factor activity; GO:0046872,metal ion binding; GO:0006349,regulation of gene expression by genetic imprinting; GO:0009409,response to cold; GO:0010048,vernalization response; GO:0003674,molecular_function; GO:0003676,nucleic acid binding; GO:0003677,DNA binding; GO:00…	PF09733.9:VEFS-Box of polycomb protein	--	--	--
LOC103400373	0.79	0.67	0.97	0.41	1.39	1.11	0	0.3	0.26	16	14	21	8	28	23	0	6	6	NC_041792.1	7223352	7224429	-	LOC103400373	ethylene-responsive transcription factor 2-like	K09286 EREBP-like factor | (RefSeq) ethylene-responsive transcription factor 2-like (A)	--	PREDICTED: ethylene-responsive transcription factor 2-like [Malus domestica]	EF100_ARATH RecName: Full=Ethylene-responsive transcription factor 1A; Short=AtERF1A; AltName: Full=Ethylene-responsive element-binding factor 1A; Short=EREBP-1A;	A0A498K0I9_MALDO RecName: Full=AP2/ERF domain-containing protein {ECO:0000259|PROSITE:PS51032};	At4g17500	GO:0005634,nucleus; GO:0003700,DNA-binding transcription factor activity; GO:0000976,transcription regulatory region sequence-specific DNA binding; GO:0051301,cell division; GO:0006952,defense response; GO:0009873,ethylene-activated signaling pathway; GO:0010087,phloem or xylem histogenesis; GO:0010200,response to chitin; GO:0009624,response to nematode; GO:0140110,transcription regulator activit…	PF00847.20:AP2 domain	AP2/ERF-ERF	TF	AP2/ERF->AP2/ERF-ERF
LOC103400375	2.51	2.47	2.19	1.14	1.28	1.27	1.47	1.46	1.73	122	123	114	53	62	63	67	70	96	NC_041792.1	232064	245392	+	LOC103400375	protein_coding	K20102 YTH domain-containing family protein | (RefSeq) YTH domain-containing protein ECT3 (A)	--	PREDICTED: uncharacterized protein LOC103424906 isoform X1 [Malus domestica]	ECT4_ARATH RecName: Full=YTH domain-containing protein ECT4 {ECO:0000305}; AltName: Full=Protein EVOLUTIONARILY CONSERVED C-TERMINAL REGION 4 {ECO:0000303|PubMed:29643069};	A0A498K467_MALDO RecName: Full=YTH domain-containing protein {ECO:0000259|PROSITE:PS50882};	At5g58190	GO:0005737,cytoplasm; GO:0003729,mRNA binding; GO:0061157,mRNA destabilization; GO:0003674,molecular_function; GO:0003676,nucleic acid binding; GO:0003723,RNA binding; GO:0005488,binding; GO:0097159,organic cyclic compound binding; GO:1901363,heterocyclic compound binding; GO:0008152,metabolic process; GO:0006139,nucleobase-containing compound metabolic process; GO:0006401,RNA catabolic process; …	PF04146.15:YT521-B-like domain	--	--	--
LOC103400376	20.59	24.11	17.49	14.69	17.86	16.23	20.31	17.74	21.26	483	580	440	331	418	390	448	412	570	NC_041792.1	7194989	7208441	+	LOC103400376	protein_coding	K12180 COP9 signalosome complex subunit 7 | (RefSeq) COP9 signalosome complex subunit 7-like isoform X1 (A)	--	PREDICTED: COP9 signalosome complex subunit 7-like isoform X1 [Pyrus x bretschneideri]	CSN7_ARATH RecName: Full=COP9 signalosome complex subunit 7; Short=CSN complex subunit 7; AltName: Full=Protein FUSCA 5;	A0A498K4P0_MALDO RecName: Full=PCI domain-containing protein {ECO:0000259|PROSITE:PS50250};	At1g02090	GO:0008180,COP9 signalosome; GO:0005829,cytosol; GO:0010387,COP9 signalosome assembly; GO:0007275,multicellular organism development; GO:0000338,protein deneddylation; GO:0009585,red, far-red light phototransduction; GO:0008150,biological_process; GO:0009987,cellular process; GO:0022607,cellular component assembly; GO:0016043,cellular component organization; GO:0034622,cellular protein-containing…	PF01399.27:PCI domain	--	--	--
LOC103400377	0	0.04	0.02	0.09	0.15	0.25	5.77	4.13	6.5	0	2	1	4	7	12	257	194	352	NC_041798.1	4198624	4206602	+	LOC103400377	protein_coding	K16865 programmed cell death protein 4 | (RefSeq) predicted protein (A)	--	PREDICTED: LOW QUALITY PROTEIN: uncharacterized protein LOC103400377 [Malus domestica]	MRF2_ARATH RecName: Full=MA3 DOMAIN-CONTAINING TRANSLATION REGULATORY FACTOR 2 {ECO:0000303|PubMed:29084871}; AltName: Full=MA3 domain-containing protein 8 {ECO:0000303|PubMed:24041411};	A0A540N370_MALBA SubName: Full=Uncharacterized protein {ECO:0000313|EMBL:TQE05506.1};	At1g22730	GO:0005829,cytosol; GO:0005634,nucleus; GO:0043022,ribosome binding; GO:0045892,negative regulation of transcription, DNA-templated; GO:0006417,regulation of translation; GO:0009646,response to absence of light; GO:0090549,response to carbon starvation; GO:0003674,molecular_function; GO:0005488,binding; GO:0043021,ribonucleoprotein complex binding; GO:0044877,protein-containing complex binding; G…	PF02847.17:MA3 domain	--	--	--
LOC103400386	0.42	0.18	0.22	0.36	0.11	0.26	0.59	0.21	0.16	16	7	9	13	4	10	21	8	7	NC_041792.1	210621	217639	+	LOC103400386	protein_coding	K22262 WD repeat and FYVE domain-containing protein 3 | (RefSeq) protein SPIRRIG (A)	--	PREDICTED: pentatricopeptide repeat-containing protein At4g31070, mitochondrial [Pyrus x bretschneideri]	PP343_ARATH RecName: Full=Pentatricopeptide repeat-containing protein At4g31070, mitochondrial; Flags: Precursor;	A0A498JX23_MALDO SubName: Full=Uncharacterized protein {ECO:0000313|EMBL:RXI00440.1};	At4g31070	GO:0043231,intracellular membrane-bounded organelle; GO:0005739,mitochondrion; GO:0003723,RNA binding; GO:0009451,RNA modification; GO:0003674,molecular_function; GO:0003676,nucleic acid binding; GO:0005488,binding; GO:0097159,organic cyclic compound binding; GO:1901363,heterocyclic compound binding; GO:0008152,metabolic process; GO:0006139,nucleobase-containing compound metabolic process; GO:000…	PF13041.6:PPR repeat family	--	--	--
LOC103400395	0.49	0.05	0	0.1	0.15	0.14	0	0.1	0.04	10	1	0	2	3	3	0	2	1	NC_041803.1	13044852	13046451	+	LOC103400395	protein_coding	K14484 auxin-responsive protein IAA | (RefSeq) auxin-responsive protein IAA20-like (A)	ko04075: Plant hormone signal transduction	PREDICTED: auxin-responsive protein IAA20-like [Malus domestica]	IAA13_ARATH RecName: Full=Auxin-responsive protein IAA13; AltName: Full=Indoleacetic acid-induced protein 13;	A0A498HZR0_MALDO RecName: Full=Auxin-responsive protein {ECO:0000256|RuleBase:RU004549};	At2g33310	GO:0005634,nucleus; GO:0003700,DNA-binding transcription factor activity; GO:0042802,identical protein binding; GO:0009734,auxin-activated signaling pathway; GO:0009733,response to auxin; GO:0140110,transcription regulator activity; GO:0003674,molecular_function; GO:0005515,protein binding; GO:0005488,binding; GO:0007165,signal transduction; GO:0007154,cell communication; GO:0008150,biological_pr…	PF02309.16:AUX/IAA family	AUX/IAA	TR	AUX/IAA
LOC103400396	15.05	10.1	21.48	9.21	7.23	6.76	4.49	3.95	6.4	1143	787	1750	672	548	526	321	297	556	NC_041803.1	13074642	13083477	+	LOC103400396	protein_coding	K14558 periodic tryptophan protein 2 | (RefSeq) protein TOPLESS isoform X1 (A)	ko03008: Ribosome biogenesis in eukaryotes	PREDICTED: topless-related protein 4 [Malus domestica]	TPR4_ARATH RecName: Full=Topless-related protein 4; AltName: Full=WUS-interacting protein 2;	A0A498HSJ8_MALDO SubName: Full=Uncharacterized protein {ECO:0000313|EMBL:RXH74416.1};	At3g15880	GO:0005634,nucleus; GO:0003714,transcription corepressor activity; GO:0010336,gibberellic acid homeostasis; GO:0009938,negative regulation of gibberellic acid mediated signaling pathway; GO:1903507,negative regulation of nucleic acid-templated transcription; GO:0010072,primary shoot apical meristem specification; GO:0006355,regulation of transcription, DNA-templated; GO:0140110,transcription regu…	PF00400.32:WD domain, G-beta repeat	--	--	--
LOC103400397	8.53	7.97	8.43	6.5	6.11	4.75	12.55	9.16	10.33	284	272	301	208	203	162	393	302	393	NC_041803.1	13083700	13087203	-	LOC103400397	protein_coding	K10632 BRCA1-associated protein [EC:2.3.2.27] | (RefSeq) BRCA1-associated protein-like (A)	--	PREDICTED: BRCA1-associated protein-like [Malus domestica]	BRIZ1_ARATH RecName: Full=BRAP2 RING ZnF UBP domain-containing protein 1 {ECO:0000303|PubMed:20810661}; EC=2.3.2.27 {ECO:0000269|PubMed:20810661};	A0A540K9W4_MALBA SubName: Full=Uncharacterized protein {ECO:0000313|EMBL:TQD70989.1};	At2g42160	GO:0000151,ubiquitin ligase complex; GO:0016787,hydrolase activity; GO:0046982,protein heterodimerization activity; GO:0004842,ubiquitin-protein transferase activity; GO:0008270,zinc ion binding; GO:0010029,regulation of seed germination; GO:0003674,molecular_function; GO:0003824,catalytic activity; GO:0005515,protein binding; GO:0005488,binding; GO:0046983,protein dimerization activity; GO:00167…	PF07576.12:BRCA1-associated protein 2	--	--	--
LOC103400398	16.4	17.75	21.03	10.35	10.42	9.64	17.68	16.53	18.68	724	804	996	439	459	436	734	723	943	NC_041803.1	13088277	13090629	+	LOC103400398	protein_coding	K20043 clathrin coat assembly protein AP180 | (RefSeq) clathrin coat assembly protein AP180-like (A)	--	PREDICTED: putative clathrin assembly protein At2g25430 [Malus domestica]	CAP2_ARATH RecName: Full=Putative clathrin assembly protein At2g25430;	A0A498HS87_MALDO RecName: Full=ENTH domain-containing protein {ECO:0000259|PROSITE:PS50942};	At2g25430	GO:0005905,clathrin-coated pit; GO:0030136,clathrin-coated vesicle; GO:0005794,Golgi apparatus; GO:0005634,nucleus; GO:0005886,plasma membrane; GO:0005773,vacuole; GO:0005545,1-phosphatidylinositol binding; GO:0032050,clathrin heavy chain binding; GO:0005546,phosphatidylinositol-4,5-bisphosphate binding; GO:0000149,SNARE binding; GO:0048268,clathrin coat assembly; GO:0072583,clathrin-dependent en…	PF07651.16:ANTH domain	--	--	--
LOC103400399	4.74	4.68	4.37	14.21	14.62	12.66	20.74	22.37	19.12	159	161	157	458	489	435	654	743	733	NC_041803.1	13091840	13094559	+	LOC103400399	protein_coding	K11662 actin-related protein 6 | (RefSeq) actin-related protein 6-like (A)	--	PREDICTED: actin-related protein 6-like [Pyrus x bretschneideri]	ARP6_ARATH RecName: Full=Actin-related protein 6; AltName: Full=Protein EARLY IN SHORT DAYS 1; AltName: Full=Protein SUPPRESSOR OF FRIGIDA 3;	A0A5N5H623_9ROSA SubName: Full=Actin-related protein 6-like {ECO:0000313|EMBL:KAB2618604.1};	At3g33520	GO:0005737,cytoplasm; GO:0005634,nucleus; GO:0000812,Swr1 complex; GO:0031491,nucleosome binding; GO:0005200,structural constituent of cytoskeleton; GO:0030029,actin filament-based process; GO:0051301,cell division; GO:0006338,chromatin remodeling; GO:0006952,defense response; GO:0043486,histone exchange; GO:0009910,negative regulation of flower development; GO:0006355,regulation of transcription…	PF00022.19:Actin	--	--	--
LOC103400400	6.95	7.93	5.2	9.69	8.96	8.62	15.49	15.82	16.38	594	696	477	796	765	755	1246	1340	1602	NC_041803.1	13094731	13102618	-	LOC103400400	protein_coding	K24260 WD repeat-containing protein 11 | (RefSeq) WD repeat-containing protein 11-like isoform X1 (A)	--	PREDICTED: WD repeat-containing protein 11-like isoform X1 [Malus domestica]	--	A0A498KTK4_MALDO SubName: Full=Uncharacterized protein {ECO:0000313|EMBL:RXI09714.1};	At3g33530	--	PF12894.7:Anaphase-promoting complex subunit 4 WD40 domain	--	--	--
LOC103400402	41.87	39.13	141.08	0.13	0.08	0	3.25	0.2	0.88	1041	998	3762	3	2	0	76	5	25	NC_041803.1	13134758	13136740	-	LOC103400402	protein_coding	--	--	PREDICTED: blue copper protein-like [Malus domestica]	BCB1_ARATH RecName: Full=Blue copper protein; AltName: Full=Blue copper-binding protein; Short=AtBCB; AltName: Full=Phytocyanin 1; AltName: Full=Stellacyanin; Flags: Precursor;	A0A540MFM5_MALBA SubName: Full=Uncharacterized protein {ECO:0000313|EMBL:TQD97209.1};	At5g20230	GO:0031225,anchored component of membrane; GO:0046658,anchored component of plasma membrane; GO:0005886,plasma membrane; GO:0009536,plastid; GO:0005773,vacuole; GO:0009055,electron transfer activity; GO:0046872,metal ion binding; GO:0015690,aluminum cation transport; GO:0070417,cellular response to cold; GO:0071456,cellular response to hypoxia; GO:1901141,regulation of lignin biosynthetic process…	PF02298.17:Plastocyanin-like domain	--	--	--
LOC103400403	1572.39	1256.86	3747.51	0.68	1.39	0.68	8.96	0.88	1.33	36203	29685	92540	15	32	16	194	20	35	NC_041803.1	13142284	13144020	-	LOC103400403	protein_coding	--	--	PREDICTED: blue copper protein-like [Malus domestica]	ENL1_ARATH RecName: Full=Early nodulin-like protein 1; AltName: Full=Phytocyanin-like protein; Flags: Precursor;	A0A540MEN7_MALBA SubName: Full=Uncharacterized protein {ECO:0000313|EMBL:TQD97208.1};	At2g25060	GO:0031225,anchored component of membrane; GO:0046658,anchored component of plasma membrane; GO:0005886,plasma membrane; GO:0009506,plasmodesma; GO:0099503,secretory vesicle; GO:0005773,vacuole; GO:0009055,electron transfer activity; GO:0003674,molecular_function; GO:0003824,catalytic activity; GO:0016491,oxidoreductase activity; GO:0005575,cellular_component; GO:0016020,membrane; GO:0031224,intr…	PF02298.17:Plastocyanin-like domain	--	--	--
LOC103400405	9.71	9.3	11.55	13.74	13.28	12.3	11.98	9.89	8.87	225	221	287	306	307	292	261	227	235	NC_041803.1	13221902	13224176	-	LOC103400405	protein_coding	K02213 cell division control protein 6 | (RefSeq) cell division control protein 6 homolog B-like isoform X1 (A)	--	PREDICTED: methyl-CpG-binding domain-containing protein 11-like [Malus domestica]	MBD10_ARATH RecName: Full=Methyl-CpG-binding domain-containing protein 10; Short=AtMBD10; Short=MBD10; AltName: Full=Methyl-CpG-binding protein MBD10;	A0A540MEM6_MALBA RecName: Full=MBD domain-containing protein {ECO:0000259|PROSITE:PS50982};	At1g15340	GO:0005829,cytosol; GO:0005634,nucleus; GO:0008327,methyl-CpG binding; GO:0000166,nucleotide binding; GO:0003674,molecular_function; GO:0003676,nucleic acid binding; GO:0003677,DNA binding; GO:0005488,binding; GO:0036094,small molecule binding; GO:0043565,sequence-specific DNA binding; GO:0097159,organic cyclic compound binding; GO:1901265,nucleoside phosphate binding; GO:1901363,heterocyclic com…	PF01429.19:Methyl-CpG binding domain	--	--	--
LOC103400406	0.15	0	0.05	0	0	0.05	0	0	0.22	3	0	1	0	0	1	0	0	5	NC_041803.1	13219729	13221766	+	LOC103400406	protein_coding	--	--	PREDICTED: thylakoid lumenal 16.5 kDa protein, chloroplastic-like [Malus domestica]	TL16_ARATH RecName: Full=Thylakoid lumenal 16.5 kDa protein, chloroplastic; Flags: Precursor;	A0A498HXX3_MALDO SubName: Full=Uncharacterized protein {ECO:0000313|EMBL:RXH74427.1};	At4g02530	GO:0009507,chloroplast; GO:0009941,chloroplast envelope; GO:0009570,chloroplast stroma; GO:0009534,chloroplast thylakoid; GO:0009543,chloroplast thylakoid lumen; GO:0009535,chloroplast thylakoid membrane; GO:0005829,cytosol; GO:0009579,thylakoid; GO:0031977,thylakoid lumen; GO:0010206,photosystem II repair; GO:0008152,metabolic process; GO:0006091,generation of precursor metabolites and energy; G…	--	--	--	--
LOC103400410	4.31	4.82	2.64	9.32	10.06	8.45	6.75	9.92	6.31	218	250	143	453	508	438	321	497	365	NC_041803.1	13305223	13310473	-	LOC103400410	protein_coding	--	--	PREDICTED: nuclear pore complex protein NUP1 [Malus domestica]	NUP1_ARATH RecName: Full=Nuclear pore complex protein NUP1 {ECO:0000303|PubMed:19843313}; AltName: Full=Nuclear pore complex protein NUP136 {ECO:0000303|PubMed:21189294}; AltName: Full=Nucleoporin 1 {ECO:0000303|PubMed:19843313}; AltName: Full=Nucleoporin 136 {ECO:0000303|PubMed:21189294};	A0A498HZ49_MALDO SubName: Full=Uncharacterized protein {ECO:0000313|EMBL:RXH74431.1};	At5g20200	GO:0005829,cytosol; GO:0005635,nuclear envelope; GO:0034399,nuclear periphery; GO:0005643,nuclear pore; GO:0071763,nuclear membrane organization; GO:0006997,nucleus organization; GO:0016973,poly(A)+ mRNA export from nucleus; GO:0006996,organelle organization; GO:0006998,nuclear envelope organization; GO:0008150,biological_process; GO:0009987,cellular process; GO:0010256,endomembrane system organi…	--	--	--	--
LOC103400411	20.67	16.91	19.23	14.84	19.74	17.28	7.56	6.63	8.61	529	444	528	365	504	453	182	168	252	NC_041803.1	13317491	13319049	-	LOC103400411	protein_coding	--	--	PREDICTED: uncharacterized protein LOC103400411 [Malus domestica]	--	A0A498HZT0_MALDO RecName: Full=TPR_REGION domain-containing protein {ECO:0000259|PROSITE:PS50293};	At5g20190	--	PF13431.6:Tetratricopeptide repeat	--	--	--
LOC103400412	20.86	17.26	23.16	10.04	13.63	14.17	28.34	27.12	27.53	497	422	592	230	324	346	635	640	750	NC_041789.1	15878881	15882546	+	LOC103400412	protein_coding	K17497 phosphomannomutase [EC:5.4.2.8] | (RefSeq) phosphomannomutase (A)	ko00051: Fructose and mannose metabolism; ko00520: Amino sugar and nucleotide sugar metabolism; ko01100: Metabolic pathways; ko01110: Biosynthesis of secondary metabolites; ko01240: Biosynthesis of cofactors	PREDICTED: phosphomannomutase [Malus domestica]	PMM_SOYBN RecName: Full=Phosphomannomutase {ECO:0000303|PubMed:17217471}; Short=GmPMM {ECO:0000303|PubMed:17217471}; EC=5.4.2.8 {ECO:0000305|PubMed:17217471};	A0A540MZZ9_MALBA RecName: Full=Phosphomannomutase {ECO:0000256|ARBA:ARBA00021706, ECO:0000256|RuleBase:RU361118}; EC=5.4.2.8 {ECO:0000256|ARBA:ARBA00012730, ECO:0000256|RuleBase:RU361118};	At2g45790	GO:0005829,cytosol; GO:0046872,metal ion binding; GO:0004615,phosphomannomutase activity; GO:0009298,GDP-mannose biosynthetic process; GO:0006013,mannose metabolic process; GO:0006487,protein N-linked glycosylation; GO:0003674,molecular_function; GO:0005488,binding; GO:0043167,ion binding; GO:0043169,cation binding; GO:0003824,catalytic activity; GO:0016853,isomerase activity; GO:0016866,intramol…	PF03332.13:Eukaryotic phosphomannomutase	--	--	--
LOC103400414	0	0	0	0	0	0	0	0.03	0.25	0	0	0	0	0	0	0	1	9	NC_041803.1	13314034	13315886	+	LOC103400414	protein_coding	K15014 solute carrier family 29 (equilibrative nucleoside transporter), member 1/2/3 | (RefSeq) equilibrative nucleotide transporter 8-like isoform X1 (A)	--	PREDICTED: equilibrative nucleotide transporter 8-like [Malus domestica]	ENT8_ARATH RecName: Full=Equilibrative nucleotide transporter 8; Short=AtENT8; AltName: Full=Nucleoside transporter ENT8;	A0A5N5GSR9_9ROSA SubName: Full=Equilibrative nucleotide transporter 8-like {ECO:0000313|EMBL:KAB2618619.1};	At1g02630	GO:0016021,integral component of membrane; GO:0005886,plasma membrane; GO:0005337,nucleoside transmembrane transporter activity; GO:0003674,molecular_function; GO:0005215,transporter activity; GO:0022857,transmembrane transporter activity; GO:0015932,nucleobase-containing compound transmembrane transporter activity; GO:1901505,carbohydrate derivative transmembrane transporter activity; GO:0005575…	PF01733.18:Nucleoside transporter	--	--	--
LOC103400415	25.18	24.75	18.68	18.43	22.58	17.4	2.31	2.45	2.67	1435	1447	1142	1009	1284	1016	124	138	174	NC_041803.1	13343623	13347192	-	LOC103400415	protein_coding	K14515 EIN3-binding F-box protein | (RefSeq) EIN3-binding F-box protein 1-like (A)	ko04016: MAPK signaling pathway - plant; ko04075: Plant hormone signal transduction	PREDICTED: EIN3-binding F-box protein 1-like [Malus domestica]	EBF2_ARATH RecName: Full=EIN3-binding F-box protein 2;	A0A498HSL9_MALDO RecName: Full=F-box domain-containing protein {ECO:0000259|SMART:SM00256};	At5g25350	GO:0005634,nucleus; GO:0019005,SCF ubiquitin ligase complex; GO:0009873,ethylene-activated signaling pathway; GO:0010105,negative regulation of ethylene-activated signaling pathway; GO:0016567,protein ubiquitination; GO:0009723,response to ethylene; GO:0031146,SCF-dependent proteasomal ubiquitin-dependent protein catabolic process; GO:0006511,ubiquitin-dependent protein catabolic process; GO:0000…	PF13516.6:Leucine Rich repeat	--	--	--
LOC103400416	0.06	0	0	0	0	0	0	0	0	1	0	0	0	0	0	0	0	0	NC_041803.1	13340290	13341291	-	LOC103400416	lncRNA	--	--	hypothetical protein PRUPE_7G244400 [Prunus persica]	EPFL2_ARATH RecName: Full=EPIDERMAL PATTERNING FACTOR-like protein 2 {ECO:0000303|PubMed:19435754}; Short=EPF-like protein 2; Contains: RecName: Full=MEPFL2 {ECO:0000305}; Flags: Precursor;	A0A498HXX8_MALDO RecName: Full=Epidermal patterning factor-like protein {ECO:0000256|RuleBase:RU367102};	--	GO:0005576,extracellular region; GO:0010052,guard cell differentiation; GO:0010374,stomatal complex development; GO:0007275,multicellular organism development; GO:0009653,anatomical structure morphogenesis; GO:0009888,tissue development; GO:0008150,biological_process; GO:0009791,post-embryonic development; GO:0009987,cellular process; GO:0010016,shoot system morphogenesis; GO:0010103,stomatal com…	PF17181.4:Epidermal patterning factor proteins	--	--	--
LOC103400420	0.07	0.72	0.07	0.31	0.15	0.29	0.63	0.82	0.84	1	10	1	4	2	4	8	11	13	NC_041803.1	13479282	13481067	-	LOC103400420	protein_coding	--	--	PREDICTED: uncharacterized protein LOC103958316 [Pyrus x bretschneideri]	BSD2_ARATH RecName: Full=Protein BUNDLE SHEATH DEFECTIVE 2, chloroplastic {ECO:0000303|PubMed:29217567}; Short=AtBSD2 {ECO:0000303|PubMed:29217567}; Flags: Precursor;	A0A540MEM4_MALBA SubName: Full=Uncharacterized protein {ECO:0000313|EMBL:TQD97183.1};	At3g47650	GO:0101031,chaperone complex; GO:0009507,chloroplast; GO:0009570,chloroplast stroma; GO:0005829,cytosol; GO:0046872,metal ion binding; GO:1905538,polysome binding; GO:0044183,protein binding involved in protein folding; GO:0061077,chaperone-mediated protein folding; GO:0110102,chloroplast ribulose bisphosphate carboxylase complex assembly; GO:0003674,molecular_function; GO:0005488,binding; GO:004…	PF00684.19:DnaJ central domain	--	--	--
LOC103400421	101.26	122.11	54.51	78.64	90.43	83.74	160.09	102.21	100.62	2624	3246	1515	1958	2338	2223	3901	2623	2981	NC_041803.1	13476305	13479096	+	LOC103400421	protein_coding	K21480 heme oxygenase (biliverdin-producing, ferredoxin) [EC:1.14.15.20] | (RefSeq) heme oxygenase 1, chloroplastic-like (A)	ko00860: Porphyrin and chlorophyll metabolism; ko01100: Metabolic pathways; ko01110: Biosynthesis of secondary metabolites	PREDICTED: heme oxygenase 1, chloroplastic-like [Malus domestica]	HMOX1_ARATH RecName: Full=Heme oxygenase 1, chloroplastic; Short=AtHO1; EC=1.14.14.18 {ECO:0000269|PubMed:10072395, ECO:0000269|PubMed:12481078}; AltName: Full=Protein GENOMES UNCOUPLED 2; AltName: Full=Protein REVERSAL OF THE DET PHENOTYPE 4; Flags: Precursor;	A0A498HWU7_MALDO SubName: Full=Uncharacterized protein {ECO:0000313|EMBL:RXH74442.1};	At2g26670	GO:0009507,chloroplast; GO:0020037,heme binding; GO:0004392,heme oxygenase (decyclizing) activity; GO:0046872,metal ion binding; GO:0016117,carotenoid biosynthetic process; GO:0071494,cellular response to UV-C; GO:0010019,chloroplast-nucleus signaling pathway; GO:0009813,flavonoid biosynthetic process; GO:0006788,heme oxidation; GO:0015979,photosynthesis; GO:0010024,phytochromobilin biosynthetic …	PF01126.20:Heme oxygenase	--	--	--
LOC103400423	0	0	0.12	0.03	0	0	0	0	0	0	0	4	1	0	0	0	0	0	NC_041790.1	9621375	9624125	+	LOC103400423	protein_coding	K11778 ditrans,polycis-polyprenyl diphosphate synthase [EC:2.5.1.87] | (RefSeq) dehydrodolichyl diphosphate synthase 6-like (A)	ko00900: Terpenoid backbone biosynthesis; ko01110: Biosynthesis of secondary metabolites	PREDICTED: dehydrodolichyl diphosphate synthase 6-like [Pyrus x bretschneideri]	CPT3_SOLLC RecName: Full=Dehydrodolichyl diphosphate synthase CPT3 {ECO:0000305}; EC=2.5.1.87 {ECO:0000305|PubMed:23134568}; AltName: Full=Cis-prenyltransferase 3 {ECO:0000303|PubMed:23134568}; Short=SlCPT3 {ECO:0000303|PubMed:23134568};	A0A540LHG9_MALBA RecName: Full=Alkyl transferase {ECO:0000256|RuleBase:RU363018}; EC=2.5.1.- {ECO:0000256|RuleBase:RU363018};	At2g17570	GO:0005829,cytosol; GO:0005783,endoplasmic reticulum; GO:0000287,magnesium ion binding; GO:0002094,polyprenyltransferase activity; GO:0004659,prenyltransferase activity; GO:0016094,polyprenol biosynthetic process; GO:0003674,molecular_function; GO:0005488,binding; GO:0046872,metal ion binding; GO:0043167,ion binding; GO:0043169,cation binding; GO:0003824,catalytic activity; GO:0016740,transferase…	PF01255.19:Putative undecaprenyl diphosphate synthase	--	--	--
LOC103400425	0.09	0	0	0	0	0	0.18	0	0.04	2	0	0	0	0	0	4	0	1	NC_041803.1	13527695	13529425	+	LOC103400425	protein_coding	K19825 2-alkenal reductase (NADP+) [EC:1.3.1.102] | (RefSeq) 2-alkenal reductase (NADP(+)-dependent) isoform X1 (A)	--	PREDICTED: 2-alkenal reductase (NADP(+)-dependent)-like [Malus domestica]	DBR_TOBAC RecName: Full=2-alkenal reductase (NADP(+)-dependent); EC=1.3.1.102 {ECO:0000269|PubMed:17945329, ECO:0000269|Ref.3, ECO:0000269|Ref.4}; AltName: Full=Alkenal double bound reductase; AltName: Full=Allylic alcohol dehydrogenase 1 {ECO:0000303|PubMed:11117876}; Short=allyl-ADH1 {ECO:0000303|PubMed:11117876}; AltName: Full=Flavin-free double bond reductase {ECO:0000303|Ref.4}; Short=NtDBR;…	A0A498HXY8_MALDO RecName: Full=PKS_ER domain-containing protein {ECO:0000259|SMART:SM00829};	At5g16970	GO:0032440,2-alkenal reductase [NAD(P)] activity; GO:0003674,molecular_function; GO:0003824,catalytic activity; GO:0016491,oxidoreductase activity; GO:0016627,oxidoreductase activity, acting on the CH-CH group of donors; GO:0016628,oxidoreductase activity, acting on the CH-CH group of donors, NAD or NADP as acceptor	PF00107.26:Zinc-binding dehydrogenase	--	--	--
LOC103400426	0	0	0.04	0	0	0	1.9	0.12	0.75	0	0	1	0	0	0	46	3	22	NC_041803.1	13532670	13534523	+	LOC103400426	protein_coding	K19825 2-alkenal reductase (NADP+) [EC:1.3.1.102] | (RefSeq) 2-alkenal reductase (NADP(+)-dependent) isoform X1 (A)	--	PREDICTED: 2-alkenal reductase (NADP(+)-dependent)-like [Malus domestica]	DBR_TOBAC RecName: Full=2-alkenal reductase (NADP(+)-dependent); EC=1.3.1.102 {ECO:0000269|PubMed:17945329, ECO:0000269|Ref.3, ECO:0000269|Ref.4}; AltName: Full=Alkenal double bound reductase; AltName: Full=Allylic alcohol dehydrogenase 1 {ECO:0000303|PubMed:11117876}; Short=allyl-ADH1 {ECO:0000303|PubMed:11117876}; AltName: Full=Flavin-free double bond reductase {ECO:0000303|Ref.4}; Short=NtDBR;…	A0A498HXY8_MALDO RecName: Full=PKS_ER domain-containing protein {ECO:0000259|SMART:SM00829};	At5g16970	GO:0032440,2-alkenal reductase [NAD(P)] activity; GO:0003674,molecular_function; GO:0003824,catalytic activity; GO:0016491,oxidoreductase activity; GO:0016627,oxidoreductase activity, acting on the CH-CH group of donors; GO:0016628,oxidoreductase activity, acting on the CH-CH group of donors, NAD or NADP as acceptor	PF00107.26:Zinc-binding dehydrogenase	--	--	--
LOC103400427	0.04	0.17	0.1	0	0	0	0.07	0	0.02	2	8	5	0	0	0	3	0	1	NC_041798.1	31451823	31459488	-	LOC103400427	protein_coding	K04121 ent-kaurene synthase [EC:4.2.3.19] | (RefSeq) ent-kaur-16-ene synthase, chloroplastic-like (A)	ko00904: Diterpenoid biosynthesis; ko01100: Metabolic pathways; ko01110: Biosynthesis of secondary metabolites	PREDICTED: ent-kaur-16-ene synthase, chloroplastic-like [Malus domestica]	KSB_SALMI RecName: Full=Ent-kaur-16-ene synthase, chloroplastic {ECO:0000305}; EC=4.2.3.19 {ECO:0000269|PubMed:26971881}; AltName: Full=Ent-kaurene synthase {ECO:0000303|PubMed:26971881}; Short=SmKS {ECO:0000303|PubMed:26971881}; Flags: Precursor;	A0A540MV84_MALBA SubName: Full=Uncharacterized protein {ECO:0000313|EMBL:TQE02672.1};	At1g79460	GO:0009507,chloroplast; GO:0009899,ent-kaurene synthase activity; GO:0000287,magnesium ion binding; GO:0009686,gibberellin biosynthetic process; GO:0003674,molecular_function; GO:0003824,catalytic activity; GO:0010333,terpene synthase activity; GO:0016829,lyase activity; GO:0016835,carbon-oxygen lyase activity; GO:0016838,carbon-oxygen lyase activity, acting on phosphates; GO:0005488,binding; GO:…	PF03936.16:Terpene synthase family, metal binding domain	--	--	--
LOC103400428	0.23	0.03	0.19	0.76	0.73	0.4	0.87	2.36	0.97	8	1	7	25	25	14	28	80	38	NC_041803.1	13568943	13572425	-	LOC103400428	protein_coding	K20891 beta-glucuronosyltransferase [EC:2.4.1.-] | (RefSeq) beta-glucuronosyltransferase GlcAT14B-like (A)	--	PREDICTED: beta-glucuronosyltransferase GlcAT14B-like [Malus domestica]	GT14B_ARATH RecName: Full=Beta-glucuronosyltransferase GlcAT14B {ECO:0000305}; EC=2.4.1.- {ECO:0000305}; AltName: Full=GT14 family glucuronic acid transferase 2 {ECO:0000305}; Short=AtGlcAT14B {ECO:0000303|PubMed:24739253};	A0A498HUX4_MALDO SubName: Full=Uncharacterized protein {ECO:0000313|EMBL:RXH74449.1};	At5g15050	GO:0000139,Golgi membrane; GO:0016021,integral component of membrane; GO:0015020,glucuronosyltransferase activity; GO:0003674,molecular_function; GO:0003824,catalytic activity; GO:0008194,UDP-glycosyltransferase activity; GO:0016740,transferase activity; GO:0016757,transferase activity, transferring glycosyl groups; GO:0016758,transferase activity, transferring hexosyl groups; GO:0005622,intracel…	PF02485.21:Core-2/I-Branching enzyme	--	--	--
LOC103400430	27.14	33.67	23.37	24.31	27.34	26.53	40.9	39.08	39.67	796	1013	735	685	800	797	1128	1135	1330	NC_041803.1	13577950	13579512	+	LOC103400430	protein_coding	K15285 solute carrier family 35, member E3 | (RefSeq) UDP-galactose transporter 1 (A)	--	PREDICTED: probable sugar phosphate/phosphate translocator At4g32390 [Malus domestica]	PT432_ARATH RecName: Full=Probable sugar phosphate/phosphate translocator At4g32390;	A0A540MEN0_MALBA RecName: Full=TPT domain-containing protein {ECO:0000259|Pfam:PF03151};	At4g32390	GO:0005768,endosome; GO:0005794,Golgi apparatus; GO:0000138,Golgi trans cisterna; GO:0016021,integral component of membrane; GO:0005886,plasma membrane; GO:0005802,trans-Golgi network; GO:0015297,antiporter activity; GO:0008643,carbohydrate transport; GO:0003674,molecular_function; GO:0005215,transporter activity; GO:0022857,transmembrane transporter activity; GO:0015291,secondary active transmem…	PF03151.16:Triose-phosphate Transporter family	--	--	--
LOC103400433	13.27	15.49	14.78	17.29	13.48	15.87	23.69	23.13	20.4	293	351	350	367	297	359	492	506	515	NC_041803.1	13615620	13618119	+	LOC103400433	protein_coding	K14852 regulator of ribosome biosynthesis | (RefSeq) ribosome biogenesis regulatory protein homolog (A)	--	PREDICTED: ribosome biogenesis regulatory protein homolog [Malus domestica]	RRS1_ARATH RecName: Full=Ribosome biogenesis regulatory protein homolog;	A0A498HSP1_MALDO SubName: Full=Uncharacterized protein {ECO:0000313|EMBL:RXH74456.1};	At2g37990	GO:0005730,nucleolus; GO:0030687,preribosome, large subunit precursor; GO:0000447,endonucleolytic cleavage in ITS1 to separate SSU-rRNA from 5.8S rRNA and LSU-rRNA from tricistronic rRNA transcript (SSU-rRNA, 5.8S rRNA, LSU-rRNA); GO:0042273,ribosomal large subunit biogenesis; GO:0000055,ribosomal large subunit export from nucleus; GO:0042254,ribosome biogenesis; GO:0000460,maturation of 5.8S rRN…	PF04939.12:Ribosome biogenesis regulatory protein (RRS1)	--	--	--
LOC103400435	32.09	37.25	34.42	28.47	37.03	33.09	52.6	46.93	51.92	1064	1267	1224	907	1225	1124	1640	1541	1968	NC_041803.1	13610974	13613576	-	LOC103400435	protein_coding	K09518 DnaJ homolog subfamily B member 12 | (RefSeq) chaperone protein dnaJ 49-like (A)	ko04141: Protein processing in endoplasmic reticulum	PREDICTED: chaperone protein dnaJ 49-like [Malus domestica]	DNJ49_ARATH RecName: Full=Chaperone protein dnaJ 49; Short=AtDjC49; Short=AtJ49;	A0A540MEJ6_MALBA RecName: Full=J domain-containing protein {ECO:0000259|PROSITE:PS50076};	At3g57340	GO:0005789,endoplasmic reticulum membrane; GO:0016021,integral component of membrane; GO:0030544,Hsp70 protein binding; GO:0071218,cellular response to misfolded protein; GO:0051085,chaperone cofactor-dependent protein refolding; GO:0030433,ubiquitin-dependent ERAD pathway; GO:0005515,protein binding; GO:0003674,molecular_function; GO:0005488,binding; GO:0031072,heat shock protein binding; GO:000…	PF00226.31:DnaJ domain	--	--	--
LOC103400438	13.96	15.69	25.38	5.79	7.29	7.79	16.63	12.3	18.49	399	460	778	159	208	228	447	348	604	NC_041803.1	13630442	13634260	+	LOC103400438	protein_coding	K00894 ethanolamine kinase [EC:2.7.1.82] | (RefSeq) probable ethanolamine kinase (A)	ko00564: Glycerophospholipid metabolism; ko01100: Metabolic pathways	PREDICTED: probable ethanolamine kinase [Malus domestica]	EKI_ARATH RecName: Full=Probable ethanolamine kinase; EC=2.7.1.82; AltName: Full=Protein EMBRYO DEFECTIVE 1187;	A0A540MF00_MALBA SubName: Full=Uncharacterized protein {ECO:0000313|EMBL:TQD97162.1};	At2g26830	GO:0005886,plasma membrane; GO:0005524,ATP binding; GO:0004305,ethanolamine kinase activity; GO:0006646,phosphatidylethanolamine biosynthetic process; GO:0008654,phospholipid biosynthetic process; GO:0000166,nucleotide binding; GO:0003674,molecular_function; GO:0005488,binding; GO:0008144,drug binding; GO:0017076,purine nucleotide binding; GO:0030554,adenyl nucleotide binding; GO:0032553,ribonucl…	PF01633.20:Choline/ethanolamine kinase	--	--	--
LOC103400439	4.75	3.9	3.01	2.48	2.39	2.54	2.23	3.21	1.43	197	166	134	99	99	108	87	132	68	NC_041803.1	13634321	13637423	-	LOC103400439	protein_coding	--	--	PREDICTED: F-box/kelch-repeat protein At1g55270-like [Malus domestica]	FBK22_ARATH RecName: Full=F-box/kelch-repeat protein At1g55270;	A0A5N5GVL1_9ROSA SubName: Full=F-box/kelch-repeat protein {ECO:0000313|EMBL:KAB2618653.1};	At1g55270	GO:2000762,regulation of phenylpropanoid metabolic process; GO:0008152,metabolic process; GO:0006725,cellular aromatic compound metabolic process; GO:0008150,biological_process; GO:0009698,phenylpropanoid metabolic process; GO:0009987,cellular process; GO:0019222,regulation of metabolic process; GO:0019748,secondary metabolic process; GO:0031323,regulation of cellular metabolic process; GO:004345…	PF01344.25:Kelch motif	--	--	--
LOC103400440	5.94	6.5	7.95	1.36	1.55	0.91	0.65	1.23	0.87	204	229	293	45	53	32	21	42	34	NC_041803.1	13648767	13651388	-	LOC103400440	protein_coding	--	--	PREDICTED: uncharacterized protein LOC103400440 [Malus domestica]	--	A0A5N5H667_9ROSA RecName: Full=Mediator of RNA polymerase II transcription subunit 17 {ECO:0000256|RuleBase:RU364140}; AltName: Full=Mediator complex subunit 17 {ECO:0000256|RuleBase:RU364140};	At5g20120	GO:0016021,integral component of membrane; GO:0016592,mediator complex; GO:0003712,transcription coregulator activity; GO:0006357,regulation of transcription by RNA polymerase II; GO:0140110,transcription regulator activity; GO:0003674,molecular_function; GO:0008152,metabolic process; GO:0006366,transcription by RNA polymerase II; GO:0006139,nucleobase-containing compound metabolic process; GO:00…	--	--	--	--
LOC103400441	7.49	7.49	8.19	5.04	5.85	4.64	8.34	7.85	8.47	325	333	381	210	253	206	340	337	420	NC_041803.1	13651960	13655226	-	LOC103400441	protein_coding	K15133 mediator of RNA polymerase II transcription subunit 17 | (RefSeq) mediator of RNA polymerase II transcription subunit 17 (A)	--	PREDICTED: mediator of RNA polymerase II transcription subunit 17 [Malus domestica]	MED17_ARATH RecName: Full=Mediator of RNA polymerase II transcription subunit 17;	A0A498HY09_MALDO RecName: Full=Mediator of RNA polymerase II transcription subunit 17 {ECO:0000256|RuleBase:RU364140}; AltName: Full=Mediator complex subunit 17 {ECO:0000256|RuleBase:RU364140};	At5g20170	GO:0070847,core mediator complex; GO:0016592,mediator complex; GO:0003712,transcription coregulator activity; GO:0035196,production of miRNAs involved in gene silencing by miRNA; GO:0006357,regulation of transcription by RNA polymerase II; GO:0140110,transcription regulator activity; GO:0003674,molecular_function; GO:0008152,metabolic process; GO:0006139,nucleobase-containing compound metabolic p…	PF10156.9:Subunit 17 of Mediator complex	--	--	--
LOC103400445	50.58	48.04	76.85	46.16	51.2	47.88	58.9	44.39	50.08	894	871	1457	784	903	867	979	777	1012	NW_021638517.1	53525	54466	-	LOC103400445	protein_coding	K00326 cytochrome-b5 reductase [EC:1.6.2.2] | (RefSeq) NADH-cytochrome b5 reductase-like protein (A)	ko00520: Amino sugar and nucleotide sugar metabolism	PREDICTED: uncharacterized protein At1g15400 [Malus domestica]	Y1801_ARATH RecName: Full=MAPK kinase substrate protein At1g80180;	A0A498HUZ1_MALDO SubName: Full=Uncharacterized protein {ECO:0000313|EMBL:RXH74469.1};	At1g80180	GO:0005634,nucleus; GO:0005886,plasma membrane; GO:0010375,stomatal complex patterning; GO:0003002,regionalization; GO:0007275,multicellular organism development; GO:0007389,pattern specification process; GO:0008150,biological_process; GO:0032501,multicellular organismal process; GO:0032502,developmental process; GO:0048856,anatomical structure development; GO:0005622,intracellular; GO:0005575,ce…	PF15697.5:Domain of unknown function (DUF4666)	--	--	--
LOC103400447	0.96	0.87	0.69	0	0	0	0.13	0.16	0.08	31	29	24	0	0	0	4	5	3	NW_021638517.1	40001	42324	+	LOC103400447	protein_coding	K08234 glyoxylase I family protein | (RefSeq) uncharacterized protein LOC110020254 (A)	--	PREDICTED: uncharacterized protein LOC103958293 isoform X1 [Pyrus x bretschneideri]	--	A0A5N5GST1_9ROSA RecName: Full=VOC domain-containing protein {ECO:0000259|PROSITE:PS51819};	At1g80160	--	PF00903.25:Glyoxalase/Bleomycin resistance protein/Dioxygenase superfamily	--	--	--
LOC103400448	12.49	20.02	10.43	16.5	14.06	13.66	14.78	14.23	19.96	382	628	342	485	429	428	425	431	698	NW_021638517.1	71004	73377	-	LOC103400448	protein_coding	K03426 NAD+ diphosphatase [EC:3.6.1.22] | (RefSeq) nudix hydrolase 19, chloroplastic (A)	ko00760: Nicotinate and nicotinamide metabolism; ko01100: Metabolic pathways; ko04146: Peroxisome	PREDICTED: nudix hydrolase 19, chloroplastic [Malus domestica]	NUD19_ARATH RecName: Full=Nudix hydrolase 19, chloroplastic {ECO:0000305}; Short=AtNUDT19 {ECO:0000303|PubMed:15878881}; AltName: Full=NAD-capped RNA hydrolase NUDT19; Short=DeNADding enzyme NUDT19; EC=3.6.1.- {ECO:0000250|UniProtKB:Q9DCN1}; AltName: Full=NADH pyrophosphatase NUDT19; EC=3.6.1.22 {ECO:0000269|PubMed:18815383}; Flags: Precursor;	A0A5N5GXR5_9ROSA RecName: Full=NAD(+) diphosphatase {ECO:0000256|ARBA:ARBA00012381}; EC=3.6.1.22 {ECO:0000256|ARBA:ARBA00012381};	At5g20070	GO:0009507,chloroplast; GO:0005829,cytosol; GO:0005777,peroxisome; GO:0046872,metal ion binding; GO:0000210,NAD+ diphosphatase activity; GO:0035529,NADH pyrophosphatase activity; GO:0019677,NAD catabolic process; GO:0006734,NADH metabolic process; GO:0006742,NADP catabolic process; GO:0003674,molecular_function; GO:0005488,binding; GO:0043167,ion binding; GO:0043169,cation binding; GO:0003824,cat…	PF00293.28:NUDIX domain	--	--	--
LOC103400450	0.31	0.59	0.15	2.46	2.12	1.93	3.06	2.86	2.42	14	27	7	105	94	88	128	126	123	NC_041803.1	13769479	13771847	+	LOC103400450	protein_coding	K22733 magnesium transporter | (RefSeq) uncharacterized protein LOC102612526 (A)	--	PREDICTED: pentatricopeptide repeat-containing protein At1g08070, chloroplastic [Malus domestica]	PPR21_ARATH RecName: Full=Pentatricopeptide repeat-containing protein At1g08070, chloroplastic {ECO:0000305}; AltName: Full=Protein ORGANELLE TRANSCRIPT PROCESSING 82 {ECO:0000303|PubMed:19845878}; Flags: Precursor;	A0A498HY19_MALDO RecName: Full=DYW_deaminase domain-containing protein {ECO:0000259|Pfam:PF14432};	At1g08070	GO:0009507,chloroplast; GO:0008270,zinc ion binding; GO:0031425,chloroplast RNA processing; GO:0006397,mRNA processing; GO:0003674,molecular_function; GO:0005488,binding; GO:0046872,metal ion binding; GO:0043167,ion binding; GO:0043169,cation binding; GO:0046914,transition metal ion binding; GO:0008152,metabolic process; GO:0006139,nucleobase-containing compound metabolic process; GO:0006396,RNA …	PF13041.6:PPR repeat family	--	--	--
LOC103400451	1.05	0.11	1.75	4.01	6.74	5.97	1.05	9.13	2.8	19	2	34	70	122	111	18	164	58	NC_041803.1	13760696	13762464	-	LOC103400451	protein_coding	K15407 queuine tRNA-ribosyltransferase accessory subunit | (RefSeq) tRNA-guanine transglycosylase (A)	--	PREDICTED: uncharacterized RNA-binding protein C17H9.04c [Malus domestica]	--	A0A540MEJ2_MALBA SubName: Full=Uncharacterized protein {ECO:0000313|EMBL:TQD97153.1};	At2g26700_1	GO:0046872,metal ion binding; GO:0003674,molecular_function; GO:0005488,binding; GO:0043167,ion binding; GO:0043169,cation binding	PF00641.18:Zn-finger in Ran binding protein and others	--	--	--
LOC103400454	2.64	2.35	1.83	1.33	1.06	1.36	0.84	1.56	0.92	70	64	52	34	28	37	21	41	28	NC_041790.1	9760245	9765574	-	LOC103400454	protein_coding	K01757 strictosidine synthase [EC:4.3.3.2] | (RefSeq) protein STRICTOSIDINE SYNTHASE-LIKE 11-like (A)	ko00901: Indole alkaloid biosynthesis; ko01100: Metabolic pathways; ko01110: Biosynthesis of secondary metabolites	PREDICTED: protein STRICTOSIDINE SYNTHASE-LIKE 5-like [Pyrus x bretschneideri]	SSL5_ARATH RecName: Full=Protein STRICTOSIDINE SYNTHASE-LIKE 5 {ECO:0000303|PubMed:10777701}; Short=AtSSL5 {ECO:0000303|PubMed:10777701}; AltName: Full=Protein YELLOW-LEAF-SPECIFIC GENE 2 {ECO:0000303|PubMed:11230571}; Flags: Precursor;	A0A498KIY4_MALDO RecName: Full=Str_synth domain-containing protein {ECO:0000259|Pfam:PF03088};	At3g51440	GO:0005829,cytosol; GO:0005783,endoplasmic reticulum; GO:0005773,vacuole; GO:0009058,biosynthetic process; GO:0009723,response to ethylene; GO:0009620,response to fungus; GO:0009753,response to jasmonic acid; GO:0009751,response to salicylic acid; GO:0009615,response to virus; GO:0008152,metabolic process; GO:0008150,biological_process; GO:0009719,response to endogenous stimulus; GO:0009725,respo…	PF03088.16:Strictosidine synthase	--	--	--
LOC103400455	0.15	0	0	0	0	0	0	0	0	2	0	0	0	0	0	0	0	0	NC_041803.1	13837807	13839088	+	LOC103400455	protein_coding	--	--	PREDICTED: uncharacterized protein LOC103400455 [Malus domestica]	--	A0A498HUN0_MALDO SubName: Full=Uncharacterized protein {ECO:0000313|EMBL:RXH74480.1};	--	--	--	--	--	--
LOC103400457	10.46	8.34	9.27	6.42	7.53	7.53	6.98	5.78	9.39	263	215	250	155	189	194	165	144	270	NC_041803.1	13859468	13862269	+	LOC103400457	protein_coding	K22763 deubiquitinase DESI2 [EC:3.4.19.12] | (RefSeq) deSI-like protein At4g17486 (A)	--	PREDICTED: deSI-like protein At4g17486 [Malus domestica]	PPDEX_ARATH RecName: Full=DeSI-like protein At4g17486; EC=3.4.-.-;	A0A498HZY6_MALDO RecName: Full=PPPDE domain-containing protein {ECO:0000259|PROSITE:PS51858};	At5g47310	GO:0101005,ubiquitinyl hydrolase activity; GO:0016579,protein deubiquitination; GO:0070646,protein modification by small protein removal; GO:0003674,molecular_function; GO:0003824,catalytic activity; GO:0016787,hydrolase activity; GO:0140096,catalytic activity, acting on a protein; GO:0008152,metabolic process; GO:0006464,cellular protein modification process; GO:0006508,proteolysis; GO:0006807,n…	PF05903.14:PPPDE putative peptidase domain	--	--	--
LOC103400458	20.64	21.31	22.52	35.52	35.11	34.2	37.16	32.06	33.52	459	486	537	759	779	779	777	706	852	NC_041803.1	13862389	13866216	-	LOC103400458	protein_coding	K06130 lysophospholipase II [EC:3.1.1.5] | (RefSeq) acyl-protein thioesterase 1 (A)	ko00564: Glycerophospholipid metabolism	PREDICTED: acyl-protein thioesterase 1 [Malus domestica]	SOBRL_ARATH RecName: Full=Probable carboxylesterase SOBER1-like {ECO:0000305}; EC=3.1.1.- {ECO:0000305};	A0A498HWG3_MALDO RecName: Full=Abhydrolase_2 domain-containing protein {ECO:0000259|Pfam:PF02230};	At5g20060	GO:0005737,cytoplasm; GO:0005886,plasma membrane; GO:0052689,carboxylic ester hydrolase activity; GO:0008474,palmitoyl-(protein) hydrolase activity; GO:0006631,fatty acid metabolic process; GO:0002084,protein depalmitoylation; GO:0003674,molecular_function; GO:0003824,catalytic activity; GO:0016787,hydrolase activity; GO:0016788,hydrolase activity, acting on ester bonds; GO:0016790,thiolester hyd…	PF02230.16:Phospholipase/Carboxylesterase	--	--	--
LOC103400459	0.51	0.1	1.31	0.11	0.24	0.1	0.04	0	0	15	3	41	3	7	3	1	0	0	NC_041803.1	13866946	13868507	-	LOC103400459	protein_coding	K13417 somatic embryogenesis receptor kinase 4 [EC:2.7.10.1 2.7.11.1] | (RefSeq) somatic embryogenesis receptor kinase 4-like isoform X1 (A)	ko04626: Plant-pathogen interaction	PREDICTED: probable receptor-like protein kinase At5g20050 [Malus domestica]	Y5005_ARATH RecName: Full=Probable receptor-like protein kinase At5g20050; EC=2.7.11.1; Flags: Precursor;	A0A540MEJ3_MALBA RecName: Full=Protein kinase domain-containing protein {ECO:0000259|PROSITE:PS50011};	At5g20050	GO:0016021,integral component of membrane; GO:0005524,ATP binding; GO:0106310,NA; GO:0106311,NA; GO:0000166,nucleotide binding; GO:0003674,molecular_function; GO:0005488,binding; GO:0008144,drug binding; GO:0017076,purine nucleotide binding; GO:0030554,adenyl nucleotide binding; GO:0032553,ribonucleotide binding; GO:0032555,purine ribonucleotide binding; GO:0032559,adenyl ribonucleotide binding; …	PF00069.25:Protein kinase domain	--	--	--
LOC103400460	18.64	17.79	12.59	18.91	14.99	16.79	10.13	14.15	12.29	515	504	373	502	413	475	263	387	388	NC_041803.1	13886967	13890415	+	LOC103400460	protein_coding	K11434 type I protein arginine methyltransferase [EC:2.1.1.319] | (RefSeq) protein arginine N-methyltransferase PRMT10-like (A)	--	PREDICTED: protein arginine N-methyltransferase PRMT10-like [Malus domestica]	ANM10_ARATH RecName: Full=Protein arginine N-methyltransferase PRMT10; EC=2.1.1.319;	A0A540MEI3_MALBA SubName: Full=Uncharacterized protein {ECO:0000313|EMBL:TQD97143.1};	At1g04870	GO:0005829,cytosol; GO:0016277,[myelin basic protein]-arginine N-methyltransferase activity; GO:0008469,histone-arginine N-methyltransferase activity; GO:0035242,protein-arginine omega-N asymmetric methyltransferase activity; GO:0035241,protein-arginine omega-N monomethyltransferase activity; GO:0019919,peptidyl-arginine methylation, to asymmetrical-dimethyl arginine; GO:0010228,vegetative to rep…	PF06325.13:Ribosomal protein L11 methyltransferase (PrmA)	--	--	--
LOC103400461	7.01	5.41	8.75	4.68	5.53	4.42	3.14	4.81	4.79	530	419	709	340	417	342	223	360	414	NC_041803.1	13897382	13902781	+	LOC103400461	protein_coding	--	--	PREDICTED: uncharacterized protein LOC103400461 [Malus domestica]	EML4_ARATH RecName: Full=Protein EMSY-LIKE 4 {ECO:0000303|PubMed:21830950}; Short=AtEML4 {ECO:0000303|PubMed:21830950};	A0A540MEJ0_MALBA RecName: Full=ENT domain-containing protein {ECO:0000259|PROSITE:PS51138};	At4g32440_1	GO:0005634,nucleus; GO:0050832,defense response to fungus; GO:0006952,defense response; GO:0006950,response to stress; GO:0008150,biological_process; GO:0009605,response to external stimulus; GO:0009607,response to biotic stimulus; GO:0051707,response to other organism; GO:0009620,response to fungus; GO:0043207,response to external biotic stimulus; GO:0050896,response to stimulus; GO:0051704,mult…	PF05641.12:Agenet domain	--	--	--
LOC103400462	14.06	12.3	16.82	5.73	5.28	4.92	12.04	14.07	11.77	705	633	905	276	264	253	568	699	675	NC_041792.1	5131258	5140430	-	LOC103400462	protein_coding	K20557 transcription factor VIP1 | (RefSeq) transcription factor VIP1 (A)	ko04016: MAPK signaling pathway - plant	PREDICTED: probable transcription factor PosF21 [Malus domestica]	POF21_ARATH RecName: Full=Probable transcription factor PosF21; AltName: Full=bZIP transcription factor 59; Short=AtbZIP59;	A0A5N5H5N7_9ROSA SubName: Full=Transcription factor PosF21 {ECO:0000313|EMBL:KAB2622898.1};	At1g06070	GO:0005737,cytoplasm; GO:0005829,cytosol; GO:0005634,nucleus; GO:0003700,DNA-binding transcription factor activity; GO:0000976,transcription regulatory region sequence-specific DNA binding; GO:0140110,transcription regulator activity; GO:0003674,molecular_function; GO:0001067,regulatory region nucleic acid binding; GO:0003676,nucleic acid binding; GO:0003677,DNA binding; GO:0003690,double-strande…	PF00170.21:bZIP transcription factor	bZIP	TF	bZIP
LOC103400465	13.65	11.67	14.42	12.96	12.99	11.3	13.43	11.06	16.4	375	329	425	342	356	318	347	301	515	NC_041803.1	14043724	14046635	-	LOC103400465	protein_coding	K10661 E3 ubiquitin-protein ligase MARCH6 [EC:2.3.2.27] | (RefSeq) probable E3 ubiquitin ligase SUD1 isoform X1 (A)	ko04141: Protein processing in endoplasmic reticulum	PREDICTED: uncharacterized protein LOC103400465 [Malus domestica]	--	A0A5N5I441_9ROSA RecName: Full=RING-CH-type domain-containing protein {ECO:0000259|PROSITE:PS51292};	At1g11020	GO:0016021,integral component of membrane; GO:0008270,zinc ion binding; GO:0003674,molecular_function; GO:0005488,binding; GO:0046872,metal ion binding; GO:0043167,ion binding; GO:0043169,cation binding; GO:0046914,transition metal ion binding; GO:0005575,cellular_component; GO:0016020,membrane; GO:0031224,intrinsic component of membrane; GO:0044425,membrane part	PF12906.7:RING-variant domain	--	--	--
LOC103400467	0.61	0.16	1.05	0.03	0.16	0.16	0.89	1.72	0.51	19	5	35	1	5	5	26	53	18	NC_041803.1	14072925	14075860	-	LOC103400467	protein_coding	--	--	PREDICTED: uncharacterized protein LOC103400467 isoform X1 [Malus domestica]	HBPL1_ARATH RecName: Full=Heme-binding-like protein At3g10130, chloroplastic; Flags: Precursor;	A0A5N5GAB2_9ROSA SubName: Full=Uncharacterized protein {ECO:0000313|EMBL:KAB2607584.1};	At5g20140	GO:0009507,chloroplast; GO:0009535,chloroplast thylakoid membrane; GO:0010287,plastoglobule; GO:0020037,heme binding; GO:0003674,molecular_function; GO:0005488,binding; GO:0046906,tetrapyrrole binding; GO:0048037,cofactor binding; GO:0097159,organic cyclic compound binding; GO:1901363,heterocyclic compound binding; GO:0005622,intracellular; GO:0005575,cellular_component; GO:0005623,cell; GO:00057…	PF04832.12:SOUL heme-binding protein	--	--	--
LOC103400468	0.03	0	0	0.51	0.39	0.25	0.3	0.18	0.63	1	0	0	19	15	10	11	7	28	NC_041803.1	14214018	14217511	-	LOC103400468	protein_coding	K14491 two-component response regulator ARR-B family | (RefSeq) two-component response regulator ARR1-like isoform X1 (A)	ko04075: Plant hormone signal transduction	PREDICTED: uncharacterized protein LOC103400468 [Malus domestica]	EFM_ARATH RecName: Full=Myb family transcription factor EFM {ECO:0000303|PubMed:25132385}; AltName: Full=MYB-domain transcription factor HHO4 {ECO:0000305}; AltName: Full=Protein EARLY FLOWERING MYB {ECO:0000303|PubMed:25132385}; AltName: Full=Protein HRS1 HOMOLOG 4 {ECO:0000305};	A0A498HSH2_MALDO RecName: Full=HTH myb-type domain-containing protein {ECO:0000259|PROSITE:PS51294};	At2g03500	GO:0005634,nucleus; GO:0003677,DNA binding; GO:0003700,DNA-binding transcription factor activity; GO:0009908,flower development; GO:0009740,gibberellic acid mediated signaling pathway; GO:0010452,histone H3-K36 methylation; GO:0048579,negative regulation of long-day photoperiodism, flowering; GO:1903507,negative regulation of nucleic acid-templated transcription; GO:0006355,regulation of transcri…	PF00249.31:Myb-like DNA-binding domain	GARP-G2-like	TF	GARP->GARP-G2-like
LOC103400469	4.99	4.12	4.86	4.52	6.59	4.94	4.46	5.38	7.7	132	112	138	115	174	134	111	141	233	NC_041803.1	14210082	14212912	+	LOC103400469	protein_coding	K13195 cold-inducible RNA-binding protein | (RefSeq) glycine-rich RNA-binding protein-like (A)	--	PREDICTED: U1 small nuclear ribonucleoprotein 70 kDa [Malus domestica]	GRP10_BRANA RecName: Full=Glycine-rich RNA-binding protein 10;	A0A498HY47_MALDO RecName: Full=RRM domain-containing protein {ECO:0000259|PROSITE:PS50102};	At5g19960	GO:0003723,RNA binding; GO:0003674,molecular_function; GO:0003676,nucleic acid binding; GO:0005488,binding; GO:0097159,organic cyclic compound binding; GO:1901363,heterocyclic compound binding	PF00076.22:RNA recognition motif. (a.k.a. RRM, RBD, or RNP domain)	--	--	--
LOC103400470	0.39	0.25	0.6	0	0	0	0.17	0.56	0.17	12	8	20	0	0	0	5	17	6	NC_041803.1	14204878	14206521	+	LOC103400470	DELLA protein GAI-like	K14494 DELLA protein | (RefSeq) DELLA protein GAI-like (A)	ko04075: Plant hormone signal transduction	DELLA protein GAI-like [Malus domestica]	GAI1_VITVI RecName: Full=DELLA protein GAI1; AltName: Full=Gibberellic acid-insensitive mutant protein 1; AltName: Full=VvGAI1;	A0A498HSU0_MALDO RecName: Full=GRAS domain-containing protein {ECO:0000259|PROSITE:PS50985};	At1g14920	GO:0005634,nucleus; GO:0003712,transcription coregulator activity; GO:0009740,gibberellic acid mediated signaling pathway; GO:0140110,transcription regulator activity; GO:0003674,molecular_function; GO:0001101,response to acid chemical; GO:0007165,signal transduction; GO:0007154,cell communication; GO:0008150,biological_process; GO:0009719,response to endogenous stimulus; GO:0009725,response to h…	PF03514.14:GRAS domain family	GRAS	TF	GRAS
LOC103400475	0.73	0.59	1.33	0.18	0.09	0.46	0.6	0.87	0.23	17	14	33	4	2	11	13	20	6	NC_041803.1	10745277	10747373	+	LOC103400475	protein_coding	K04124 gibberellin 3beta-dioxygenase [EC:1.14.11.15] | (RefSeq) gibberellin 3-beta-dioxygenase 3-like (A)	ko00904: Diterpenoid biosynthesis; ko01100: Metabolic pathways; ko01110: Biosynthesis of secondary metabolites	PREDICTED: gibberellin 3-beta-dioxygenase 3 [Pyrus x bretschneideri]	G3OX3_ARATH RecName: Full=Gibberellin 3-beta-dioxygenase 3; EC=1.14.11.15; AltName: Full=GA 3-oxidase 3; Short=AtGA3ox3; Short=AtGA3ox4; AltName: Full=Gibberellin 3 beta-hydroxylase 3;	A0A5N5GXX0_9ROSA SubName: Full=ABC transporter G family member 32-like {ECO:0000313|EMBL:KAB2618721.1};	At4g21690	GO:0051213,dioxygenase activity; GO:0016707,gibberellin 3-beta-dioxygenase activity; GO:0046872,metal ion binding; GO:0009686,gibberellin biosynthetic process; GO:0009416,response to light stimulus; GO:0003674,molecular_function; GO:0003824,catalytic activity; GO:0016491,oxidoreductase activity; GO:0016705,oxidoreductase activity, acting on paired donors, with incorporation or reduction of molecu…	PF03171.20:2OG-Fe(II) oxygenase superfamily	--	--	--
LOC103400476	6.88	7	8.34	7.51	8.09	7.69	7.94	10.86	10.4	388	405	504	407	455	444	421	606	670	NC_041803.1	10747364	10753833	-	LOC103400476	protein_coding	K14963 COMPASS component SWD3 | (RefSeq) transcriptional corepressor LEUNIG isoform X2 (A)	--	PREDICTED: transcriptional corepressor LEUNIG-like isoform X1 [Malus domestica]	LEUNG_ARATH RecName: Full=Transcriptional corepressor LEUNIG {ECO:0000303|PubMed:11058164}; AltName: Full=Protein ROTUNDA2 {ECO:0000303|PubMed:15208345};	A0A498I021_MALDO SubName: Full=Uncharacterized protein {ECO:0000313|EMBL:RXH74513.1};	At4g32551	GO:0005634,nucleus; GO:0003714,transcription corepressor activity; GO:0030154,cell differentiation; GO:0006974,cellular response to DNA damage stimulus; GO:0071217,cellular response to external biotic stimulus; GO:0009908,flower development; GO:0010393,galacturonan metabolic process; GO:0010073,meristem maintenance; GO:0080001,mucilage extrusion from seed coat; GO:0048359,mucilage metabolic proce…	PF00400.32:WD domain, G-beta repeat	LUG	TR	LUG
LOC103400477	8.85	9.58	7.4	12.41	14.16	13.42	17.86	19.46	16.06	282	313	253	380	450	438	535	614	585	NC_041790.1	4985469	4988784	-	LOC103400477	protein_coding	K18404 tudor domain-containing protein 3 | (RefSeq) tudor domain-containing protein 3 (A)	--	PREDICTED: tudor domain-containing protein 3 [Malus domestica]	RMI1_ARATH RecName: Full=RecQ-mediated genome instability protein 1; AltName: Full=BLM-associated protein of 75 kDa homolog; Short=BLAP75;	A0A540MED6_MALBA RecName: Full=DUF1767 domain-containing protein {ECO:0000259|SMART:SM01161};	At5g19950	GO:0016604,nuclear body; GO:0031422,RecQ helicase-Topo III complex; GO:0000166,nucleotide binding; GO:0000724,double-strand break repair via homologous recombination; GO:0000712,resolution of meiotic recombination intermediates; GO:0003674,molecular_function; GO:0005488,binding; GO:0036094,small molecule binding; GO:0097159,organic cyclic compound binding; GO:1901265,nucleoside phosphate binding;…	PF08585.12:RecQ mediated genome instability protein	--	--	--
LOC103400478	16.39	13.62	9.88	8.2	8.94	9.72	13.71	14.56	14.89	441	376	285	212	240	268	347	388	458	NC_041790.1	4981933	4984201	-	LOC103400478	protein_coding	--	--	PREDICTED: VTE6-related protein At5g19930 [Malus domestica]	PGR_ARATH RecName: Full=Protein PGR {ECO:0000303|Ref.6}; Short=AtPGR {ECO:0000303|Ref.6}; AltName: Full=Plasma membrane glucose-responsive regulator {ECO:0000303|Ref.6}; AltName: Full=Transmembrane protein 19-like protein {ECO:0000305}; AltName: Full=VTE6-related protein {ECO:0000303|PubMed:26452599}; Short=VTE6R {ECO:0000303|PubMed:26452599};	A0A540MEG3_MALBA SubName: Full=Uncharacterized protein {ECO:0000313|EMBL:TQD97105.1};	At5g19930	GO:0016021,integral component of membrane; GO:0016020,membrane; GO:0005886,plasma membrane; GO:0005575,cellular_component; GO:0031224,intrinsic component of membrane; GO:0044425,membrane part; GO:0005623,cell; GO:0044464,cell part; GO:0071944,cell periphery	PF01940.16:Integral membrane protein DUF92	--	--	--
LOC103400479	17.88	23.86	13.97	7.58	5.83	5.72	18	22.24	22.46	803	1099	673	327	261	263	760	989	1153	NC_041790.1	4972260	4975589	+	LOC103400479	protein_coding	K11584 serine/threonine-protein phosphatase 2A regulatory subunit B' | (RefSeq) serine/threonine protein phosphatase 2A 57 kDa regulatory subunit B' kappa isoform-like (A)	ko03015: mRNA surveillance pathway	PREDICTED: serine/threonine protein phosphatase 2A 57 kDa regulatory subunit B' iota isoform-like [Pyrus x bretschneideri]	2A5K_ARATH RecName: Full=Serine/threonine protein phosphatase 2A 57 kDa regulatory subunit B' kappa isoform; Short=AtB' kappa; Short=PP2A, B' subunit, kappa isoform;	A0A498HY58_MALDO RecName: Full=Serine/threonine protein phosphatase 2A regulatory subunit {ECO:0000256|PIRNR:PIRNR028043};	At5g25510	GO:0005737,cytoplasm; GO:0000159,protein phosphatase type 2A complex; GO:0019888,protein phosphatase regulator activity; GO:0007165,signal transduction; GO:0003674,molecular_function; GO:0098772,molecular function regulator; GO:0019208,phosphatase regulator activity; GO:0030234,enzyme regulator activity; GO:0007154,cell communication; GO:0008150,biological_process; GO:0009987,cellular process; GO…	PF01603.20:Protein phosphatase 2A regulatory B subunit (B56 family)	--	--	--
LOC103400480	0.06	0.06	0.32	0.06	0	0	0	0.11	0	1	1	6	1	0	0	0	2	0	NC_041790.1	4967076	4969535	+	LOC103400480	protein_coding	K14484 auxin-responsive protein IAA | (RefSeq) auxin-responsive protein IAA1-like (A)	ko04075: Plant hormone signal transduction	PREDICTED: auxin-responsive protein IAA15-like [Pyrus x bretschneideri]	IAA14_ARATH RecName: Full=Auxin-responsive protein IAA14; AltName: Full=Indoleacetic acid-induced protein 14; AltName: Full=Protein SOLITARY ROOT;	A0A540MED3_MALBA RecName: Full=Auxin-responsive protein {ECO:0000256|RuleBase:RU004549};	At3g23050	GO:0005634,nucleus; GO:0003700,DNA-binding transcription factor activity; GO:0000976,transcription regulatory region sequence-specific DNA binding; GO:0009734,auxin-activated signaling pathway; GO:0010102,lateral root morphogenesis; GO:0045892,negative regulation of transcription, DNA-templated; GO:0009733,response to auxin; GO:0140110,transcription regulator activity; GO:0003674,molecular_functi…	PF02309.16:AUX/IAA family	AUX/IAA	TR	AUX/IAA
LOC103400481	18.87	18.07	21.9	19.59	18.94	21.4	13.68	13.35	12.98	725	712	902	723	726	842	494	508	570	NC_041790.1	4957633	4962049	+	LOC103400481	protein_coding	K10781 fatty acyl-ACP thioesterase B [EC:3.1.2.14 3.1.2.21] | (RefSeq) palmitoyl-acyl carrier protein thioesterase, chloroplastic-like (A)	ko00061: Fatty acid biosynthesis; ko01100: Metabolic pathways; ko01212: Fatty acid metabolism	PREDICTED: palmitoyl-acyl carrier protein thioesterase, chloroplastic-like [Malus domestica]	FATB_GOSHI RecName: Full=Palmitoyl-acyl carrier protein thioesterase, chloroplastic; EC=3.1.2.-; AltName: Full=16:0-acyl-carrier protein thioesterase; Short=16:0-ACP thioesterase; AltName: Full=Acyl-[acyl-carrier-protein] hydrolase; AltName: Full=PATE; Flags: Precursor;	A0A498HV36_MALDO RecName: Full=Acyl-[acyl-carrier-protein] hydrolase {ECO:0000256|RuleBase:RU363096}; EC=3.1.2.- {ECO:0000256|RuleBase:RU363096};	At1g08510	GO:0009507,chloroplast; GO:0000036,acyl carrier activity; GO:0016297,acyl-[acyl-carrier-protein] hydrolase activity; GO:0016296,palmitoyl-[acyl-carrier-protein] hydrolase activity; GO:0003674,molecular_function; GO:0005488,binding; GO:0044620,ACP phosphopantetheine attachment site binding; GO:0048037,cofactor binding; GO:0051192,prosthetic group binding; GO:0140104,molecular carrier activity; GO:…	PF01643.17:Acyl-ACP thioesterase	--	--	--
LOC103400482	0.05	0	0.05	0	0	0	0	0	0	1	0	1	0	0	0	0	0	0	NC_041803.1	14391018	14392616	-	LOC103400482	protein_coding	--	--	PREDICTED: protein YLS3-like [Malus domestica]	LTG14_ARATH RecName: Full=Non-specific lipid transfer protein GPI-anchored 14 {ECO:0000303|PubMed:23893219}; Short=AtLTPG-14 {ECO:0000303|PubMed:23893219}; Short=Protein LTP-GPI-ANCHORED 14 {ECO:0000303|PubMed:23893219}; AltName: Full=Protein SENESCENCE ASSOCIATED GENES 27 {ECO:0000303|PubMed:16299172}; AltName: Full=Xylogen like protein 7 {ECO:0000303|PubMed:21558309}; Short=AtXYLP7 {ECO:0000303…	A0A498HUS0_MALDO RecName: Full=AAI domain-containing protein {ECO:0000259|Pfam:PF14368};	At2g44300	GO:0031225,anchored component of membrane; GO:0005829,cytosol; GO:0005886,plasma membrane; GO:0008289,lipid binding; GO:0010150,leaf senescence; GO:0006869,lipid transport; GO:0080027,response to herbivore; GO:0009625,response to insect; GO:0003674,molecular_function; GO:0005488,binding; GO:0007275,multicellular organism development; GO:0007568,aging; GO:0008150,biological_process; GO:0032501,mul…	PF14368.6:Probable lipid transfer	--	--	--
LOC103400483	10.59	10.26	6.69	17.01	16.69	17.07	19.09	20.56	19.91	1684	1674	1141	2599	2649	2781	2855	3239	3620	NC_041803.1	14393022	14406597	-	LOC103400483	protein_coding	K09533 DnaJ homolog subfamily C member 13 | (RefSeq) LOW QUALITY PROTEIN: dnaJ homolog subfamily C GRV2-like (A)	--	PREDICTED: dnaJ homolog subfamily C GRV2-like isoform X1 [Malus domestica]	GRV2_ARATH RecName: Full=DnaJ homolog subfamily C GRV2; AltName: Full=Protein GRAVITROPISM DEFECTIVE 2; AltName: Full=Protein GREEN FLUORESCENT SEED 2; AltName: Full=Protein KATAMARI2;	A0A498HZF0_MALDO RecName: Full=J domain-containing protein {ECO:0000259|PROSITE:PS50076};	At2g26890	GO:0005783,endoplasmic reticulum; GO:0010008,endosome membrane; GO:0005794,Golgi apparatus; GO:0043231,intracellular membrane-bounded organelle; GO:0005770,late endosome; GO:0031902,late endosome membrane; GO:0005777,peroxisome; GO:0005802,trans-Golgi network; GO:0005774,vacuolar membrane; GO:0005773,vacuole; GO:0009660,amyloplast organization; GO:0051301,cell division; GO:0009793,embryo developm…	PF14237.6:GYF domain 2	--	--	--
LOC103400484	27.42	29.21	22.8	31.36	35.73	32.34	34.92	33.13	35.21	1119	1223	998	1230	1455	1352	1340	1339	1643	NC_041803.1	14412040	14416692	-	LOC103400484	protein_coding	K08150 MFS transporter, SP family, solute carrier family 2 (myo-inositol transporter), member 13 | (RefSeq) inositol transporter 1-like (A)	--	PREDICTED: probable plastidic glucose transporter 2 [Malus domestica]	PLST2_ARATH RecName: Full=Probable plastidic glucose transporter 2;	A0A5N5GXX9_9ROSA SubName: Full=DnaJ subfamily C GRV2-like {ECO:0000313|EMBL:KAB2618731.1};	At1g67300	GO:0031969,chloroplast membrane; GO:0016021,integral component of membrane; GO:0022857,transmembrane transporter activity; GO:0008643,carbohydrate transport; GO:0003674,molecular_function; GO:0005215,transporter activity; GO:0006810,transport; GO:0008150,biological_process; GO:0051179,localization; GO:0051234,establishment of localization; GO:0071702,organic substance transport; GO:0005622,intrac…	PF00083.24:Sugar (and other) transporter	--	--	--
LOC103400485	4.4	6.25	3.53	2.97	3.48	2.71	5.75	6.01	5.61	57	83	49	37	45	36	70	77	83	NC_041803.1	14437601	14439430	+	LOC103400485	protein_coding	--	--	PREDICTED: uncharacterized protein LOC103400485 [Malus domestica]	--	A0A5N5GT08_9ROSA SubName: Full=Uncharacterized protein {ECO:0000313|EMBL:KAB2618735.1};	--	--	--	--	--	--
LOC103400486	110.87	74.54	228.07	61.06	54.71	56.86	55.23	44.42	57.47	5565	3838	12278	2945	2740	2924	2607	2208	3298	NC_041803.1	14429540	14435431	-	LOC103400486	protein_coding	K10527 enoyl-CoA hydratase/3-hydroxyacyl-CoA dehydrogenase [EC:4.2.1.17 1.1.1.35 1.1.1.211] | (RefSeq) peroxisomal fatty acid beta-oxidation multifunctional protein AIM1-like (A)	ko00071: Fatty acid degradation; ko00592: alpha-Linolenic acid metabolism; ko01100: Metabolic pathways; ko01110: Biosynthesis of secondary metabolites; ko01212: Fatty acid metabolism	PREDICTED: peroxisomal fatty acid beta-oxidation multifunctional protein AIM1-like [Malus domestica]	AIM1_ARATH RecName: Full=Peroxisomal fatty acid beta-oxidation multifunctional protein AIM1 {ECO:0000305}; AltName: Full=Protein ABNORMAL INFLORESCENCE MERISTEM 1 {ECO:0000303|PubMed:10521521}; Short=AtAIM1 {ECO:0000303|PubMed:10521521}; Includes: RecName: Full=Enoyl-CoA hydratase/3-2-trans-enoyl-CoA isomerase/3-hydroxybutyryl-CoA epimerase; EC=4.2.1.17 {ECO:0000269|PubMed:10521521, ECO:0000269|P…	A0A498HSW6_MALDO RecName: Full=3-hydroxyacyl-CoA dehydrogenase {ECO:0000256|ARBA:ARBA00020957}; EC=1.1.1.35 {ECO:0000256|ARBA:ARBA00013000}; EC=4.2.1.17 {ECO:0000256|ARBA:ARBA00012076}; EC=5.1.2.3 {ECO:0000256|ARBA:ARBA00012503}; EC=5.3.3.8 {ECO:0000256|ARBA:ARBA00012064}; AltName: Full=Enoyl-CoA hydratase/3-2-trans-enoyl-CoA isomerase/3-hydroxybutyryl-CoA epimerase {ECO:0000256|ARBA:ARBA00014758…	At4g29010	GO:0005618,cell wall; GO:0005777,peroxisome; GO:0005886,plasma membrane; GO:0009506,plasmodesma; GO:0003857,3-hydroxyacyl-CoA dehydrogenase activity; GO:0008692,3-hydroxybutyryl-CoA epimerase activity; GO:0004165,dodecenoyl-CoA delta-isomerase activity; GO:0004300,enoyl-CoA hydratase activity; GO:0070403,NAD+ binding; GO:0006635,fatty acid beta-oxidation; GO:0009908,flower development; GO:0009695…	PF02737.18:3-hydroxyacyl-CoA dehydrogenase, NAD binding domain	--	--	--
LOC103400487	1.89	1.2	2.84	1.68	2.28	1.37	1.65	1.21	1.81	100	65	161	85	120	74	82	63	109	NC_041803.1	14423404	14428877	+	LOC103400487	protein_coding	K21776 protein lin-54 | (RefSeq) protein tesmin/TSO1-like CXC 5 isoform X2 (A)	--	PREDICTED: protein tesmin/TSO1-like CXC 5 [Malus domestica]	TCX5_ARATH RecName: Full=Protein tesmin/TSO1-like CXC 5; Short=AtTCX5;	A0A540MEC4_MALBA RecName: Full=CRC domain-containing protein {ECO:0000259|PROSITE:PS51634};	At4g29000	GO:0005634,nucleus; GO:0003700,DNA-binding transcription factor activity; GO:0046872,metal ion binding; GO:0007275,multicellular organism development; GO:0006355,regulation of transcription, DNA-templated; GO:0140110,transcription regulator activity; GO:0003674,molecular_function; GO:0005488,binding; GO:0043167,ion binding; GO:0043169,cation binding; GO:0008150,biological_process; GO:0032501,mult…	PF03638.15:Tesmin/TSO1-like CXC domain, cysteine-rich domain	CPP	TF	CPP
LOC103400488	9.66	8.23	9.36	13.03	13.18	11.46	18.33	18.18	20.24	557	487	579	722	758	677	994	1038	1334	NC_041803.1	14417519	14421472	+	LOC103400488	protein_coding	K13209 RNA-binding protein EWS | (RefSeq) RNA-binding protein cabeza-like (A)	--	PREDICTED: transcription initiation factor TFIID subunit 15-like isoform X1 [Malus domestica]	--	A0A498HWK2_MALDO RecName: Full=RanBP2-type domain-containing protein {ECO:0000259|PROSITE:PS50199};	At4g28990	GO:0005634,nucleus; GO:0046872,metal ion binding; GO:0003723,RNA binding; GO:0006355,regulation of transcription, DNA-templated; GO:0003674,molecular_function; GO:0005488,binding; GO:0043167,ion binding; GO:0043169,cation binding; GO:0003676,nucleic acid binding; GO:0097159,organic cyclic compound binding; GO:1901363,heterocyclic compound binding; GO:0008152,metabolic process; GO:0006139,nucleoba…	PF00641.18:Zn-finger in Ran binding protein and others	--	--	--
LOC103400489	0.06	0.06	0.09	0.02	0.04	0.04	0.29	0.48	0.09	4	4	7	1	3	3	19	33	7	NC_041803.1	14467224	14471502	+	LOC103400489	protein_coding	--	--	PREDICTED: uncharacterized protein LOC103400489 [Malus domestica]	--	A0A540MET2_MALBA RecName: Full=DUF4378 domain-containing protein {ECO:0000259|Pfam:PF14309};	At3g24630	--	PF14309.6:Domain of unknown function (DUF4378)	--	--	--
LOC103400490	0.67	0.22	0.25	0	0.18	0	0	0.13	0	15	5	6	0	4	0	0	3	0	NC_041790.1	9843855	9845739	+	LOC103400490	protein_coding	K20547 basic endochitinase B [EC:3.2.1.14] | (RefSeq) endochitinase-like (A)	ko00520: Amino sugar and nucleotide sugar metabolism; ko01100: Metabolic pathways; ko04016: MAPK signaling pathway - plant	PREDICTED: endochitinase-like [Pyrus x bretschneideri]	CHIX_PEA RecName: Full=Endochitinase; EC=3.2.1.14; Flags: Precursor;	A0A498KG52_MALDO SubName: Full=Uncharacterized protein {ECO:0000313|EMBL:RXI06367.1};	At3g12500	GO:0008061,chitin binding; GO:0004568,chitinase activity; GO:0016998,cell wall macromolecule catabolic process; GO:0006032,chitin catabolic process; GO:0006952,defense response; GO:0000272,polysaccharide catabolic process; GO:0003674,molecular_function; GO:0005488,binding; GO:0008144,drug binding; GO:0097367,carbohydrate derivative binding; GO:0003824,catalytic activity; GO:0004553,hydrolase acti…	PF00182.19:Chitinase class I	--	--	--
LOC103400491	0.09	0.07	0.06	0	0	0	0	0	0	4	3	3	0	0	0	0	0	0	NC_041803.1	14457614	14460577	-	LOC103400491	protein_coding	--	--	PREDICTED: rho guanine nucleotide exchange factor 8 [Malus domestica]	ROGF8_ARATH RecName: Full=Rho guanine nucleotide exchange factor 8 {ECO:0000303|PubMed:15980860}; Short=AtRopGEF8 {ECO:0000303|PubMed:15980860}; AltName: Full=Rho of plants guanine nucleotide exchange factor 8 {ECO:0000303|PubMed:15980860};	A0A498HV55_MALDO RecName: Full=PRONE domain-containing protein {ECO:0000259|PROSITE:PS51334};	At3g24620	GO:0005886,plasma membrane; GO:0005085,guanyl-nucleotide exchange factor activity; GO:0042802,identical protein binding; GO:0005515,protein binding; GO:0003674,molecular_function; GO:0005488,binding; GO:0098772,molecular function regulator; GO:0019899,enzyme binding; GO:0051020,GTPase binding; GO:0005575,cellular_component; GO:0016020,membrane; GO:0005623,cell; GO:0044464,cell part; GO:0071944,ce…	PF03759.13:PRONE (Plant-specific Rop nucleotide exchanger)	--	--	--
LOC103400492	0	0	0.04	0	0	0	0	0	0	0	0	1	0	0	0	0	0	0	NC_041803.1	14454911	14457185	+	LOC103400492	protein_coding	--	--	PREDICTED: probable protein ABIL5 [Malus domestica]	ABIL5_ORYSJ RecName: Full=Probable protein ABIL5; AltName: Full=Abl interactor-like protein 5;	A0A5N5GT05_9ROSA SubName: Full=Protein ABIL5 {ECO:0000313|EMBL:KAB2618736.1};	At5g42030	GO:0005737,cytoplasm; GO:0005856,cytoskeleton; GO:0005622,intracellular; GO:0005575,cellular_component; GO:0005623,cell; GO:0044424,intracellular part; GO:0044464,cell part; GO:0043226,organelle; GO:0043228,non-membrane-bounded organelle; GO:0043229,intracellular organelle; GO:0043232,intracellular non-membrane-bounded organelle	--	--	--	--
LOC103400493	0	0.03	0.27	0.04	0.07	0	0.15	0.22	0.09	0	1	8	1	2	0	4	6	3	NC_041790.1	10525213	10527343	-	LOC103400493	protein_coding	K12173 BRCA1-A complex subunit BRE | (RefSeq) BRISC and BRCA1-A complex member 2 (A)	ko03440: Homologous recombination	PREDICTED: thaumatin-like protein 1 [Malus domestica]	THLP1_ARATH RecName: Full=Thaumatin-like protein 1 {ECO:0000303|PubMed:15988566}; Short=AtTLP1 {ECO:0000303|PubMed:15988566}; Flags: Precursor;	A0A498KLE6_MALDO SubName: Full=Uncharacterized protein {ECO:0000313|EMBL:RXI06452.1};	At4g36010	GO:0005576,extracellular region; GO:0006952,defense response; GO:0009617,response to bacterium; GO:0009723,response to ethylene; GO:0006950,response to stress; GO:0008150,biological_process; GO:0050896,response to stimulus; GO:0009605,response to external stimulus; GO:0009607,response to biotic stimulus; GO:0051707,response to other organism; GO:0043207,response to external biotic stimulus; GO:00…	PF00314.17:Thaumatin family	--	--	--
LOC103400494	1.69	3.35	0.62	5.94	4.88	5.16	3.21	3.89	4.21	61	124	24	206	176	191	109	139	174	NC_041803.1	14517749	14520668	+	LOC103400494	protein_coding	--	--	PREDICTED: uncharacterized protein LOC103962975 [Pyrus x bretschneideri]	--	A0A5N5GYA8_9ROSA RecName: Full=LEA_2 domain-containing protein {ECO:0000259|Pfam:PF03168};	At3g24600	GO:0016021,integral component of membrane; GO:0005575,cellular_component; GO:0016020,membrane; GO:0031224,intrinsic component of membrane; GO:0044425,membrane part	PF03168.13:Late embryogenesis abundant protein	--	--	--
LOC103400495	5.61	6.97	5.19	7.91	5.3	6.94	6.7	7.59	5.83	138	176	137	187	130	175	155	185	164	NC_041803.1	14520658	14523568	-	LOC103400495	protein_coding	K03100 signal peptidase I [EC:3.4.21.89] | (RefSeq) chloroplast processing peptidase isoform X1 (A)	ko03060: Protein export	PREDICTED: chloroplast processing peptidase [Malus domestica]	PLSP1_ARATH RecName: Full=Chloroplast processing peptidase; EC=3.4.21.89; AltName: Full=Signal peptidase I-3; Flags: Precursor;	A0A498HY89_MALDO RecName: Full=Peptidase_S26 domain-containing protein {ECO:0000259|Pfam:PF10502};	At3g24590	GO:0009507,chloroplast; GO:0009941,chloroplast envelope; GO:0009535,chloroplast thylakoid membrane; GO:0005887,integral component of plasma membrane; GO:0009526,plastid envelope; GO:0055035,plastid thylakoid membrane; GO:0008233,peptidase activity; GO:0004252,serine-type endopeptidase activity; GO:0051604,protein maturation; GO:0006465,signal peptide processing; GO:0010027,thylakoid membrane orga…	PF00717.23:Peptidase S24-like	--	--	--
LOC103400496	1.18	0.67	0.48	0.32	0.56	0.11	0.81	1.82	1.38	53	31	23	14	25	5	34	81	71	NC_041803.1	14523745	14526978	-	LOC103400496	protein_coding	K17710 pentatricopeptide repeat domain-containing protein 1 | (RefSeq) pentatricopeptide repeat-containing protein At5g21222-like (A)	--	PREDICTED: pentatricopeptide repeat-containing protein At5g21222-like [Malus domestica]	PP395_ARATH RecName: Full=Pentatricopeptide repeat-containing protein At5g21222; AltName: Full=SNF1-like protein kinase AtC401;	A0A498HY89_MALDO RecName: Full=Peptidase_S26 domain-containing protein {ECO:0000259|Pfam:PF10502};	At5g25630	GO:0009536,plastid; GO:0005524,ATP binding; GO:0003729,mRNA binding; GO:0004672,protein kinase activity; GO:0000166,nucleotide binding; GO:0003674,molecular_function; GO:0005488,binding; GO:0008144,drug binding; GO:0017076,purine nucleotide binding; GO:0030554,adenyl nucleotide binding; GO:0032553,ribonucleotide binding; GO:0032555,purine ribonucleotide binding; GO:0032559,adenyl ribonucleotide b…	PF13041.6:PPR repeat family	--	--	--
LOC103400497	7.08	5.9	5.59	5.1	4.64	4.57	6.32	7.37	5.72	130	111	110	90	85	86	109	134	120	NC_041803.1	14528044	14530437	+	LOC103400497	protein_coding	K13348 protein Mpv17 | (RefSeq) PXMP2/4 family protein 2 (A)	ko04146: Peroxisome	PREDICTED: PXMP2/4 family protein 2 [Malus domestica]	PMP22_ARATH RecName: Full=Peroxisomal membrane protein PMP22; AltName: Full=22 kDa peroxisomal membrane protein;	M5W3B9_PRUPE SubName: Full=Uncharacterized protein {ECO:0000313|EMBL:EMJ03753.1};	At3g24570	GO:0005737,cytoplasm; GO:0016021,integral component of membrane; GO:0005778,peroxisomal membrane; GO:0005622,intracellular; GO:0005575,cellular_component; GO:0005623,cell; GO:0044424,intracellular part; GO:0044464,cell part; GO:0016020,membrane; GO:0031224,intrinsic component of membrane; GO:0044425,membrane part; GO:0005777,peroxisome; GO:0044439,peroxisomal part; GO:0043231,intracellular membra…	PF04117.12:Mpv17 / PMP22 family	--	--	--
LOC103400498	2.93	3.42	2.11	3.49	3.56	3.43	3.47	4.67	2.66	132	158	102	151	160	158	147	208	137	NC_041803.1	14530469	14534476	-	LOC103400498	protein_coding	K04075 tRNA(Ile)-lysidine synthase [EC:6.3.4.19] | (RefSeq) uncharacterized protein LOC114181053 (A)	--	PREDICTED: tRNA(Ile)-lysidine synthase [Malus domestica]	TILS_CHAGL RecName: Full=tRNA(Ile)-lysidine synthase, chloroplastic {ECO:0000255|HAMAP-Rule:MF_01161}; EC=6.3.4.19 {ECO:0000255|HAMAP-Rule:MF_01161}; AltName: Full=tRNA(Ile)-2-lysyl-cytidine synthase {ECO:0000255|HAMAP-Rule:MF_01161}; AltName: Full=tRNA(Ile)-lysidine synthetase {ECO:0000255|HAMAP-Rule:MF_01161};	A0A498HY84_MALDO RecName: Full=tRNA(Ile)-2-lysyl-cytidine synthase {ECO:0000256|ARBA:ARBA00017444}; EC=6.3.4.19 {ECO:0000256|ARBA:ARBA00013267}; AltName: Full=tRNA(Ile)-lysidine synthetase {ECO:0000256|ARBA:ARBA00015534};	At3g24560	GO:0009507,chloroplast; GO:0005524,ATP binding; GO:0016879,ligase activity, forming carbon-nitrogen bonds; GO:0006400,tRNA modification; GO:0000166,nucleotide binding; GO:0003674,molecular_function; GO:0005488,binding; GO:0008144,drug binding; GO:0017076,purine nucleotide binding; GO:0030554,adenyl nucleotide binding; GO:0032553,ribonucleotide binding; GO:0032555,purine ribonucleotide binding; GO…	PF01171.20:PP-loop family	--	--	--
LOC103400502	0.54	0.37	0.71	0.49	0.64	0.53	8.5	1.91	2.92	23	16	32	20	27	23	338	80	141	NC_041803.1	14551182	14555248	-	LOC103400502	protein_coding	K13606 chlorophyll(ide) b reductase [EC:1.1.1.294] | (RefSeq) LOW QUALITY PROTEIN: probable chlorophyll(ide) b reductase NYC1, chloroplastic (A)	ko00860: Porphyrin and chlorophyll metabolism; ko01100: Metabolic pathways; ko01110: Biosynthesis of secondary metabolites	PREDICTED: probable chlorophyll(ide) b reductase NYC1, chloroplastic [Malus domestica]	NYC1_ORYSJ RecName: Full=Probable chlorophyll(ide) b reductase NYC1, chloroplastic; EC=1.1.1.294; AltName: Full=Protein NON-YELLOW COLORING 1; Short=OsNYC1; Flags: Precursor;	A0A498HUU2_MALDO SubName: Full=Uncharacterized protein {ECO:0000313|EMBL:RXH74540.1};	At4g13250	GO:0009535,chloroplast thylakoid membrane; GO:0016021,integral component of membrane; GO:0009536,plastid; GO:0034256,chlorophyll(ide) b reductase activity; GO:0016491,oxidoreductase activity; GO:0015996,chlorophyll catabolic process; GO:0010304,PSII associated light-harvesting complex II catabolic process; GO:0003674,molecular_function; GO:0003824,catalytic activity; GO:0016614,oxidoreductase act…	PF00106.25:short chain dehydrogenase	--	--	--
LOC103400503	5.78	3.88	8.56	2.45	3.15	2.57	2.78	2.41	2.41	206	142	327	84	112	94	93	85	98	NC_041803.1	14556991	14560288	+	LOC103400503	protein_coding	--	--	PREDICTED: protein CbbX-like isoform X1 [Malus domestica]	CFXQ2_CYACA RecName: Full=Protein CfxQ homolog;	A0A498HZG7_MALDO RecName: Full=ANK_REP_REGION domain-containing protein {ECO:0000259|PROSITE:PS50297};	At3g24530	GO:0009507,chloroplast; GO:0005524,ATP binding; GO:0016887,ATPase activity; GO:0000166,nucleotide binding; GO:0003674,molecular_function; GO:0005488,binding; GO:0008144,drug binding; GO:0017076,purine nucleotide binding; GO:0030554,adenyl nucleotide binding; GO:0032553,ribonucleotide binding; GO:0032555,purine ribonucleotide binding; GO:0032559,adenyl ribonucleotide binding; GO:0035639,purine rib…	PF13857.6:Ankyrin repeats (many copies)	--	--	--
LOC103400505	1.18	0.92	1.21	0.15	0.18	0.11	0.03	0.27	0.15	40	32	44	5	6	4	1	9	6	NC_041803.1	14566438	14568672	+	LOC103400505	protein_coding	K08150 MFS transporter, SP family, solute carrier family 2 (myo-inositol transporter), member 13 | (RefSeq) inositol transporter 1 (A)	--	PREDICTED: polyol transporter 5-like [Malus domestica]	PLT5_ARATH RecName: Full=Polyol transporter 5; AltName: Full=Protein POLYOL TRANSPORTER 5; Short=AtPLT5; AltName: Full=Sugar-proton symporter PLT5;	A0A5N5G8P6_9ROSA SubName: Full=Polyol transporter 6 {ECO:0000313|EMBL:KAB2609930.1};	At3g18830	GO:0016021,integral component of membrane; GO:0005886,plasma membrane; GO:0005351,carbohydrate:proton symporter activity; GO:0015591,D-ribose transmembrane transporter activity; GO:0015148,D-xylose transmembrane transporter activity; GO:0005354,galactose transmembrane transporter activity; GO:0005355,glucose transmembrane transporter activity; GO:0015168,glycerol transmembrane transporter activit…	PF00083.24:Sugar (and other) transporter	--	--	--
LOC103400507	0	0	0	0	0.04	0	0	0.09	0	0	0	0	0	1	0	0	2	0	NC_041803.1	14574047	14575277	+	LOC103400507	protein_coding	K01870 isoleucyl-tRNA synthetase [EC:6.1.1.5] | (RefSeq) hypothetical protein (A)	ko00970: Aminoacyl-tRNA biosynthesis	PREDICTED: transcription repressor OFP8-like [Malus domestica]	OFP8_ARATH RecName: Full=Transcription repressor OFP8; AltName: Full=Ovate family protein 8; Short=AtOFP8;	A0A498HY98_MALDO RecName: Full=Transcription repressor {ECO:0000256|RuleBase:RU367028}; AltName: Full=Ovate family protein {ECO:0000256|RuleBase:RU367028};	At5g19650	GO:0005634,nucleus; GO:0045892,negative regulation of transcription, DNA-templated; GO:0008152,metabolic process; GO:0006139,nucleobase-containing compound metabolic process; GO:0006351,transcription, DNA-templated; GO:0006355,regulation of transcription, DNA-templated; GO:0006725,cellular aromatic compound metabolic process; GO:0006807,nitrogen compound metabolic process; GO:0008150,biological_p…	PF04844.13:Transcriptional repressor, ovate	OFP	TF	OFP
LOC103400508	0	0	0	0	0	0	0	0.04	0	0	0	0	0	0	0	0	1	0	NC_041803.1	14581155	14582429	+	LOC103400508	protein_coding	K11273 chromosome transmission fidelity protein 1 [EC:3.6.4.13] | (RefSeq) LOW QUALITY PROTEIN: probable ATP-dependent DNA helicase DDX11 (A)	--	PREDICTED: uncharacterized protein LOC103400508 [Malus domestica]	--	A0A498HSY7_MALDO SubName: Full=Uncharacterized protein {ECO:0000313|EMBL:RXH74546.1};	At3g16070	--	--	--	--	--
LOC103400510	0	0	0	0.05	0.05	0.05	0	0	0	0	0	0	1	1	1	0	0	0	NC_041790.1	9888445	9889546	-	LOC103400510	protein_coding	K04421 mitogen-activated protein kinase kinase kinase 3 [EC:2.7.11.25] | (RefSeq) mitogen-activated protein kinase kinase kinase A (A)	--	PREDICTED: uncharacterized protein LOC103400510 [Malus domestica]	--	A0A498KGQ4_MALDO SubName: Full=Uncharacterized protein {ECO:0000313|EMBL:RXI06371.1};	At4g35690	--	PF03087.14:Arabidopsis protein of unknown function	--	--	--
LOC103400511	10.01	13.66	6.89	8.82	13.58	15.94	10.48	11.82	16.44	65	91	48	55	88	106	64	76	122	NC_041803.1	14606091	14607909	-	LOC103400511	lncRNA	--	--	--	--	--	--	--	--	--	--	--
LOC103400512	0.53	0.15	0.02	0.05	0.25	0.17	0.13	0	0	21	6	1	2	10	7	5	0	0	NC_041803.1	14590937	14595184	-	LOC103400512	protein_coding	K11816 indole-3-pyruvate monooxygenase [EC:1.14.13.168] | (RefSeq) indole-3-pyruvate monooxygenase YUCCA2-like (A)	ko00380: Tryptophan metabolism; ko01100: Metabolic pathways	PREDICTED: indole-3-pyruvate monooxygenase YUCCA2-like [Malus domestica]	YUC2_ARATH RecName: Full=Indole-3-pyruvate monooxygenase YUCCA2; EC=1.14.13.168; AltName: Full=Flavin-containing monooxygenase YUCCA2;	A0A498HY92_MALDO RecName: Full=Flavin-containing monooxygenase {ECO:0000256|RuleBase:RU361177}; EC=1.-.-.- {ECO:0000256|RuleBase:RU361177};	At4g13260	GO:0050660,flavin adenine dinucleotide binding; GO:0103075,indole-3-pyruvate monooxygenase activity; GO:0004499,N,N-dimethylaniline monooxygenase activity; GO:0050661,NADP binding; GO:0009851,auxin biosynthetic process; GO:0009723,response to ethylene; GO:0000166,nucleotide binding; GO:0003674,molecular_function; GO:0005488,binding; GO:0036094,small molecule binding; GO:0043167,ion binding; GO:00…	PF00743.19:Flavin-binding monooxygenase-like	--	--	--
LOC103400515	3.47	1.95	2.79	12.01	15.33	11.59	11.55	7.63	10.44	123	71	106	409	542	421	385	268	423	NC_041803.1	13335414	13340019	+	LOC103400515	protein_coding	K07198 5'-AMP-activated protein kinase, catalytic alpha subunit [EC:2.7.11.11] | (RefSeq) CBL-interacting protein kinase 5-like (A)	--	CBL-interacting serine/threonine-protein kinase 29 [Malus domestica]	CIPKO_ARATH RecName: Full=CBL-interacting serine/threonine-protein kinase 24; EC=2.7.11.1; AltName: Full=Protein SALT OVERLY SENSITIVE 2; AltName: Full=SNF1-related kinase 3.11;	A0A498HWB0_MALDO RecName: Full=Non-specific serine/threonine protein kinase {ECO:0000256|ARBA:ARBA00012513}; EC=2.7.11.1 {ECO:0000256|ARBA:ARBA00012513}; Flags: Fragment;	At5g35410	GO:0005737,cytoplasm; GO:0005634,nucleus; GO:0009705,plant-type vacuole membrane; GO:0005524,ATP binding; GO:0004672,protein kinase activity; GO:0106310,NA; GO:0004674,protein serine/threonine kinase activity; GO:0106311,NA; GO:0035556,intracellular signal transduction; GO:0006468,protein phosphorylation; GO:0009651,response to salt stress; GO:0000166,nucleotide binding; GO:0003674,molecular_func…	PF00069.25:Protein kinase domain	--	--	--
LOC103400517	1.54	1.84	0.88	2.51	3.6	3.09	10.02	12.89	13.71	80	98	49	125	186	164	488	661	812	NC_041804.1	8005940	8011463	+	LOC103400517	protein_coding	K00924 kinase [EC:2.7.1.-] | (RefSeq) aspartic proteinase-like protein 2 (A)	--	PREDICTED: aspartic proteinase-like protein 2 [Pyrus x bretschneideri]	ASP36_ARATH RecName: Full=Aspartic proteinase 36 {ECO:0000303|PubMed:27872247}; EC=3.4.23.- {ECO:0000269|PubMed:27872247}; Flags: Precursor;	A0A540MDI1_MALBA RecName: Full=Peptidase A1 domain-containing protein {ECO:0000259|PROSITE:PS51767};	At2g36670	GO:0031225,anchored component of membrane; GO:0005737,cytoplasm; GO:0005829,cytosol; GO:0005886,plasma membrane; GO:0090406,pollen tube; GO:0004190,aspartic-type endopeptidase activity; GO:0009555,pollen development; GO:0009846,pollen germination; GO:0009860,pollen tube growth; GO:0010183,pollen tube guidance; GO:0030163,protein catabolic process; GO:0006508,proteolysis; GO:0003674,molecular_func…	PF14543.6:Xylanase inhibitor N-terminal	--	--	--
LOC103400522	0	0	0	0.04	0.16	0.16	1.02	0	0.14	0	0	0	1	4	4	24	0	4	NC_041803.1	13559571	13561401	+	LOC103400522	protein_coding	K19825 2-alkenal reductase (NADP+) [EC:1.3.1.102] | (RefSeq) 2-alkenal reductase (NADP(+)-dependent) isoform X1 (A)	--	PREDICTED: 2-alkenal reductase (NADP(+)-dependent)-like [Malus domestica]	DBR_TOBAC RecName: Full=2-alkenal reductase (NADP(+)-dependent); EC=1.3.1.102 {ECO:0000269|PubMed:17945329, ECO:0000269|Ref.3, ECO:0000269|Ref.4}; AltName: Full=Alkenal double bound reductase; AltName: Full=Allylic alcohol dehydrogenase 1 {ECO:0000303|PubMed:11117876}; Short=allyl-ADH1 {ECO:0000303|PubMed:11117876}; AltName: Full=Flavin-free double bond reductase {ECO:0000303|Ref.4}; Short=NtDBR;…	A0A5N5GZW7_9ROSA SubName: Full=2-alkenal reductase (NADP(+)-dependent)-like {ECO:0000313|EMBL:KAB2618640.1};	At5g16970	GO:0032440,2-alkenal reductase [NAD(P)] activity; GO:0003674,molecular_function; GO:0003824,catalytic activity; GO:0016491,oxidoreductase activity; GO:0016627,oxidoreductase activity, acting on the CH-CH group of donors; GO:0016628,oxidoreductase activity, acting on the CH-CH group of donors, NAD or NADP as acceptor	PF00107.26:Zinc-binding dehydrogenase	--	--	--
LOC103400530	0.12	0.18	0.2	0.18	0.2	0.02	0.11	0.14	0.25	7	11	13	10	12	1	6	8	17	NW_021638517.1	55035	59047	-	LOC103400530	protein_coding	K22415 zinc finger CCCH domain-containing protein 11 | (RefSeq) zinc finger CCCH domain-containing protein 34-like (A)	--	PREDICTED: zinc finger CCCH domain-containing protein 32-like [Pyrus x bretschneideri]	C3H32_ORYSJ RecName: Full=Zinc finger CCCH domain-containing protein 32; Short=OsC3H32;	A0A540MEL1_MALBA SubName: Full=Uncharacterized protein {ECO:0000313|EMBL:TQD97155.1};	At2g02160	GO:0003677,DNA binding; GO:0046872,metal ion binding; GO:0003729,mRNA binding; GO:0016973,poly(A)+ mRNA export from nucleus; GO:0003674,molecular_function; GO:0003676,nucleic acid binding; GO:0005488,binding; GO:0097159,organic cyclic compound binding; GO:1901363,heterocyclic compound binding; GO:0043167,ion binding; GO:0043169,cation binding; GO:0003723,RNA binding; GO:0008152,metabolic process;…	PF15663.5:Zinc-finger containing family	C3H	TF	C3H
LOC103400532	38.76	41.98	29.91	42.06	38	35.95	39.04	38.41	40.31	963	1070	797	1004	942	915	912	945	1145	NW_021638517.1	59139	69388	-	LOC103400532	protein_coding	K00326 cytochrome-b5 reductase [EC:1.6.2.2] | (RefSeq) NADH-cytochrome b5 reductase-like protein (A)	ko00520: Amino sugar and nucleotide sugar metabolism	PREDICTED: NADH-cytochrome b5 reductase-like protein [Pyrus x bretschneideri]	NB5R2_ARATH RecName: Full=NADH-cytochrome b5 reductase-like protein; Short=B5R; EC=1.6.2.2;	A0A498HUL9_MALDO SubName: Full=Uncharacterized protein {ECO:0000313|EMBL:RXH74470.1};	At5g20080	GO:0005794,Golgi apparatus; GO:0005758,mitochondrial intermembrane space; GO:0005739,mitochondrion; GO:0009505,plant-type cell wall; GO:0009536,plastid; GO:0005507,copper ion binding; GO:0004128,cytochrome-b5 reductase activity, acting on NAD(P)H; GO:0003674,molecular_function; GO:0005488,binding; GO:0046872,metal ion binding; GO:0043167,ion binding; GO:0043169,cation binding; GO:0046914,transiti…	PF00175.21:Oxidoreductase NAD-binding domain	--	--	--
LOC103400536	0	0	0	0	0.08	0	0	0	0.07	0	0	0	0	1	0	0	0	1	NC_041792.1	5158203	5158850	+	LOC103400536	protein_coding	K23136 fraxetin 5-hydroxylase [EC:1.14.14.164] | (Kazusa) Lj1g3v1615300.1; - (A)	--	PREDICTED: cytochrome P450 82A3-like [Malus domestica]	C82A3_SOYBN RecName: Full=Cytochrome P450 82A3; EC=1.14.-.-; AltName: Full=Cytochrome P450 CP6;	A0A498JY33_MALDO SubName: Full=Uncharacterized protein {ECO:0000313|EMBL:RXI00810.1};	At4g31940	GO:0016020,membrane; GO:0020037,heme binding; GO:0005506,iron ion binding; GO:0004497,monooxygenase activity; GO:0016705,oxidoreductase activity, acting on paired donors, with incorporation or reduction of molecular oxygen; GO:0098542,defense response to other organism; GO:0003674,molecular_function; GO:0005488,binding; GO:0046906,tetrapyrrole binding; GO:0048037,cofactor binding; GO:0097159,orga…	PF00067.22:Cytochrome P450	--	--	--
LOC103400537	1.18	0.61	2.2	0	0	0.04	3.61	2.54	2.29	32	17	64	0	0	1	92	68	71	NC_041790.1	10002559	10005277	-	LOC103400537	protein_coding	K08999 uncharacterized protein | (RefSeq) bifunctional nuclease 2-like (A)	--	PREDICTED: bifunctional nuclease 2-like [Pyrus x bretschneideri]	BBD2_ORYSJ RecName: Full=Bifunctional nuclease 2; Short=OsBBD2; EC=3.1.-.-;	A0A498KJ05_MALDO RecName: Full=BFN domain-containing protein {ECO:0000259|PROSITE:PS51658};	At5g66050	GO:0005634,nucleus; GO:0030891,VCB complex; GO:0004518,nuclease activity; GO:0016567,protein ubiquitination; GO:0003674,molecular_function; GO:0003824,catalytic activity; GO:0016787,hydrolase activity; GO:0016788,hydrolase activity, acting on ester bonds; GO:0008152,metabolic process; GO:0006464,cellular protein modification process; GO:0006807,nitrogen compound metabolic process; GO:0008150,biol…	PF02577.14:Bifunctional nuclease	--	--	--
LOC103400552	1.74	1.23	0.78	1.56	1.66	1.39	2.15	1.96	1.89	66	48	32	57	63	54	77	74	82	NC_041803.1	14702696	14705678	+	LOC103400552	protein_coding	K13960 ubiquitin-conjugating enzyme E2 T [EC:2.3.2.23] | (RefSeq) uncharacterized protein LOC103400552 (A)	--	PREDICTED: uncharacterized protein LOC103400552 [Malus domestica]	UBC37_ARATH RecName: Full=Probable ubiquitin-conjugating enzyme E2 37; EC=2.3.2.23; AltName: Full=E2 ubiquitin-conjugating enzyme 37; AltName: Full=Ubiquitin carrier protein 37;	A0A498HX66_MALDO RecName: Full=UBC core domain-containing protein {ECO:0000259|PROSITE:PS50127};	Hs7661808	GO:0005634,nucleus; GO:0005524,ATP binding; GO:0061631,ubiquitin conjugating enzyme activity; GO:0006974,cellular response to DNA damage stimulus; GO:0000209,protein polyubiquitination; GO:0000166,nucleotide binding; GO:0003674,molecular_function; GO:0005488,binding; GO:0008144,drug binding; GO:0017076,purine nucleotide binding; GO:0030554,adenyl nucleotide binding; GO:0032553,ribonucleotide bind…	PF00179.26:Ubiquitin-conjugating enzyme	--	--	--
LOC103400553	31.06	30.15	34.96	17.01	18.39	18.09	20.88	23.35	20.71	3557	3542	4294	1872	2101	2122	2249	2648	2711	NC_041790.1	10052260	10060715	-	LOC103400553	protein_coding	K03006 DNA-directed RNA polymerase II subunit RPB1 [EC:2.7.7.6] | (RefSeq) DNA-directed RNA polymerase II subunit 1 (A)	ko03020: RNA polymerase	PREDICTED: DNA-directed RNA polymerase II subunit 1 [Pyrus x bretschneideri]	NRPB1_ARATH RecName: Full=DNA-directed RNA polymerase II subunit RPB1 {ECO:0000303|PubMed:19110459, ECO:0000303|PubMed:2103447}; Short=DNA polymerase II subunit B1 {ECO:0000303|PubMed:19110459, ECO:0000303|PubMed:2103447}; EC=2.7.7.6 {ECO:0000269|PubMed:19110459}; AltName: Full=DNA-directed RNA polymerase II largest subunit {ECO:0000303|PubMed:16497658}; AltName: Full=DNA-directed RNA polymerase …	A0A498HWB2_MALDO RecName: Full=DNA-directed RNA polymerase subunit {ECO:0000256|RuleBase:RU004279}; EC=2.7.7.6 {ECO:0000256|RuleBase:RU004279};	At4g35800	GO:0009506,plasmodesma; GO:0005665,RNA polymerase II, core complex; GO:0005773,vacuole; GO:0003677,DNA binding; GO:0003899,DNA-directed 5'-3' RNA polymerase activity; GO:0046872,metal ion binding; GO:0006366,transcription by RNA polymerase II; GO:0003674,molecular_function; GO:0003676,nucleic acid binding; GO:0005488,binding; GO:0097159,organic cyclic compound binding; GO:1901363,heterocyclic com…	PF04997.12:RNA polymerase Rpb1, domain 1	--	--	--
LOC103400556	5.8	4.33	10.06	1.26	1.14	0.87	1.04	1.68	1.74	307	235	571	64	60	47	52	88	105	NC_041803.1	14706964	14710435	-	LOC103400556	protein_coding	K20606 mitogen-activated protein kinase kinase kinase ANP1 [EC:2.7.11.25] | (RefSeq) receptor-like serine/threonine-protein kinase SD1-7 isoform X1 (A)	ko04016: MAPK signaling pathway - plant	PREDICTED: G-type lectin S-receptor-like serine/threonine-protein kinase CES101 [Malus domestica]	CE101_ARATH RecName: Full=G-type lectin S-receptor-like serine/threonine-protein kinase CES101; EC=2.7.11.1; AltName: Full=Protein CALLUS EXPRESSION OF RBCS 101; Flags: Precursor;	A0A5N5GTS9_9ROSA RecName: Full=Receptor-like serine/threonine-protein kinase {ECO:0000256|PIRNR:PIRNR000641}; EC=2.7.11.1 {ECO:0000256|PIRNR:PIRNR000641};	At3g16030	GO:0016021,integral component of membrane; GO:0005886,plasma membrane; GO:0005524,ATP binding; GO:0005516,calmodulin binding; GO:0030246,carbohydrate binding; GO:0106310,NA; GO:0004674,protein serine/threonine kinase activity; GO:0106311,NA; GO:0045087,innate immune response; GO:0006468,protein phosphorylation; GO:0009620,response to fungus; GO:0000166,nucleotide binding; GO:0003674,molecular_fun…	PF07714.17:Protein tyrosine kinase	--	--	--
LOC103400557	14.14	18.18	9.41	22.52	31.73	25.65	21.95	23.79	20.96	213	281	152	326	477	396	311	355	361	NC_041803.1	14706046	14706947	+	LOC103400557	protein_coding	--	--	PREDICTED: probable serine/threonine-protein kinase DDB_G0281745 [Malus domestica]	--	A0A498HX66_MALDO RecName: Full=UBC core domain-containing protein {ECO:0000259|PROSITE:PS50127};	At2g17240	GO:0016740,transferase activity; GO:0003674,molecular_function; GO:0003824,catalytic activity	--	--	--	--
LOC103400560	5.52	6.01	4.18	1.93	1.88	1.65	1.41	1.46	2.03	271	303	220	91	92	83	65	71	114	NC_041803.1	14728714	14732586	+	LOC103400560	protein_coding	K15255 ATP-dependent DNA helicase PIF1 [EC:3.6.4.12] | (RefSeq) uncharacterized protein LOC103644601 (A)	--	PREDICTED: uncharacterized protein LOC103400560 [Malus domestica]	--	A0A498HWN2_MALDO RecName: Full=RNase H domain-containing protein {ECO:0000259|Pfam:PF13456}; Flags: Fragment;	At4g32350	GO:0003676,nucleic acid binding; GO:0004523,RNA-DNA hybrid ribonuclease activity; GO:0015031,protein transport; GO:0003674,molecular_function; GO:0005488,binding; GO:0097159,organic cyclic compound binding; GO:1901363,heterocyclic compound binding; GO:0003824,catalytic activity; GO:0004518,nuclease activity; GO:0004519,endonuclease activity; GO:0004521,endoribonuclease activity; GO:0004540,ribonu…	PF03398.14:Regulator of Vps4 activity in the MVB pathway	--	--	--
LOC103400562	0	0.29	0	0	0	0	0.8	0.3	0.53	0	2	0	0	0	0	5	2	4	NC_041790.1	10170622	10174269	-	LOC103400562	protein_coding	K23151 methyltransferase-like protein 23 [EC:2.1.1.-] | (RefSeq) uncharacterized protein LOC103400562 (A)	--	PREDICTED: uncharacterized protein LOC103400562 [Malus domestica]	--	A0A498KM60_MALDO SubName: Full=Uncharacterized protein {ECO:0000313|EMBL:RXI06403.1};	--	--	--	--	--	--
LOC103400563	7.62	9.38	9.1	8.88	11.71	9.75	15.96	14.74	14.09	167	211	214	187	256	219	329	320	353	NC_041803.1	14747642	14750641	+	LOC103400563	protein_coding	--	--	PREDICTED: uncharacterized protein LOC103431496 [Malus domestica]	--	A0A498HV81_MALDO RecName: Full=LEA_2 domain-containing protein {ECO:0000259|Pfam:PF03168};	At4g13270	GO:0016021,integral component of membrane; GO:0005575,cellular_component; GO:0016020,membrane; GO:0031224,intrinsic component of membrane; GO:0044425,membrane part	PF03168.13:Late embryogenesis abundant protein	--	--	--
LOC103400564	0.61	0.68	0.86	0.56	0.57	0.58	0.27	0.32	0.39	41	47	62	36	38	40	17	21	30	NC_041803.1	14757490	14761713	+	LOC103400564	protein_coding	K22262 WD repeat and FYVE domain-containing protein 3 | (RefSeq) protein SPIRRIG (A)	--	PREDICTED: putative pentatricopeptide repeat-containing protein At1g69350, mitochondrial [Malus domestica]	PPR48_ARATH RecName: Full=Pentatricopeptide repeat-containing protein At1g18485;	A0A5N5GSH3_9ROSA SubName: Full=Pentatricopeptide repeat-containing protein {ECO:0000313|EMBL:KAB2618536.1};	At1g18480_2	GO:0003729,mRNA binding; GO:0008270,zinc ion binding; GO:0003674,molecular_function; GO:0003676,nucleic acid binding; GO:0003723,RNA binding; GO:0005488,binding; GO:0097159,organic cyclic compound binding; GO:1901363,heterocyclic compound binding; GO:0046872,metal ion binding; GO:0043167,ion binding; GO:0043169,cation binding; GO:0046914,transition metal ion binding	PF13041.6:PPR repeat family	--	--	--
LOC103400565	3.67	5.02	4.27	3.11	3.36	3.12	4.92	4.54	3.62	141	198	176	115	129	123	178	173	159	NC_041803.1	14797608	14800505	+	LOC103400565	protein_coding	K20553 5'-3' exoribonuclease 4 [EC:3.1.13.-] | (RefSeq) 5'-3' exoribonuclease 4 (A)	ko04016: MAPK signaling pathway - plant	PREDICTED: FRIGIDA-like protein 4a [Malus domestica]	FRL4A_ARATH RecName: Full=FRIGIDA-like protein 4a;	A0A498I076_MALDO RecName: Full=Protein kinase domain-containing protein {ECO:0000259|PROSITE:PS50011};	At3g22440	GO:0030154,cell differentiation; GO:0009908,flower development; GO:0008150,biological_process; GO:0009987,cellular process; GO:0032502,developmental process; GO:0048869,cellular developmental process; GO:0000003,reproduction; GO:0003006,developmental process involved in reproduction; GO:0007275,multicellular organism development; GO:0009791,post-embryonic development; GO:0022414,reproductive proc…	PF07899.11:Frigida-like protein	--	--	--
LOC103400567	16.16	15.04	13.94	17.43	21.3	18.85	20.13	17.18	23.01	844	806	781	875	1110	1009	989	889	1374	NC_041803.1	14790003	14795822	+	LOC103400567	protein_coding	K02218 casein kinase 1 [EC:2.7.11.1] | (RefSeq) hypothetical protein (A)	--	PREDICTED: uncharacterized protein LOC103400567 isoform X1 [Malus domestica]	HD16N_ORYSJ RecName: Full=Casein kinase 1-like protein HD16 {ECO:0000305}; EC=2.7.11.1 {ECO:0000305}; AltName: Full=Os03g0793500 protein {ECO:0000312|EMBL:BAF13445.1}; AltName: Full=Protein EARLY FLOWERING 1 {ECO:0000303|PubMed:20400938}; AltName: Full=Protein HEADING DATE 16 {ECO:0000303|PubMed:23789941};	A0A5N5H5X0_9ROSA RecName: Full=Protein kinase domain-containing protein {ECO:0000259|PROSITE:PS50011};	At3g03940	GO:0005737,cytoplasm; GO:0005634,nucleus; GO:0005524,ATP binding; GO:0106310,NA; GO:0004674,protein serine/threonine kinase activity; GO:0106311,NA; GO:0006897,endocytosis; GO:0009908,flower development; GO:0009740,gibberellic acid mediated signaling pathway; GO:0010476,gibberellin mediated signaling pathway; GO:0018105,peptidyl-serine phosphorylation; GO:0040008,regulation of growth; GO:0048586,…	PF00069.25:Protein kinase domain	--	--	--
LOC103400568	4.74	1.69	11.44	0.71	2.26	2.28	1.44	0.91	1.71	63	23	163	9	30	31	18	12	26	NC_041803.1	14811938	14812645	-	LOC103400568	protein_coding	K03627 putative transcription factor | (RefSeq) multiprotein-bridging factor 1c-like (A)	--	PREDICTED: multiprotein-bridging factor 1c-like [Malus domestica]	MBF1C_ARATH RecName: Full=Multiprotein-bridging factor 1c;	A0A498HYB8_MALDO RecName: Full=HTH cro/C1-type domain-containing protein {ECO:0000259|PROSITE:PS50943};	At3g24500	GO:0005737,cytoplasm; GO:0005730,nucleolus; GO:0005634,nucleus; GO:0003677,DNA binding; GO:0003700,DNA-binding transcription factor activity; GO:0003713,transcription coactivator activity; GO:0071456,cellular response to hypoxia; GO:0009873,ethylene-activated signaling pathway; GO:0045893,positive regulation of transcription, DNA-templated; GO:0009737,response to abscisic acid; GO:0009408,respons…	PF08523.10:Multiprotein bridging factor 1	MBF1	TR	MBF1
LOC103400570	37.07	35.96	25	35.03	37.33	33.91	42.82	36.68	42.27	2498	2486	1807	2268	2510	2341	2713	2448	3256	NC_041803.1	14857296	14867531	+	LOC103400570	protein_coding	K17302 coatomer subunit beta' | (RefSeq) coatomer subunit beta'-3-like (A)	--	PREDICTED: coatomer subunit beta'-3-like [Pyrus x bretschneideri]	COB22_ARATH RecName: Full=Coatomer subunit beta'-2; AltName: Full=Beta'-coat protein 2; Short=Beta'-COP 2;	A0A5N5GXS0_9ROSA RecName: Full=Coatomer subunit beta' {ECO:0000256|PIRNR:PIRNR005567};	At1g52360	GO:0030126,COPI vesicle coat; GO:0000139,Golgi membrane; GO:0005198,structural molecule activity; GO:0006888,ER to Golgi vesicle-mediated transport; GO:0006891,intra-Golgi vesicle-mediated transport; GO:0006886,intracellular protein transport; GO:0006890,retrograde vesicle-mediated transport, Golgi to ER; GO:0003674,molecular_function; GO:0016192,vesicle-mediated transport; GO:0006810,transport; …	PF04053.14:Coatomer WD associated region	--	--	--
LOC103400575	0.73	0.42	0.42	0.13	0.37	0.48	1.35	1.69	1.58	34	20	21	6	17	23	59	78	84	NC_041803.1	14897579	14903304	+	LOC103400575	protein_coding	K23544 serine incorporator 1/3 | (RefSeq) probable serine incorporator (A)	--	PREDICTED: probable serine incorporator [Malus domestica]	--	A0A540KDZ4_MALBA SubName: Full=Uncharacterized protein {ECO:0000313|EMBL:TQD72446.1};	At1g16180	GO:0016021,integral component of membrane; GO:0005575,cellular_component; GO:0016020,membrane; GO:0031224,intrinsic component of membrane; GO:0044425,membrane part	PF03348.15:Serine incorporator (Serinc)	--	--	--
LOC103400576	4.76	2.93	8.5	2.35	2.94	2.95	2.13	2.78	3.04	304	192	582	144	187	193	128	176	222	NC_041803.1	14937798	14942573	+	LOC103400576	protein_coding	--	--	PREDICTED: VIN3-like protein 1 isoform X1 [Malus domestica]	VIL1_ARATH RecName: Full=VIN3-like protein 1; AltName: Full=Protein VERNALIZATION 5;	A0A498HX93_MALDO RecName: Full=Fibronectin type-III domain-containing protein {ECO:0000259|PROSITE:PS50853};	At3g24440	GO:0005677,chromatin silencing complex; GO:0016607,nuclear speck; GO:0005634,nucleus; GO:0046872,metal ion binding; GO:0009908,flower development; GO:0016571,histone methylation; GO:0045814,negative regulation of gene expression, epigenetic; GO:0061087,positive regulation of histone H3-K27 methylation; GO:0051571,positive regulation of histone H3-K4 methylation; GO:0031062,positive regulation of …	PF07227.11:PHD - plant homeodomain finger protein	--	--	--
LOC103400577	0.14	0.17	0.11	1.3	1.22	1.05	0.69	1.26	1.47	5	6	4	44	43	38	23	44	59	NC_041803.1	14943344	14948265	+	LOC103400577	protein_coding	K03593 ATP-binding protein involved in chromosome partitioning | (RefSeq) hypothetical protein (A)	--	PREDICTED: fe-S cluster assembly factor HCF101, chloroplastic [Malus domestica]	HF101_ARATH RecName: Full=Fe-S cluster assembly factor HCF101, chloroplastic; AltName: Full=Protein HIGH CHLOROPHYLL FLUORESCENCE 101; Flags: Precursor;	A0A5N5GSF8_9ROSA SubName: Full=Fe-S cluster assembly factor HCF101 {ECO:0000313|EMBL:KAB2618515.1};	At3g24430	GO:0009507,chloroplast; GO:0009570,chloroplast stroma; GO:0005829,cytosol; GO:0051539,4 iron, 4 sulfur cluster binding; GO:0005524,ATP binding; GO:0016887,ATPase activity; GO:0051536,iron-sulfur cluster binding; GO:0046872,metal ion binding; GO:0016226,iron-sulfur cluster assembly; GO:0003674,molecular_function; GO:0005488,binding; GO:0048037,cofactor binding; GO:0051540,metal cluster binding; GO…	PF10609.9:NUBPL iron-transfer P-loop NTPase	--	--	--
LOC103400578	0	0	0	0	0	0	0.41	1.65	0.11	0	0	0	0	0	0	9	38	3	NC_041803.1	14956029	14957912	+	LOC103400578	protein_coding	--	--	PREDICTED: strigolactone esterase D14-like [Malus domestica]	D14_ORYSJ RecName: Full=Strigolactone esterase D14 {ECO:0000305}; EC=3.1.-.- {ECO:0000305}; AltName: Full=Protein DWARF 14 {ECO:0000303|PubMed:19542179}; AltName: Full=Protein DWARF 88 {ECO:0000303|PubMed:19603144}; AltName: Full=Protein HIGH-TILLERING DWARF 2 {ECO:0000303|PubMed:19579033};	A0A498I0D4_MALDO RecName: Full=AB hydrolase-1 domain-containing protein {ECO:0000259|Pfam:PF12697};	At3g24420	GO:0005737,cytoplasm; GO:0005634,nucleus; GO:0016787,hydrolase activity; GO:0010223,secondary shoot formation; GO:1901601,strigolactone biosynthetic process; GO:0003674,molecular_function; GO:0003824,catalytic activity; GO:0001763,morphogenesis of a branching structure; GO:0007275,multicellular organism development; GO:0009653,anatomical structure morphogenesis; GO:0008150,biological_process; GO:…	PF00561.20:alpha/beta hydrolase fold	--	--	--
LOC103400579	11.16	12.67	7.22	18.66	21.84	20.31	11.3	9.39	12.23	353	411	245	567	689	658	336	294	442	NC_041803.1	14959215	14963126	+	LOC103400579	protein_coding	K05605 3-hydroxyisobutyryl-CoA hydrolase [EC:3.1.2.4] | (RefSeq) 3-hydroxyisobutyryl-CoA hydrolase-like protein 3, mitochondrial (A)	ko00280: Valine, leucine and isoleucine degradation; ko00410: beta-Alanine metabolism; ko00640: Propanoate metabolism; ko01100: Metabolic pathways; ko01200: Carbon metabolism	PREDICTED: 3-hydroxyisobutyryl-CoA hydrolase-like protein 3, mitochondrial isoform X2 [Malus domestica]	HIBC6_ARATH RecName: Full=3-hydroxyisobutyryl-CoA hydrolase-like protein 3, mitochondrial; EC=3.1.2.-; Flags: Precursor;	A0A540M0H8_MALBA SubName: Full=Uncharacterized protein {ECO:0000313|EMBL:TQD92251.1};	At4g13360	GO:0005829,cytosol; GO:0005739,mitochondrion; GO:0003860,3-hydroxyisobutyryl-CoA hydrolase activity; GO:0006574,valine catabolic process; GO:0003674,molecular_function; GO:0003824,catalytic activity; GO:0016289,CoA hydrolase activity; GO:0016787,hydrolase activity; GO:0016788,hydrolase activity, acting on ester bonds; GO:0016790,thiolester hydrolase activity; GO:0008152,metabolic process; GO:0006…	PF16113.5:Enoyl-CoA hydratase/isomerase	--	--	--
LOC103400582	9.76	12.71	10.3	47.99	47.51	46.63	18.72	16.4	16.24	265	354	300	1252	1287	1297	478	441	504	NC_041803.1	14963554	14966507	+	LOC103400582	protein_coding	K00939 adenylate kinase [EC:2.7.4.3] | (RefSeq) adenylate kinase (A)	ko00230: Purine metabolism; ko00730: Thiamine metabolism; ko01100: Metabolic pathways; ko01110: Biosynthesis of secondary metabolites; ko01240: Biosynthesis of cofactors	PREDICTED: nudix hydrolase 20, chloroplastic-like isoform X2 [Pyrus x bretschneideri]	NUD20_ARATH RecName: Full=Nudix hydrolase 20, chloroplastic; Short=AtNUDT20; EC=3.6.1.-; Flags: Precursor;	A0A5N5GX89_9ROSA SubName: Full=Nudix hydrolase 20 {ECO:0000313|EMBL:KAB2618511.1};	At5g19460	GO:0009507,chloroplast; GO:0044715,8-oxo-dGDP phosphatase activity; GO:0046872,metal ion binding; GO:0003674,molecular_function; GO:0003824,catalytic activity; GO:0017110,nucleoside-diphosphatase activity; GO:0016462,pyrophosphatase activity; GO:0016787,hydrolase activity; GO:0016817,hydrolase activity, acting on acid anhydrides; GO:0016818,hydrolase activity, acting on acid anhydrides, in phosph…	PF15916.5:Domain of unknown function (DUF4743)	--	--	--
LOC103400588	43.96	38.47	415.81	0.03	1.33	0.12	0.13	0.15	0.32	1456	1307	14770	1	44	4	4	5	12	NC_041803.1	14807164	14811360	+	LOC103400588	protein_coding	K12355 coniferyl-aldehyde dehydrogenase [EC:1.2.1.68] | (RefSeq) aldehyde dehydrogenase family 2 member C4 (A)	ko00940: Phenylpropanoid biosynthesis	PREDICTED: aldehyde dehydrogenase family 2 member C4-like [Malus domestica]	AL2C4_ARATH RecName: Full=Aldehyde dehydrogenase family 2 member C4; EC=1.2.1.3; AltName: Full=ALDH1a; AltName: Full=Protein REDUCED EPIDERMAL FLUORESCENCE 1;	A0A498HWP2_MALDO RecName: Full=Aldedh domain-containing protein {ECO:0000259|Pfam:PF00171};	At3g48000	GO:0005829,cytosol; GO:0004029,aldehyde dehydrogenase (NAD) activity; GO:0050269,coniferyl-aldehyde dehydrogenase activity; GO:0043878,glyceraldehyde-3-phosphate dehydrogenase (NAD+) (non-phosphorylating) activity; GO:0009699,phenylpropanoid biosynthetic process; GO:0003674,molecular_function; GO:0003824,catalytic activity; GO:0016491,oxidoreductase activity; GO:0016620,oxidoreductase activity, a…	PF00171.22:Aldehyde dehydrogenase family	--	--	--
LOC103400591	36.87	36.23	26.72	48.87	51.82	42.75	51.92	53.54	60.47	1898	1913	1475	2417	2661	2254	2513	2729	3558	NC_041790.1	10256618	10263482	-	LOC103400591	protein_coding	K18468 vacuolar protein sorting-associated protein 35 | (RefSeq) LOW QUALITY PROTEIN: vacuolar protein sorting-associated protein 35A-like (A)	ko04144: Endocytosis	PREDICTED: vacuolar protein sorting-associated protein 35A-like [Pyrus x bretschneideri]	VP35A_ARATH RecName: Full=Vacuolar protein sorting-associated protein 35A; AltName: Full=Protein ZIG SUPPRESSOR 3; AltName: Full=Vesicle protein sorting 35A;	A0A540LHB0_MALBA RecName: Full=Vacuolar protein sorting-associated protein 35 {ECO:0000256|PIRNR:PIRNR009375};	At2g17790	GO:0005829,cytosol; GO:0010008,endosome membrane; GO:0005794,Golgi apparatus; GO:0005770,late endosome; GO:0005739,mitochondrion; GO:0030904,retromer complex; GO:0030906,retromer, cargo-selective complex; GO:0006886,intracellular protein transport; GO:0042147,retrograde transport, endosome to Golgi; GO:0008104,protein localization; GO:0006810,transport; GO:0008150,biological_process; GO:0015031,p…	PF03635.17:Vacuolar protein sorting-associated protein 35	--	--	--
LOC103400595	1.49	1.85	0.8	0.23	0.82	0.25	1.94	2.86	2.21	40	51	23	6	22	7	49	76	68	NC_041797.1	31928200	31931044	-	LOC103400595	protein_coding	K23336 armadillo repeat-containing protein 8 | (RefSeq) hypothetical protein (A)	--	PREDICTED: uncharacterized protein LOC103400595 isoform X1 [Malus domestica]	--	A0A540KWP9_MALBA SubName: Full=Uncharacterized protein {ECO:0000313|EMBL:TQD78665.1};	At2g20725	GO:0016021,integral component of membrane; GO:0004222,metalloendopeptidase activity; GO:0071586,CAAX-box protein processing; GO:0003674,molecular_function; GO:0003824,catalytic activity; GO:0004175,endopeptidase activity; GO:0008237,metallopeptidase activity; GO:0008233,peptidase activity; GO:0070011,peptidase activity, acting on L-amino acid peptides; GO:0016787,hydrolase activity; GO:0140096,ca…	PF02517.16:CPBP intramembrane metalloprotease	--	--	--
LOC103400596	2.05	2.64	1.47	4.12	4.07	3.92	5.76	6.75	4.69	105	139	81	203	208	206	278	343	275	NC_041797.1	31898613	31903966	-	LOC103400596	protein_coding	K14571 ribosome biogenesis ATPase | (RefSeq) cell division control protein 48 homolog C-like (A)	ko03008: Ribosome biogenesis in eukaryotes	PREDICTED: cell division control protein 48 homolog C-like [Pyrus x bretschneideri]	CD48C_ARATH RecName: Full=Cell division control protein 48 homolog C; Short=AtCDC48c; AltName: Full=Protein EMBRYO DEFECTIVE 1354;	A0A498J9G9_MALDO SubName: Full=Uncharacterized protein {ECO:0000313|EMBL:RXH90463.1};	At3g01610	GO:0005856,cytoskeleton; GO:0005634,nucleus; GO:0009524,phragmoplast; GO:0005524,ATP binding; GO:0016887,ATPase activity; GO:1990275,preribosome binding; GO:0007049,cell cycle; GO:0051301,cell division; GO:0051973,positive regulation of telomerase activity; GO:0015031,protein transport; GO:0042254,ribosome biogenesis; GO:0000166,nucleotide binding; GO:0003674,molecular_function; GO:0005488,bindin…	PF00004.29:ATPase family associated with various cellular activities (AAA)	--	--	--
LOC103400597	15.34	13.95	13.61	13.59	13.93	12.56	17.43	16.76	18.49	788	735	750	671	714	661	842	853	1086	NC_041797.1	31894222	31897584	-	LOC103400597	protein_coding	--	--	PREDICTED: uncharacterized protein LOC103948524 isoform X1 [Pyrus x bretschneideri]	--	A0A498J9G9_MALDO SubName: Full=Uncharacterized protein {ECO:0000313|EMBL:RXH90463.1};	At4g28260	GO:0005524,ATP binding; GO:0016887,ATPase activity; GO:0000166,nucleotide binding; GO:0003674,molecular_function; GO:0005488,binding; GO:0008144,drug binding; GO:0017076,purine nucleotide binding; GO:0030554,adenyl nucleotide binding; GO:0032553,ribonucleotide binding; GO:0032555,purine ribonucleotide binding; GO:0032559,adenyl ribonucleotide binding; GO:0035639,purine ribonucleoside triphosphate…	PF12874.7:Zinc-finger of C2H2 type	--	--	--
LOC103400601	26.02	27.03	25.36	21.82	20.79	22.7	31.97	33.32	24.65	1036	1104	1083	835	826	926	1197	1314	1122	NC_041797.1	31793238	31796402	-	LOC103400601	protein_coding	K13192 RNA-binding protein 26 | (RefSeq) zinc finger CCCH domain-containing protein 41-like (A)	--	PREDICTED: trithorax group protein osa-like [Malus domestica]	--	A0A540KWR2_MALBA RecName: Full=DUF1421 domain-containing protein {ECO:0000259|Pfam:PF07223};	At4g28300	--	PF07223.11:UBA-like domain (DUF1421)	--	--	--
LOC103400602	0.03	0.04	0.02	0	0	0	0	0	0	3	5	2	0	0	0	0	0	0	NC_041797.1	31776016	31782722	-	LOC103400602	protein_coding	K11000 callose synthase [EC:2.4.1.-] | (RefSeq) callose synthase 12 (A)	--	PREDICTED: callose synthase 12 [Malus domestica]	CALSC_ARATH RecName: Full=Callose synthase 12; EC=2.4.1.34; AltName: Full=1,3-beta-glucan synthase; AltName: Full=Protein GLUCAN SYNTHASE-LIKE 5; AltName: Full=Protein POWDERY MILDEW RESISTANT 4;	A0A498J4M2_MALDO RecName: Full=1,3-beta-glucan synthase {ECO:0000256|ARBA:ARBA00019719}; EC=2.4.1.34 {ECO:0000256|ARBA:ARBA00012589};	At4g03550	GO:0000148,1,3-beta-D-glucan synthase complex; GO:0005794,Golgi apparatus; GO:0016021,integral component of membrane; GO:0005886,plasma membrane; GO:0009506,plasmodesma; GO:0003843,1,3-beta-D-glucan synthase activity; GO:0046527,glucosyltransferase activity; GO:0006075,(1->3)-beta-D-glucan biosynthetic process; GO:0006952,defense response; GO:0052542,defense response by callose deposition; GO:005…	PF02364.15:1,3-beta-glucan synthase component	--	--	--
LOC103400603	65.7	136.25	26.44	60.27	86.42	80.35	8.37	7.19	4.33	1578	3357	681	1391	2071	1977	189	171	119	NC_041792.1	2537656	2542406	-	LOC103400603	protein_coding	--	--	PREDICTED: protein TIC 22-like, chloroplastic [Malus domestica]	TI22L_ARATH RecName: Full=Protein TIC 22-like, chloroplastic; AltName: Full=Translocon at the inner envelope membrane of chloroplasts 22-III; Short=AtTIC22-III; Flags: Precursor;	A0A540MGY8_MALBA SubName: Full=Uncharacterized protein {ECO:0000313|EMBL:TQD98016.1};	At3g23710	GO:0009507,chloroplast; GO:0031972,chloroplast intermembrane space; GO:0005829,cytosol; GO:0016020,membrane; GO:0009536,plastid; GO:0015031,protein transport; GO:0008104,protein localization; GO:0006810,transport; GO:0008150,biological_process; GO:0015833,peptide transport; GO:0033036,macromolecule localization; GO:0042886,amide transport; GO:0045184,establishment of protein localization; GO:0051…	PF04278.12:Tic22-like family	--	--	--
LOC103400604	7.05	18.63	3.55	7.38	6.25	5.62	2.3	3.91	2.72	498	1351	269	501	441	407	153	274	220	NC_041792.1	2549046	2555296	+	LOC103400604	protein_coding	--	--	PREDICTED: dentin sialophosphoprotein [Malus domestica]	--	A0A498JXI8_MALDO RecName: Full=C2H2-type domain-containing protein {ECO:0000259|PROSITE:PS00028};	At4g14200	--	--	--	--	--
LOC103400606	2.77	3.35	2.05	2.35	1.81	1.74	2.21	2.31	2.77	92	114	73	75	60	59	69	76	105	NC_041792.1	2555652	2557418	-	LOC103400606	protein_coding	K17710 pentatricopeptide repeat domain-containing protein 1 | (RefSeq) protein Rf1, mitochondrial-like (A)	--	PREDICTED: pentatricopeptide repeat-containing protein At1g12775, mitochondrial-like [Malus domestica]	PPR39_ARATH RecName: Full=Pentatricopeptide repeat-containing protein At1g12775, mitochondrial; Flags: Precursor;	A0A5N5H9K0_9ROSA SubName: Full=Pentatricopeptide repeat-containing protein {ECO:0000313|EMBL:KAB2623253.1};	At1g12770_2	GO:0005739,mitochondrion; GO:0005622,intracellular; GO:0005575,cellular_component; GO:0005623,cell; GO:0005737,cytoplasm; GO:0043231,intracellular membrane-bounded organelle; GO:0043226,organelle; GO:0043227,membrane-bounded organelle; GO:0043229,intracellular organelle; GO:0044424,intracellular part; GO:0044444,cytoplasmic part; GO:0044464,cell part	PF13041.6:PPR repeat family	--	--	--
LOC103400607	1.15	1.16	0.8	1.51	1.42	1.24	1.39	1.55	1.91	66	68	49	83	81	73	75	88	125	NC_041792.1	2569001	2572352	+	LOC103400607	protein_coding	K22395 cinnamyl-alcohol dehydrogenase [EC:1.1.1.195] | (RefSeq) berberine bridge enzyme-like 13 (A)	ko00940: Phenylpropanoid biosynthesis; ko01100: Metabolic pathways; ko01110: Biosynthesis of secondary metabolites	PREDICTED: pentatricopeptide repeat-containing protein At4g14190, chloroplastic [Malus domestica]	PP310_ARATH RecName: Full=Pentatricopeptide repeat-containing protein At4g14190, chloroplastic; Flags: Precursor;	A0A498K5K0_MALDO SubName: Full=Uncharacterized protein {ECO:0000313|EMBL:RXI00602.1};	At4g14190	GO:0009507,chloroplast; GO:0005622,intracellular; GO:0005575,cellular_component; GO:0005623,cell; GO:0005737,cytoplasm; GO:0043231,intracellular membrane-bounded organelle; GO:0009536,plastid; GO:0043226,organelle; GO:0043227,membrane-bounded organelle; GO:0043229,intracellular organelle; GO:0044424,intracellular part; GO:0044444,cytoplasmic part; GO:0044464,cell part	PF13041.6:PPR repeat family	--	--	--
LOC103400608	0.38	0.42	3.12	0.03	0	0	0	0	0.1	14	16	123	1	0	0	0	0	4	NC_041792.1	2573551	2576285	-	LOC103400608	protein_coding	K03363 cell division cycle 20, cofactor of APC complex | (RefSeq) cell division cycle 20.1, cofactor of APC complex-like (A)	ko04120: Ubiquitin mediated proteolysis	PREDICTED: cell division cycle 20.1, cofactor of APC complex-like [Malus domestica]	CDC21_ARATH RecName: Full=Cell division cycle 20.1, cofactor of APC complex; Short=AtCDC20.1;	A0A540MH32_MALBA RecName: Full=WD_REPEATS_REGION domain-containing protein {ECO:0000259|PROSITE:PS50294};	At4g33270	GO:0005680,anaphase-promoting complex; GO:0033597,mitotic checkpoint complex; GO:0005634,nucleus; GO:0010997,anaphase-promoting complex binding; GO:0019900,kinase binding; GO:1990757,ubiquitin ligase activator activity; GO:0031145,anaphase-promoting complex-dependent catabolic process; GO:0007049,cell cycle; GO:0051301,cell division; GO:1905786,positive regulation of anaphase-promoting complex-de…	PF00400.32:WD domain, G-beta repeat	--	--	--
LOC103400609	8	5.42	5.62	18.5	17.96	16.38	26.68	32.1	24.14	717	498	540	1593	1606	1504	2249	2850	2474	NC_041792.1	2620030	2625044	+	LOC103400609	protein_coding	K01952 phosphoribosylformylglycinamidine synthase [EC:6.3.5.3] | (RefSeq) LOW QUALITY PROTEIN: probable phosphoribosylformylglycinamidine synthase, chloroplastic/mitochondrial (A)	ko00230: Purine metabolism; ko01100: Metabolic pathways; ko01110: Biosynthesis of secondary metabolites	PREDICTED: probable phosphoribosylformylglycinamidine synthase, chloroplastic/mitochondrial [Pyrus x bretschneideri]	PUR4_ARATH RecName: Full=Probable phosphoribosylformylglycinamidine synthase, chloroplastic/mitochondrial; Short=FGAM synthase; Short=FGAMS; EC=6.3.5.3; AltName: Full=Formylglycinamide ribonucleotide amidotransferase; Short=FGAR amidotransferase; Short=FGAR-AT; AltName: Full=Formylglycinamide ribotide amidotransferase; Flags: Precursor;	A0A540MGX3_MALBA RecName: Full=Formylglycinamide ribonucleotide amidotransferase {ECO:0000256|ARBA:ARBA00020627}; EC=6.3.5.3 {ECO:0000256|ARBA:ARBA00012747}; AltName: Full=Formylglycinamide ribotide amidotransferase {ECO:0000256|ARBA:ARBA00022284};	At1g74260	GO:0009507,chloroplast; GO:0009570,chloroplast stroma; GO:0005739,mitochondrion; GO:0005524,ATP binding; GO:0046872,metal ion binding; GO:0004642,phosphoribosylformylglycinamidine synthase activity; GO:0006189,'de novo' IMP biosynthetic process; GO:0006541,glutamine metabolic process; GO:0055046,microgametogenesis; GO:0009555,pollen development; GO:0000166,nucleotide binding; GO:0003674,molecular…	PF13507.6:CobB/CobQ-like glutamine amidotransferase domain	--	--	--
LOC103400610	30.88	32.53	30.49	31.91	35.69	33.33	40.45	33.16	37.13	1982	2142	2099	1968	2286	2192	2442	2108	2725	NC_041792.1	2603557	2611462	+	LOC103400610	protein_coding	K14006 protein transport protein SEC23 | (RefSeq) protein transport protein SEC23 (A)	ko04141: Protein processing in endoplasmic reticulum	PREDICTED: protein transport protein SEC23 [Malus domestica]	--	A0A540MGW5_MALBA RecName: Full=Protein transport protein SEC23 {ECO:0000256|RuleBase:RU365030};	At3g23660	GO:0030127,COPII vesicle coat; GO:0005789,endoplasmic reticulum membrane; GO:0008270,zinc ion binding; GO:0090114,COPII-coated vesicle budding; GO:0006886,intracellular protein transport; GO:0003674,molecular_function; GO:0005488,binding; GO:0046872,metal ion binding; GO:0043167,ion binding; GO:0043169,cation binding; GO:0046914,transition metal ion binding; GO:0016192,vesicle-mediated transport;…	PF04811.15:Sec23/Sec24 trunk domain	--	--	--
LOC103400612	7.64	6.52	7.08	4.63	6.37	5.97	5.82	6.44	6.04	345	302	343	201	287	276	247	288	312	NC_041792.1	2596644	2599645	-	LOC103400612	protein_coding	--	--	PREDICTED: uncharacterized protein LOC103400612 [Malus domestica]	--	A0A498K3T4_MALDO RecName: Full=UBA domain-containing protein {ECO:0000259|PROSITE:PS50030};	At2g26920	--	PF00627.31:UBA/TS-N domain	--	--	--
LOC103400613	2.97	2.11	5.04	0.35	0.53	0.46	1.8	0.98	1.13	140	102	255	16	25	22	80	46	61	NC_041797.1	31620280	31622831	-	LOC103400613	protein_coding	K22133 oxalate---CoA ligase [EC:6.2.1.8] | (RefSeq) oxalate--CoA ligase-like (A)	ko00630: Glyoxylate and dicarboxylate metabolism; ko01100: Metabolic pathways	PREDICTED: probable L-type lectin-domain containing receptor kinase VII.2 [Malus domestica]	LRK72_ARATH RecName: Full=Probable L-type lectin-domain containing receptor kinase VII.2; Short=Arabidopsis thaliana lectin-receptor kinase d; Short=AthlecRK-d; Short=LecRK-VII.2; EC=2.7.11.1; Flags: Precursor;	A0A540KD20_MALBA RecName: Full=Protein kinase domain-containing protein {ECO:0000259|PROSITE:PS50011};	At4g04960	GO:0016021,integral component of membrane; GO:0005886,plasma membrane; GO:0005524,ATP binding; GO:0030246,carbohydrate binding; GO:0106310,NA; GO:0106311,NA; GO:0004675,transmembrane receptor protein serine/threonine kinase activity; GO:0042742,defense response to bacterium; GO:0002229,defense response to oomycetes; GO:0000166,nucleotide binding; GO:0003674,molecular_function; GO:0005488,binding;…	PF00139.19:Legume lectin domain	--	--	--
LOC103400614	13.44	9.96	15.8	5.55	5.64	4.92	7.59	8.04	7.23	829	630	1045	329	347	311	440	491	510	NC_041797.1	31623853	31629468	-	LOC103400614	protein_coding	K08819 cyclin-dependent kinase 12/13 [EC:2.7.11.22 2.7.11.23] | (Kazusa) Lj3g3v2809400.1; - (A)	--	PREDICTED: probable serine/threonine-protein kinase At1g54610 [Malus domestica]	Y1960_ARATH RecName: Full=Probable serine/threonine-protein kinase At1g09600; EC=2.7.11.-;	A0A498JAP8_MALDO RecName: Full=Protein kinase domain-containing protein {ECO:0000259|PROSITE:PS50011};	At1g53050	GO:0000307,cyclin-dependent protein kinase holoenzyme complex; GO:0005634,nucleus; GO:0005524,ATP binding; GO:0004693,cyclin-dependent protein serine/threonine kinase activity; GO:0008353,RNA polymerase II CTD heptapeptide repeat kinase activity; GO:0070816,phosphorylation of RNA polymerase II C-terminal domain; GO:0032968,positive regulation of transcription elongation from RNA polymerase II pro…	PF00069.25:Protein kinase domain	--	--	--
LOC103400615	3.78	4.6	2.42	3.54	3.64	3.33	8.5	8.41	7.24	307	383	211	276	295	277	649	676	672	NC_041792.1	2680507	2688536	+	LOC103400615	protein_coding	K10400 kinesin family member 15 | (RefSeq) LOW QUALITY PROTEIN: kinesin-like protein KIN-12B (A)	--	PREDICTED: kinesin-like protein KIN12B [Malus domestica]	KN12B_ARATH RecName: Full=Kinesin-like protein KIN-12B {ECO:0000305}; AltName: Full=Phragmoplast-associated kinesin-related protein 1-like protein {ECO:0000303|PubMed:15258761}; Short=AtPAKRP1L {ECO:0000303|PubMed:15258761};	A0A540MGZ0_MALBA RecName: Full=Kinesin motor domain-containing protein {ECO:0000259|PROSITE:PS50067};	At3g23670_2	GO:0005871,kinesin complex; GO:0005874,microtubule; GO:0009524,phragmoplast; GO:0005524,ATP binding; GO:0008574,ATP-dependent microtubule motor activity, plus-end-directed; GO:0016887,ATPase activity; GO:0008017,microtubule binding; GO:0003777,microtubule motor activity; GO:0007112,male meiosis cytokinesis; GO:0055046,microgametogenesis; GO:0007018,microtubule-based movement; GO:0080175,phragmopl…	PF00225.23:Kinesin motor domain	--	--	--
LOC103400616	0.47	0.46	0.29	35.96	48.05	45.26	60.61	34.89	28.85	6	6	4	439	609	589	724	439	419	NC_041792.1	2675645	2676321	-	LOC103400616	protein_coding	K13899 cystatin-C | (RefSeq) cysteine proteinase inhibitor B-like (A)	--	PREDICTED: cysteine proteinase inhibitor B [Malus domestica]	CYTB_HELAN RecName: Full=Cysteine proteinase inhibitor B; AltName: Full=Cystatin-B; AltName: Full=SCB;	A0A540MGW6_MALBA RecName: Full=Cystatin domain-containing protein {ECO:0000259|SMART:SM00043};	At2g31980	GO:0004869,cysteine-type endopeptidase inhibitor activity; GO:0003674,molecular_function; GO:0004857,enzyme inhibitor activity; GO:0004866,endopeptidase inhibitor activity; GO:0061135,endopeptidase regulator activity; GO:0098772,molecular function regulator; GO:0030414,peptidase inhibitor activity; GO:0030234,enzyme regulator activity; GO:0061134,peptidase regulator activity	PF16845.5:Aspartic acid proteinase inhibitor	--	--	--
[truncated: 35,564 more rows]
