# Supplementary material for: Metabolic profiling of red-fleshed apple and functional characterization of MdERF072 in anthocyanin biosynthesis
Source: BMC Plant Biol. 2025 Dec 23;26:158. doi: 10.1186/s12870-025-07987-5 (PMC12837208; doi:10.1186/s12870-025-07987-5)
Supplement: Supplementary file 1 — Supplementary Material 1. [file 12870_2025_7987_MOESM1_ESM.zip › Table S7.xlsx]

## Sheet: Sheet1
Table S7. primer pairs used in this work.
Primer pairs	Sequence (5'-3')	Purpose
qERF131_F	CTCTCCGCCCAGACCTATCT	Performe RT-qPCR assays of MdERF072
qERF131_R	GAGGGAAATGCCGCAAACTG
qERF676_F	ACGACGCTAGCGATGTTGAT	Performe RT-qPCR assays of MdERF111/ABR1
qERF676_R	AAACGACTTGCGTCAAAGCC
qMYB644_F	TGAGGAGCAACAACAGCCAC	Performe RT-qPCR assays of MYB family gene (LOC103412644)
qMYB644_R	GGAAGGTTCTCGGAACGAGC
qWRKY1_F	TCCAAAAGAAGGAAGGTGGC	Performe RT-qPCR assays of WRKY family gene (LOC126591116)
qWRKY1_R	TCCTCCATGACCAAAGATCGG
qERF537_F	CAGCAGAAGACAACACCCCA	Performe RT-qPCR assays of ERF family gene (LOC103418537)
qERF537_R	ATCATAGGCCCCTTGTCGTC
qMYB8_F	TTCCGGCGAAGACGATAGTG	Performe RT-qPCR assays of MYB8
qMYB8_R	TCGCTTAACGTCGGGTTTCA
qMdPAL_F	GGCCACACACTACCACATCA	Performe RT-qPCR assays of PAL
qMdPAL_R	TAGGGGCAAGGATGGAGTGA
qMdCHI_F	CCACTGACAGGCCAGCAATA	Performe RT-qPCR assays of CHI
qMdCHI_R	GCGTGAAAAGAATGGAGGCG
qMdF3H_F	TGGAAGCTTGTGAGGACTGGGGT	Performe RT-qPCR assays of F3H
qMdF3H_R	CTCCTCCGATGGCAAATCAAAGA
qMdDFR_F	GATAGGGTTTGAGTTCAAGTA	Performe RT-qPCR assays of DFR
qMdDFR_R	TCTCCTCAGCAGCCTCAGTTTTCT
qMdANS_F	CCAAGTGAAGCGGGTTGTGCT	Performe RT-qPCR assays of ANS
qMdANS_R	CAAAGCAGGCGGACAGGAGTAG
qMdUFGT_F	GAGAGCCTATGGTTTGGCGT	Performe RT-qPCR assays of UFGT
qMdUFGT_R	TCACCGTACAAGTCCCTCCT
qMdActin_F	TGACCGAATGAGCAAGGAAATT	Save as hose-keeping genes used in this work for standing RT-qPCR
qMdActin_R	TACTCAGCTTTGGCAATCCACA
