# Supplementary material for: Metabolic profiling of red-fleshed apple and functional characterization of MdERF072 in anthocyanin biosynthesis
Source: BMC Plant Biol. 2025 Dec 23;26:158. doi: 10.1186/s12870-025-07987-5 (PMC12837208; doi:10.1186/s12870-025-07987-5)
Supplement: Supplementary file 2 — Supplementary Material 2. [file 12870_2025_7987_MOESM2_ESM.fa]

>C3258_p01
ATGGTCCAACTACATAACTTTTTCTTTTTCATTATTTCCATGGTCGTGCCTTGTGGCACGGCAGCACCCGTACTATTGAAATGGTTTGTCAGTAGAGATGTTCCCACAGGCGCCCCTTCTTCCAATGGTACTATAATTCCTATTCCTATCCCTGCATTCCCTCTTTTGGTCTATATACATTCCAGGAAATTCATACGCTCCATGGACGGAGCAAAAAGTGGAGTCTTGGTCAGAGCAAGCCGCCCTATTCTATTACCAGACATAATTGAGAGAAGCTCATCCGAAACTAGAGCTAGAAACGCCTTATTTCGTTTCGTTCCCGTTCTTCATTTCCTTCTTCTCGCATACAAGGGCGACTTATCATATTTAGAATCGTTCTGCGGTGTGCTCTGTTTACTATTCTTTCGTACTCTCTTCTCTTTACCACGCGATAGGTCAGCGAAGCGTGAGCGGGCGCGGAGAAGGAAACGCCAAACACTTCGGCCTAACGGGAATGAGCAACGACGAAATGACAAGATGAGGTGCTCCGGGCACCCCCAAAGAAGGGTCGAAGGTTTTGGGCCTGTAGCTTTCCCCGTCCCCCCTTCCTCGAGTGGTGCTTGTGTGAGGGGTGCGCCACCAGAAATCGGGCTTGAAGCTCTTTCCTTACCAACGAGCCGACAGCCGATGGCTGTTGGTCACGACTACTACCAAAAAGCTCCAATGAAGATGAATATTTCACATGGGGGAGTGTGCATCTTTATGTTGGGTGTTCTTCTGTCTAACACAAAGAAGATACAGTTCACTCAACGATTGCCTTTGGGTTCCGAACTCCATATGGGGAAGGAGCGGTGTTGTTTGCGAGGTCTCGATCATTTACATGGGCCCACTTCTCATTCCATTTGTGGAAATTTGATGATCTATAAACCGTCCCTAACGAACGATCGGCTCATGTTTGAGTATGATGAATCACTTCGCGCTGGCCTGTTGCTAATAAACCTTCCGGCCTCATATAAGAACGGAAAACTGGAGCATTTTCTTCATCGGTGGATGAAGAGTCGCGAACATAATAATGTCTGGTTGACCATGTTCCCAGAAAAAAGATACTTTCGAGAAACGACGAGCACGACTGAAGTGGCTATACATACAAATCCATTTACGGATCTATATGCTTCGATTGGAACTGGAAGTTCCAGAGCAGGCGGCTGGTATACCACCATAATGGAACTGCCTTTTATTTTTTTTATTCGGATAGGATTTATGTTGGCTTCGTCGGGAGGCTCGCGTAGTTTGTTACGTCAGCTCAAAAAGGATAAGTTGCGTTGGAATTGA
>C3258_p02
ATGGTACTGGCATTTTGTAGACGTGGTTCGGTTATTCCCATTTGTCTCTATCTATTGGTGGGGAGGTATATGAAGGAACGAAACAGTGGATTGAGGAATGAAAGCTCGAAGACAAAGAGAATCGGGCTTTTCCAAAGAATTACAGCAGCTTTCCCACTCCCTTTGATTTTCATATACAAAAAAGTATCTTCCACTTTCCTACCAAATATCTCTTTATTCTGGCACATAAATGAAGGGATCGAAGAGATTATGGCAGATCATGTTCACCAAGAAATGACCCGAAATTTGATCTTGGTCCATTTGAGATTGTTCCTTTTAATCGTAATCAAAGATGTTTTCTTGTCTCTCGTTTCTTCTCTAAACAAATTGAAGAACCTAATGGATCGAATGAATGGAAGAAGCTAA
>C3258_p05
ATGGCACGAAAAGGAAATCCGATTTCGGTAAGACTTGATCTTAATCGTAGTTCAGATTCAAGTTGGTTTAGTGATTATTATTATGGTAAATTAGTGTATCAAGATGTCAATCTGAGGTCTTATTTCGGTTCCATACGTCCACCTACGAGACTTACTTTTGGCTTTCGTCTCGGTACGTGTATTATTCTACATTTTCCCAAAAGAACATTCATTCATTTCTTTCTTCCCCGTCGACCACGACGACTGAAACGACGCGAAAAATCCAGACCCGGAAAGGAGAAGGGCCGGTGGTGGGCATTTGGGAAAGTCGGGCCGATCGGGTGTCTTCATTCAAGCGGCGATACAGAAGAAGAACGAAACGAAGTGAGAGGCCGGGGGTCCGGGAAAAGAGTCGAGTCGATCAGGCTCGACGACCGGGAGAAGCAAAACGAAATTAGGATTTGGCCGAAAAAGAAGCAACGCTATGGATACCATGACCGATCACCATCGATAAAGAAGAATCTTTCTAAATCACTTCGGGTCAGCAGGGCCTTCAAGCATCCGAAATACGCCGGGGTTGTAAATGGCATAGCGTTCCTGATAGAAAATGACGACCCCTTCAGAAAAACTAAGTTATTCAAGTTCTTTTTGCCAAAGAAGTCCCGCTCCGACGGCTCGACGAGTCATCTACTTAAAAGGACCCTCCCTGCAGTGCGCCCCTCCTTCAATTATTCGGTCATGCAATACTTATTGAATACAAAGAACCAAATGCATTTCGACCCCGTCGTAGTTCTCAATCATTTCGTGGCACCGGGCGTGGCTGAACCATCTACGATGGGAGGAGCGAATGCACAGGGAAGAAGCTTAGATAAGAGAATACGTTCTCGCATCGCTTTGTTTGTAGAAAGCTCGACCAGCGATAAAAAGTGTTTGGCCGAAGCCAAAAAGAGGTTGACCCGCTTCATTCGCCAAGCGAATGATCTTCGCTTCGCGGGAACAACAAAAACCACCATCCCGCTCTTTCCTTTTTTCGGTGCTACCTTTTTCTTTCCAAGGGATGGGGTTGGGATGTATAATAACCTTTTTTTTGAGGATGCCCGGGAACAACTCCTAGGTCAATTAAGGATCAAATGTTGGAACCTCATGGGTAAGGATAAGGTAATGGAATTGATAGAGAAATTCATAGACCTAGATAGGATAGGAGAATTGATAAGGGGAATAGAGATGATGATAGAGATCATACTGAGAAACAGACAAATTCCGTGCGGGTACAACTCTTATTTGAACGAAGTGAAAAAAATGCGATCTTTGTTGTCTAATAGAACAAACACTAATACCTTAATTGAGTCGGTCAAGATCAAATCTGTTTATCAAAGTGCTTCTCCGATTGCTCAAGACATCTCTTTTCAACTGAGAAACAAAACAAGATCATTTCGTTCCATTTTTAGTAAAATAGTGAAGGATATTCCATTAGTAATGAAAAAAGGGGTTGAGGGGATCCGTATATGTTGTTCAGGTCGATCAAAAGGCGCAGAAATAGCTAGAACTGAATGCGGAAAGTATGGAAAAACATCTCGTAATGTATTTAACCAGAAAATAGATTATGCTCCTGCGAAAGTATCTACTCGTTACGGAATCTTAGGTGTCAAAGTGTGGATTTCATATAGTAAGAAAAAGTCCATATGA
>C3258_p08
ATGTCGGAGAAGCGAAATATACGAGATCACAAACGTCGATTTCTCGCGGCTAAATATGAATTGAGACGAAAGCTTTTTAAAGCCTTTTGTAAAGATTTCCTAGTGATATGCGGGACAAACATCGTTATAAGCCGCCCTCGTTCCGTATATGAGTTCTTTCAAATTTATCGTATCGTTTTTCGCATCTCGATGGGCATAAAGAAATCGTCTTGGTAG
>C3258_p09
ATGTCATATATTTCAGGAGCTAGATCAGTTGCCGATGAACAAGTAAGAATTGCCTCAACAAAAATTGATGGAATTGGACCTAAAAAAGCCATTCAGGTTCGTTATCGATTAGGTATCAGTGGGAACATAAAGATAAAAGAGTTAACTAAGTATCAGATCGACCAAATTGAACAAATGATAGGTCAAGATCATGTTGTTCATTGGGAATTGAAGAGGGGAGAACGGGCAGACATCGAACGATTAATTTCTATTTCTCGTTATCGTGGAATTCGTCATCAAGATGGATCGCCCTTACGCGGTCAACGAACTCATACTAATGCTAGGACTTTTCGCAAGCAAATTCGGAAATGA
>C3258_p10
ATGCCCACATTAAATCAATTGATTCGTCATGGTAGAGAAGAAAAACGGCGCACGGACCGTACTCGAGCTTCGGATCAATGTCCCCAGAAGCAAGGAGTATGCCCGCGTGTTTCAACGAGAACACCGAAAAAACCTAATTCAGCTCCACGTAAGATAGCCAAAGTACGTTTGAGCAATCGACATGATATATTTGCTCACATTCCAGGCGAAGGTCATAATTTGCAGGAACATTCTATGGTGTTAATAAGAGGAGGTAGAGTGAAAGATTTGCCAGGTGTGAAATTCCATTGTATTCGAGGAGTCAAGGATTTGCTGGGAATTCCGGATCGAAGAAGAGGCAGATCAAAATATGGTGCGGAAAAACCCAAATCGAGATGA
>C3258_p11
ATGCCCACATTAAATCAATTGATTCGTCATGGTAGAGAAGAAAAACGGCGCACGGACCGTACTCGAGCTTCGGATCAATGTCCCCAGAAGCAAGGAGTATGCCCGCGTGTTTCAACGAGAACACCGAAAAAACCTAATTCAGCTCCACGTAAGATAGCCAAAGTACGTTTGAGCAATCGACATGATATATTTGCTCACATTCCAGGCGAAGGTCATAATTTGCAGGAACATTCTATGGTGTTAATAAGAGGAGGTAGAGTGAAAGATTTGCCAGGTGTGAAATTCCATTGTATTCGAGGAGTCAAGGATTTGCTGGGAATTCCGGATCGAAGAAGAGGCAGATCAAAATATGGTGCGGAAAAACCCAAATCGAGATGA
>C3258_p12
ATGATGAGCATCTATTTGAGTCGAGCATTTCCAAGATCTAATTCAAGTTTTTTCTTATGTAGTGGAAATGCCTTACAATCTGAAGTTTTACGCTTAAGGGAAGAAATGTTCTTGGTGGATGCAGGACCTGGGACCCCCAGAATTTGTATGCAAGATGAGCCTACCGGAGTGCCAATCAACCGAGCCGCCAGGTTTGAGAATAAGGTGGGATCCCTGAATGTAGTGGCCGGTGAATCACTGATCAAAAAGCAGATTTTGGAGAGATTCTTCATCGATGTAGTGGCCGGTGAATCACTGATCAAAGAGCGAGCAGCCGCCAGGTTTAATGATTTGGTGGGATCCACAGATGTAGTGGCTGGTGAACCGCTTCTTCTTCTTCCGCGAAGATTCAGACAAAACCGAGCTTGGATGGAACTGAACAAGATTTGGCGAACGAATACAAAGGTAAAGGGCTTTATTATTGCGAAAGTAAAAGGAGGTTATTCAGTAGCCATCGCGGGTTTCATTACTTTTCTTCCATTCCGTCCAAAAATAAGAAAAAGGATATCGAATGATCGATTCACCATTGAGAGGATTAACCCCAAAAGGACGAATATTGTGGTGTTCTAA
>C3258_p13
ATGTTTCCACTCAATTTTCATTACGAAGATGTATTACGTCAGGATCCGTTGCTCAAACTGAATCACGCTAACGTTATGGAAGTTCCTGGATCGTGTGAAATAAGAGTTTTACCAAAGGCACCCTATGATTTCATAATAAAAAATGGAAAATTGGCTATGGAGATTCCGCGCGGTCAGAAATTCATACAGACAAAAAGGGGTTCGACAGGAAAGTCGTTTCGATCCAATCCATTCTTGGGGTCAAATAAAGACAAAGGATATGCCAGTGACCTAGCACGACAAAGCACTCTCCGAGGGCATGGAATGTCTAATTTTTCGGTCAGAATCTCGACAGTAATGTCTCTGTTAGATTCCCCGGTCGAAATACGGGAAAACTTCATTCAATTCTCGATGGAAACGGAGTTTTGCGAATTCTCCCCGGAACTGGAAGATCATTTCGAGATCTTCGAGCATATTCGAGGGTTCAATGTGACTATTGTCACTTCGGCCAACACGCAAGATGAGACTTTACCACCGTGGAGCGGCTTTTTGCAAAAAGATGAGGGGGAAACTCCGTAA
>C3258_p14
ATGAAGGGTCCCAGCGGATCTATTGGTGCTGGTGGTCTCTTGAGAGATAATAATGGGAACTGGATTTCTGGGTTCACTGCCAACCTTGGGAAGGGCAAAATTATAGCTGCAGAACTTTGGGGCCTTTTTTTTGGATTACGCTTGGCTTGGATGAGAGGTTTTAGATCTGTTGAGGTGGAGGTGGATTCTGCTACTGTTGTGACTCTTGTTAATCAGCAGGATAATTCTCTCCATCCTCTCCACACCCTGATCCGTGGCTGCCAAGCTTACTTGAAGATGGACTGGCATTGCAAGCTCTCCCATATCTATAGGGAGAAGAACTTCTCTGCAGACTACTTGGCAAGCATTGGATTGACTTATGACCTGGGTTATTTTGAATCGCAAAGTCCTCCTCCTGGTTGTATTCCTTTTCTGTTTGAAGACTCTCTTGGGTATGCTCGACCCAGAGAGGTAATTAGATAG
>C3258_p15
ATGGATAACCAATTCATTTTTAAATATAGTTGGGAGACTTTACCCAAGAAATGGGTAAAAAAAATGGAAAGATCAGAACATGGGAATAGGTCTGATACCAATACGGACTACCCATTTCAATTGTTGTGCTTTCTTAAATTGCATACCTATACAAGGGTTCAAGTTTCGATCGATATTTGCGGAGTTGATTATCCTTCTCGAAAACGAAGATTTGAAGTGGTCTATAATTTACTGAGTACTCGGTATAATTCACGCATTCGTGTACAAACCAGTGCAGACGAAGTAACACGAATATCTCCGGTAGTCAGTCTATTTCCATCAGCCGGCCGGTGGGAGCGAGAGGTTTGGGATATGTTTGGTGTTTCTTCCATCAATCATCCGGATCTACGCCGTATATCAACAGATTATGGTTTCGAGGGTCATCCATTACGAAAAGATCTTCCTCTGAGTGGATATGTGGAAGTACGCTATGATGATCCAGAGAAACGTGTGGTTTCTGAACCCATTGAGATGACCCAAGAATTTCGCTATTTCGATTTTGCTAGTCCTTGGGAACAGCGTAGCGACGGATAA
>C3258_p16
ATGACGACTAGGAACGGGCAAATAAAAAATTTCACTTCGAATTCCGGACCTCAACATCCTGCTGCTCATGGTGTTTCACGATCAGTATTGGAAATGAACGGAGAAGTGGTGGAACGTGCGGAACCACATATTGGATCACTCCATAGAGGGACTGAGAAATTAATAGAGTACAAAACTTATCTTCAAGCTTTACCTTATTCTGATCGTTCAGACTATGTTTCTATGATGGCCCAAGAACACGCTCATTCTTCAGCCGTAGAGAGACTTTTGAATTGCGAGGTACCATTACGAGCTCAATATATACGAGTGTTATTCCGTGAAATAACTCGAATTTCAAATCATTCACTTGCTTTAACTACTCATGCTATGGATGTGGGAGCATCAACTCCGTTCCTGTGGGCTTTTGAGGAGCGGGAGAAATTGTTGGAATTCTATGAAAGAGTCTCCGGAGCCAGGATGCATGCCAGTTTCATACGACCAGGTGGAGTGGCACAAGATTTGCCTCTTGGCTTATGTCGAGATATTGATTCCTCCACACAACAATTTGCTTCTCGTATCGACGAATTAGAAGAGATGTCAACCGGCAACCGTATCTGGAAACAACGATTAGTGGATATTGGTACTGTCACTGCACAGCAAGCAAAGGATTGGGGATTCAGTGGTGTAATGTTAAGAGGTCCAGGGGTATGCTGGGATTCGCGAAGAGCAGCACCTTACGATGTTCATGACCAATCGGATCCTGACGTACCAGTAGGTACCAGAGGAGATCGCTATGATCGTTACTGTATCCGTATTGAGGAGATGCGACAAAGTGTTCGGATCATTGTGCAATGTCTTAATCAAATGCCTAGTGGCATGATCAAAGCCGATGATCGTAAGCTATGTCCTCCATCACGATGTCGAATGAAACTATCCATGGAATCCTCAATTCACCATTTCGAACCTTATACAGAAGGTTTTTCCGTACCAGCTTCTTCTACCTATACCGCAGTTGAAGCACCTAAAGGAGAATTTGGTGTCTTTCTGGTCAGTAATGGAAGCAATCGTCCCTACCGTCGTAAAATAAGAGCACCTGGCTCTGCCCATTTACAAGGACTCGATTCTATGTCCAAACATCACATGCCAGCAGATGTGGTCACCATCATAGGTACTCAAGATATTGTGTCTGGAGAGGTGGATAGATAG
>C3258_p17
ATGATACTTTCCGTTTTGTCGAGCCCTGCTTTGGTCTCTGGTTTGATGGTTGCACGTGCTAAAAATCCGGTACATTCCGTTTTGTTTCCCATTCCAGTCTTTCGCGACACTTCGGGTTTACTTCTTTTGTTAGGTCTCGACTTCTTCGCAATGATCTTCCCAGTAGTTCATATAGGAGCTATAGCCGTTTCATTCCTATTCGTTGTTATGATGTTCCATATTCAAATAGCGGAGATTCACGAAGAAGTATTGCGCTATTTACCTGTGAGTGGTATTATTGGACTGATCCTTTGGTGGGAAATGTTCTTCATTTTAGATAATGAAACCATTCCATTACTACCAACCCAAAGAAATACGACCTCTCTGAGATATACGGTTTATGCCGGAAAGGTACGAAGTTGGACTAATTTGGAAACATTGGGCAATTTACTTTATACCTACTATTCCGTCTGGTTTTTGGTTCCTAGTCTTATTTTATTAGTAGCCATGATTGGGGCTATAGTACTTACTATGCATAGGACTACAAAGGTGAAAAGACAGGATGTATTCCGACGAAATGCTATTGATTTTAGGAGGACTATAATAAGGAGGACGATAGACCCACTCACGATCTACTAA
>C3258_p19
ATGGATCCTATCAAATATTTCACATTTTCTATGATCATCTTTATTTTAGGTATTTGGGGAATCCTCCTTAATAGACGAAATATTCTTATTATGTTAATGTCAATTGAATTAATGTTATTAGCTGTGAATTTGAACTTTTTGGTATTTTCCGTTTCTTTGGATGATATGATGGGTCAATTATTTGCTTTATTGGTTCTAACGGTGGCAGCTGCGGAATCCGCTATTGGGTTAGCCATTTTCGTTATTACTTTCCGAGTCCGCGGGACTATTGCTGTAGAATTTATTAATAGCATTCAAGGTTAA
>C3258_p20
ATGTTAGAACATTTCTGTGAATGCTATTCTGATCTAAGTGGTCTTATTCTATGTCCCGTGCTAGGAAGCATTACTCCTCTTTTCATTCCAAATTCAAGAATACGACCGATACGATTAATTGGTCTGTGTGCCTCTCTTATTACTTTTTTGTATCCCCCTGTTCCTCGGATACAATTTGATCCTTCTACGGCCAAATCTCAATTTGTGGAAAGCCTTCGATGGCTTCCTTATGAAAACATCAATTTTTATTTGGGTATAGACGGTATCTCTTTATTCTTCGTGATATTGACCACATTTCTGATCCCTATTTGCATTTCAGTGGGTTGGTCTGGTATGAGAAGTTATGGGAAAGAGTATATTACAGCATCTCTAATTCGTGAATTTCTAATGATCGCCGTGTTCCGCATGCTGGATCCTTTACTATTCTATGTTCTTCCCGAAAGCGTGCTAATCCCTATGTTCATTATTATAGGGGTATGGGGTTCGAGACAAAGAAAGATCAAGGCAGCATATCAGTTTTTCCTTTATACTTTACTTGGATCTGTTTTTATGCTATTAGCTATTCTGTTGATTCTTCTCCAAACAGGAACCACCGATTTACAAATATTATTAACCACAGAATTTAGTGAGCGGCGCCAAATCTTTCTATGGATTGCTTCTTTCGCCTCTTTCGCCGTCAAAGTACCTATGGTACCAGTTCATATTTGGTTACCCGAAGCTCATGTAGAGGCACCTACGGCAGGATCCGTCATCTTGGCAGGAATTCCTTTAAAATTGGGAACCTACGGGTTTTTAAGATTTTCAATACCCATGTTTCCCGAAGCGACACTTTGTTCCACTCCTTTCATTTATACTTCAAGCGCGATTGCTATAATATATACTTCCTTGACCACTTCAAGACAGATCGATCTTAAGAAGATCATTGCTTACTCCTCAGTAGCCCATATGAATCTGGTGACTATTGGTATGTTTAGTCCGAACATACAGGGAATTGGAGGTAGCATTCTACCGATGTTAAGTCATGGACTGGTTCCTTCAGCCCTTTTTCTATGTGTTGGTGTTCTATATGACCGACATAAGACTCGACTTGTTAGATATTACGGAGGTTCAGTGAGCACCATGCCGAATCTCTCTACCATTTCCTTCTCTTCCACTTTGGCCAATATGAGTTCACCCGGTACTAGCAGCTTTATCGGGGAATTTCCCATCTTAGTAGGAGCTTTCCAAAGAAATAGCTTAGTAGCCACATTAGCAGCGCTTGGGATGATTTTAGGCGCGGCGTATTCCCTTTGGCTATATAATCGTTTGGTTTCTGGAAATTTAAAAGCCGATTTCCTCCATAAATTCTCCGATCCAAATGGCAGAGAAGTTTCTATATTTATACCCTTTCTTGTTGGAGTTGTTCGGATGGGTGTTCACCCCAAAGTGTTCCCGGATTGCATGCATACATCCGTAAGTAACTTAGTGCAACACGGCAAATTTCATTGA
>C3258_p21
ATGTCAGAATTTGCACCTATTTGTATCTATTTAGCGATCAGTCCGCTAGTTTCTTTGATCCCACTCGGTGTTCCTTTTCCATTTGCTTCCAATAGTTCAACCTATCCAGAAAAATTGTCGGCCTATGAATGTGGTTTCGATCCTTTCGGTGATGCCAGAAGTCGTTTCGATATACGATTTTATCTTGTTTCAATTTTATTTATTATCCTTGATCCGGAAGTAACCTTTTCCTTTCCTTGGGCAGTACCTCTCAACAAGATTGATCCGTTTGGATCTTGGTCCATGATGGCCTTTTTATTGATTTTGACGATCGGATCTCTCTATGAATGGAAAAGGGGTGCTTCGGATCGGGAGTAA
>C3258_p24
ATGAAAGAGGCGATCAGAATGGTACTCGAATTCATTTACGATTCCGAGTTTCCAGACGCATCGCACTTCCGCTCGGGTCGAGGCCGCCACTCGGCCCTAAGACGGATCAAAGAAGAGTGGGGAACCTCTCGCTGGTTTTTGGAATTCGACATCAGGAAGTGTTTTCACACCATCGACCGACATCGACTCATCCCAATCTTTAAGGAAGAGATCAACGATCCCAAGTTCTTTTACCCCATTCAGAAAGTCTTTTCCGCCGGACGACTCGTAGGAGGTGAGAAGGGCCCTTATTCCGTCCCACACAGTGTACTACTATCGGCCCTACCAGGCAACATCTACCTACACAAGCTCGATCAGGAGATAGGGAGGATCCGACAGAAGTACGAAATTCCGATTGTTCAGAGAATCAGATCGGTTTTATTAAGGACAGGTCGTATTGATGACCAAGAAAACTCTGGAGAAGAAGCAAGCTTCAACGCTCCCCAAGACAACAGAGCCGTCATTGTGGGGAGGGCAAAGAGCATCCAACGCAAAGCGGCCTTAAATTCCCTTGTTTCGTCGTGGCACACCCCCCCCACAAGCACCCCCCGGCTCAGGGGGGACCAGAAAACGCCTTTCGTTTTCCCCCCTTCGTCGGCCCCTGCTGCCTTCCTTAACAAGCCCTCGAGCCTCCTTTGCGCCGCCTTCCTCATAGAAGCCGCCGGGTTGACCCCGAAGGCCGAATTCTATGGTAGAGAACGCTGTAATAATAATTGGGCCATGAGAGACCTTATTAAGTATTGCAAAAGAAAGGGCCCGCTGATAGAGCTGGGCGGGGAGGCGATACTAGTTATCAGGTCAGAGAGACGCCTGGCCCGTAAGCCGGCCCCCTTAAAAACCCATTACTTAATAAGGATTTGTTACGCGCGATATGCCGACGACTTACTACTGGGAATCGCGGGTGCCGTAGAGCTTCTCATAGAAATACAAAAACGTATCGCCCACTTCTTACAATCCGGCCTGAACCTTTGGGTAGGCTCTGCAGGATCAACAACAATAGCTGCACGGAGTACGGTAGAATTCCCCGGTACGGTCATTCGGGAAGTCCCTCCGAGGATGACTCCCATACAATTCTTGCGAGAGCTGGAAAAGCGTCTACGGGTAAAGCACCGTATCCATATAACTGCTTGCCATCTACGCTCCGCCATCAATTCCAAGTTTAGGAACCTAGGTAATAGTATCCCGATCAAACAGCTGACGAAGGGGATGAGCGAAACAGGGAGTCTACTAGACGGGGTTCAACTAGCGGACACTCTTGGAACGGCCGGAGTAAGAAGTCCCCAAGTGAGCGTATTATGGGGGACCGTCAAGCACATCCGGCAAGAATCAAAGGGGATCTCGTTGTTGCATAGCTCAGGTCGGAGCAAGGCGCCATCGGACGTTCAACAGGCAGTTTCACGATCGGGCATGAGTGTCCGGAAGTTGTCATTGTATACTCCCGCGGGTCGGAAGGCGGCGGGGGAAGGGGGAGGACACTGGGCTGGATCTATCAGCAGCGAATTCCCCATACAGATAGAGGCGCCTATCAAAAAGATACTCCGAAGACTTCGGGATCGAGGTATCATTAGCCGAAGAAGACCCTGGCCAATCCACGTGGCCTGCTTGACGAACGTCAGCGACGGAGACATCGTAAATTGGTCCGCGGGCATCGCGATAAATCCTCTGTCCTACTACAGGTGCCGCGACAACCTTTACCAAGTCCGAACGATTGTCGACCACCAGATCCGCTGGTCTGCAATATTCACCCTAGCCCACAAGCACAAATCCTCGGCGCGGAATATAATCCCAAAGTACTCCAAAGACTCAATTATAGTAAATCAAGAAGGTGGTAAGACCCTTGCAGAGTTCCCCAACAGCATAGAGCTGGGGAAGCTCGGACCCGGTCAAGATCCGAACAACAAGGAGCGCTCAACTACTAGTCTAGTTTAG
>C3258_p25
ATGATTGAATCTCAGAGGCATTCTTATCATTTGGTAGATCCAAGTCCATGGCCTATTTCGGGTTCACTCGGAGCTTTGGCAACCACCGTAGGAGGTGTGATGTACATGCACCCATTTCAAGGGGGTGCAACACTTCTCAGTTTGGGCCTCATATTTATCCTATATACCATGTTCGTATGGTGGCGCGATGTTCTACGTGAATCCACGTTGGAAGGACATCATACCAAAGTTGTACAATTAGGACTTCGATATGGTTTTATTCCGTTCATCGTATCGGAGGTTATGTTCCTTTTTGCTTTTTTTCGGGCTTCTTCTCATTCTTCTTTGGCACCTACGGTAGAGATCGGAGGTATTTGGCCCCCAAAAGGGATTGGGGTTTTAGATCCTCGGGAAATCCCTTTTCTTAATACCCCTATTCTCCTTTCATCCGGAGCTGCCGTAACTTGGGCTCATCATGCTATACTCGCGGGGAAGGAAAAACGAGCAGTTTACGCTTTAGTAGCTACCGTTTCACTGGCTCTAGTATTCACTGGCTTTCAAGGAATGGAATATTATCAAGCACCCTTCACTATTTCGGACAGTATTTATGGTTCTACCTTTTTCTTAGCAACTGGCTTTCATGGTTTTCATGTGATTATAGGTACTCTTTTCTTGATCATATGTGGTATTCGCCAATATCTTGGTCATCTGACCAAGGAGCATCACGTTGGCTTTGAAGCAGCTGCATGGTACTGGCATTTTGTAGACGTGGTTCGGTTATTCCCATTTGTCTCTATCTATTGGTGGGGAGGTATATGA
>C3258_p26
ATGCCCAAAAGTCCCATGTTTTTCTTGGTTGGAAAAGCCCAACCGGCGACTTCCGTCTTCCTGAATTGGGAGAGCAAGAACAAGTCCCTCTTCTTTTTTTGGGGGGGGGCGGAGCAGTTAAAGAATGAACCAACCCAAATGATTGTTCTAGAATGGCTATTCCTCACAATTGTTCCTTGTGATGCAGCGGAACCATGGCAATTAGGATTTCAAGACGCAGCAACACCTATGATGCAAGGAATAATGGACTTACATCACGATATCTTTTTCTTCCTCATTCTGATTTTGGTTTTCGTATCACGGATCTTGGTTCGCGCTTTATGGCATTTCCACTATAAAAAAAATCCAATCCCGCAAAGGATTGTTCATGGAACTACTATCGAGATTCTTCGGACCATATTTCCTAGTATCATCCTGATGTTCATTGCTATACCATCATTTGCTCTGTTATACTCAATGGACGAGGTAGTAGTAGATCCAGCCATTACTATCAAAGCTATTGGACATCAATGGTATCGGACTTACGAGTATTCAGACTATAACAGTTCCGATGAACAGTCACTCACTTTTGACAGTTATACGATTCCAGAAGATGATCTAGAATTGGGTCAATCACGTTTATTAGAAGTGGACAATAGAGTGGTTGTACCGGACAAAACTCATATACGTATTATTGTAACACCTGCTGATGTACCTCATAGTTGGGCTGTACCTTCGTCAGGTGTCAAATGTGATGCTGTACCTGGTCGTTTAAATCAGATCTCTATTTCGGTACAGCGAGAGGGAGTTTACTATGGTCAGTGCAGTGAGATTTGTGGAACTAATCATGCCTTTACGCCTATCGTCGTAGAAGCTGTTCCTAGGAAAGATTATGGTTCTCGGGTATCCAATCAATTAATCCCCCAAACCGGGGAAGCTTAA
>C3258_p27
ATGGGCACATGCTTCTCAGTACTGATTCGTATGGAATTAGCACGACCCGGCGATCAAATTCTTGGTGGTAATCATCAACTTTATAATGTTTTAATAACGGCTCACGCTTTTTTAATGATCTTTTTTATGGTTATGCCGGCGATGATAGGCGGATCTGGTAATTGGTCTGTTCCGATTCTGATAGGTGCACCTGACATGGCATTTCCACGATTAAATAATATTTCATTCTGGTTGTTGCCACCTAGTCTCTTGCTCCTATTAAGCTCAGCCTTAGTAGAAGTGGGTAGCGGCACTGGGTGGACGGTCTATCCGCCCTTAAGTGGTATTACCAGCCATTCTGGAGGAGCTGTTGATTTAGCAATTTCTAGTCTTCATCTATCTGGTGTTTCATCCATTTTAGGTTCTATCAATTTTATAACAACTATCTCCAACATGCGTGGACCTGGAATGACTATGCATAGATCACCCCTATTTGTGTGGTCCGTTCTAGTGACAGCATTCCTACTTTTATTATCACTTCCGGTACTGGCGGGGGCAATTACCATGTTATTAACCGATCGAAACTTTAATACAACCTTTTCTGATCCCGCTGGAGGGGGAGACCCCATATTATACCAGCATCTCTTTCGGTTCTTTGGTCATCCAGAAGTGTATATTCCCATTCTGCCTGGATCCGGTATCATAAGTCATATCGTTTCGACTTTTTCGGGAAAACCGGTCTTCGGGTATCTAGGCATGGTTTATGCCATGATCAGTACAGGTGTTCTTGGATTTCTTGTTTGGGCTCATCATATGTTTACTGTGGGCTTAGACGTTGATACCCGTGCCTACTTTACCGCAGCTACCATGATCATAGCCGTCCCCACTGGAATAAAAATCTTTAGTTGGATCGCTACCATGTGGGGGGGCTCGATACAATACAAAACACCCATGTTATTTGCTGTAGGGTTCATCTTTTTGTTCACCATAGGAGGACTCACTGGAATAGTCCTGGCAAATTCTGGGCTAGACATTGCTCTACATGATACTTATTATGTGGTTGCACATTTCCATTATGTACTTTCTATGGGAGCCGTTTTTGCTTTATTTGCAGGATTTCACTATTGGGTGGGTAAAATCTTTGGTCGGACATACCCTGAAACTTTAGGGCAAATACATTTTTGGATCACTTTTTTCGGGGTTAATCTGACCTTCTTTCCAATGCATTTCTTAGGCCTTTCGGGTATGCCACGTCGCATTCCAGATTATCCGGATGCTTACGCTGGGTGGAATGCCATTAGCAGTTTTGGCTCTTACATATCCGTAGTTGGGATTCGTCGTTTCTTCGTGGTCGTAACAATCACTTCAAGCAGTGGAAATAACAAAAGATGCGCTCCAAGTCCTTGGGCTGTTGAACAGAATTCAACCACACTGGAATGGATGGTACAAAGTCCTCCAGCTTTTCATACTTTTGGAGAACTTCCAGCTATCAAGGAAACCGTGAAGTAA
>C3258_p28
ATGACTATAAGGAACCAACGATTCTCTCTTCTTAAACAACCAATATCCTCCACACTTAATCAGCATTTGATAGATTATCCAACCCCGAGCAATCTTAGTTATTGGTGGGGGTTCGGTCCGTTAGCTGGTATTTGTTTAGTCATTCAGATAGTAACTGGCGTTTTTTTAGCTATGCATCACACACCTCATGTGGATCTAGCTTTCAACAGCGTAGAACACATTATGAGAGATGTTGAAGGGGGTTGGTTGCTCCGTTATATGCATGCTAATGGGGCAAGTATGTTTCTCATTGTGGTTCACCTTCATATTTTTCGCGGTCTATATCATGCGAGTTATAGCAGTCCTAGGGAATTTGTTCGGTGTCTCGGAGTTGTAATCTTCCTATTAATGATTGTGACAGCTTTTACAGGATACGTACTACCTTGGGGTCAGATGAGCTTTTGGGGAGCTACAGTAATTACAAGCTTAGCTAGCGCCATACCTGTAGTAGGGGATACCATAGTTACTTGGCTTTGGGGCGGTTTCTCCGTGGACAATGCCACCTTAAATCGTTTTTTTAGTCTTCATCATTTACTCCCCTTTATTTTAGTAGGCGCCAGTCTTCTTCATCTGGCCGCATTGCATCAATATGGATCAAATAATCCATTGGGTGTACATTCAGAGATGGATAAAATTTCTTTTTACCCTTATTTTTATGTAAAGGATCTAGTAGGTTGGGTAGCTTTTGCTATCTTTTCTTCCATTTGGATTTTTTATGCTCCTAATGTTTTGGGGCATCCCGACAATTATATACCTGCTAATCCGATGCCCACCCCGCCTCATATTGTGCCGGAATGGTATTTCCTACCGATCCATGCCATTCTTCGTAGTATACCTGACAAATCGGGAGGTGTAGCCGCAATAGCACCTGTTTTTATATGTCTGTTGGCTTTACCTTTTTTTAAAAGTATGTATGTGCGTAGTTCAAGTTTTCGCCCTATTCACCAAGGAATATTTTGGTTGCTTTTGGCGGATTGCTTACTACTAGGTTGGATCGGATGTCAACCTGTGGAGGCACCATTTGTTACTATTGGACAAATTTCTCCTTTAGTTTTCTTCTTATTCTTTGCCATAACGCCCATTCCGGGACAAGTTGGAAGAGGAATTCCTAATTCTTACACGGATGAGACCGATCACATCTGA
>C3258_p29
ATGATGGGAATAACAAAGCAGAAATTTTTAAATGAGCACGAAATGTCAATATATGAATTGTTTCATTATTCGTTATTTCCGGGTCTTTTCATTGCATTCACTTACAACAAGAAACAACCACCAGCGTTTGGTGCAGCACCTGCATTTTGGTGCATTCTTCTTTCTTTCCTTGGTCTTTCGTTCCGTCATATTCCTAATAACTTATCCAATTACAACGTATTAACCGCTAATGCACCTTTCTTTTATCAAATCTCAGGGACATGGTCTAATCATGAGGGTAGTATTTTATCATGGTGTCGGATCCCAAGTTTATATGGATTCCTTCTTTGTTACCGGGGTCGACCCCAAAGCCATAATGTCTCAAAACGAGGAGGCCATAGAGAAACTCTTTTTTATTCCTTTGTCTCGAACTTCGTGAAGAACTCCATTCTATCTCTCCCTCGTTACGAACAAAAAAGTGGTGGTGTTGTACACCGCCAGTTGTACACCCCACGAACCCTTGTTGATTCTGAACTTCGTTCGCGAAGGAACCGGGCTTTTGACGGGCCAGCCCTTTTTTATGCGCCGCTTTACCCCGAAAGGAAAATTMGCTTTGCTCCTCTGGGCACTAGGCGCTCCCGTGGTTCGCGAGAAGGAAAAAGGATGAATCCTTTGTTACATCTGGCACGAGATGATAAAGAGAGAGCTTCGTCTATCAATGAACAGCGGATTGACGGAGCTCTTGGCATTGCTTTGTTTTTCTCTCCTTTCCTATCAGCGAGTTCCGATCCTTTTGTTCGAAATTTCTTCGTTCGTACCGAACCGCTTGCAGAATCAAATCCTGTTCCACAAGATCCTATATCAGCTATACATCCTCCTTGCATTTATGCCGGAGACGTCGCCAGTGCTATGGGCTTTGGCTTATGTAGATCAAAAATGATGAATGGGATTGTGGCACTCCACTCGCCGCCAATGCGGAAGGATGCCGTCGAAAAGAATGGAACGCTGCTTCGCTCTGCTGGATGCGTCGGATCCCGTACAACAAGCGAGCTTTTTACCCTCAAATTCAAACATGTGGGCGCAAAATGCTATCCTGCTCTATTGTTGCGTAGCAATAGAAGCCTGCTCGTGCAGCTTCGGCGGCGCTTTTTCGCCTTCTCTTCGCTCTGGGCAGGAGCGCTAGTGGACACGGGGAGGGAGCAGGCGAAGCGTGTCGTTCGTAATGGACAGAAAGATACCACCACTTCGCCTCTTTGTTGGACTGCCGGCGCGAACACAGTGGTCTCTGACCAAGACCAGGAACCAATTCGAATTTGGATCTTGACATGTCGGTGGTTTTTAACCGTAGGCATCTTGCCAGGAAGTTGGTGGGCTCATCATGAATTAGGTCGGGGTGGCTGGTGGTTTCGGGATCCCGTAGAAAATGCTTCTTTTATGCCTCGGGTATTAGCCACAGCTCGTATTCATTCAGTAATTCTACCCCTTCTTCATTCTTGGACCTCGTTTCTTAATATTGTGACTCTTCCATGCTGTGTCTCAGGAACCTTTTCAATACGGTCCGGATTGCTAGCTTCCGTTCATAGTTTTGCTACAGATGATACACGAGGAATCTTTTTATGGCGGTTCTTCCTTCTAATGACCGGCATATCTATGATTCTTTTCTCCCAGATGAAGCAGCAGGCATCGGTCCGTAGAACCTATAAAAAAGAGATGGTTGTAGCGCGAAGTACTCTTGTGCACCTACGTCACTCGGCTCGCGCGCAACCCCGCCCCGTTATGTTATAG
>C3258_p30
ATCAAATATTTCTATTTTTCCTTTGAATTACTCATATATATATCCTATGAATTTAATTTCGCACCGGAAACTATTCTAGGAGAAGTTCGAATCCGTTCCGTTCGGATATTGATCGGTCTTGGTTTGACATGGTTTACGCGTTACTGGTTTCCGGAAGAGTTAATATCTCCATTAGCTAAACCCTTTCTTACCCTGCCCTTGGACTCGTATTTTGTTTGTACACAATCAACGGAGGCCTCCCCGACATATGTTGCAACGTCTTCAATAGCATGCTCTTATTTCGTCTTTCCCTTAATAAGTCATCAAATTTGGTGCTTTTTGATCCCCAGTTGCTATGGAGAACAAAGGACGAAATACAATCGATTCCTCTATTTAAGTGGTTCTCGCTTCTCCTTGTTCCTGTTCCTAACTCCTCCCCGGGTAGTTCCCAATGTTTGGCACTTTCCATACTTCGTGGGTGCAACATCAACAAATTCGCTCATGATCAAGTTACAACCTAAGATCTATGACCATATTATGTTAACTGTTCGTATTTCGTTCATTCCATCGGTATGCTCCCAGGTACCTGTAATTGTGATCCGTTTGCCAGAACTAAGGGGTCTTTCTGTGGAAACCTTCACGAACAATCGTCGTTTTTTGATGGTTTTTCCGCTTCTCACAGCTGCTCTTTCTACACCCCCGGATATCTGGTGCCAAACCGTCGCCCGTTTCCTTATTTCTTCGATAATAGAGTTGGCTATCTTTGTGGCGTCTATTGTACAAGTTCGTGAAGAAGGCTGGACGAGTGGAATGAGGGAAAGCGGCTCGATCGACAAAAAAGAAAAGTAG
>C3258_p31
ATGTCCGTTTCATTATTACAACCTTATTTTTTGATGTCAAAGACCAGAAGCTACGCGCAAATTCTCATTGGATCTCGGTTGTTCTTAACAGCGATGGCTATTCATTTAAGTCTTCGGGTAGCACCACTAGATCTTCAACAAGGTGGAAATTCTCGTATTCCGTATGTACATGTTCCTGCGGCTCGGATGAGTATTCTTGTTTATATCGCTACGGCTATAAACACTTTCTTTTTCCTATTAACAAAACATCCCCTTTTTCTTCGCTCTTCCGGAACCGGTACAGAAATTGGTGCTTTTTTTACGTTGTTTACCTTAGTTACTGGGGGGTTTCGGGGAAGACCTATGTGGGGCACCTTTTGGGTGTGGGATGCTCGTTTAACCTCTGTATTCATCTCGTTCCTTATTTACCTGGGTGCACTGCGTTTTCAAAAGCTTCCTGTCGAACCGGCTTCTATTTCAATCCGTGCTGGACCGATCGATATACCAATAATCAAGTCTTCAGTCAACTGGTGGAATACATCGCATCAACCTGGGAGCATTAGCCGATCTGGTACATCAATACATGTTCCTATGCCCATTCCAATCTTGTCTAACTTTGCTAACTCCCCCTTCTCAACCCGTATCTTGTTTGTTCTGGAAACACGTCTTCCTATTCCATCTTTTCCCGAATCTCCTTTAACGGAAGAAATAGAAGCTCGAGAAGGAATACCTAAACCTAGTTCACTCGCCGAGTCTTTGTGCATCCATGGCTGA
>C3258_p32
ATGAGACGACTCTTTCTTGAACTATATCATAAACAGATCTTCCCCTCCACACCAATCACGAGTTTTTCTCCATTCCTCTCGTATATCGTCGTAACGCCCTTAATGCTAGGTTTTGAAAAAGACTTTTCATGTCATTCCCATTTAGGTTCGATTCGGATCCCTCCGTTGTTTCCTTTTCCTCCCGCACCTTTTTCTCGAAATGAGAAAGAAGATGGTACACTCGAATTGTATTATTTAAGTGCTTATTGCTTGCCAAAGATCCTACTTCTACAATTGGTAGGTCACCGGGTTATTCAAATAAGTTGTGTTTTCTGTGGTTTTCCCATGTTACAACTTCCGTACCAATTCAGTCGATCCGGAATGGATCGGTTAAACATTCTATTAGGGAGCCCGGTCTTGACTCTTCTGTGTGGTATTCATTCTCGTTCGGCTCTTGGAATCACATCCAGCAGTGGTTGGAACAGCTCGCAAAATCCAACCACTTTACCTACTTCATTGCCCCCAACCGTTTCTCGTACCTCTATTGAAACAGAATGGTTTCATGTTCTTTCATCGATTGGTTATTCCTCTCCGTTCGTATCTCTTTTTCCAATTTTGGTCTCGATTAGTTTACAAGATTGA
>C3258_p33
ATGAAAAAGCGTGACGAGAATGATCAACTCGAGATGTTAGAAGGTGCAAAATCAATAGGTGCCGGAGCTGCTACAATTGCTTCAGCGGGAGCTGCTATCGGTATTGGAAACGTGTTCAGTTCTTTGATCCATTCCGTGGCCCGAAATCCATCATTGGCTAAACAATCATTTGGTTATGCCATTTTGGGCTTTGCTCTAACCGAAGCTATTGCATCGTTTGCCCCAATGATGGCCTTTTTGATCTCATCCGTATTCCGATCGGTTTCGAGGGTTACAATCTAA
>C3258_p34
ATGCCTCAACTGGATAAATTCACTTATTTCACACAATTCTTCTGGTCATGCCTTTTCCTCTTTACTTTCTATATTCCCATATGCAATGATGGAGATGGAGTACTTGGGATCAGCAGAATTCTAAAACTACGGAACCAACTGGTTTCACACCGGGGGAACAACATCCGGAGCAACGACCCCAACAGTTTGGAAGATATCTTGAGAAAAGGTTTTAGCACCGGTGTATCCTATATGTACTCTAGTTTATTCGAAGTATCCCAATGGTGTAACGCCGTCGACTTATTGGGAAAAAGGAGGAAAATAACTTTGATCTCTTGTTTCGGAGAAATAAGTGGCTCGCGAGGAATGGAAAGAAACATATTAGATTTGATCTCGAAGTCCTCATATAGCACTTCTTCCAATCCTGGATGGGTGATCACTTGTAGGAATGACATAATGCTAATCCATGTTCCACACGGCCAAGGAAGCATCATTTTTTAA
>C3258_p35
ATGTTTAGACGAATCCTTTCGTTTGATGAACCCTATCTTCAATCAAGTTCCAGCGACAATATCGCTTTTCTTGAGTCCCTTTTGAATGATTTGACCATAAGCGGAGTACAAGGTGAAGCCTATACGGAGGCTCTGGAGCTAGCGGGGCTGGTCCCCAGCCCACTTGAGCAATTTGCCATTCTCCCATTGATTCCTATGAATATAGGAAACTTGTATTTCTCATTCACAAATCCTTCTTTGTTTATGCTGCTAACTCTCAGTTTGGTCCTACTTCTGGTTCATTTTGTTACTAAAAACGGAGGAGGAAACTCAGTACCAAATGCTTGGCAATCCTCGGTAGAGCTTATTTATGATTTCGTGCTGAACCTGGTAAACGAACAAATGGGTGGTCTTTCCGGAAATGTTAAACAAAAGTTTTTCCCTCGCATCTCGGTCACTTTTACTTTTTTGTTATTTCGTAATCCCCAGGGTATGATACCTTATAGCTTCACAGTTACAAGTCATTTTCTCATTACTTTGGGTCTCTCATTTTCTATTTTTATTGGCATTACTATAGTGGGATTTCAAAGAAATGGGCTTCATTTTTTAAGCATCTCATTACCCGCAGGAGTCCCACTGCCGTTAGCACCCTTTTTAGTACTCCTTGAGCTAATTCCTCATTGTTTTCGCGCATTAAGCTCAGGAATACGTTTATTTGCTAATATGATGGCCGGTCATAGTTCAGTAAAGATTTTAAGTGGGTTCGCTTGGACTATGCTATGTATGAATGATCTTTTATTTTTTATAGGAGATCCTGGTCCTTTATTTATAGTTCTTGCATTAACCGGTCCGGAATTAGGTGTAGCTATATCACAAGCTCATGTTTCTACGATCTCAATCTGTATTTACTTGAATGATGCTACAAATCTCCATCAAAGCGGTTATTTATTTATAATTGAACAAAAGCGAGGTTCTGAAAGAAAGAAGGTCCATTTTTCCACGTAG
>C3258_p36
ATGAGATTTACTTCCACGAATATGCATGCCAGAAAGATGCTATTTGCTGCTATTCCATCTATTTGTGCATTAAGTTCGAAGAATATTTCAATCTATAATGAAGAAATGATAGTAGCTCTTTGTTTTATAGGCTTTATCATATTGAGTCGTAAGAGTTTAGGTAATACTTTCAAAGTGACTCTCGACGGTAGAATCCAGGCTATTCAGGAAGAATCGCAGCAATTCCCCAACCCTAACGAAGTAGTACCTCCGGAATCCAATGAACAACAACGATTACTTAGGATCAGTTTGCGAATTTGTGGCACCGTAGTAGAATCATTACCAATTGCACGCTGTGCGCCTAAGTGCGAAAAGACAGTGCAAGCTTTGTTATGCCGAAACCTAAATGTTAAGCCAGCAACACTTACAAATGCCATTTCTTCCCGTCGCATCCGTCTTCAGGACGATCTAGTCACAGGGTTTCACTTCTCAGTGAGCGAAAGATTTGTCCCTGGGTGTACGTTGAAAGCTTCTATAGTAGAACTCATTCGAGAGGGCTTGGTGGTCTTAAGAATGGTTCTGGTGGGGGGTTCCCTTAGGAATAAAGAAGACAAATAG
>C3258_p37
ATGGAATTCTCTACCAGAGCTGCGGAACTAACGACTCTATTAGAAAGTAGAATTACCAACTTTTACACGAATTTTCAAGTGGATGAGATCGGTCGAGTGGTCTCCGTTGGAGATGGGATTGCGCGTGTTTATGGATTGAACCAGATTCAAGCTGGGGAAATGGTTGAATTTGCCGGCGGTGTGAAAGGAATAGCGTTGAATCTTGAGAATGAGAATGTAGGGATTGTTGTCTTTGGTAGTGATACCGCTATTAAAGAAGGAGATCTTGTCAAGCGCACTGGATCCATTGTGGATGTTCCTGCGGGAAAGGCTATGCTAGGGCGTGTGGTCGACGGGTTGGGAGTTCCTATTGATGGAAGAGGGGCTCTAAGCGATCACGAGCGAAGACGTGTCGAAGTGAAAGCCCCTGGGATTATTGAACGTAAATCTGTGCACGAGCCTATGCAAACAGGGTTAAAAGCGGTAGATAGCCTGGTTCCTGTAGGCCGTGGTCAACGAGAACTTATAATCGGGGACCGACAAACTGGAAAAACAGCTATTGCTATCGATACCATATTAAACCAAAAGCAACTGAACTCAAGGGCCACCTCTGAGAGTGAGACATTGTATTGTGTCTATGTAGCAATTGGACAGAAACGCTCAACTGTGGCACAATTGGTTCAAATTCTTTCAGAAGCGAATGCTTTGGAATATTCCATTCTTGTAGCAGCCACCGCTTCGGATCCAGCTCCTCTGCAATTTATGGCCCCATATTCTGGGTGTGCCATGGGGGAATATTTCCGCGATAATGGAATGCACGCATTAATAATCTATGATGATCTTAGTAAACAGGCGGTGGCATATCGACAAATGTCATTATTGTTACGACGACCGCCAGGCCGTGAGGCTTTCCCAGGCGATGTTTTCTATTTGCATTCCCGTCTCTTAGAAAGAGCCGCTAAACGATCGGACCAGACAGGTGCAGGTAGCTTGACCGCCTTACCCGTCATTGAAACACAAGCCGGAGACGTATCGGCCTATATTCCAACCAATGTGATCTCCATTACCGATGGACAAATCTGTTCGGAAACAGAACTCTTTTATCGCGGAATTAGACCTGCTATTAACGTGGGCTTATCTGTCAGTCGCGTCGGGTCTGCCGCTCAGTTAAAAATTATGAAACAAGTCTGCGGTAGTTCAAAACTGGAATTGGCACAATATCGCGAAGTGGCCGCCCTTGCTCAATTTGGGTCAGACCTTGATGCCGCGACTCAGGCATTACTCAATAGAGGTGCAAGGCTTACAGAAGTACCGAAACAACCACAATATGCACCACTTCCAATTGAAAAACAAATTCTAGTCATTTATGCAGCTGTCAATGGATTCTGTGATCGAATGCCACTGGACAGAATCTCTCAATATGAGAGAGCCATTCCAAAAAGTGTAAAACCTGAATTACTACAATCCCTTTTAGAAAAAGGTGGGTTAACTAACGAAAGAAAGATGGAACCAGATACATTCTTAAAAGAAAGCGCTTTGCCTTACCTATCATGA
>ALF5
ATGTAATCCATCTCTTCtgtttttacaaaaatataaatcaaataacaaacaaattGGGAAAATGCCATCGTCCAGCCCTCGCACCGTCGAAGAGATCTTCAAGGACTACAGCGCCCGTCGCTCCGCCGTCATTCGCGCCCTCACCTacgATGTGGACGAGTTCTACTCCCTTTGCGATCCAgAGAAGGAGAATTTGTGCTTGTATGGACACCCAGATGAGTCGTGGGAGGTGACCCTGCCGGCAGAGGAAGTTCCCCCGGAGCTTCCCGAGCCTGCACTGGGCATCAATTTTGCAAGAGATGGGATGAACCGTAAAGATTGGCTGTCATTGATTGCAGTACATAGCGATTCTTGGTTGCTCTCTGTGGCTTTCTACTTTGGTGCTCGACTTAATCGGAATGAGAGGAAGCGTCTGTTTAGCTTGACAAATGATCTGCCTACAATCTTTGAAGTCGTAACTGGAAGGAAGCCCGTAAAAGACAAGCCCAGTGGGGATAGCGGAAGTAAATCCAGGAACTCAAAGGTGAagccctctttctctctctctctgaaattATTGACTGCCAAAACGAATCTGCATACTCTTTCCCTTTATGCAAAATTTGGGCTTATGACCCAATTTGTGTCTTTGCAGAGATCGATTGACGGACAAGTAAGGACCAACAGTAAGGTACATGATGTAAGCTATTTGGAGGATGAAGATGAGCATAGTGAAACCCTATGTGGAAGCTGTGGGGGAAATTACAGTGCCAATGAGTTTTGGATCGGCTGCGACATCTGCGAGAGGTGGTACCATGGGAAGTGTGTCAAGGTAACACCAGCCAAGGCAGAATACATTCAGCAGTACAAATGTCCTTCTTGCAGCACAAAGAAGAGCAAGTAGTGATGAGTAACAAAAACCTCGGGGGCACTTATGTCTGGTCAGCAGATACTCTCTGGCCATTGTTATTCATTTCTGTTCCTACTCTCGGGTCATGCCGCCATGGTAGTGGTCATGACGCCGTGGTTTTTTCTTCTAGCGTTTTTCTCCCTTCGGATATATGCCCCTCCGTATTCCTCTAATGTACAAAGTAGATCTCGTTTCATTTGTGTTATTCATGGAATGCTCTTGAGTTTTCGTTATTAGAAGATGTTTATGGTTTTGATTTTTGGCTCTGAATTGTTCTATGATGTTTATGCATCCTCTTGGGAGCAATTTAAACGATCTCGGGGTAACAAAAGTTCTCATATTTGGCTA
>CYB5
GGCATTTTGGGAATCCACAAGATCTCGTCCGTATATGGCTCCCTAAATCAAATTGCTGACTTCCTACTCTGAGAAAACAAAGCGGCACGGTTCATCTCGCAGTCGCAGAGCCTGCTCTCTCTCGCAGTGAAAGATGGCTTCAGATCCAAAAGTTCACGTATTTGAAGAGGTAGCGAAGCACAACAAAACCAAAGATTGCTGGCTGATTATTGCCGGGAAGGTGTATGATGTGACACCATTCATGGATGATCATCCCGGAGGCGATGAAGTTCTTCTATCTGCAACTGGGAAAGATGCAACAAATGATTTCGAAGATGTTGGTCACAGTGATTCAGCCAGGGATATGATGGAGAAGTACTACATTGGTGAGGTTGATCAGTCAACTGTCCCATTGAAACGGACTTACATTCCACCACCACAAGGTCAATACAATCCTGACAAGACATCCGAATTCGTGATCAAGATTCTACAGTTTCTGGTTCCGCTCTTAATCTTGGGGTTGGCCTTCGCTGTCCGTCACTACACCAAGAAAGAGTAGAGTCTTTCTATTTCAGTATATCCGCTTGTAAGGATTAGTTACTCATCAAGATTCTGCGATTGCTCGTTTCAGTTATGTCGTTCTTGGTTTCCGTCATTGTTCATCCGACGGTCGGTCGGTCGGTTGGTTTCTAGCGTCTTTTTGGTTATAAGGTGATTGACAGATTGTACAACGGTTGATCTTAAATTAAAGGATTGTTCTTCTTGTTATTATTTCCATA
>DHAR
AACTCTCGCTCCATAACCAACCGTTCTGCCCCATTACCTTTCAGTTTCATCTTCCACACTCTCTACCCCCTCTGCTCCCTAATGGCTCTCGAGGTCGCTGCCAAGGCCGCTGCCGGCGCACCTGATCTCCTCGGCGACTGCCCTTTCTGCCAAAGGGTTACTCTaaccttggaggagaagaaagTACCCTACAAGCTGCACCTCATCAATCTCAGCGACAAACCCAAATGGTTTACGGAAGTGAATCCAGAGGGGAAGGTGCCTGTGGTGAAGTTTGATGACAAATGGGTGCCTGATTCCGATGTGATTGTTGGGATCATTGAGGAAAAATACCCTGAGCCTTCTCTCAAAACCCCTCCTGAATTTGCTTCTGTGGGATCAAAGATATTGGGATCATTTGTGACATTTCTGAAGAGCAAGGATCCCGGTGACGGATCAGAACAGGCTTTGCTTACCGAACTGAAGGCATTAGATGAGCATCTTAAGGCACATGGTCCATACATTGCTGGGGAGAAGGTCACTGCTGCGGATCTAAGCTTGGCACCAAAACTGTACCATCTCAAGGTGGCTCTCGGCCATTTCAAGAAGTGGACGGTTCCAGCAGATTTGGCCCATTACCATAAGTACACCGAGCTGCTTTTCTCAAGGGAATCCTTCGTGAAGACCGCTCCTGCTGACGAGAAATATGTGATTGCGGGATGGGAGCCGAAGGTGAATCCATGAAATAGTCCTAGATTATGAGCTCATTTGTTCAAGTTTAGTTGTGTAATATGTTTTAAGACATATGCATGTCAGTTGTGGAAGCTAAACTTGACTTTGGGTTATTTCCCATGTCTAATAAATGTGTTAAATCTAAATCGTCTATTATTTTGTATTAGCTCCGCTGGTTGCTATTTCTTGT
>GK
ATGGCTGCAGCTCTTGGAGGAGGGATAGCTGTTGTGATCATGGGAGTCAGTGGTGCTGGCAAATCCACAATAGGCGAGATGCTGGCGAGAGAGACAAATTCTAGCTTTATAGATGCAGATGATTTCCACCCTCAATCAAACAAAGAAAAGATGCGTAAAGGGATCCCTCTCACCGAAGAAGACCGGATGCCTTGGCTTGAAAAACTTCGAAATGGTGTAAGAGACAAGTTGCTCGGTGGAGGAACTGTGATTCTTGGGTGTTCGGCTCTGCAGAAGCGATACAGAGAAATTTTAAGATCTGCCGACCCTaattATAAACCGGGAAGTTGTGTCAGTCTGGTGAAGttcgtcttgttggatgctcAGGCAGAGGTGCTGGCTGCTAGATTAGAAAAACGAATTACAGAAGGGAAGCATTTCATGTCACCTGCACTTTTGCAGTCTCAGTTAGGGTTGCTTCAGATTGATGATTCGGAAGGAATACTTAAAGTTGATGCCACTCTAACTCCTCAAGAAATTGTAAAGACCATTCAAAGATTGATTTTCGATTTAAGAGTTCAGAATTGTAATCCTTAG
>HD3
CATTCACAAGAGAGGGATTTGGAGACATTTGGGTTATCTCTGAACCGTTTGTCTTCTTTGCCtctattaaatattttttctgtCCAAATATTTTTAAGGGAGAGAGGGGAATTTAAGCTGTAAATTTGTAAAGAAATAGGAGGAAAATCTGGAAAGGAGTTTGCTTTGACAGGGTTGaagaaccaaagaaaaaaaataaagtctTGGGGTTATTTTTGATGAGTTTTGGGGGTTTTCTTGACAACAGTACCGGCAGTAGTGGCGGTGCGAGAATCGTGGCTGATATTCCTTACACCAATAGCAACAACAACATGCCATCGAGTGCAATCGCTCAGCCACACCTTGTAACTCAGTCTCTCACTAAATCTATGTTCAACTCTCCGGGACTCTCACTTGCCCTACAGACAAATGTGGATGGGCAAGGAGATGTGACGAGAGTGGCCGAGAGTTATGAGGCAAACAACGGCGGGAGAAGGAGCAGAGAGGAAGAACACGAGAGCAGATCCGGGAGTGATAACATGGATGGTGCTTCTGGGGACGATCAAGATGCCGCTGACAACAACCCTCGTAAGAAGAAGCGTTACCACCGACACACCCCTCAGCAAATCCAAGAACTTGAAGCGCTGTTCAAAGAGTGCCCTCATCCGGATGAGAAGCAAAGATTGGAGCTCAGCAGAAGGCTTAACTTGGAGACCAGACAAGTCAAATTCTGGTTCCAAAATCGCCGAACCCAGATGAAGACGCAACTGGAACGCCATGAGAACTCGTTGCTGAGGCAAGAGAACGATAAGCTCCGAGCGGAGAACATGTCGATTCGTGACGCTATGAGGAACCCAATTTGCTCAAATTGTGGTGGTCCGGCAATTATTGGAGATATATCACTAGACGAGCAGCATCTCAGGATCGAAAATGCTCGATTGAAGGACGAGTTGGACCGAGTTTGTACACTGGCCGGAAAGTTTCTAGGCCGACCCATTTCATCCCTGGCTACATCCATGGGGCCTCCGCTTCCGAGCTCCACTTTGGAGCTCGGAGTTGGGAGCAATGGGTTTGGTGGGATGAGCAATGTGGCTACATCAATATCCATGGGACCTGATTTTGGAGGTGGGATTGGGAGTGCTATGTCAATTGTGTCTCATGGTAGGCCGAGTGTGACGGGGCTAGACCGGTCGATAGAGAGATCGATGTTTCTAGAGCTTGCTTTGGCTGCCATGGATGAATTGGTTAAGATGGCTCAGACAGATGAGCCCCTTTGGCTAAGGAGTTTGGAGGGTGGAAGGGAGGTTTTGAACCATGAGGAATACATGAGAAGTTTCACTCCTTGCATCGGATTGAAACCGAGTGGTTTTGTCTCCGAGGCTTCTAGGGAGTCTGGAATGGTCATCATCAACAGCTTAACTCTTGTTGAAACTTTGATGGATTCGAATCGATGGTTGGAGATGTTTCCTGGTGTGATTGCAAGAACATCAACCACAGATGTGATTTCCAGTGGCATGGGAGGAACTAGAAATGGTGCACTTCAACTGATGCATGCTGAGTTGCAAGTCCTATCACCTTTGGTTCCGGTTCGTGAGGTCAATTTCCTCCGTTTCTGCAAGCAGCTCGCAGAGGGCGTGTGGGCTGTGGTTGACGTGTCGGTTGACGTCATTCGCGACACCTCCGGTGCACCAACATTTATGAACTGCAGGAGGCTCCCTTCTGGCTGTGTTGTGCAAGACATGCCCAATGGGTACTCTAGGGTTACATGGGTTGAGCATGCGGAGTATGATGAAAGCCAAGTCCACCAGCTATACCGACCCTTGTTAAGTTCCGGCATGGGCTTCGGCGCTCAACGGTGGGTCGCCACCCTTCAACGCCAATCCGAGTTCCAGGCCATTCTCATGTCCTCCTCCGTCCCATCCCGCGACCACACTGCTATCACTGCCAGCGGGAGGAGGAGCATGCTGAAGCTGGCGCAGCGGATGACAGACAACTTCTGTGCCGGAGTATGTGCATCGACTGTGCATAAATGGACCAAGCTTAACGCCGGGAACGTCGACGAGGACGTCCGGGTCATGACTCGGGAGAGCCTCGACGACCCCGGCGAGCCACCGGGTGTGGTGCTCAGCGCTGCCACTTCGGTCTGGCTGCCGGTCTCTCCGCAGAGGCTATTTGATTTCTTGCGTGATGAGCGACTGAGGAGCGAGTGGGACATACTCTCCAACGGCGGGCCCATGCAGGAGATGGCCCACATCGCCAAGGGCCAGGACCCCGGCAACTGCGTTTCCCTCCTCCGCGCCAGAGCAAACGCAAACCAAGGCAGCATGCTGATCCTACAAGAGACACGCATAGACGCTGCGGGGTCGCTAGTGGTGTACGCGCCAGTTGACATTCCGGCCATGCACGTGGTCATGAACGGCGGGGACTCCGCCTACGTTGCTCTCCTGCCATCCGGGTTCGCAATCGTCCCTGATGGCCCAGGCTCTCGCGGGCCCATGTCCGGCAAAGGCGCCACTCACGGCAGCAGCAATGGCGGCGGGTGCGGTGATGACGGTGGCAATAGAGTGAGCGGGTCCCTCCTGACAATGACGTTTCAGATCCTTGTGAACAGCCTGCCGGCGGGCAAGCTGACCGTAGAGTCGGTGGAGACGGTGAACCACCTCATATCCTGCACGGTCCAGAAGATCAAGGCGTCCCTCCATTGTGAGAGCTGATGATCCATGTATCCGATCGTACTGGCATCACGTGATCCAAACTCACCTTGTagcttatgtttttttttttttgtctagcTCTTGTGCTTTTGTTAGGAGACTTTATTGAAGGTTGTTGTGCATGTGATGGGCATGGCGGTGGCGGAGGGCGGTGGCGTAAGTTGTTTAGGCGGTggtagttttgttttgttgggtgGGAGAGCGGTTGGGGGGAACGATGAGTAAATGTGGTGGGGGTATTGAGTCAAGAACGAACCGCACGTGGAGAGTCCTCGCATGGTGATTAGGATATACATACATGGAACTTGCACGTGCGTGTGAAGTTGCACACGTGTGTGTTCTTAGCACAAGGCAAGGGTGGTGGTTCGGGCATTGACTCAGGTCCACCCCTGTTTAATTCCAGAAAGTGAGTCTGGCTCAACATAGATTGTGAAAAGGAAAAAGTGTTGGAGAAATTGACCCTTTTTCGGAGTTATCGATTT
>HSF4
CACCATTTCTCCAACCCAACTCTCTCTTTGGTTTGCTCTCATCGTCCtccaaattttaatttcaattttccttttccGTTAGAGGCGCGGCTTTTGATATGGCTCCGACGCCGGTAGAGCCGAATGGCGAGTCCACGTCCGGCGAGTCGTTGCAGCGAGCTCTGCCGACGCCGTTTTTGATCAAGACGTATCAGCTCGTCGACGATCCCTCAATCAACGACGTTATCTCCTGGAACGACGACGGATCTAGCTTCGTCGTCTGGAACCCCACCGTCTTCGCCAGAGATTTGCTCCCCAAATACTTCAAGCACAACAACTTCTCCAGCTTCGTCCGCCAGCTCAACACCTACGGATTTCGAAAGGTTGGGCTGGACCGATGGGAATTCGCGAATGATTGCTTCCAAAGAGGCCAGAAGCGGCTTCTCTGCGAAATACAACGTCGGAGAAGCACGCCTCTGGCACCGCCGGTGGCGTCGGCATGGGCGGTTCCAGCGGCGAAACCGATGATGTCGCCGTCGAATTCCGGCGACGAGCAGGTGATATCGTCGAGCTCGTCGCCGAACGGAGCTCCCTCGAAACTCATGCAGGAGAACGAGAGGCTGAGGAAGGAGAACATGCACCTCACCAAGGAGTTGGCAGAGGTCAAGACCCTATGCAACAGTATCTTCAGCATGGTCTCGAATTACGCGTGCTCCCAATGGGAAAGCGGCTTCCCGGAGCTGAAACCGCTCGATCTGATACCCGGGAAGCGGTTTTCCGTCAAGggggagaaggaagaggaagaagaggcgaGACTGAAGCTTTTCGGGGTGGCGTTAGGGGCCAAGCGCGCGAGAGAGGCCAGCGCCGACGGCGTAGAGGAGGATGAGACCGACTTGCGGCTTCAGCCGAGTGAGCGATTATTGGTAGGAAGTTACGGTAGATATTAGATTGAGGCACGTGTTAAAATGGGTTCACGTGCGTGTCAGCATTTAGGGGCCCATTTCCTGGACTAGATTCTCTCACCCTCCTCTTTCCGTCTCCTTCCATTATCTTCTCCtcttatattttgtattttatttttatatttctataaaaaaattaatataaaaagttaatatgatttaaccgtaaccgatcaaatatgaaaggagaaaaaaaaaaagagaaagaaaaaaaaaaaa
>LAX2
TAATTTGACACAAAAGACTGAAGCAGGCTTTTGTAGAGACAATCATCCAAGTTTTATCTATCCACCAACCTCCATTTCGGCCATTATAAAACCACTTCAATATTTCTCACGCacacagaggagagagagagagagggagggagggagagagagagagaggttcacTGAGTTCTCTGCAACAGTTGACAGAAACACAGTACACAGAGACAGAGAAACTGAGAAGAAAAAGGGTTCATGCTCTGATCATTTAATCCGTCAGCAATGGCAGCACAGAAGCAATCAGAGGAAGCCATAACCTTCAACCAGACTGTTGacagggaggaagaagaagaacacgCAGCAGATCATAACTCTGGTTTTAACGTCAGAAACTTCCTCTGGCATGGCGGATCCGTCTACGACGCCTGGTTCAGCTGTGCATCGAACCAGGTTGCTCAGGTTCTGCTGACTTTGCCCTACTCTTTCTCCCAACTGGGAATGCTCTCGGGAATCATATTCCAGGTCTTCTACGGAATCATGGGGAGCTGGACCGCTTATCTGATCAGCATTCTCTACGTCGAATATCGAAGccgaaaagaaaaggaaaatgtcAGCTTCAAGAACCATGTCATCCAGTGGTTCGAAGTGTTGGATGGTTTGCTGGGTCCTTACTGGAAAGCCGTTGGATTGGCCTTCAACTGCACTTTCCTCCTCTTTGGATCTGTCATCCAGCTTATTGGTTGTGCAAGCAACATATACTACATAAATGACCATCTGGACAAGAGGACATGGACCTACATATTTGGGGCATGTTGTGCCACCACAGTCTTCATCCCTTCCTTCCACAACTACAGAATATGGTCCTTTTTAGGGCTTGGGATGACCACCTACACTGCCTGGTACATGACCATTGCAGCCATTGTTCATGGCCAGGTTGAAGGTGTGAAACACTCAGGACCAGATAAACTGGTTTTGTATTTCACCGGCGCCACCAACATTCTCTACACTTTCGGCGGACACGCCGTCACTGTGGAAATCATGCATGCAATGTGGAAGCCTCAGAAGTTTAAGTATGTCTATCTGTTTGCTACCCTTTATGTGTTCACTCTAACCCTTCCGTCTGCAACTGCTGTGTACTGGGCGTTTGGCGACCAGCTCCTCACACACTCGAATGCCTTCTCGCTCCTTCCCCGGACTAAGTGGCGCGATGCGGGTGTCACATTGATGCTCATTCACCAGTTCATCACATTCGGGTTTGCTTGTACGCCATTGTATTTCGTGTGGGAGAAAGTAATTGGAATGCATGACACCAAGAGCATATGTTTGAGGGCAATTGCCAGGTTGCCTGTGGTGATACCTATTTGGTTCTTGGCCATCATATTTCCTTTCTTCGGTCCCATTAATTCAGCCGTTGGCGCTCTTTTGGTCAGCTTCACCGTCTACATCATACCCGCCTTAGCTCATATGCTCACCTTCAAATCCGCCTCTGCTCGCCAGAATGCGGCAGAGAAGCTTCCGTTCTTCCTCCCGAGCTGGACAGGCATGTACGTGGTGAACGCATTCATCGTGGTGTGGGTTCTCGTAGTCGGGTTCGGGTTCGGAGGGTGGGCTAGCGTGACCAACTTCATCAGGCAAGTTGACACTTTTGGGCTGTTTGCAAAGTGCTACCAGTGCCCTCCCAAAGTCCCAGCCTCCCTACCACCACCACATCACTAAGCTTCTCTTTGACATTGTATCATACACATGGTGTCCTGCATTTTGCCTTTCTTTTGTGTAGCCTCTATAAATATTATGTGAATGGTGAATTGGTGGTGTTTCCTTTTGAATCAAAGCAATATTTTGTTACTCTTAACATGTGAATTCACATGAAACCCAAAACGTATTATAATGAACAATTTGAAATTTAACTCCTTTAACTGA
>LOC103399997
ACCAGAGGGAGTAATTTGTAAAAGAAGGTAAGTTTGGCTCCtacagaaaaaaaattcagcAAATCAAGGggcaaaaaggaaaagaaaagataaacttTTCGAGATCCGTGCCAAAAGTTCATCTTTTCACCATCAGTGTGAGAGTAGGGAGAGTTTATTCTCTCAAGCTCGGCCGCCTTTACACCATCAATGGCGGAGTACGAGAGGCATCAGCTGCAGCAACAGTCAGGCGGTGGCGGCGGAATCCCCAAAGAGAGAGCTGTGCAAGCCATAAACACAATCATACAGCTCCACTTCGAGAAAACCCTCGAGAAGAAGAGGTCCATCGACCTCCAGAAGAAGGAGCTCCACAAGCTCTTCAtcctcttcttcatcttcctcgcCCTCGTCTTCTCCGCCCAGTCCTCTGCCTCCTCACGCCTCCAGTGCCGCCACTGCTGGGTCCCAATCATCCTTCTCTCCCTGGCCCACCTCATCTTCTACGTCTCGGTGGCGCAGACGCTCCGGTGCATCAACGGGTTCAAGTACCAGCGGCGCTGCCACAAGCTGACGCTGGGACTCGCCACCGAGAAGCTGAGGGAGATGAAGGTGAGGCTGAGCGATGAATTCGATGCCCCGATTTCCGACGAGGAATTTGAGATTCACTACCAGGAGCCTCCGGAGGCCTACTTTGCGAAGTTCAAGAGGAACTGGGCTTGCCATTTTGCCTTCTTGATCCTCATCTACTGCTTCATGGTCTCTTCCTCTGTTGTTCTCCTCTGTTTTTAGTTACATTCTTTTTGCCTTTTTGTTTAAGTTAGTTGAGATCTGCTTCAGCCACTGCATACTGGTTGAACTCGCAGCTTGGAACAAATATCGCTTGTAATTTAAAAATTTCGAGGGATATAAAGTTTAGAATCCAAATTTTATTCCTCTCCTTTTCTTATATTTTGGATGTACCAAGTTTCTGTCCTGGAAAATTGaaatatctctctctttccttttgAGA
>LOC103400033
CGCTCACGTCAGCTGAGCTCTCTCGCTCGTATATATACCGAAGGACGTGATGGGATTGCGATTGTGAGCTCTCGAGTTGTTATCCGTGAAAGATTTTTATTGAAGAAATAATGGGAGCAACGATGGAAGAGCAGCTGAAGAAGGCGGAGGCCGAGCCGTCTCTGCCGGTGGAGCCGCCCCCGGCTTCGGCCCCTGTCGACGTTGCCGTTGAGAAGAAGGCGGATGTGGTTCCGCCGAGTGATGTGGATGTCAAGAGTGGCGATGATACCAAAGCTCTCACCGTAGTTGACAAGGTTCCAGAAACTCTGGAGAAAAAGGCTTCAGGAGGATCAATTGACAGAGATATAGCACTTGCACAACTGGAGAAAGAAAAGAGTATGTCTTTTATCAGGGCATGGGAAGAAAGTGAAAAGGCTAAGGCAGAGAACAAGGCCCAAAAGAAACTTTCTGATGTTACTGCATGGGAAAGCAGCAGGAAAGCAGCTGTGGAAGCCAAACTCAGAAGCATTGAGGAacaattggagaagaaaaaggCACAATATGCAGAGAAAATGCAAAACAAAGTTGCCTTACTTCACAAACAAGCAGATGAAAAGAGGGCAATGGTTCTAGCCCAGAAAGGCGAAGAACTTCTTAAGGCTGATGAGACTGCGGCTAAGTACCGTGCAACTGGAAGCATTCCAAAGAAGTTCCTCGGTTGTTTTTAAAGTAGTGCTTTCAATCCTGGTTTGAAAACAATCTGCGTAACTTCTGGTTTTTTCATATGTATATCTTTCTTGTTTGCTCTTTTTGTATTTTGGGGTTCGGGTCAGTTTGTTCATTGTGTTCTTTAATTTGTGTGAAAACTGACTACAGAATCAGCAACTGTTCATTGTCATCCATGTGTGTATAGGAAGTCTATTTGACTTGTGAATTCCAAGTTTGTTATTTGTTTCTTCATATGGTTCAGATATCTTTTGGAGGATTGAAGTTTGTTTAGTAATATGCTATAATTCTACACTAGTCATCTTTCA
>LOC103400131
TTTAGCAGCGTTACGAAATCCATTATAATCTGAtataaattaggttttgttcAGACAAATCAGAGACTTTGCTCAGTCCCTTTTCAGATTTGTCTGAGGTACCGGTAGCAAGCACGGTGCTTCCCCTTGTTGAACTTGTCTCGGATTTCTCAGGCACCTGAGTTGAAGACAAAGACTGCAtacttttttgggttttttttcgaTCTGTTTGAATAAGGAAGGCAATGGCGTTTACAGGAACTCTGGATAAATGCAGCGCCTGTGATAAGACTGTTTATGTAACTGAAATGTTGTCCCTTGAAGGCGTACCTTATCATAAATCCTGCTTCAAATGCAGCCACTGCAAAGGATTTCTCTCGATGAGCACCTATTCCTCCATGGATGGAGTCCTCTACTGCAAACCTCATTTCGAGCAGCTTTTCAAGGAATCTGGGAATTTCGGCAAGAATTTcgCAAAATCGGCCGAGAAGCAGGGCGAACAACTGAATAGGGCCCCCAGCAAGCTCTCTTCCATGTTCTGTGGAACCCAAGACAAGTGTGCAACTTGCTCAAAGACAGTCTATCCACTGGAGAAGGTGACATTGGAGGGAGAAAGTTACCACAAGTCATGCTTCAGGTGTGCTCATGGGGGCTGTCCCCTTACACATTCATCCTATGCAGCTCTTGATGGAGTCCTTTACTGCAAGCATCATTTTTCTCAGCTCTTCCTGGAGAAAGGGAACTACAGCCATGTCCTCCAGGCTGCTGCAAATAGGAAAAATGCCACATCTGCTGAAGCAACTGAGGAAGCAGCTGCCGCTGCCGAGGCCGCCTCCAAGGAGGCGCAACCAGAACCAGAATCAGAATCTAAGGACCAGACTGACCAGCCACCTGAGGAATCTTAAAAATGCTTTTTGTGCCACATCTCTTCCTTTTGCCTTTCAGAGTAACttgaaaacttcatttttgttcttttggctGAAAAACCCTCCTCATCTTGATCAAATATATGTATAATTTGTTCACATACTACTTTCAGAGTGTAAGCTGATTTTGGTTGCCTGATTTTAAACAAAATCACATGGATATTAAAtgtatccaattttttttttt
>LOC103400221
AAACTAGAATGTGTTAAAACTAGAGAGCAAGCAAGGCcaaatatcaaatataaatacttCCCATTCCCACTTTACACGCAAACCGAATCATTTCATTTGCATAAGTTTTGCTGCACCTCCCTTCTTCAAGCTTTGCAGGCACACTGAACCCAGTTCATTTCTTGAGCTGGAAACCTGAAACTGAAGTATTTGCAGATGACAATGGAAGGTCGGGGAGGAGATGAGATTCATAATTGTGCGATCAAGCTGAGAGATAATCCTCAGAAAAGAAGAGACAAGGTTTACATTGGCTGTGGGGCTGGGTTTGGAGGTGACAGGCCTTTGGCAGCTCTTAAATTGCTACAAAGGGTCAAAGAGCTGAACTATATCGTGCTTGAATGTCTAGCAGAACGTACTCTTGCTGAGCGGTATCAAGTTATGGTGTCGGGTGGCGATGGTTACGACTCTAGGATTTCTGATTGGATGCGGTTGCTTCTACCTTTGGCTGTTGAGAGAGGAACCTGCATAATCACCAACATGGGTGCAATGGATCCACATGGCGCACAAGAGAAGGTTATAGAGATCGCCGGCAGCTTGGGGCTGAACATTTCTGTTGCTGTGGCTCATGAGGTTTCTATTACAAACACAGGTTCAGGATCCTCTCATGAGAAGTCATATATCATGGAAGGTGGTATTAGCACATATCTGGGAGCAGCTCCAATTGTCGAATGTTTGGAAAAGTATCAACCAAATGTAATAATTACTTCGCGGGTTGCAGACGCTGCCTTATTTTTAGCACCTATGATCTACGAACTTGGTTGGGACTGGGACAATCTGGAGCAGCTAGCACAGGGGTCTCTGGCAGGCCATCTTCTAGAGTGTGGCTGTCAACTAACAGGAGGCTACTTCATGCATCCagGAGACAAATCTCGAGATATGTCTTTATCTCAGCTCCTGGATTTATCACTTCCTTATGCTGAAATTAGCTCTGATGGAAAAGTATGTGTGGCGAAGGCAGAGGGTAGTGGTGgaattttaaatataagtaCTTGTGCTCAACAACTTCTTTATGAGGTTGGGGATCCAGGTGCTTATGTTACTCCTGACGTGATAATTGATATTCAGGATGTTTCATTTTACCCGTTATCAAGTTGTAAGGTTATCTGTGCTGGAGCAAAACCATCTGCAGTATCAGTGCCTGATAAACTCCTGCGGTTGGTTCCGAAAGACTTCGGTTGGAAAGGATGGGGAGAAATATCGTATGGCGGATATGAATGCGTTAAACGTGCCAAGGCTGCAGAGTTTCTGGTTAGATCATGGATTGAAGAAGTAATTCCTGGTGTTAGCAGCCATGTAATTTCATATATAATTGGGCTTGATAGCCTGAAGGCAACCAGTCTTAGTGACAATGCTTCATCTCGGATGGTTAGCGACATCAGGTTACGTATGGATGGGTTATTCAAGCTAAAGGAACATGCAGTCCAATTTATTAGAGAGTTTACTGCTTTGTATACAAATGGACCAGCTGGCGGTGGTGGTATCAGCACCGGACACAAGAAAGAGATAATCCTTGAAAAATATTTGGTCAAGCGGGAACACGTACTCTGGCGGACTGCAGTAAAGCACACCAAAGTGATAGATTCAAGTAATTCAGGAATCCGAGTTGAAGGTGGCACAAATATCTGTCCTCTGTATGAGTCTGCATTGCCATTGACACATTCTAATGAAGTCAATTCTTCTACAAATTTGGATAACCGATTTTCTGGAAGTGCAAAATCTCCTGCTCCATCTGGTCGGAAGATTCCACTCTATGATGTAGCACATGTCCGGGCTGGAGACAAAGGAAATGACTTGAATTTTTCCATCATCCCTCATTTTCCTCCAGATATAATGAGATTAAAGTCGATCGTAACACCCCAGTGGGTAAAGAAAGTGGTCTCAGCCCTTCTAAACTCGTCTTCATTCCCAGACATGGATGCTATCAACGAAAGAGACAAATGGATCCATGAAAATGTAAGGGTGGAAATTTATGAAGTTAGGGGAATCCGATCACTAAATGTTGTGGTTCGGGACATTCTTGACGGTGGTGTTAACTGCTCTAGAAGGATTGACCGACACGGAAAGACCACCTCAGATCTCATACTGTGCCAGCAAGTTGTGTTGCCTCCATGGTTGGGTCGTTCCAATACTCTTATAGCATGATTTCCTCTAATGGTGTGAGTTATGATGTAATTCTTGTATTCTAGAGTTGAACGTGAAACATTTTGATTCCCAGAATTCTTGGTTTTGATGATTTGTAAGTTATGTTTTCATTcagataaagaaaaaaagagtcATGTATTCCAACTTCCAGCAATATATGTGCTGCTGAAGAATGGAAAAAGTTCCGCATCGaaaaattgacaaaataaaatacaatgtATAATGGTCTTATTACCAAA
>LOC103400412
ATAATCCCTAACTGCTCGAGTTCCGCCACTGGAAGAAATCTGCTTCCCAATTCTCTGCTCCTCAAACTTCCATTTCATTTCAAACCTCTCATCGCaacctgctctctctctctctctctctcttttctctctctctctctcattagcGCAATTACCGGGAAAATTAGATTTAAGTGTAAATGGCTGTTAGGAGGCCTGGTGTGCTTGCCTTGTTTGATGTTGATGGGACTCTCACAGCTCCAAGAAAGGTTGTTACTCCAGAAATGTTGGAGTTTATGAGAGAACTTAGGAAGATTGTCACAGTGGGCATTGTGGGAGGATCTGACCTTTCTAAGATAACAGAGCAGCTTGGCAAAACAGTTATTGATGACCATGATTATGTATTTTCTGAGAATGGTCTTGTAGCTCACAAAGATAGGACGCTGATTGGCACCCAGAGCTTGAAGACATACCTTGGCGAAGACAAACTCAAGGAATTCATCAACTTTACGCTTCATTATATTGCTGACTTGGACATACCGATAAAGAGGGGTACATTTATTGAGTTCCGAAGTGGGATGCTGAACGTATCACCAATTGGGAGAAACTGTAGCCAAGAAGAAAGGGATGAATTTGAAAGATATGACAAGGTTCAGAACATACGCCCAAAAATGGTTTCCGTCCTTCGTGAGAAGTTTGGTCACCTCAACCTGACATTTTCCATTGGAGGACAGATAAGCTTTGATGTTTTCCCGCACGGTTGGGACAAGACATACTGCTTGAGATACCTAGATGATTTTCAAGAGATCCATTTCTTTGGTGACAAAACTTACAAGGGAGGAAATGACCACGAAATCTATGAATCTGAAAGAACCGTAGGTCATACAGTCACCAGCCCCGAAGATACAATCAAGCAGTGCACAGCTCTCTTCTTGAGCCCTTGAGGTGGAGCCAACCTTTTGCTTCCGAGCAATATATGCCATTTTTCGAACAAGAAAAGTTAAATGCCATTTGTAATTCTGTATTTGAGAATAAATGTTAAGCAGAAATCTGTAATATGTAACATTATTATAGACTCAAAATAtcttggtcgagaaatttcgtTTCTGCATTGTAATTTTGTGCTACCACAGTACCACGGATtcctattatatataaattgatCTAGTGAAAGGCATTTTTCACTTCCTTTTCA
>LOC103400893
TCCAAAAGCTTGCAGAGGCTTTAAGAAGAGAACCAGATATTTTGcaaatctctctcttcctcgtcactgcaaatctctctcttcctcttctattCCTCTCACAAAATCCCTTGCAAATCTTAAAATCAAAGGTGAACAATGCAGGGATTATGGGAGCCACCATAGTAGATACCGATGCTTATAAAGCTGCAACAGCTTCTGTTATTCCGGAAGGAACTGATTGGAAGAAAATTATGACTCAAAATTATGAGTTAGCAGAAGAATGCGTGCACACAAACTATTATGGTGCTAAACGAACAACTGAAGCGCTTATTCCACTCCTCCAATTATCTGATTCACCGAGAATGGTTAACGTTTCATCTTCCTGGGGCAAGTTAAACTATATACCTAGTGACTGGGCTAAAGGAGTTTAGTTAACCTAACAGGAGCGAATGTTGACTCAGTTTCTAAAAGACTTCAAGGAGGGCTCAATTGAAAGCAAAGGCTGGCCAGCTTTTACGCCCGGCTATATACTCTCAAAAGCAGCAGTGAACGCATATACGCGGGTTCTAGCGAAGAAGTACCCCGATTTTCGCATCAATTGTCTCTGCCCCGGATTTATCAAAACAGATCTGAACTTCAATGCTGGTAACGTGCCTGTCGAAGAAGGTGCTGCAAAGGTTCTGAAGTTAGCATTTCTGCCCAATGATGGTCCTTCTGGCTTCTTCTTTGTTGAGTCTGAAGTAACAGGTTTTTGATTGAAGATGATCTGTATTATATATGCAAATGTTGCCAATGTATGTGCTTTATTTGGGCAGTACCTTGAATATATTCGGAACATTCTTTCTTTCTGTAA
>LOC103400976
CCATAAAAGCCCTAAACGCTGAGACTGAACAGCCAAACGCAGCTCTTtgtcatcatcttctttttcaCCTGAATCGAACTCCACAACCCTTTCACTTAGagaaagagagagagaggagagtatCTGTGATCGAGCATGGGAGGAGGTGAGCACGCACACGGAGATGGAGCCCACGGCGGCGATTTCAGGGCTAAGGTGTGGAGTATGAGTGGTGGGCCGTACTGTAGGCCCAAGCACTGGAAGCGCAACACCGCCATCGCCATGGCCGGCATCTTCCTTGTCTGTATTCCTATCGCCATGAAATCTGCCGAGCTCGAGCAACGGCCACATAATCCTGTTCGCCCGATTCCTTCACAACTCTGGTGCAAGAACTTTGGAAAGAAAGACTACTGAGTTTATTTAGGACCATCCGGTGAAGAAGTACCTGTGGAGGTTAGGAATGCGAATTATTCCTTGTAGATGTTTGTGGAGAATATGAGCTGCCTTTTAAGACATTTGTGCTCGTGTTTCCATAGTATTGAGTCCATGGCTCATTGATTGCGAGGTATTTGCTTGCTAAACTATCAATCACCATAATAAATTGTCAGACTCCTTTTGTAGCGATTCATTGAATATTTGATTTCGGTCATGCTTGTTTTGCTGATGTTGTTCCA
>LOC103401220
gttttggttgattGGCATCCACCGTTAGTATAGTGCAGTAgttggttttggttggttgaTTGGCATCCTACCGTTAGTGAGTTGACTAGTGATGGCTTTGCACATTTGCGATTGCTCTGCCCTCTCAAACCACCACCACCCAATTCCTCCATtcttctcttctccttcttcttcttgttcttcttctcccaAACCCTCCTCCTCCTCGAAAAAACCAATGCCCAGAGCAGCTTGTTTGCTTCTTCAAAGACGCGCTGAATCTCATCCTCCAAATTATTTGAGCAGGAGAAGCCTCGGCCTCTCTGTTGTTGCCATTTTCTTAAATGGGTGTTTGCCCAACCTCCAAAACGCCATTCCTGCTCAGCAATTGGAGCTTCAGAGGTACACCGATTCCGACCAGGGTTTCACCCTCCTCCGCCCATCCTCTTGGTTAAAGGTTGATAAAGCGGGGGCAACTGTTCTGTTTGAAGAGCCAAACAATGGGAGCAATAATGTTGGCGTTGTCGTCAATCCGGTTCGCCTTACCACACTTGGAGAGTTCGGCAGTCCTCAATTTGTTGCTGATAAGCTTATACAAGCCGAAAGGCGCAAGGAAAGTACAAAAGATGTTGTGGTTATTGGATATGCAGAGAGACCAGGCCAGGGTAGCCTTCAAGTATACGAGTTTGAGTATGAAGTCGATAGTACAAGAGGAGGGATGAAGAGGATATTTTCAGCTGCATTTGTGGCCTCAAAGAAGCTCTACCTCGTAAATATTACTTACTCAGATAAACCAGAGAGTCCTCTCGACTCCCATACAAGAACAATGCTAGAGCAAGTTCTTCATTCCTTTGATGTAGCACCTTTGACATAATTATCACTCCACTTTGTTCCGCCATGACTGCGCGCTTTACTATTTTTGCCCTTTGGCTCAAGTAAATACTTGTCTTGTCAACGTACTCTGAAAAAGAGCAAAATGGTATTTTGGAACTACATTGAATGAAAGTAATATGGTACCTGTATGTCTGA
>LOC103401317
ATCACAATCATACATCGCCGCTCGACTGACTTTTCCTCTTTTAGACAAAATCTGTCCGAAAATTGTCTGGGAGCTGAGCTACAAATCGATTCCACCGAGCCCTTCCCCAATTATTCCTAGGGTTTCTCTGAGCTCTCTCCATCGCCATCGACTTCAAGGGTTGGAAAGTTTGAAGCTTGAAGAAATGAGGCCAATATTTTGCGGCAACTTGGATTTTGACGCGCGGCAGTCAGATGTTGAGCGGCTTTTCAAGCGATATGGGAAAGTCGAGAGGGTGGATATTAAGTCTGGATTACTTGGAATGTCTATGGTCTTCTTGGATGGGTCCGCTTATCTACATTTCTTTTGTAGCATGTGCCCAAGCATCACTTATTGTATTTTTCCAGAAGAATTAATCTGATCTGCCTTAGTCCTGCCATCATACTTTCCTTCAGACACCATTGCTTTTTCATTCATCATGACTTTTGCTCCACTCCATGTTCAATTTCCGACATGTTCCAACATAGATTCCATGATGATATCGCACTCACTGGCAGGATTTGCTTTCGTCTATATGGATGACGAACGAGATGCTGAGTATGCAATTCGAAGACTTGACAGGACAGAATTTGGTAGGAAGGGACGCCGACTTCGTATTGAGTGGACCAAGCATGAAAGAGGGATTAGGAGACCTGATTCAAGAAGACCTTCTGCTAACATGAAGCCCTCAAAAACCTTGTTTGTTATCAACTTTGATCCAGTCCATACCAGGACAAAGGATCTGGAGAGGCACTTTGATCCCTACGGGAAAATAACGAACATAAGGATTAGAAGGAATTTTGCTTTCATTCAATATGAATCACAGGAGGATGCTACCAAAGCTCTGGAGGCAACAAATACAAGCAAGTTCATGGACAGGGTTATTTCTGTGGAATATGCTgctcgtgatgatgatgatgataaaaGAAATGGGCACAGTCCTGACAGGAGGGGCCGTGATATGTCTCCTGAGAGAAGAAGCAATGATCGTGGGCGATCTCCAAGTCCATACCGCAGAGATAGGGGAAGCCCTGATTATGGCCATGGTGCCCGAGTAAGTTCTAGAACTGAATCAAGAAGAAGTCCTGATTATGAGAGAGCTGCAAGCCCAGTCAATGATAGATCCCGTCCAAGTTCTAGACCTGGACCTAGAAGAAGTCCCGATTATGAGAGATCTGCAAGCCCAGTCAATGATAGATCCCATCCAAGTTCTAGACCTGAACTAAGAAGAAGTCCCAGTGATGAGGGAGCTATAAGCCCCGTCAATGATGAATACCGCAGCCGTTCTCCCCCACCGCGGGAAAGATCTCGTTCCTGAGAACCAGCCAGATATGCAACCTCCTTGTAGTGGTTAGCTGGTGTATTATTTAATCTATAGTTGACATTCCGAAGTTGGTTATTCCCTCTTTATTAGTATTCAGATACATGATCAGTTTGAACTTGAACATGTTTTCAAAGTGGTGAATTCGAAGTTTATTTTGTAGCCAATCATGGTTTATCGGGCACATCTGTATTCGATTGTTATCTTTAACCTATAGTTGACATTCCTAAATTGTTATTTTTCTGTGAGTTTGACAGTA
>LOC103401497
TAAGTGGGTTAggtttttcaactttaaaattgttttgttgtaaacatgcaGCGCCCATGCTCACAAAGTCCTAAactaattttattaaattaaggaGTTGGCAAACCACTTACAAAATTATGGACTCAAGGAATTAAAAAAACTGGTCCATTTCCTACTATCCTAACCCGTCTCCCCCAACCATTTTCTGCCATCCATTAGGTCCTTTAAATAATTAATGTCTTAAGTCTTGCATGACCAAACTTTCCACTTCCCattttggggagagagagagagagagagagagagagagagagagagagagagaaccataTGGGGTATTCAGGATTTCAGGGAGAGGGGTAGGGGTCATGAGCAGAGGCTCAGTGTTGTGGGGTGAAAAGTTATTTGAAAATAATGGAAAGAACATTTTCTGCATCGTGATTCTTTAATTGTATGATAATGTTTCCAATGTTTTAGATTACATTGATCTGTATTATTTTAAAGTATATATGAAGATTAGTTTATAGGTGTATGCACTTAAATTGGATATATGGTATTTTTCAGATTATTTGACATACAATTGCATATAATCTCAATTTTTCTCATGCAATTTTTGTCTGAGCTTCGGAATCGTTGAATAGGATAATTCATACTTGGATAGCTACATCAGCACAATTGGAGTTGAATTTATTAAATGTCCTATTTACAGCAAAGCCGTCAGGTTTGGGCTGATATTGGGGCTGGGTTGgaagggcaattttgtcctGTGCGTTTGAGACAGATTGGGGTGGGTTTAGGTTTGCTGTCATTCAGTGAGTGCTTTCGGGAATGGGAGGCCATGCCTCCGAtagggagagagacagagcgaGAGAGAGGGAGCGGGAGGAGTGGGGATCTCAGCACCATTTCTGCAGATCCTCGATTTCATTTGGCTTCGTTTTCCCTTTCTGAAACCCTAGCAGCCACAACACCATCTTTGGAATAGCATCGGCTTCCTGCTTCCTAAAATCAAAACCACTCAAAGTGGCCTTCATTTCTGTAACTCGAGAGCTTCGGTGAGATGGAGGAGAGGAGCATGGAGATGGGCTCGAGTCCGCAAACGACGGAAGAGATCTTGAGGTTCATGGATTGTTAAGGAGAGTGTGGGAAAGAAAGGGTGCCTCACTGCTTAGGCACTGGAAATCAATTATTTCCATCGGAAGAACTACTTGGAGTACGTTTGGGAGCAAGCTGAAATTGATATCATTGAGCACAAGACAAGAAAAAGCCTCCATTTCCATCTCCTAAAAGCAGCAGTAGAAAATTAAACAAGCATTTTCATACAGCTGGAGGCTGTGGTCACTGCCTGACATCAAAGACTACTTAGAAGTGGCAGCCTTTAAGTCCGTTCAATTTTTAATGCGCAAGATGCAAGACAACAGAAAAATCCGAAGAACAGAGGAGTTTACTATCGGCCGGGACATAAAATATGAAGAGATGAAACGTTTTCATCAACATGATTCTTGGAAATAAGAAGCGTGCTTATGTTTTTGTCACAGATCCTGAAGAAAACTATAGATCTGCATGCGTTTGTATCTTCATAGAATTCTAACTGTTGTTCTGGTGAGAAAATAATCTCAAAACATATGATGTGAAGTGGACTTGGCTAATAATTCATTTTGATTATGTATATGCAGAATTAGTAGCTGAGAAAATAGAATGGGCAAGTATACAaatggatttgatttgattcttGGAGCTCACATATATCTCCacaattgttaatttttatcatgCGTTGGTGGTGGGTACCTGATACGGTACCTCTGGCTCTCTTCTTCACTGCAACAAGTTGCCAAAAAACCTTTACAGAAATGGATGCATCCATTCTTTTCCCTGGTACAGTTTGCTGCAGCCAACGTCGAATTCTATCTAATTAGGGAAAAGGTCCAACAAATTTCCACTAGATCCATCAAGCGCATGATTAAGCTTTTGAAATTTCTGTGAAATTGAAGGTCAGTAGATCTCTTAAATTGATGAGGGGGCTACAATTCGTACAAGGAAACTAGCCAGAGATATGCTACTATTTTGGAAGAGAGTGGATAAAGAGATGGACTTATCGAATGAAGGCAGCAGCAAGGGAATTTGAGCCTTGGCCTGTAGAGATACGATTTTGTAAGGAAGCTAGGTTTGAACCCCTTACTTGCCACTCATCAGTGGTTGCTATTTCTGGAACTTCTACTTGAATTTCTATGATctgattttatagtttatttctCTTGCATTTTGTGAATCTCAGTGATGGGCGCAAGAGCTGATGAAGAGACAATTGAAAGATTAATTGAGACGGGAGACGGTGAACAAATTTTCCAGAAGGCAATCCAAGAACAAGGGGGAGGCTAGATAATGGACACTCTGACCGAAATTCAAGAGCGACATGATGCTGTTAGAGATCTTGAGAGGAAGCTTCTCAATTTACAACAGGTTTAGTTTGATTCCAACTcctttttgaataaaaaaattggttgtttttttatttctataggGGAGTTGCAGGTGTCCGTGTCAGATTCATAAGGAAAAAGAACAATTTTTGTGGATATATTGAAACATTCTGCTTGAATCAGGACTTATCGAATCAAGGCAGCTGCAAGGAAATTTGAGCTTTGGCATGTATAGATACGATTTTGCAACGAAGCTAGTCAGAAAGAAGGCACTCAAATTACTTCTGCTCCAACCCATTTCAACAATTTATCAAGCTTTAGTTGAAGCTCCTGGGAAGCATATCCATTATATTGCCAACCTTGAAAAGCCTTGGTAAATAATGTACACAGTGGTGTTGAAAGTTTTCCTCATTATGCTCCTATGCCCAGTTGGTCAGGTGTATATGACATGCAGTGAGCTCGGGGACACGGATAGGTTAATTCATCCATGATGTTGAGCCCTGTCTTGAATGGTATCTTGGGCGCCGCGTTTTAGATGCTTAGGAaccaaagagaaaaaagaatgaGCTCAAGGGTGCAATATCGTTGAAGATCAGCCCTAAACAAGTGCCTGGCCTGTAGGACAAGTATTTAGCCACCTTTACTACAGGGGCAAAATATGTGTGGACTACATCTTCCTTCTGTTTCTTCTGTAACTTATGGAAACAGGCATCCTGCATCTTTTTAGCTTTGAACATTAGTGCTTGAAAGATTAGCTGCTGAAACAAGAACAACAcacttttttttgcttttttgtttagCTGTTAAAACACGTGCTTGGCCTGTAGGACATATATTTTGCCATCTTAACTTGAAGGGCAATATAAGTGTTAAATGCATGTTACTTCTGTTTCTCAAGGAAACAGAGCATTTTTTTGCAACTATACCTTTTATAATCAGCTCggttgaatgtatataaaagtCGAACTGCTTATCTTA
>LOC103401539
TATAATCGTGTACTACAAACGAAATTCACGGATTTTGTTCTTTCTCTGTTAAAGTTGAAGGGAATTCATTCATTCCCCATGAGAAAagcgaaaaaataaaaataaaaagacagaTCAAAGTGTCTccaattttgtattttaatcaGAATCAAGACCTGATTTTTGCAGCTCCAAAATTCCAAATCAAAGCAAGCAGCGAAAGAGCTAAGCGTACATACCTTAGCTGTGCTTCGACACTGAGCCCCCAGTGCAAGTTAGCAAGCCCATACGAGTGTGGGCAAGCAAAAGCAATCCACGTCGCCGTCGTCGTCGTCTCCGATGTTGTGCTCTTTACAAGGATCTCTCTTGACTCTCGCCATCCTCACCTTGCTCTCCTTCATCTATTTCTCCCTCAATTCCCTCCATCCCTCCGCCTCCGCCTCCCCCACCACTTACATCTCCTCCTCCGACGACGACGCAGACAATGAGCAGTTCTCCGACATCTACCACTCGCCGGAGGTGTTCCGGTTGAATTTCGCCGAGATGGAAGCCAAATTCAAGGTCTACATCTACCCGGACGGCGATCCGAACACGTTTTACCAGACGCCGAGGAAGCTCACCGGTAAGTACGCCAGCGAGGGCTATTTCTTTCAGAATATCAGAGAAAGTCACTTCCGAACTGACGATCCGGATCAGGCTCACCTCTTCTTCATCCCTATCTCCTCCCACAAGATGCGAGGCAAGGGTGCATCTTATGAAAACATGACCATAATTGTTCGGGACTATGTGGAGAGCTTGATATCCAAGTATCCTTACTGGAACCGAACCTTGGGCGCTGACCACTTCTTTGTCACGTGTCATGATGTTGGGGTGAGGGCAACTGAAGGGCTTCCACTTCTTGAAAACTCAATTCGAGTTGTGTGCTCCCCTGGCTATGATGTTGGTTTCATTCCGCACAAAGATGTTGCCCTTCCTCAAGTACTTCAGCCATTTGCTCTTCCAGCCGGAGGAAACGATGTGGAGAACAGGACAACCCTCGGTTTTTGGGCCGGTCATCGGAACTCCAAAATTAGAGTTATACTGGCACGCGTATGGGAGAATGACACAGAGCTTTATATATTGAACAACAGAATAAACAGGGCAGAAGGGAATTTGTTATATCAAAGGAAGTTTTATGAAACCAAGTTCTGCATATGCCCTGGTGGCTCGCAGGTTAACAGTGCTCGCCCAACTGACGCAATCCATTATGGATGTATTCCTGTGATATTATCAAATTACTATGACCTGCCATTCAATGACATTCTCGATTGGCGAAAATTTGCTGTTATACTTAGGGAGAAGGATGTTTATCAACTTAAACAAATTCTTAAGGACATACCCTATTCAGAGTTTCTTACGCTTCACAAAAACTTGGTTAAGGTCCAGCAGCACTTCCAGTGGAATTCACCGCCTGTCAAATATGATGCATTTCACATGGTCATGTACGATCTTTGGTTGCGCCACCATGTGATCAAATACTGATTTTGCCAGTTAGCTTTTTGTACACTTTCTGGCCAGCAAATCAAAGGGTTGTAAATCATCAGATACAGTAGTCTCGTTCTTCCTCCGTGATCTCGAGGGAGGAAGGAATTAGAGGTACAGGTAATCGAAAGATCTTACTATTTGTTCGTTCTTTATATGGGGAGTATTCCCACTTTTGTACCCACCTCGTTTCATTCTGTAATTCTTTTAGTTAAAAGAGAGACAAGAGGAGCATTATTCTTTGCTATTGGACAAGGTAGTTAGTATTTACCGTTATTTGATTCATGAATTGCAGCTTGAGTGTCGCAATTGGGGTCCGACAAGTTGCATTTCTTGTTACA
>LOC103401547
TCTCAGTTCTCAACATCATCCCACATTCATTTCCCACCAAATGGCAGAAGCAACAAAGAGGTATGCAGTTGTTACAGGCGCAAACAAAGGATTAGGATTAGGGATTGTCAAGCAGTTGGCATCAGATGGAATCACTGTGGTCTTAACTGCCAGAGATGAGAAGAGGGGTCTTGAAGCTGTTGAGAAACTCAAACAGTCTGGCTTGGCAGGTCAAGTGGTATTTCATCAACTTGATGTGGCTAACCCTGCTACCATTCTACCTTTGGCAGAATATATCAAAACCCAGTTCGGGAAACTCGATATCTTGGTGAACAATGCAGGAATTATGGGAGCCGCCATTGTAGATACCGATGCTTTTAAAGCTGCAGCAGCTTCTGGTATTCCGGAAGGAACTGattggaagaaaatgatgaCTCAAAATTATGAGTTAGCAGAAGAATGCGTGCAAATAAACTATTATGGTGCTAAACGAACAACTGAAGCGCTTATTCCACTCCTCCAATTATCTGATTCACCGAGAATAGTTAACATTTCATCTTCCTGGGGCAAGTTAAACAATATACCTAGTGACTGGGCTAAAGGAGTTTTCAGTGATGCTGAAAATGGAACAGAAGAGCGAATAGATGAGGTGTTGACTCAGTTTCTAAAAGACTTCAAGGAGGGTTCAATTGAAAGCAAAGGCTGGCCTTCTTTTATGGCTGGCTATATACTCTCAAAGGCTGCAATGAATGCACATACACGTGTCCTAGCCAAGAAGTACCCCGATTTTCGCATCAATTGTCTCTGCCCCGGAATTGTCAAAACAGATATAAACTTCAATGCTGGTAACGTGCCTGTCGAAGAAAGTGCTGCAAGGGTTCTGAAGTTAGCATTTCTTCCCGATGATGGCCCTTCTGGCTTCTTCTTTGTTGAGTCTGAAGTAACAGGTTTTTGATTGAAAATGATTTATATTATATGCAAATGTTGCCAATGCATGCAATAAAAGTCACTCGGTGTCGTATAACATGCTCTATCTCACATTCCAGTATGATGGAAGTTTAGAATTTTCATTTAAAGTCTGGATTTTGTCCTTTGTACCACATATTCTATCAGcagttatgtttttatttaaatattttaaatatatttatgatttgttTTATTACAAA
>LOC103401548
CTGTGGACCTTGACTCAAAAGTTCATAACTTTACCCCTTCCCCTTCCTTTCAAAAGCTGGCTTTTGCTGGGGAATTGATGTATTCGCAGTAGAGCTGCGGGGAGAAAATGCAATGCTCAAACATAATCTCAGCGGCAGCCATTCCCCCCAGAAAGCTCAAAGTTCGGGACTCGTACTCACAGTTATCAATTGGTCAAAGACAAACCCTTACTCCGACTAACTTGTCAGACACTGACTTCAAGCTTCCTCTGCCGTCCCACGTTACCTACATAACCAGCAACTCAAACCCATTCGTCAAACACTGCCACAAGCTCCGCCACAGTTCATCTTATCGCCACAGCCATGGTTCAGCTCTCGTTGTAGGTGCCACACCTATCAGGGAAATATGCAGGTTTCAAAAGTCATCGCAAGAGAAAACTGTTATAATAGATTGTTTGCTTCTACTTGATAAAGCTGAGGTCCCTGAGTGGATTAATGAATTCTCTCTTCGTATCGTGCAAGTGAGCTCTGTCGTGATGAAAAAACTTTCAGGGATGCAATCAAGTGAATCCATTGAAGCAATTGCCCTAATGAGAATTCCTACTAGTTTCTCAGACCTAGATGCTGAACAAAAGGAGGTAAACTGCAAGATGTGGTTCCCATCTCCCCATCGAGTTGTAGTTCTTGATGGCGTCCAGGATCCGGGTAACCTTGGTACGCTGCTCAGATCAGCTATGGCCTTTGGATGGAATGGTGCTTTTCTACTTCCTGGATGCTGTGATCCATTCAATGAGAAGGCACTTCGAGCCAGCCGAGGAGCCTCATTTCAGCTCCCTATTGTTTCTGGTACATGGAATCATCTTCAATCCTTGAAAAACGAATTCCAACTAAAGCTGCTAGCTGGCCATCCGGGAACTGAAGAAAAATCGAAGCCAGTGTCAcacctttctcaaaagcttgcAGATTCATTCGCAAATATGCCAGTGAGCTTGGTTTTGGGCAGTGAAGGACGTGGGCTGTCTGAGAAATCTCATCGGCTCTGTGAGCTTGTAAGCATTCCAATGGCAGGGGAATTTGAGTCGCTCAATGTTTCAGTTGCCGGCGGAATTTTCTTGTATGTGTTACAGCCTAAAAACCATACAACTTTGTGATTCCATAAACTTCATGATGGTCAATATCTGTGCACGTCTCTCTTATTGAAGGTTCTGTATATAGAGCTGCCTGCGGCTTTCAATTTACTTGAACAACACCCATAGGCCAACCCACCAATGGATGATATGTTGAAATAGGCACCATATTGGAGTGTGCGGAAGTGAGAGCGCAGCTCTAGCTAACTTGATTAACCTTACGTCTGCAATTTTAGTAAA
>LOC103401623
CACTCTAATCAATAgcaccaaaaaaacaaaataaaaataaaatggccggaaaaaacaaatgcatggtcGTCCATGCAGCTTTAATCATGACAATTCTCCTCTCTGCCACCATTGCCATGGCGGACGACAATACACCGGTACCAGCCGCCCTTTCCCAAGTCAACACGTGGTTCAATAACAATGTGAAGCCGTACACACAGCGGCAGAAAACGCTTGACCCTGCCGTTGTGACGGCCGAGGCTGGTCAAAAAGTCATCAAGGTCATGCaagatggaaaaggaaactTCAAGACCGTCACCGACGCCATTAATAGCATTCCGGCCGGGAATACCAAACGTGTCATTGTGTACATTGGATCAGGAGAGTACAAAGAAAAAATTACGATTCCGCGAAATAAACCATTTGTCACATTATATGGTTCTCCAACGAATATGCCAATTTTGACATTTGATGGCACGGCCCAGAAGTATGGAACTGTAAACAGTGCTACAGTGATCGCAGAATCCGATTACTTTGTTGCTGCTAATCTTATTATTAAAAACTCTTCACCAAGGCCAGATGGGAAAAGAGTGGGAGCGCAGGCAGTGGCATTGAGGGTGTCGGGGAACAAAGCAGCCTTGTACAATTGCAAGCTGTTTGGGTTTCAGGACACCCTTTGTGATGACAGGGGCAATCATTTGTTCAAGGACTGCTACATTGAAGGCACTGTGGATTTCATTTGGGGAAGTGGAAAGTCTCTCTATTTGAACACTGAGTTGCATGTGCTGGGGGATAATGGAATAACGGTGATAACAGCACAGGCAAGGGACTCAGATTCGGAGGACACTGGATACTCATTTGTTCACTGCAAGATAACTGGGACAGGCATTGGCACATACTTGGGAAGGGCTTGGAGGGCCAGACCCCAGGTGGTGTATGCATACACCAACATGACCAAGGTGGTAAACCCTGCCGGATGGAGCAACGATAACCACTCTGAACGCGACAAAACTGTGTCCTACGGAGAGTACAAGTGCATGGGTCCAGGTTCAAGTAAGAATAATAAGAGAAATTTGAGCAAAGAGCTGACTGACGAACAAGCCAAGCGTTTCATTAGCCTTGGCTATATTCAGGGTTCCAAATGGCTGCTTCCTCCTCCAAATCCAAAAGTGTAGTTTTATATATAGTATACGTATATACACTACTAATAATACTGTTAGGGCTAgggaaatagttgatttttctatGTATATATTTGGGTGCCATTGAGCAAGCCACACGCATGCATGCCTCATGCAAAATGTACTTATATCATATTGAGCTAGCAGTGTATAAAACTAATATCGTGCCTTACTTTGTATAGAATCCGCTTATATATGCACATATATTCGACTT
>LOC103401635
AATCAAAGCCTTCCTTCTGAACAGAGAGGTGGCTTTTATGACCCACTacaaggagaagagagatgaAAAACTACGAGGTGAGAATTCTAGAAAACGAGCAGAGAAAGAAGCACAATTTAAAGCAATGCAGCGAATTCTTGATGAAAGGAAAGCCGAAATGTCCTCTACAAAGGCGAATGATATTGATAAAAAACGTGCTACGCAGAAGCCCCAAAAATCAGTTGGAAAAGTATCTCAACCTGCAAATCCTAGAAAGGAAAATGCAAAGCCTTCTGTTACAAAGAAGGCTTCACCTAGAACATCACCAATGCCTGCTACACGCAAGTCGTGGCCATCAACACCAACACCAAGAGCCACAGGGGCATCGCCAGCTAGAACTCCTGTTGCGGTTACCAGCACTACCCCGACCCGTCAAAAACCCAAGCCAACACCACCCAGTGCTAAAGTGGAAAGACCCCCACAGCGACAGAAGAATGTGAAGGAATCTGTGATTACTAATGATAGAAGCTCGAAGGGAGTAAATGAGAAGCAGCAGCAAGCAGTGAAAAAGAGTGGTAAAACAACAAAACCTAAAGTAGTGACAACCTCTGGTGATTATTCTGATATAATTCCAGCAAAGCACAACAAGGTGACCAAGAAAAGCAGTGTAGTGCCAGTGGAATCAAAACCATTTCTTCGGAAGGGTACTCGAACGAGCCCTGGTGTTGGTCCTGTCGTTAACAAGACAAGAACTTCTCCTCAATCGGAGGAATCTTTGGGAAACAACACAAATATTATTGAAACTCAAGAGGATGAGGTGATTGGTAGCGCTTCTGATCCTGTGAGTCAGCATCAAGAGCCAGATATTGTGTCAATCAGCCTTTCAAATGATGCTGTGGAACCAGAAGCTCTGGTAAATGATAGCCTGATGTGTAGTGAGACACAGCATGTTGACCCAGTTTCTCCTGATCGTAATGATGACTTAAAAAATGTTGCAGAATCGTCAATGCAAGTTCAAGCTGAAGAAGAATCAACCATCTCCCCAAGTGCTTGGGTGGAAATAGAGGAGCATCAGGCCATGTCTCCATGTAACAACGACTCATCTCAAGTAACCACTTCAGCCAATGTTGCACCAGCTGGACTGTCAAGTCCTCGTGTCCGCCATTCTTTGTCCCAGATGCTGCAAGAGGAAAGTAATGAACCAGATAATATTGAGTGGGGAAATGCTGAAAATCCTCCTGCTATTGTGTTCCAAAAGGATGCACCAAAAGGACTGAAGAGGCTCTTAAAATTTGCTCGGAAGAGCAAGGGAGATGCCAATTCGACTGGTTGGTCTAGTCCGTCGGTTTTCTCTGAAGGAGAGGATGATGCTGACAGTGTACTCAGAAAGTCTTCGCTTCATACAAAGAAGTATGAACCGTACTCTACTCAATCAAATATTAGCAGATTTGACGGGCAGAGTTCACATAAGTCACAAGAGAACCGGGATGCAGCTGCAGGACCTGCAACTAAAGCTGCAACAAGGTCATTCTTCTCTCTTTCAGCATTTAGGGGCAGCAAACCAAATGAGATGAAGTTTCGCTAATCCTAGAGACTCGTAGAGTACTGGAGTCAGATTCTGCAAAACTTTCTATTCTTCCTTCACTGTCGTTGTAGCATGCATGATGCATTCATCCACACGCAGAGACGATGGACCGTCCCTATACTTCTggcatttcttttttcttctttcctgtCGTAAAACTCTGTTTCGGGGTCTTTTGTACATGCAATATATGCCCTTGTTCTGTTCTTAACCCTTATGCTTAGGATGTCAAGTAACTACAGATCGGTACATGTCGAGTCGGgttgattttatttattctaGGAACAAAGTTGCTTCATAACGTATCCAGTTTCAAGTCTGTAAACTTTGCGTATATTGGCATCAATACGAATGCTTTGTGACA
>LOC103401637
AGACGTATTATTGCCATTAAAAATCAACATGCGCGAGAGCTAGAGCTCTCTAACCTCACATATTTTGGGTCAATCCTATAATCATGGATTGTGGTATTATTCATTCATGAACAACCATCAACCTACTGCTCTAGCTAATCAGTAGAATAAAGCTGAAAAACGTAGATTTGAGATTTCACAAAAGTTTAGATTGTTTTTGTATAGTTTTCGAGCAAAActtaactttttttaatttatcgTGCGTCAAGAAGGAGAAAGATGGCCGGAAAAACGCCATGCATGTTCATTAATGCATCTCTGATGATAATAACAATTCTGCTCACTTCAAGTACCGCTGCCATCGCCGATGATACGATACCGATACCTTCCGATAGTTCCCAAGTAGCTAGCTGGTTCGATAATAATGTGAAAACCTACAATGAACGAAAGTCAACGCTTGACCCTGCCCTTGTTGCGGCTGAGCATGCTCCCCAGGTCATCAAGGTCATGCAATATGGAGGTGGAAACTTCAAGACCATCACCGACGCCATCAATAGCATTCCAGCCGGGAACACAAAACGCATGTTTGTGTACATCAAAGGGGGAGTGTACAACGAGAAAATCACAATTCCACATAACAAACCCTTTGTTACATTTTATGGATCGCCAAAAAGTATGCCAAATATTACATTTGATGGCACCGCGCAGAAGTATGGGACTGTGTATAGTGGCACATTGATTGTGGAATCAGACTATTTTAGGGCTGTTAATCTTGTTATTATAaATTCAGCGCCGGAGCCGGATGGAATAAGAGAGGGTGCACAGGCAGTTGCAGTGCAGATATCCGGGAACAAGGCAGCCTTCTACAATTGCAAAATGATTGGATATCAGGACACCCTTTATGATTACAAGGGGTTACATTTGTTCAAAGACTGCTTCATTCAAGGCACTGTAGATTTCATATTTAGAAAAGGAAAACCCCTCTACTTGAACACTGAGATACATGTCGTAGAACGGAATTTGACAGTGATAACGGCACAACAAAGGGACAGTGCTTCGGAGGATAGTGGATTTTCGTTTGTGCATTGCAAAATAACTGGCACCACGTATGCTCGTCGGACATATTTGGGTAGGGCTTGGGGAAGCAGCCCTAACGTGGTGGTTGCCTACACCGACATAGCGGATATTGTCCACCCTGAACGGTGGAGTGATTTTGGCCACCCTGAACGTGAATCCAATTTGTTCTATGGAGAGTACAACAATTGGGGTCAAGGGTCAAATATAACCAGTCAAGCTCGCTACACCAGAAAACTAAGCGATGCAGAAGCAAAACCTTTCATCAGCCTTGGCAATATTCAGGGTTCCAAATGGCTTCTTCCTCAGTAGCATTATTTGAAAATATATAGGAAATTATTTTTTACCTATTTAGATGAGGTTAACTGAGAAAGCCTATGTATTACGTACAGAATTACATGTAACACATTGATAtgtgtttgaaaaaaaagagtGTAAATTTGTAATCAGTGACTTGTAAATCTGGaatcaaattattaattataaGAC
>LOC103401656
TTGCCACTTTGTGGCCATGCATTAAGCTAGCTTTGAATGCTACGcttctttcctttccttttcctattcggagagagagaaagacagacAGCACCTAATGTTCCTAATTGACAGTCTTCTCTTTCACTGCTGTTTCAATTAGCCCTCCATTAACCCAATCaatgctctctttctctctctcattaaTTCCAAGTCGTCGTCTTCTTGTTCTTGTACTCCATGTTTTCTAGAAGGCAAAGTCCTCCGAGTCCTCCATGGACTGATGACGAGAAAGAGAAACACTACTATTACTCCAACAACAAAGGCACCCACTTTAACAATCCCCACCTCCGATTTGGTGCCTTGGtttttgtctttctctctctttggcttcttctcctcctcattTGGTTCCCTCCCAAAACCACACCCATTGTTGAGCTTGATGTTGATCTTGTCCAAAAACCACAGCAGCAACAAAATGTCCACCACCACCTcattcacaaaacccaaaatcctAACCGCATCAATACTAGTACTACCGCCATcgccgccgccaccaccaccacaaaatCCCCATTTACGGTTCCTACTTGCTACCCAAGCGTCTCGGTGTACGTATACCCTTTGCCGGCCAAGTTCAACCTCGGACTACTGGACAATTGTCACATTCTAAACGTGTACACCAACATGTGTCCCCATGTGGCGAACCGCGGCCTTGGCCAGCCGCATCCCCAATTGGGCTCCGCCGCCTCCTGGTTCGCCACCCACCAGTTCATTGCCGAGATGATCTTCCACGCACGCGTGGAAAATCACCCCTGCCGCACTCTTGATCCCGGACGTGCCACCCTCTTCTACGTCCCCTTCTACGGCGGCCTCCACGCCTCCAGCAATTTCAAGGAAGCCAACCTCACCGCCCGTGACGAGCTCACCGTTGACTTGGTCGATTACGTTCAGTCCCAGCCTTGGTGGAAGAGGCATAACGGTAGGGACCACTTTATCGCCCTGGGGAGGACCGCGTGGGATTTCATGAGGGCCGCCGATGGTCCTGATTTCGGGGCCAACTCCCTCCTCAACTTACCTGCCGTCAAAAACATGTCGGTGCTGACTGTGGAGAGGCATCCTTGGCAAGGTTCAAACCAACACGGCTTGCCCTACCCTTCATATTTCCACCCGTCCACTTGGCAGGAGATGGTGGCATGGCAGAACAAAGTGAGGGAAATGGAGCGAGCCCACTTGTTTTCTTTCATCGGTGGGCCCCGAAAGGGATTAGAAAAAGCAGCCGTCCGGAACGAGTTCATACGGCAATGCGGTGAGTCAACTCGGTGCATGCTCTTAAAATGTGGCTCTGGGGCTAGCAAATGCCACGAGCCGAGCGAGGTGCTAAAGGTAATGTCCGAGTCGCAGTTTTGCTTGCAAGCACCTGGTGATTCGTTCACTCGGCGGTCGACGTTTGACTCGGTGCTCGCCGGCTGCATACCGGTGTTCTCCTCGCCGCACACGGCGTACACTCAGTACAAGTGGTTTTTACCTGGTGACGTGAGCACGTATTCGGTTTACATTGAAGAGAAAAGTGACGCGAGTAAGAGAATCGAAGAGGAGCTGCTGAAGATTCCGAGCGAAAAGGTGACGGCGATGCGGGAAAAGCTCATAGAATTGATCCCAAGTCTCACTTACGCGCATCCGAATGCGACTAATCTTGGGTTTGGGGACGCCGTGGACGTTGCACTTGCATCGTTGGCCAAGCACATCCAGACAGtgatatgattaattaattaattagatattGGATGATGAGAGGTGGATTTTGATGTGTATTAACTATTACCATTGAGAGAAATCCTGCCGACAGTCGCGTGTGTTTATTGAGTGTTtgtccaataaaaaaaaaacgtctTTGACTCATAAAACTAGTGGTTTGTGCAGCTGAAATGTTTGAAGATGCACTAATAACATGTCAAATTATgctccattacaattttgtttcGTGGTGCTCTAGAA
>LOC103401711
CTCGAAACAGAAGAGGAAATTTTATCGTAAGCGAAATAAAGGACTTTCGACAGTCCCAAcgacctctctccctctctctctctctctctctctctctctatctaagTTTCTCACTCCTCCCCGTCGATTCGATTTCtaggttttctgggttttttccCCTTCGATTCACTTATCAAAGGGTGgattttggaattcaatttgGAGGAAGAATTGCGAATTGGGGGCGATGGAGAAGGATCTTCTGGAGCTGTTCGACGCCGTGAAGAAATCGGCGGACGCCGCCACATCTTGCGACGGAGGAGCCGAGGAAAGCGAATGCCTTGAGGCCTTCGAGCAGCTCAATAATTTTCCCGTCACTCATCAAATCCTCGTCTCAACCCAAGTTGGAAAGCGTCTTCGACATCTCACAAAACATcctagaaaaaaaatacaatcggTTGCTTCAGGCCTTTTGGAGAAATGGAAAGAGATTGTTATGAGCGAGGTagggaaaaatgtgaaaaatggAAACTTGGAAAGAATAGACTCTCTAAAACGTGATTCTCCACGTGCCGACAGCCCCAGGCCTGAGAAGGTTCAGAAGACATCTGCTGTGAAGGTTGAGAAGGTTTCCAAGGCTGAACCTGTTGAGGTTAAGAAGGTTGATCGTGATGTCAAACCAAGCTCTGAGAAAGCTTATAGTTCCGGAACtgtcaaagcagaaagaaaggtTCAAAATGTTAATCCTGTCAAGACTGAGAAAGCTGCTTCAGTGGAGAATGTGAAGGATGAAAAGGTAGCCAAAGACGTGAAGAAACCAGCACTGAACTCTTCTGGTCCCCCAAAGTTAACCTCTATGATTAAGTGTAATGATACAGCTCGGGACAAAGTGAGGGTACTGCTGCATGAGGCTTTGTCCAAGGTTTCTGAGGAGGGTGATGAAAGGTTTGTGGATGAGGTGAATGCAGCTGATCCTATTCGAGTTGCTGTCACTGTGGAATCTGTGCTGTTTGAGAACTGGGGTGGTTCCACCGGCTCCCAGAAGGCTAAGTATCGATCTTTGATTTTCAACCTGAAGGACCAAAAGAATCCAGATTTCCGCAGAAAAGTTCTGCTTGGACATATCGAGGCAGAGAGGCTCGTGGACCTGTCAACAGCGGAAATGGCAAGTGATCAGAGGCAAGAGGAGAACCAAAAGCTTGAACAAAAAGCATTGTTTGAGTGCGAGCGTGGAGGTGCACCAAAAGCCACAACCGATCAATTCAAATGCGGTCGATGTGGACAGCGCAAGACCACTTACTACCAAATGCAGACCCGGAGTGCGGATGAACCTATGACAACGTATGTAACATGTGTAAACTGCAATAATCGTTGGAAGTTCTGTTAGGGATTCTTGTAGGAGCCATGGACATTTTATTGCCGTTTCGACGTCATAAGAGTCATAAAACGAGCAGTTTGTACCGTGGTTGTCGGATTAGGGCAGTTGGACGAATGGGAACTAGTCGGACGGATGGATCCGGTTCAGAATCTTGTAGCATATAGAATTCTTTGGTTGATCATGTTTTCTTCTTCTAGGGTTGTTAGGCTTAATTTGTTTGCTTTTTATTGAGTCGACTCTTTTATTTCGTTTCACCGATGATTAATAATTTCATATTGCTGTGTTATTGTGAATGATATTCCCGGCTAGGGATGGTGTTTCAGGTTGTgttgtgttgtttttgttgtgagTTACCAGAGGAGGTTAGTTTCAAT
>LOC103401736
atgagcttatcatgaGCTCTAACCCCCACCACCATGAGCTCCTTAATTGAACCTAAGAAGCTTCTTCACATAGCCTTATTTCCATGGCTGGCATTAGGTCATATACCATTTCTTGAGGTTGCCAAGCACATAGCTCGGAGGGGTCACAAAGTTTCCTTCATATCCACCCCAAGAAACATCCAACGCCTCCCCAAAATCCCACCAGACTTAATTCCTTGGATCAACTTAGTCCAAATCCCGCTACGGTGCGTCGAAAGCCTCCCGGAGAATGCAGAGGCCACCACGGACGTGCCATACCTAAAATTAGCTCATGACGGACTTGACCAAGGTATTTTTATTTCCTCCAAACTCACTGTGATTCCACTAGGGTTATTGCCACCAATGGATTTTGATCAATCCAgtgaagagaaagaagatagcAACTGGCCCTTAATTTGTGAGTGGTTGGACAACCAAGAGAAACAGAATGTAGTTTACACTGCACTCGGAAGGGAGTTTAATTTAAGTCAACAAGACTTCACTGAGTCGGCTCTTGGACTAGAGCTATCCGGGTTGCCCCTTTTTTTTGGGGTCCTTGGGAGGCCCGGTTGGTCAAAAGTTGCTGATTCCGTCAAGCTGCCGGAGGAGTTCGAGGACCGGGTCAAGGGTCGTGGGATTGTTTGGACAACTTGGGCAGCTCAACACAAAATCTTGGCTCACAAGGCAACCGGGGGATTCCTGACACACTGCGGTTGGAGTTCGCTCATAGAAGGACTACACTATGGTCGACCTCTTATCATGTTGCCCTTCTTATATGACCAAGGGTTAAACGCCAGGTTTTGGGACAAGAAGATTGGAATTGAGGTGCCAAGAAACGAAGACGATGGATCGTTTACGAAGAACTGGGTGGCTAAGTCACTGAATTTGGTTGTGGTGGATGAGGAAGGGAAGGCTTACAGGGATGGAGCCAAAGAATACAGTGCATTATTTGGAGATAAGGACCTCCATGATAGATACATGGACAAATGCGTGGAGCATTTGGAAAAGCATACATGAGGTTTGTACGTTTTTGCCCCGGAAAGAGGCCACCTTGTTGTGTGATTTGTATGCACTTTTATATTTTCTGAAATGAATTTTAGTATTATCAACTTAATTTTAGTATTTGTTTTGGTCTGA
>LOC103401785
cgagagaggatagtcttagctagtcccatggttattggggggtctcgctaagacctcttagtgaagggttttgtccatgctagtcccctttagtctcattaatgttagtcccagcatGGAACAAACACAGTATTGGACTAACAGTTAGTGCAGTCCAGTCCAAtcccacttagtgagggcaaacaaacgcccccaaAGTGTCTTCATCCCTGTGCGGggatccctctctctctgtctctctcatcGCTTTTGCTCTTCCATCTTCCCTTCCCTACGAATTgtctaaattaattaaattcacaCCGTTCTCTTACCCACAATTCAAATTTGCGGTAGAGTGAGAGTAAGAGAGAGCCGAGCTTTTCAATCGGAAGGAAAAGGTCGGTGGTGGTCTGCGGTGGCGATCTCTGTTGAATGGTAGTCGGTAGAGATGCTTAGGCGACTCACATTGCCCGCAAAAATGGCCTCAACCAACTCAAAGAGGAGCTGAACTTTCCAGTAATTAAACAATCGGACGCTCAAGGCTGATAGAGTTTTGCTGAACGCATTCCGCTATCAAAAAGTCGAGCAATTGCCTTTTGCTTGGGAGATGAAGGGGGGATATAACTATAGATTGATTGGGAAACCAATCTCTCTCACTCTGGCTGCCCTTGTATTCACAACAATATTACTTTGGGCTTGGGAGAAAAATCCTTTTGCTGATACTACTATTGCAAGGCCAGCGGTTTACAATGCCTTCCATAGATTTTCTTGGGGACTTCTTAAATAATTCCTCAAAACCTATGAAGACAAATGGAAATGCTGAAGGGAAGGATTCATTTTTGAATACAGTAGAAGATAGAAAAGTAGTAGAGAATTTTGGCACTGCCCCACTAGATTCTATGTATGCATTCTCTCCTAGAATGCAAGAAAGTAATGGGATCGTGACATCTTTACAAACTAAAGTGTGTAATTATGCCAAGGGTAGATGGGTTGCAGATAGCACACGCCCTTTATATTCGGGGTTTAATTGTAAACAGTGGTTATCACAAATGTGGGCATGTAGGCTGACACAACGAACAGATTTTTCTTTTGAGGGCTACCGATGGAAGCCAGCAAATTGTGAAATGCCAGAGTTTGAACGCTCTGCATTCTTGAGAAGGATGCAGGACAAAACGATTGCTTTCATAGGAGATTCATTGGGCAGACAACAGTTCCAGTCTTTGATGTGTATGGCAACTGGTGGGGAAGAAAACCTAGAAGTTCAGAACGTTGGAAAGGAATATGGTCTTGTCAAACATCGTGGAGCCATTCGTCCTGATGGCTGGGCTTATCGATTCCCGAACACCAATAccactatattatattattggTCAGCAAGCCTATCTGATCTAGTGCCCATTAACATCTCAGACCGAGCCAGTGATATTGCCATGCATTTGGATCGACCCCCGGCTTTCTTGAGACAATTCCTTCATCGGTTTGATGTGCTGGTTCTTAATACAGGGCATCATTGGAACAGGGGAAAGATTAATGGAAACCGGTGGGTAATGTATGTAGACGGAAAGCCCAATGAAGACAAGAAACGTGCAGAAATTGAGAATGCTAAGAATTTTACTGTGTACAGTATTTCCAGGTGGGTTGATTCTCAACTTCCATCACATCCTCGCCTAAAAGCTTTCTTTCGGACTATTTCACCAAGACATTTCTTCAATGGTGACTGGAATACTGGGGGTACCTGTGACAATACTAATCCGTTGGCTGGAGGAAGTGAAGTAGTCCAGGAAGGATCCAGTGATTCAGTAACTGAGGGTGCTTTCAAAGGTACAAAAATAAAGTTACTGGATATAACTGCTCTTTCTCAAATTAGAGATGAAGGTCACATATCTCACTATACTATTAGAGGAAAAGGAAATGCAGGCATAAATGATTGCTTACATTGGTGCTTACCGGGAATTCCAGATGCATGGATGAACTCCTTGTTGCACAAATATAGGAGGCAGCGGCCTTGCCACGTGGTATACACCAAACCTGCTATTCTTCATGGTCTGATAAGAAGACCAACTACTTTTTCTGGTATgaaattcttttgttttgtaaGTTTCACAGTGCTGATAGAATCAAATTCTAGTTGTTCACATAGGTGTTATTCCAACAATGTCAGTAAAATATACCAAGAGATTGTAATAGTTGTACCCTTGGACCCGACCTGTTGTACTGTATTATACCATGAGTACATTTTTGCTCACTATCCTATTAGTTATCattagattagtttaaatttcgagattTGTGTAGTTAATAGATTAAATCAAACTCATTTAACGGTGATCAATAGGGTGGTGGGCATTACCATCGTATTCgtgtggtgagcaaaaatatttccATTGTA
>LOC103401786
tgttaatgaacagtaactttTGTGTTGAGTTTTAGTATGTTTATAATTTCTAAGTATACGGATTTTTTTGGCAATTGCTAATCGCAATGGAACTCCTTTCATTCCCAATTTCGTCATCACCCACTGGTGGGAATGCGTTGTTTTTGGTACGAAAGCATTTGTGCAAGTGGAAGAGCCATAGTAGATTTGACTTGGATGCAAAATTTGTGAGAGACAGAATTTTGAATAAGAGTTGGCGACGAAGGAGATGTTTCTCTGAAAAAGCAGAAACTCCTATTTCTTGTTCGAATGGTACAGGGGAGGATCCCTTTATACCTGTTAATAAGAAATTAAGTGATGCACGTGTGATTTATGCTGTAGCTCCTGCCATGGGCCATAATAAGGAGGCTCATCCAGAATCTCATTTTAGAGTTCCTGCAATAGTGAATGCTCTTGAAAAGTTGGAGCTCTCGCCTAAGTTTCGTGGCTCAAATGTTATTGAACTTGAAACTTTCAAGTCAGCATCATTGGATGACATAGCAAGTGTTCATACAAGAGCTTATGTATCAGGCCTGGAGAAGGCTATGGATGAAGCCTCACAACAGGGAATTATTTTTATTGAAGGTTCTGGACCAACATATGCAACTGTTGATACGTTCCAGGAGTCCCTTGTTGCAGCTGGAGCAGGAATTTCCTTAATCGATTCAGTGGTCGCACAATCAAAGATCAGCAAGAGTCCACCTATAGGTTTTGCTTTGATAAGACCTCCCGGACACCATGCTATTCCAAAGGGTCCAAtggggttttgtgtttttggaaaTATTGCAATTGCAGCTCGTTATGCTCAGCGCGTGCATGGCTTAAAGCGTGTCTTTATCATCGATTTTGATGTCCATCATGGGAATGGGACAAACGATGCTTTCTATGAGGATCCAGATATTTTTTTCCTGTCAACTCACCAAGATGGAAGCTACCCTGGAACTGGTAAGTTTGACGAGGTAGGTCATGGCGATGGGGAAGGAACAACACTAAATCTTCCTCTACCTGGAGGCTCAGGTGATGCTGCCATGAGAGCTATCTTTGATGAAATAATTGTACCATGTGCTCAGAGGTTTAAGCCAGATATCATTCTTGTCTCTGCCGGGTACGATGCTCATGTATTGGATCCACTAGCTAGTCTGCAGTTCACGACGGGAACATACTACATGCTGGCATCCAATATTCAACAACTTGCAAAAGATGTATGTGGGGGTCGATGCGTGTTTTTCTTGGAAGGAGGGTACAACCTCGAGTCGCTTTCATATTCAGTGGCTGATTCATTCCGAGCCTTTCTTGGAGAACCGAGTTTGGCGTCCGAGTTTGACAACCCCGCCTTCTTGCATGAAGAGCCATCAACCAGGGTTAGGCAGGCAATTCAGAGGGTgaaacaaatacattccttgtgAAGAaaatatcatatattttttttacctgGTTTCATGTGAAATTGTCGGTCAATTATGTGTAGGGGCCACGCTACAACAGCAATATCCCACTTAATCCAATACCTTTTGTTTGTAATGGAGCTGTAGACTACATTGTTGTACCGACCGCCTATTGAATCGAATAGAGGTGATACGTACAATCTCATATTAATCGAAATTATTCTAACAACGCAAA
>LOC103401787
TAGTCAGTATCTGTTCTTCCACCGAAAAGCGGGGAATGATTGAGATTGTTTAAGCAACTTCACGTAATCGTTGACCGTCTTGCCAAGTTGATTCTGAGTAGCTTTATCGAGATCAGAAGCGAATTGTGCAAAGGCTTCTAATTCTGCAAATTAGTGGAGTGTTGTTAGGCAGAACCAGAACCAGAACCagatagatagagagagagagagagagagagagaaggagaagacGACGATGCGGAAATCAGGTAGCAGCATTATCAAGCATTTCAAATCATCATCGTCTAGTATCATCGGATCCTTGGCTCTCACCTCTCCCACTCCACTCACTCCACCTCCTCCTTCATTTCCTCAAATTCTCCGAATCCTGGCGGCCGGAGATTTAAGTAATTTCTGCTCTCGCCGGTTTGAATCCGTCAAAGCAGAAACGATGCGGGATTCGGATAATACTCATCGCACTCACGATCGGGCCTTAGAGTTTCCAGAAGGAAAGGTCAAGTTCACTCCTAAAATGAGGTTCATATCTGAGACTGCTAAGGAGCGTGAGTGCTGTTATCGCATCCTTGACGACAATGGGAACCACATTTTGTCTAGCAACCATGTACAGGTCAGTGAGGAAGTTGCTGTGAAAATGTATACGAACATGGTTACTCTTCAGACCATGGACACCATTTTCTATGAAGCACAAAGGCAAGGAAGGATTTCATTCTATTTGACCACAGTCGGTGAAGAGGCCATCAATATTGCCTCAGCGGCAGCACTCACCATTGACGACATTGTCTTTCCTCAGTACAGGGAGGCAGGAGTGCTATTATGGCGCGGTTTCACTCTACAAGAATTTGCAAACCAGTGTTTCAGTAACAAATCTGATTATGGAAAAGGCAGGCAGATGCCAATCCATTATGGGTCTAACAAGCTCAATTACGTCACTGTAGCATCAACCGTGGCTTCACAACTTCCACATGCTGTTGGTGCTGCGTATTCTTTAAAGATGGATAGGAAAGATGCATGTGTGGTTGTGTATGTTGGTGATGGCGGCACAAGTGAGGGTGATTTCCATGCTGCTTTGAATTTTGCGGCTGTTAAGGATGCTCCGGTTATATTCTTTTGTCGGAACAATGGATGGGCTATCAGTACACCTACATCAGACCAGTTTCGGAGTGATGGTGTTGTTGTCAAAGGCCGGGCCTATGGAGTTCGAAGCATCCGAGTAGACGGTAATGATGCACTTGCTGTGTATGGTGCAGTTTATGCTGCCCGCGACATGGCAATCAAAGAACAGAGACCAATCTTAATTGAGGCATTAACATATCGAGTAGGACACCATTCCACTTCAGATGATTCGACGAAGTATCGTCCAGTCGAAGAGATTGAATGGTGGAAAATGGAGCGAGACCCTATATCTCGATTTAGAAAGTGGATGGAAAACAATGGTTGGTGGAGTGATAAGCAAGAGTTAGAGGCCAGAAACGATGCGAGGAAGCAGATATTACATGCAATCCAAGAAGCAGAAAAAGTTGACAAACCTCCAGTTGCTGACATTTTCACAGATGTATATGACTCTCCCTCTTCCGATCTCCACGAGCAAGAGAAATTGCTCAGAGACACAATTCGAAGACATCCCTGTGATTACCCATCCGACGTGCCTCTCTAACTTCTGACTTGTAACGCATATTTTCCTTACTAATAAAATGCTGACTGTGATTCCCTTCCATTtactttggtttggtttgggattgtgGTTCTTTCAAATACAGCagcttatt
>LOC103401906
ACCCTCTGCTTTTTATTCTAACACAGGAAGCAACAGAAGCATCATCGTCATCCTCAGCAAGAAGAGATTAAAGAGTCAAACACCTCAACCCTTGTTCAGTTCCTTCccaattttctctctctacaactttctctctctaaaatccatCTCTTTCCTCGTGGAATCGCAAACTTTCAGAGCCGCGCCTCTTTGCAATCCcaaatctttttcattaatttattACGGTTTTGTCCCCAAGTCTtcgccttttttttaattttttttttatacccattgCCATAAAAAACCCTAGCCTCACTCGCTGCCCGAAACCCCAACTCGCGAAGTTCCTCTCCCGTCTGGAAATTGGTTCTGAAAGACTGTCATGTTTACCAGCAAAGAGTTTTGCCTTGAAGGAATGCCAACCTGCGTTATGTAGCTTATGACTGAAGATATTTGcatacattattcatgagCGTGACAGCTTCTTGTAGCAGTTCGATGCTGGGGGCAGTATGCCGATGATAGTTGGGAGAAATGAGCAGGTATCATGCCACTGGCTGCACTAGTGCAGTTAACAACACAGCCATAGGTGGGACATCGGGGAGGGATTCTACCCGAGCTGAATCGGCTGCATCTCCGAACTTGCCTCTAGCTTCTAGGCGCTCTTCACAGTTAAACCCTTACAAGTTGAAGTGTGATAAAGACGATTTGAATTCCCGACTTGGGCCACCTGACTTTCACCCCCAAAAACCAAATTGCCCAGAGGAAACTCTTACCGAAGAATATGTGCAAGCTGGATACAGAGAGACTGTTGAAGGAATTGAGGAATCAAGAGAGGTTTCTCTAAGTCAGGCTCCAACTTTTGGCAAGCCCCTTGTCTTCAGGTGCAAAGAGGCCATCAAAATACGTTTTAGGGCAATTAATGAATCTCGTGCTCAAAAGAGAAAGGCTGGTCAAGTGTACGGTGTTCCTCTTGTTGATTCACTGTTGTCAAAGCCAGGTGTTTTTCCTGAACAAAAGCCCTGTGGTGAAGGGTTGCGAAAAAAATGGATTGAGGGTCTATCACAACAACACAAGCGCTTGCGTTCATTGGCTGATCATGTCCCTCATGGATATAGGAAAAGATATTTATTTGAAGTTCTTACAAGGAATAATGTTCCATTGCTGAGAGCAACTTGGTTTATTAAAGTAACTTATCTTAATCAGGTCAGGCCAGGTTCTACCAATATATCTTCTGGGACATCTGATAAAGCTCAGTTGTCCCGCACAGAGCTGTGGACAAAAGATATTATTGATTACCTGCAGTACCTTCTCGATGAGTTATTCTCAAGAAATAGTTCTCACTCCACTTCACTCAACAGAGATAGATCGCCACAAATTCTCTATGCTGGGTCACTGCCACAAAGGGGTGATCCAGCATCAGCAGTCCTTGATGGTGAGGAGCCTTCTATACATTTCAAATGGTGGTATGTGGTGCGGCTTCTGCAATGGCATCATGCTGAGGGACTGCTTCTTCCTACACTCATCATTGAGTGGGTTCTAAGTCAACTACAGGAGAAAGAATTGCTTGAGATTATGCAGTTGCTTTTGCCTATTATATACGGTGTTCTGGAAACTATTGTTTTATCTCAAACATATGTGCGCAATCTTGTGAGAGTAGCTGTACGTTTCATCGGCGAACCTGCTCAAGGTGGATCAGATCTTGTAGATAACTCCCATAGGGGGTATACAGTGTCTTCTTTGGTTGAGATGCTTCGCTATTTAATAATTGCTGTGCCTGATACCTTTGTAGCTTTTGATTGCTTTCCTCTACCATCCTCTGTAGTCTCCTATGTTGCAAATGATGGATTACCAAAGATGTCTGATGCGAGAAAGATTAAAAATGTTTCAGCAGAAGTTGCTTCTGCATTCAGAAGTAAAGTTTTTGATACTCAATATCAGTCCCTGGCTTTTGATCATATTGTTTCATCCATTCAGAAACATGCTGAAAATCTTGCTAAGGCTGCAAGACCTAGCTATCCAGGCCATAGTATAGCTAAAGCTGTACAGGCCCTAGATGGATCTCTTGTGCAGGGAGATGTTCGAGCGGCTTATAGATTTCTGTTTGAAGATCCTTGTGATGGAGTTGCAAATGAAAGTTGGATTGCAGGAGTTAGTCCATGTTTGCGAACTTCGTTGAAGTGGATTGGGACTGCAAACTTGTCATGTGTTTGCTCTGTATTTTTCCTCTGTGAGTGGGCAACATGTGATTTCAGGGATTTTAGGACTGCCCCACCTTGTGAGCTGAAATTTACTGGCAGAAAGGATTTCTCCCAGGTATTTGTTGTTACTcggcttttgaagctaaagatGAGAGATTTGCAACTTTCACCTCAACGTAAGAATGATAGCATCCCTGGAGTCAGTAGTGTTGCAAAAGGTTCTACCCAGCAGAACAATTTTCCTGTCACAGTTTCCATGGGAAATTCCTgtgaaattaaaccaaaaaatgtTGATCAAAGAAGTATGAAATCATCAAATATATTTGAGAGCCCTGGTCCTTTACATGATATCATAGTGTGTTGGATTGATCAACATGAAGCAGGCAAAGGAGAAGGTTTCAAGCGCCTTCAACTACTTGTAATCGAACTTATCCGGTCTGGTATTTTTAATCCTCATGCCTATGTTAGGCAACTGATAGTTAGTGGAATTATGGATACCAATGGAACGGGGGTTGAAGTCGACCGTTGGAATAGGCATTTTCGTATCTTGAAGCTGTTGCCTGCGCACTTTATGCACGATGCTTTGGAAGAAGCAGGGATTGCTGAAGGGCCACAACTTTCAGAGGCCATGAACTTCTACTCAACTGAGCGCCGCCTAATACTTCGTGGGCTTCTCtccaatcaaaataaaaatgtgaaTATGAATATGTCTGTTCTGAAGCAAAAGCATTATTCCATTCCTGGAAAAGATGGTGGTTTGCCAGTTTCTGTGGATCGGTGGAAGGCTGTTCAGCCATCACCCAATGTATTGTCTGGTAAAAGTAGTAAGACTGATGTTGATGTCGAAGAACTAAAGGAAGCAATATCAGTTCTGTTGCATCTCCCAAGTAGTTCATCCCCAACGACAGAAACAGGGTTTGATGAATCCCAAGGAAGTGTTAAGAGGCCGTTTGGGTCAACCTTTAACAAGATGGATCTGGGAGAAGGCACCCCTGGGTGTGAAGAATGCAGAAGAGCAAAGAGGCAAAAAGTGAGTGACGAAAGGAGCTCATGCATCCAAGGAAATTCTCCAATTCCTTCAGATGATGAAGATGCCTGGTGGATGAGGAAGAGACCTAAGTCCTTGGAGCCATTGAAGGTTGATCCACCCGTTAAATCGACCAAACAGGTCTCTAGGAACCGGCAGAAGATAGTTCGTAAAACTCAAAGCCTTGCTCAACTTGCAGCTGCTAGGATTGAAGGTAGCCAGGGAGCATCTACGAGTCATGTCTGCAATAATAAAGTAAGCTGTCCTCACCATAAAGGTGGAGTTGAGGGGGAAACCCCGAAGTTTGTAGATCCAACCAAAATGAACCATGGTGGGGATATTGTTTCAATTGGAAAAGCTTTAAAGCGGCTGCGATTTGTAGAGAAGAGGACAATTACGGTTTGGTTGATGACTGTTATTAGGCAGCTTGTTGAAGAGACTGAAAAGACCATTGCGAAGGTTGGCCAATTTGGTAGGAATTTCACATCTGTTGATGATAGGAGCTCCATACGGTGGAAGCTTGGTGAAGATGAACTTTCTGCTGCACTGTATTTGATGGATGTTTCAAATGATTTAGTTTCAGCAGTCAAGTTTCTGCTTTGGTTGCTGCCAAAGGTTAATGGCCCCAGTTCTACAATCCATAGTGGGAGGAACATTATGCTGTTGCCAAGAAATGCTGAAAGTCAAGTGTGTGAAGTGGGGGAGGCATTTCTGGTATCATCACTCCGAAGGTATGAGAACATACTTATTGCTACAGATCTTATTCCAGAAGTCTTGTCAGTTACAATGCACCGTGCTTCAGCCATAGTGGCACCTAATGGAAGAGTTTCAGGTTCAGCTGCCTTAGCATACAGTCGGTATTTATTGAAGCGATACAGCAATGTAGCTAGTGTCATTGAATGGGAAAAGAATTTCAAGCCAACATGTGATAAGAGACTTCTTTCTGAACTTGAGTCTGGACAGTCAGTGGATGGAGAGTTGGGGTTTCCGCTTGGTGTTCCAGCAGGAGTCGAAGATCTTGATGATTTTTTCCGCCAAAAGATTAGCGGTGTTCGGTTATCCAGGGTGGGTTTAAACATGAAAGAAATAGTGCAACGAAATGTGAATGTTGATGATGCCCTTCAGTATTTTTTTGGGAAAGAGAGAAAGCTCTTTGCTACTGGTGCTCCTAAAGGCCCTCCTGTTGATAAATGGGATGACGGATGTCAGATATCTCAAAAAGTAATTACAGAACTGATGGACTGCATTAGGCAGACTGGTGGTGCTGCTCAAGAAGGGGATCCATCTTTGGTGTCTTCTGCCGTTTCTGCTATTGTCGGCAATGTAGGGCTAATTATAGCAAAGATTCCAGATTTTAGAATGGGGGGTAGCTATTCAACCTTTCCATCTGCCACTGATTCCTTGAACTTCGCTAGGCGTATTTTGCGTATCCATATAAGTTGCCTATGCCTCCTTAAGGAAGCTCTTGGAGAGCGCCAAACCCGTGTATTTGAGGTAGCTCTTGCGACAGAAGCTTGTTCTGCTCTTGCTCCTGGAAAGGCGTCTCGAAATCAATATCAATCCTCTCCTGAATCCCATGATTCCAACACTAACATGTCTAATGACATTTTGAACAGTAAAGTAGTTATTGGGAGGACAACAAAAGTTGCAGCTGCTGTTTCTGCACTAATCATTGGGGCGGTTGTTCAAGGGGTTACTAGCTTGGAGAGATTGGTGACTCTATTCAGGTTAAAGGAAAGGTTGGACGTAATTCAATTTGTAAGGAGTAGTAGATCCAACTCTAATGGCAATGCTCGTTCTGCTGGGGCATTTAAGGGTGATAACTTGCTTGAAGTTTATGTGCATTGGTTTAGACTTCTTGTTGGAAACTGCAGAACAGTCTCTGATGGATTGGTCGTGGAACTCTTGGGTGAACCCTCTGTAGTAGCTCTTTCAAGGATGCAACGTATGCTCCCTCTTGGTTTGGTTTTTCCACCTGCCTATTCTATATTTGCTTTTGTTATGTGGCGGCCATACCTTCTTAGCACTAGCTTTGCAGCGCGTGATGATTTTAACCAATCATATCAATCTTTAACAACAGCTATAGGTGATGCTATAAAGCACTCTCCTTTTCGAGATGTGTGTTTGAGAGATAGTCAGGGTTTCTATGATATTGTAGCTGCAGATGGCAGTGATGCTGAATTTGCAGCCATGCTAGAGTTAAATGGTTCAGACATGCATAAAAAATCCATggcttttgttccattacgtgcAAGGCTTTTCCTAAATGCCATAATGGATTGTAAGATGCCACACTCTTCATTTACACAGGGTGAAGCAAATCAGGTCTCTGGACATGGTGAGTCTAAAGTTAAATTTGCAGAGCGTGAAACAAAGCTTGTAGATAAGCTTGTACATATTCTAGATACCCTGCAACCTGCAAAATTTCATTGGCAGTGGGTAGAGCTTAGGCTCCTTTTGAATGAACAGGCCCTTATTGATAAACTTGAGACTCAAGATGCGTCTTTAGTGGATGCCATTCGGTCGTCCTCGCCTAGTCCTGAAAGGGCTGCTGCCTCCGAGAATGAGAAACATTTCATCGAGATCATCCTTACAAGGTTATTAGTTAGACCTGATGCTGCACCCCTTTTCTCGGATGTGGTTCATCTTTTTGGGAGGTCACTAGCAGATTCTATGTTGTTGCAGGTCAAATGGTTCCTGGGTGGCACAGATGTTCTTTATGGACGAAAAACAATTAGACAACGACTTCTTAATATTGCTGAGAGTAAAGGTCTCTCAACTAAGACCCAATTTTGGAAGCCGTGGGGATGGTGTATTTATGATGTTGATCCTGTAACAAACAGGGGAGATAAGAGAAAATTTGAAGTCACTTCCCTTGAAGAGGGTGAGATGGTTGAAGAGGGAACAGACTCAAAAAAGTATGGGAAAGGGGCCAGTCAAACGTTGGACATTGAAAGCTACAATGTCACTCAGCATTATGTGACAGAGAGGGCTCTCATTGAATTACTTCTTCCATGTATAGATCAAAGTTCTGATGAGTCGCGCAATACCTTTGCAAATGATTTGATCAAGCAGTTGATTAGTATTGAGCAACAAATTAGTGCAGGTACTCGTGGGACACATAAGCAAGCAGGACCAACTCCTTCTGGAGTTGAAGGTCCCACTGGCAAAGGAAATAGCCGCAAAGGTATAAGGGGTGGCAGTCCTGGATTAGCTAGGCGTGCAGCAGGAGCAGCTGATTATGCTCCACCGTCCCCTGCAGCTTTGCGAGCTTCTATGTCGCTGCGGTTGCATTTGCTCTTAAGATTGCTTCCTATCATATGGGCAGACAGGGAGCCATCTGCCCGGAACATGAGGCATGGATTTGCCTCTGTAGTACTACGTCTTCTAGGAAACCGAGTTGTGCATGAGGGTGCAGACCTATGCTTCAATATCATGCAGAGTACTTTCTCTAAGAGGGATGCAGAGTCTTCAAGAGAAGCTGCCTCTGCAGCTTTTGCAGAATTGTCAAATGAAAGTCTCTTTAATCAGTTATTGTTCGTTCTTCATGGGCTGTTAAGCAGTTACCGGCCAAGGTGGTTGAGGTCTACTAAGTCAACAAATGAGGGGGGAAAAGATTTTGCTGCATTTGATTGTGAACTGGCAGATATTTTGCAGAAAGACTTAGATCGAATGCAGCTTCCTGAAATGATTCGCTGGCGTATCCAAACTGCAATGCCAGTGGTTCTCCCTTCTGTTCGGTGCTTTTTCTCTTGCCAACCACCACCTGTTCCAGATACTGGTTTGGCTGTTTTTCAACCCAGCATATCGGTTTCTGGGTTGCATGCTGGAAACTCAAACCCACCTCAGAGAAATCAGGCTCCTCTTGCGCGAACAGTAACTAACATACCAGGgaaatttaaaccattgccatCACAAGATTATGATATGGATATTGACCCATGGACGCTGCTGGAAGATGGTGCAGGATCAGGCCCATCTTCAAGTAGCAGTGCTTTGATAGGCAGTGCGGACCATGGCAATCTTCGAGCATCTAGCTGGCTCAAGGGGACTGTGAGGGTGAGACGAAAGGATCTCACATACATTGGTGCTGTGGATGATGACAGCTGAGTTCAAAAGAAAACTTTGCTGTTGATTTTTCTGGAGTGAGACCCCCTCAGCAGATGGATATGATTTGTTAATAGTCGAAGAAACAAGGCATACTGGTAGATGCTAGTGGTGGAATGGAGAGCATCACAATGTCAGAAAAACACAAACCTCACCAGCTGCAGTTTTTCGGTCATGTACTAAATAAGATTTAGGAATGGTTGAAGACTCGTTTGGATGTCTGGGACCATGTCTATGTGGTCAGATTACTTATAGTTTACTTGGGATTATCAGGAAGATTGATTCTTCAGTTTCAGTTGGTAGTATGCGTTGAATTCACGTTctctttctattttattttgtgtCATCCCAAAAGCTGAGTTCATTCTTCCTTCTCCCGCACACTTACTGTGCAATAAGCTTGTTTTATAGCGCTGTATTTTCCAGCATTATTGTTGGTATTGTTGGATGGATGTTTTGCATTTCGGACAAAACTGCTTTGTGACGAACGCATAGTCTTTGCAGTGTATTCTATTCATATATGTAATGGTGATTTCCTACAGAGATCTCTGCTTGGTACTGTAGTAGTTTTGTGTATGCTATTTTGACATGATCTTTATTGATTCCCAAGGAAAATTACTTT
>LOC103401938
ATGAAAGGAGGAACCCTTGAAGTACTTCTGGTTGATGCTGAAGACATTAGGCACACAAATCTTCTTGGTAGACCATCCTACTACGTGATCATAAAGTGTGGAAACCAAGAATACAGAAGCAAGCAATCATCAGATGAAGATGAAAGAGTTAGCTGGAATGAAAAATTCACGTTTGAATTCCCCTTATCAAATTGGAAAAAGTTGACTCATCTCAAACTCAGAATTATGGACACTGAATTATTCACAGATGGTGGATTTGTTGGTGAAACCATGATTCATCTTGGTGGGATAGTTACTGAGGGAAAGGACAGaggatttattgaattaaaacCAGCTCCATACAATGTGGTGCTTGAAGATGACACCTATAAAGGAGAGATAAAAATTGGATTTCGATTTACTGCAAATAAAGAATCTCATGTGGTAGAGACAAGGGAATTCtcggcagatgacaagactaaACCAAGAGGATCAATCTGTAGGAGCATTGCCAACTTCTGGAGAATTTTATGGTGGAGGTTCTTGTTTTGTCACAGAACGGATTCTAAAAATAAGTAG
>LOC103402119
TTTATTCCTTCCTAGTGTGAAAACCGAAAACTGAAAACCCAGTCATATATGAATATTCAACCATAAAGATAAAAGGGGTTGAAAAGTAAAACCTAGTTGCATATATATAAGCAGCTGCTTTGTTATTTGATTTTAGAGCTAAATAACCAGCAAGTCCATTATTCTTGAATATACATATCCATGGTGCACAACGAAGTAGATGCGTCACGGATACAAGAGATGGATTCAGGGGAAAGGCGCCTTAACGAGCTTGGTTACAAGCAAGAACTCAGACGAGAGATGACTTTGTTCAAAACTCTGGCAATTTCATTCTCGACAATGACACTTTTCACCGGAATTACTCCCTTGTATGGCTCAAGCCTTTTATATGCAGGTCCTGCAAGCCTTGTGTGGGGATGGGTGGTCGTTTCATTTTTCACTTGCTTTGTAGGAGTTGCCATGGCAGAGATCTGCTCCTCTTTCCCGACTACAGGTTCTCTTTACTTCTGGGCTGCCCATTTAGCCGGCCCCAAATGGGGTCCATTTGCCTCATGGTGCTGCGCTTGGCTTGAGACGGTAGGCCTCATTGCCGGCATAGGCACTCAGGCATATGCAGGATCGCAAACGCTGCAAAGTATCATTTTGTTATCCACTGGGACAAATAAAGATGGAGGATATCTTGCGCCAAAATGGCTATTCTTATGCATGTACATTGGACTCACTGTTATATGGgcgtttctcaacacatttgcGCTAGAAGTAATTGCCTTTATTGACATAATCTCGATATGGTGGCAGGTCATTGGAGGGCTGGTTATTGTGATAACACTTCCCCTGGTAGCAATGACGACACAGTCAGCATCATATGTGTTCACAAATTTCGAAGTGGCTTCTGAGCAGACTGGGATATCAAGCAAACCTTATGCAGTGATTCTATCCTTTCTTGTTAGTCAGTATTCATTATATGGATATGATGCTGCAGCACATCTAACTGAAGAAACCAAGGGAGCAGACAAGAACGGTCCTATTGCTATTCTATCTAGCATTGCTATCATATCAGTGTTTGGGTGGGCATACATCTTGGCTCTTACTTTCAGCATTCAGGACTTTAGCTACCTATATGATCCAACCAACGAGACTGCTGGAACATTTGTGCCAGCTCAAATACTCTATGATGCATTTCATGGGAGGTATCAGAGTTCCACAGGAGCAATCATTTTACTATGCATCATTTGGGCTTCATTCTTCTTCGGTGGGCTTTCAATTACCACTAGTGCTGCCAGAGTGGTATATGCTCTATCACGAGACCAAGGTATTCCATTTTCGTCTGTATGGAAAAAATTGCACCCGAAACACAAAGTTCCTTCAAATGCAGTGTGGCTCTGTGCAGCGATCTGCATTCTCCTCGGACTTCCAATCTTGAAAGTCAATGTAGTCTTCACTGCCATAACTTCGATATGTACAATTGGATGGGTAGGAGGATATGCAGTTCCAATCTTTGCAAGATTGGTAATGCCTGAGAAGAACTTCAACGCTGGACCATTTTACTTGGGGAAAGCTAGAAGGCCAATTTGCTTGGTTGCCTTCCTGTGGATTTGTTATACCTGTTCGGTCTTCCTCCTCCCGACTTTCTACCCAATTACTTGGAATACATTCAATTATGCACCTGTTGCTTTGAGTGTGGGATTGGGTCTAGTAATGCTTTGGTGGATGTTGGATGCAAGGAAATGGTTCAAAGGACCTGTTAGAAACATTGAAACTGAAAACGGAAAGGTATGAACTTTCATTCCCGAAGTTTGATCATCTTCCGGAAGTAGATTCGAAACTTTCCTAGCATTCTGTAGCTTCTTATGTCTCTGTCTTTTTGCACTTCAAATCTAGGATCACTAAGCAATCCTCCATTTGATGAGGAGGCATGTAAGTATGTAACTTGAAAGAACCGGAAACCGAGCATTCGTTGTCACTCTAAGCTCGCGGCTTAGTGTGCCTATATATATTACTATTTGAtggata
>LOC103402739
CAAAAAGCAGTTCgtcatccctctctctctctctctctctctcgctccttTGGAGTTTTCACAAGTCTTCCATGGATTCCCAATCCAACAATTACCTctgatttctctcaatttctctgGAGATAAACAAACGAACCCTTCAAATTTTCACTCAGAGGCACTCATTTCGCTCAAGATCCGTACAGAAAAGCCCCCGATTTTCTCACAATTTACCAAAACCTTAGCTTTGATTTCATTCATTCTCTTCGTTTTGTAGCAATTTCCCCCCAATTTCGTTATCAAGCGGAGAAAACCTTTTAAATTCGCGCTTGGTTTCGCCGATTTGCGGTTACGATCTATCGACCCAGAGAAACCCTAGTCCCGttcctttcaattttgttttttttttagattttcagaaatttttagggttttagggtttgaatCGTTGTGATGAACAGTAATAGAGGGAGGTACCCGCCGGGGATCGGAGCTGGGAGGGGCGGCGGCATGAATGCGAACCCTGCATTCCAGTCCCGTCCGCCGCATCAGCAGCAGTATGTACAGAGGAACCTTTTGCCGAACCATCATCACCAGCAGCAGTACtttcagcagcagcagcagcagcagcaacaccAACAGCATCAACAGCAGCAACTACAACAGCAACAGCAGTGGCTCAGGAGAGGCCAGTTGGGTGGGAGTACGAGTGCTGATTCAGCCGTTGATGAGGTGGAAAAGACCGTGCAGTCGGAAGCTGTCGACCCGAGTTCGCAAGATTGGAAGGCCAGGTTAAAGATTCCACCAGCTGATACACGTTTCAGAACAGAGGATGTAACGGCAACAAAAGGAAATGAGTTTGAGGACTATTTTCTGAAACGTGAGCTGCTGATGGGAATATATGAGAAGGGATTTGAAAGACCATCTCCTATTCAGGAAGAAAGTATTCCAATTGCTTTAACTGGTAGTGATATTCTTGCTAGAGCTAAAAATGGGACGGGAAAGACAGCTGCATTTTGCATCCCTGCATTGGAAAAAATTGATCAAGATAACAATGTGATACAAGTTGTTATTCTTGTTCCAACTCGTGAGTTGGCTCTTCAAACATCACAAGTCTGTAAGGAGCTAGGGAAGCATTTGCAAATTCAAGTTATGGTTACAACCGGAGGCACCAGCTTAAAGGATGATATCATGCGTTTATATCAACCAGTTCACTTACTTGTCGGAACTCCTGGAAGAATTTTAGATCTTGCAAAGAAAGGTGTTTGCATCTTGAAAGATTGTTCTATGCTTGTTATGGATGAGGCTGATAAACTTATGTCCCCGGAATTTCAACCTTCAGTAGAGCAGTTGATCCGCTTCTTACCTTCACATCGACAGATTTTGATGTTTTCAGCTACATTTCCTGTTACTGTCAAGGACTTTAAGGATAGATATCTGCAAAAACCATATGTTATCAATCTTATGGATGAGCTTACTCTAAAGGGTATTACACAATTTTACGCCTTTGTGGAGGAGAGACAGAAAGTCCACTGCCTAAACACCCTTTTCTCTAAGCTTCAAATAAACCAGTCAATCATATTCTGTAACTCTGTGAACCGGGTCGAATTGTTGGCCAAGAAAATTACAGAACTTGGCTATTCTTGTTTCTATATCCATGCAAAGATGCTGCAAGACCATCGTAACAGAGTATTTCATGACTTCCGTAATGGTGCATGCAGAAATCTTGTTTGTACCGATCTCTTTACAAGAGGAATAGATATTCAAGCAGTTAATGTTGTCATTAACTTTGATTTTCCGAAGAACTCAGAGACATATCTTCACAGGGTTGGTCGATCCGGAAGGTTTGGACACCTTGGTTTAGCTGTGAATTTGATCACCTATGAGGACCGTTTCAACTTGTATAGAATTGAGCAAGAACTTGGCACTGAGATAAAGCAAATTCCTCCCCATATCGATCAGGCAATTTATTGCCGGTGATTGGTGGTGGAGAACCTTGATGTGACAGCAATGATGGGATGAAGGGAAGCTTTCCATTCAAGAAGCTATAGCTCTGGTGGGAGGAGTACTTTGTGATGCATTGTCCCTTGAAATGCTTTTGTGTTCGTAGACCTGAAACTTTAATTGGACCTCGAGAGTTATTAGGATTGGCCTGTAGGTACCAGATAGATGCTGGGTAAAGTTCAGAACTACCTTTGTTTTTATTAAGAGACTGGTTTGTAATACTTGATGTGGTTCGGGTTTGGCCACCGTTGAACTTCCTAAGGATAGCTTGTGCAAGCAGGGGAAATAAAATCTCTGCTTCCTTTtgtgttattttctttttgctaGTTTCCTGTTTACCTTGACCAGCATGTTCCATGCTTTGAAATAGTTAATGTATCTGACTTTGTTAAATTTCTAGCCCCCACCGTTTGCTTTCTC
>LOC103403583
CCGCCTATTACGACGACGTTTCCAAAGGCGCCACATTATCCGATATCCGAAAGACTCTCAGCTCTGAGAGCTCAACAGCGATGGCGTCGCCCTTGCCTTCCTCTCTCCCTCATCGTCTCTTACTCCTCTCCAAAACTTCACCGCCTCAGCACCACTGCCTCCTGCTAGCCCCTTCCCGACCCGACCATTCCCGGTTCAAATGCCGGGCTGGGGAGACCGGGTTCTTCACCCGGCTCGGAAGGCTTATCAAGGAGAAGGCCAAGAGCGACGTGGATAAGCTCTTCTCGGGATTCTCAAAGACTCGCGATAATCTCGCCGTCGTCGACGAGCTCTTGCTCTACTGGAACCTCGCCGACACTGATCGAGTCCTCGACGAACTCGAAGAGGCACTGCTGGTATCCGATTTCGGGCCGAAAATTACAATTAAGATTGTGGAGAGCCTGAGGGAGGATATAGCTGCTGGGAAGCTTAAATCTGGGAGCGAAATTAAGGATGCGTTGAAGAAAAGTGTGCTGGACTTGTTAACTATTAAAGGGAAAACTGAACTTCAACTCGGATACAGGAAGCCGGCTGTGGTTATGATTGTTGGCGTTAATGGAGGTGGGAAGACAACATCTCTTGGAAAGCTGGCTTATAGATTGAAGAATGGAGGGGCAAAGGTATTAATGGCAGCAGGGGATACCTTTCGAGCAGCTGCCGGTGACCAACTGGAGATATGGGCCGAGAGGACTGGGTGTGAGATTGTTGTGGCTGAAAAAGAGAAGGCCAAAGCAGCATCAGTTATTTCTCAGGCTGTGAAGACAGGGAAAGAACAAGGTTATGATGTTGTCTTATGTGACACCTCAGGACGTCTGCACACTAATTACAGCTTGATGGAAGAGTTGATTGCATGTAAGAAAGCTGTGACAAAAGTCATGCCTGGTGCTCCTAATGAGATCCTACTAGTTCTGGATGGGACCACGGGTTTAAACATGCTTCCACAAGCAAGAGAATTCAACGAAATTGTTGGTATAACTGGTTTGATTTTGACAAAACTTGACGGTTCTGCTAGAGGAGGCTGTGTGGTCAGCGTGGTGAATGAGCTCGGCATCCCTGTAAAGTTTGTGGGTGTTGGTGAAGGCGTAGAAGACCTCCAACCGTTTGATGCAGAGGCCTTTGTCAATGCCATATTTTCATAGTCCGAATAACTCCTGAATCCCCATATATATGCGTGCTGGAGGTCGGTGTTTATCCCTGTACTGAGCCAATAACAGCAGCCGTTTAATCCGAATGGGGAAAAACGGGGTTAGGATGAGACTTCCAAGTTGAAACTCACACGTTTGGTTCTGAGATGATCAGTACTGCACATGAAGTGCTGCTACTTTCCGCTATATTGGTGATGTAGGATGAAAGGTAAGGCTTAGAGTTGATGCAAAGTTGTGAAGCCTTAGGCTGCCGGGCGGTTGTATCTTCTCATCCACTCGAATGTATTCTCTTCCGATGTTTTGTCAGTGTATATTATTTTGGTGCAACTCTGTGATATCACTTTGTAGTCATAATCGAATTTAAAGACGTCGTGGATCTTATTTCAGAGTAACTCTATAATCCTAAGCCATAAACATTGATAAGATGATCATGTGTTAGACAATTTTAA
>LOC103403589
CGGAGGATGTTCCACGTCGGCTTCGCACCCAGAAGCCAATGACGACCCTCCTTTTGATCCAGGCATCGAAAGATATTTTCGCGGCTGTGAGCGAACGCCTAAAATCCACCACCTTATTTCCCGAATTTCACGGGAAGGTTTTTCAGATGTTTTTTTACtgcccttcttcttcttcgagctCAAAAAGTTGGTGAAGTTTGAATCTTTGATCTCTGCGACTCGGAATCGTTAAACCCTAGTTTTCTGTTGACTTTTGGATTCTTACTAGCTCTGATAaattgggttttggatttttggtGGAGTTTTGAAAAATGGGTGAAGTTGCTGTGAGTGGTGGTGAGGGTATGGAGACTGTGAAGCTGGATAAGAACGTGGAGGATGGCGGAGGAggcagtggtggtggtgattcTGGGGAGGTGGTGAGCTGGGAGAGCAACCTGCCAAAAATGGTGCTCCGGGTTCTGCTGGTTGAAGCCGATGATTCGACGCGGCAGATCATCGCTGCGCTTCTCCGAAAATGCAGTTACAAAGTTGTTGCAGTTGGGGATGGATTGAAGGCGTGGGAGGTCATAAAGAGGAAACATCATAAGATAAATCTTATATTAACAGAGACGGAGTTGCCGTCGATTTCCGGATTCGCGCTCCTTACGTTAGTCATGGAACACGACATGTGCAAGAACATACCTGTGATAATGATGTCCTCTGAGGATTCAACTAGCAGGGTCTTGAAATGCATGCTGAAAGGTGCAGCTGACTATCTCATTAAGCCTGTAAGGCGGAATGAGCTGCGTAACCTTTGGCAGCATGTTTGGAGAAGGCAAACTCATGGCGGTGCACCGGTTCCACAAAACGTTAATGTTACACAGAATAAAGTTGAAGCCACTTGCGAGAACAATATAGCAAGTAAACATTCAAATGGTTACGCAGCTTCTACGCAGGAAAATAAGGAATGCAGTGAGAAAGGAAGTGAAGCCCAAAGTTCTTGTACGACGCCTTACTTGGAAGCTGAGAGTGCGTACATGCAAAATATGCAGGATATTCCACAGCTAAAGTATGAGAGTGCTTCTAATTTAAGCAATACAGATATGAAAGGGCTCAAGGAATGTGCTAGACTGGACAACGAATCTGTTGTGCTTGAGAGTGAAGCAAAAGAGAAGTCAGGTACATTTGGATCATATGCTGTACCTTTGAAGGAAGGTCATACCTCAACTGGATTAAGACTCAGAGAGGACAATGTTCAAGGTGAAGGTATGCAACTGGAAAGTTACAAAGGAGATGCTAATATCACTTCTGAAACTCACATCAGCCATTATGGACTGGATGAACCCTCCGGTGGAGCTATTGACTTTATTGGAACCTTTGGGAATTGGCCAAAATGCACTGCCGGACCCCCTGACAATAGAGACGATGGTACAGAGCACATGGGATCCACTCCACAACTGGAACTTTCTTTGAGAAGTTCTCTGGATGGTTCaaacaagcaaatgaacgaTGAAAGGCCTGTGCTGAACCATTCTGATGCTTCTGCCTTTTCATGGTATAATAATAGCAAGACGTTGCAATCCTTTTTCCCAGCATTTCCCATCACTAAATCGGAGGTTGCAAGTAAATCCCATGATAGCCAGGAAAACAAGTCTACCTTGGTTTCCGGTCAAACTGAGGAAGCTGATTTATCGTTTCCAGGCTCTCAACTTGGGATGGTTCCTATCGCTGGGGCAATGTCTGATAATATTTGTGCTGCATACGGTCATTCTTTCCCATCCTTGTTTCATAGACAATCAGATTTAACCCCGACATGGAGTAGCAAATCGGCTTGCAATGGAGCACAATCCTCCTATCCTGTGAATTCCCCAAATCATTCCAATCCTGAAGTTTACCTCTCAGAAGAAGGTTGTCACCTGTCTGACAAGAGTACCTATAAATCTATTGGCCAGACCGTGCATGAGCAGAACAACCAGGAGCAAATGGAGGAACTGAGACCTGGTTCGCCTGCTACTGGGCAAAGTGGCTGTAGTAGTTTAGGCAATGCTGTTGGTAATGCTATTGGTCGCAGTGGACATGGAAGCAATTGTAGTAGCACTAATGGAAATGCCTCTCTGGCCGTGTCCGGTGAGATGGAGGCTTCTGAGAGTTTGAACGACAGTGGTCGTTCTGTTCATGAGGGATTTGGAGGAGCTGATCCTCTTCGTTCCAGCCAAAGGGAAGCAGCTCTGACCAAGTTCCGACTGAAGCGGAAAGATcgatgctttgaaaaaaagGTCAGATACCAAAGCCGGAAAATACTAGCAGAGCAGCGGCCCCGGGTGAAAGGTCAGTTTGTGCACCGAGCACAAACTGATGCTCGAACTGCCAATGCTGTTGGTTTGTGACACCGAGTTTTGGCAACGTACCTGCGACTGCAAGTTAGTAGAAAGCGTGTAGAAAGCGTGTGTGGTTGTGTGATGCAGGAATCTTTAGATACTGTTGAAGCTGTTGTGAAGAAGCACAGAAAGATAAAGTGGTTGCAGAAGacatgggttttggttttggttttggatattagaggtggtagtggtgtatatAGGGATGCCACCTTAAAAGTGTCACCATCTGCTCTGCATAATATATGGTTTTTGTATGAACCTCGGAGAGTGATTTGTAGTTAAGAGGTTTAATGGTATGATATTTTGCATTAATGTGTTGGGTATATAATTTATGAAGGGCGAGTGTGTTCTTTTCTTAATTACAGAGGTTAAATTGTTGTCACATGTTATTTTGTATCTAAAAGgttaatattttctttaa
>LOC103403731
ATGGAGGAGCTGGAAGCTATCAATGATACTTATATCGGTGATTCAATGGGTGGGGACCGGTTCATCTGGCCAATCACCAAGAATGACTTTTACACGATGAAATTTGGTGGTGACCGGCCGTCTTTGCTCTTGTATGTAGCCTTCACGTGTTGGCATATATGGAAGGCTCGGTGCAATCTTTTGTTTAATCAGCGTCCAATCAACCCTACACAGGTTCTACGTGCAATTACAAACTCGGCGGGTGCATTTGGTGCTGCTGTACGTGAGAGGCATCCACAACCTACTCCTATCCTTTCAGTGGCTGGACGATCGACTAAGTGGTTCCCCCTTACCATGTTGTATACAAAAATCAATGTTAATGCTAGTTGGTCAGAGCTGACGCGCTCTGTCTTCGTTGGAATTATGTTATGGGATGCCGAGGGATCTTTTGTGGCAGCGATTAGGTACGATATTCGTGCTCTTTGTGTGGGTGCAGCTGAAGCATTGGCCCTCCTTAAAGGTTGTGAGCTTGGTTTATCATTGGGGCTTCAAATGGTTGTCGTGGAGTTTGATTCCCAGGAGTCCATTTCCTCTCTGTCGGACTCGCTCGGCAATAGTAGATGGGAAGCTTACCCTTCCTTACTAAAAGCTAAAAGGCTAAGGGAAACTTTCCAGGACTGTCGCTGGTCTTGGATACCAAGATCAGCCAACATagtggcggatgcattggcaTCACACATATGTGCATAG
>LOC103403817
CATTTTCCCTCAAcatcttcttctcttcctcctcctcctcctctccatctctgaaaccctaaacccccttCTGGATTTTTTCTgtggaaaaattaattttttattttaatacatattttttttgtgtttggttggTGTGAATAGATATGGATTTACAGAGAGGTGTGTGGGTGGTGGTGGGAGTGCTGGTGGTTAGTCTAAGTCTCAGCTCAGCTGGGGACATTGTTCACCATGATGATATTGCTCCCAAGAGGCCTGGATGCAACAACAACTTCGTTCTGGTAAAGGTCCCAACTTGGATCAACGGCATAGAAGACGCTGAGTATGTCGGTGTTGGTGCTCGATTTGGACCTACCTTGGAATCAAAGGAAAAATATGCCACCAACACTAGAGTGGTTCTTGCGGACCCCCCTGATTGTTGTACCCAACCCAAGAATAAGCTCACAAAAGAGGTCATTTTGGTGCACCGAGGAAATTGCAGTTTCACAACCAAGGCAAATATGGCTGAAGCTGCTAACGCTTCAGCCATCCTCATTATAAACAACCGCACAgAACTTTACAAGATGGTTTGTGAAAAAGATGAACCTGATGTCGAGATAGGCATACCAGCTGTTATGCTTCCCCAAGATGTTGGTGCAATCTTCGAAACTGATTTGAAGAACAACTCCATGGTTTCTGTGCAGCTGTACTCCCCATTGCGTCCACTGGTAGATATTGCAGAAGTTTTTTTGTGGCTTATGGCCGTTGGTACCATCTTATTTGCTTCTTATTGGTCTGCGTGGAGTGCAAGGGAAGCAGCTATTGAGCATGAGAAGTTATTGAAGGATGCTTCCGATGATTCTTTACATATGGAAGTTGATCGTTCCAATGCTTTAGTGGAGATTAGCACCACAGCAGCAATCCTCTTTGTTGTGATTGCTTCATGCTTCTTGATTATGTTTTACAAACTTATGTCATTCTGGTTTGTGGAGATTCTGGTGGTTTTGTTTTGCATTGGTGGGATAGAGGGCCTGCAGACTTGCTTGGTGACTTTTCTGTCATGTTTCAGTCGGTTCAAACATGCTGGAGATTCATACGTTAGGCTGCCAATCTTTGGAGCTGTTTCATATCTGACACTAGCTGTTGCTCCCTTCTGCATAGCATTTGCTGTTTTGTGGGCAGTGTATCGCCGCATTTCATTTGCTTGGATCGGTCAAGATATCCTTGGTATTGCACTGATAATCACAGTTCTTCAGATTGTTCGCGTACCGAATCTCAAGGTTGGAACAGTTCTTCTGAGTTGTGCGTTTTTATACGACATCTTTTGGGTATTTGTTTCTAAGTGGTGGTTCCATGAGAGTGTAATGATAGTGGTGGCTCGTGGTGATAAAAGTGGAGAGGACGGTATACCAATGCTACTGAAAATCCCACGGATGTTTGATCCTTGGGGTGGCTACAGCATCATCGGATTTGGTGATATTATCTTACCTGGACTGGTTGTAGCCTTTTCACTAAGGTACGATTGGTTGGCGAATAAAAAGCTTCGAGCTGGTTACTTTGTGTGGGCAATGACCGCTTATGGTTTAGGTCTCCTTATCACATATGTGGCTTTGAACTTGATGGACGGCCATGGCCAACCCGCTTTGTTGTATATAGTTCCGTTCACACTTGGTACCTTTATAACTTTGGGACACATGAGAGGGGATCTGAAAGTTCTGTGGACGAGAGGAGAACCGGAGAGGCCATGCCCGCACGTCCATCTGCAACCGCAACCCTCCTCTCAATAAAAACTAGGAAAGAAAGTAATAGTGTTACAGATTAGTACAGTAGTAACTCATAAAACCTCTTTACTTGTCATAGTTGTAGAGGATAGCAAATATTTACGAAGTTGTAACCATAAGATGATTTTTCAAGGATGAACTGATATAACAAGACGCATTTATAACATCCGGATCGAatgatatatacatattttacatCTTTTGAAGGTGGGCCTCGCCAATCAAAGAGATGAACAATAAACGGAATTCAAATT
>LOC103403871
TGCTCCTAAATCAATTATGATCgtacacttcttcttcttcattcttcaatcATCTTTgccttgattttgttgaattaAGATGGAGAACGACGGAATCAGGTGCTTGAAGAAATTCTTTCACACTTCCATTGTGGTGCTACTTTTTCTACAATGTTTCAACCCTTCCCTATCCTCTGGATTCTATAATGTTTCTTTGGGTTTCGGAGCAATTGGCCACCGGGTGGTGACGAGGTGCATAAAGAGTGAAGGGGAAGCACTCCTTTCTTTCAAACAAGGTCTGATTGATGACTACAATCTCCTCTCCTCCTGGGGAAGAGAAGAACACAAGCAAGATTGTTGCAAATGGCTTGGCATCCACTGCAGCAACCGAACCAACCATGTTACTCAACTTGATCTTGGATGGAATCATATGAATGAAGTTTACTCACTTCAACAGAAAGGACAGCAGGAGTATCCCGTATATTACTTTCAAGGTAAAATGATGAGTCCTAAACTAATTGAGTTGCAGCATTTGAAATATTTGGACCTTTCTTCCATTAACTTCACTGGGACCCAGCTTCCAGATTTCATTGGTTCTCTTTCCAATTTAAGACACCTCGATCTCTGGTATGCTTCTTTTGGTGGTCGAATTCCAACTCAGATTGGAAACCTTACTCACTTGCAATATCTTGATCTCAGATCCAATCACTTTGCTAATGTAGAAAATATCAATTCATGGCTACCTCATCTTTCTTCTTTAACATATTTGGACCTGAGTTACAACAATCTTAGTAATGTTCCTGACTGGTTGGAAATAGTTAGTAAGCTCCCTAAACTTACTAACTTGTCTCTGTCTTATTGTAGTCTTCCTTCTCTTCTAATTCATTCCAGTACTCTTTTTAACATAAATTCTTCTAAATCTCTTGCTCATGTTGATCTCAGTGATAACCAACTCACTTCTTCCATATTTCTTTGGTTGTCCAAATACAATGCCAGCCTTGTTCATCTTGATCTCAAATACAATAACTTTGCTAATGTAGAAAATCTGAATTCATGGCTGCCTCATCTTTCTGCTTTAACATATTTGGACCTAAGTTACAGCAATCTCAGTAATGTTCCTGACTGGATCGAAGCAGTTAATAATCTCCCTAAACTTACAAACTTGTCTCTGTCTTATTGCAGTCTTCCTTCTCCTCTAATTCATTCCAGTACTCTTTTTAACATAAATTCTTCTAAATCTCTTGCTCATGTTGATCTCAGTGACAACCAACTCACATCTTCTTCCACATTTCTTTGGTTGTCCAAATACAATGCCAGCCTTGTTCATCTTGATCTCAAATACAATAACTTTGCTAATGTAGAAAATCTGAATTCATGGCTGCCTCATCTTTCTGCTTTAACATATTTGGACCTGAGTTACAGCAATCTCAGTAATGTTCCTGACTGGATGGAAGCAGTTAATAAGCATCCTAAACTTACAAATTTGTCTCTGTCTAATTGTGGTCTTCCTTCTCCTCTAATTCATTCCAGTACTCTTTTTAACATAAATTCTTCTAAATCTCTTGCTCATGTTGATCTCAGTTACAACCAACTCACTTCTTCCATATTTCTTTGGTTGTCCAAATATAATTCCAGCCTTGTTCATCTTGACCTCTCTTACAACCAGTTAACTGGCTTATTTCCCGATGTCATTGGAAACATGAGCTCTCTTGCATATCTAGATCTCTCTTCTAACCAATTTAAAGGGGTGATTTCAGAAAGTCATTTCTCGGGTCTCTCCAGATTAAGATCTTTGTCTCTGTCCTCTACCTCACTAACTTTAAACTTCCATTCTAAATGGGTTCCTCCCTTCCAATTGGATGTCATATTCTTGAGGTCTTGCAAGATGGGTCCACATTTTCCAAATTGGCTTCAAACTCAGAAAAGTTATCGGACGCTTGATATTTCTAATGCTGGAATTTCTGATATCCTTCCAAGTTGGTTTTGGGAAAGGCTGTCTCATGCTCCTGAAATTGGTTATGTAGATCTCTCCAACAACCAAATTAGAGGAACAATTCCAAACTCGCAAATCAATTTTGTATGTTTCTCTCGTCAACTAAATTTGAGTTGGAACCAATTGGAAGGTCAAGTCCCTCCATTCCTATTGAAAGCTTcgtcatctctctttctctcccacaATAAATTTTCAGGGttgttttctttcttgcttCCAGTTAACGCAAGTCATTTAAGATTGCTTGATCTCTCGAGCAACCATTTACATGGAGAACTTCCCGATTGCTGGACTCATTTCAAAAATCTTTTAATTCTTGATTTGAGTGACAACCTTTTTTCTGGGAGAATTCCTGCCACAATGGGCTCTTTatcttcaattcaaacattGAACCTAAACACTAATGGACTTGTGGGAGAATTGCCTTCATCTTTGAAGAACTGTACAAGTCTCATAGTTTTTGATGTTGGAGAAAATAAATTATCAGGTTTGATACCTGAATGGTTAGGGGTTGGACTTCCAAATTTGACTATCCTTATCCTCCGTTCTAATCACTTCTATGGAAGCATTCCATCACAATTGTGTAATATGGGAAGCATTCAAATTCTGGATTTCTCGATGAATAACATCTCCGGAAGTATACCCAAATGTCTCAACAATTTGACTAATTTGGCTCTAAGAGGAAGTTCAAGTCTAACTATCACTCACCTATTTAAGGCAACCTCCACTGATATTGCTGTCAGTATTTTTGATTATGAAGACGAAGCATCCTTGATATGGAATGGAATAATGTCCAAATACAAAAGTACCCTGGGGCTTGTAAAGAGTATCCATCTGTCAAGTAATCGATTAACGGGGGAGATTCCTAGTGAAGTCACTGATCTTGTGGGGCTGGTTTCTTTAAACCTATCAAGAAATAACTTAACAGGTCAAATAACTCCAAAAATAGGAAAGTTGCAGTCTTtagatttgcttgatttgtcAAACAACCAAATACATGGTACAATTCCAACAAGTCTCATTGGAATATCTGGCCTTGGTAAGTTGGACCTGTCCAACAACAACCTATCTGGAAAAATTCCCATCGGGTCTCAACTTCAACCCTATGACGCCACTGTTTTTGCTGGAAATCCTCTCCTTTGTGGAATTCCACTTGAACATATGTGCTCTCCTAAGGAAACAACACTGGAGGAGCAACCAGTGGTAGACAAtcaagatgaagatgatgacgGGTTTATAACACCTGGATTTTACATGAGTTTGGGGCTTGGATTTATCATTGGATTCTGGGGAGTTTGTGGGAGTTTGATATTCAACAGGTCATGGAGATACATGTACTTCAAACTCTTGAATGGTTTAAATGATTGGCTTTATATCAAGGTGGCATTGTTCATGCAACGAAGAATGCTCGATGAATAAGCTCTCGTCCATCGGCTTGTGTGGTACGACATGCTAACCCCTTCGGCTTTTGGGTTGAGAAGGAGCCTGAAGGACAATAGCTTTTAAGTTATGGTGGAATTTCTCCAAATTCATGAGTGGGAAATGTATTTGGTTCATTGTCGAGTTGTAATTTTACACAAATATTTATggttttagtttcaattttt
>LOC103403872
ttgtattatatattatattacatATGAAAagaggccaaaagaaaaagacaaaaaataaatagttgCCCAagtttatttatgttttatccTTGTTCTCCAGTTTGCCCGACTTCGAGCATTTGTCCAATTTATTATCTATGTAATCAGTGAGGTTGCTCCCATGTTTTTTGGTATCAACAAGAAGGATGCACAAGTCAGACAACATTCTTTCCAATGCTAGTTACACTACCAATTGCCTTGCTCATCTTGCCAAGTTTCTCAACGACGAAAGGACTGAAGATGTAGACGTGCCTCTTCCTTCGACATCAATCCTGGCAGCATTGGGGTTGTAAGTTTCACAAACTTTGCTCAAATTTGTAAAACTTGGGGGGCACtgtttgcactcaaaatatacccatttttacttatttgggcaatttgggtaaaatatggcatttggaggattaatatgcaagaaagcTAACTTGGAAAGATATTTAGATGCAAGTGGAGGGGTTggacactataatattgtttctcctatttgtttgggtggtggaggtttgtCTAGCATTTGTATAATCAAGATACATGCATGTATTGCAAGTGGATGGAAAAGCATCAGCAAGCTTTCGAGCAAGGAACATGTGAAAGAagccaacttgcttcttttaaatgttagtttattacaagtgggaaaacatGTGCTAAAAGCTTGTGGTGGAAATGCAAGTTccccttttaatattatttctccatGCAAGTTGGCAAGTGAAAAGCATGCAAGCTGTCTAAAGCAATGGAATACAAGTTGCCCAAGCTTCTTTCGGGCAGATACAAAACCTCAGCAGGAGGGTTTCCTCCAGACCTCTATAAAAAGGAGCAGATGCAcaaggattatggacactcaaacaaacaaacaaaagccaaaactctgctcaagccagatttgccttcaacgaagctgtagtcagcccaagccttcatcccattcgggataaaccttcaccaaaaagccttcttttatctagtttattagctctgctgctCACTTGCGGTATCGATCTCATTTGTAGCTGTTATGTACTCATTTCCAGCcatataaattacaagcaatctgcaattttagtcactttcctctgtcatttatatttccaagcaaccttatcatttacatattgttctatctctccatataagtaaagtccttatttttaaggcaaacaaagaaTCTTAATTTGAGCAACTCCCACTCAAATGACACAATCTCTTGATTCGGGCAAATTcaggcgcaacctcaatcactcaaatcccgtctactagcggcatctagtagtggcacgcccgcacccaCCAATCTCATATGTGAAGTAAATCCCCGGCTTGCCCGCAAGGCGCCATGGCGGATTTAGGGAGCGAACATATCTTGCCAAGTTTCTCAACGACGAAAGGACTGAAGATGTAGACGTGCCTCTTCCTTCGACATCAATCCTGGCAGCATTGGGGTTGTAAGTTTCACAAACTTTGCTCAAATTTGTAAAACTTGGGGGGCACtgtttgcactcaaaatatacacatttttacttatttgggcaatttgggtaaaatatggcatttggaggattaatatgcaagaaagcTAACTTGGAAAGATATTTAGATGCAAGTGGAGGGGTTggacactataatattgtttctcctatttgtttgggtggtggaggtttgtCTAGCATTTGTTTAATCAAGGTACATGCATGTATTGCAAGTGGATGGAAAAGCATCAGCAAGCTTTCGGGCAAGGAACATGTGAAAGAAtccaacttgcttcttttaaatgttagtttattacaagtgggaaaacatGTGCTAAAAGCTTGTGGTGGAAATGCAAGTTccccttttaatattatttctccatGCAAGTTGGCAAGTGAAAAGCATGCAAGCTGTCTAAAGCAATGGAATACAAGCTGCCCAAGCTTTTTTCGGGCAGATACAAAACCTCAGCAGGAGGGTTTCCTCCAGACCTCTATAAAAAGGAGCAGATGCAcaaggattatggacactcaaacaaacaaacaaaagccaaaactctgctcaagccagatttgccttcaacgaagctgtagtcagcccaaaccttcatcccattcgggataaaccttcaccaaaaagccttcttttatctagtttattagctctgctgctCACTTGCGGTATCGATCTCATTTGTAGCTGTTATGTACTCATTTCCAGCcatataaattacaagcaatctgcaattttagtcactttcctctgtcatttatatttccaagcaaccttatcatttacatattgttctatctctccatataagtaaagtccttatttttaaggcaaacaaagaaccttaattTGAGCAACTCCCACTCAAATGACACAATCTCTTGATTCGGGCAAATTcaggcgcaacctcaatcactcaaatcccgtctactagcggcatctagtagtggcacgcccgcacccaCCAATCTCATATGTGAAGTAAATCCCCGGCTTGCCCGCAAGGCGCCATGGCGGATTTAGGGAGCGAACACGTGTATTGCCCTATGatatgcaaagaaaatatacAGAAAGGGATGGGAGCTTCCAAGAACCATGCAATATCTCTTCCTGAAAGAGTCGGTACTGCAATGTTGAGCTTAATTCTTGATTACTGCCGATTTCATCAAGTACCAGGTCGCTCGAACAAGGAATGCAAggcttttgatgaaaaatacATCCGAATGGACGCAAAGTTGCTCTGTGAGTTGACTTCAGCAGCTGACAGCCTCCAATTAAAACCATTGGTGGATCTTACTAGTCGTGCTCTTGCACGAATAATTGAAGGGAAAACACCTGAGGAGATACGTGAAATATTTCATCTCCCTGATGATCTTACAGAGGAAGAGAAGTTGGAGCCTTTGAAAAATTCAACTGACGATCCACGCATTCGACTTTTGAATCGATTATATGCAAGAAAGAGGAGGGAACTTCAGGAAAGAGAGAAATTGAAGAATGACGAGCTCGAAGAAGAGCAAAACGATGAACGTTCAGTTGATGATCTCTTGTCATTCATTAATGGAGAAATTGGAGATTCCAAAGGAATTAAAACttccaagaacaaaaagaagaatCGCAGGAGAAAAGATCAGCAGAAAAGCACGTGTCTATATGAGGCCAATGAGATCCATGAGGTGTCGAGCAATCTTAACTTTGCTTGCCCCAGTGATGAACTCAACAAATTTACGCCTAGTTCTAGTTTGACATTAAAGCTACAAGATCTAAAGGATGATAGGGTGGAGGATATGATTGGGTTTGATGAAGGTGATATTGATGATGAGATTGATCCGgcattgaaggaaaaaattgatAGGGAGGTTGAAGATTTTGCTCGGAGGTTAAATTCAGACTGGCCTGAAAGGATGCAAGAGATCCTATCTTTGGGTCAGGAAAGGAGGCCTGTAACATTTTCCATTAATGGAAACAGTTCTTTCAGAAGATATGCTTGTTACAAATGCTTTACATGTTTCTCCTTTCAACTAGCTTTTGAACCTAATGACATGCCATGTTCCTTAAGACCAAGGGTGGAGGGCGAGTGCTAATCCCGGTGGGTCTGTGAAACTTACCTATGCAACCCGAAAAGAAATTGTTTTTTCAACATTCCTCTTTACCATATGATATCCGTAAAAGCATATAGTTGTGGAGCGAAAGTTGGAAAGTATAATCTGTTTTCCTGTCTCCTACATGTGGTTTTCcaaaatctctttttttttcatgggcTGATTGATATTATgcattagaattttttttcgtATTCCTGGTTATTCATAATTGGCTGTTCTGTTTCTATCACGTTCTTATTTTACTAAGTGAGAGGAATTGATATGGACATCGTTATTTCCTCCCTTCCCTTTTCAGTCAAGTTAGCTGTGCATTAGCTATTTGATTAGTGATATTCCCGCACCCAGACAAGCTTAATTCCACTAGTATTGTACCAATCCTGAATGTTTGATCAATATTTGAATACACTGTTTTATCTGCTTCTGCATCGTTCTACTGAAGGATCAAAACAAGCCACAAACAATAAACTGTAGAGCACTTACTCAGCATTACATTCCCTTTTACTCCTCTTACCTCTCGTGCATACAGGAGTACATCCAGAGTGGAAACGGCTCGAACAAAACTCTCATCAGCCACAGGCTGGAACAATTTTGACCAGATGCTAACAGGCTACCAAGAGTtccaattctcatttatttGGACCCAAACATAATTATTTTTTCCCTTCTTCATAATTTAATCTTCTTTTGTTGGGGTAATTAGCCGGAGTTGGATTTTGGGGGCTTCTGTTTGGTATGTTAAggcaacaaataaataaaaataataataattttgccTTTGTTTTCATGAGCCAAACTTGTTCGTTTATCACAAGCTTGTATGAGATTACACAAACTGGTCGTCTCActtatttttgaatttgtttaacaAGTTCAATGtagttttgaaattttaa
>LOC103404058
TGTTGCACTTCCAAATTACTTTCCAATTTCCTATAACGGAGCCTATatactttttcttcttcattgttGTTGAGATGCAGGGCGAGGGTATTAGGTGCTTGAAACTATTTCATGTTTCAATATTTGTGGTGCTAATTTTGCTACAATATTGCAACCTTTCCCTATCCCTTGAATTCAATAATATTTCTTCAGGAGTAGTAGGCCACAAGCATATTGCTAAGGTGCTGAAGGTGATCAGGTGCATAGAGAGGGAAAGGGAAGCTCTGCTTGCAATCAAACAAGACCTCGTGGATGACTACAATAGCCTCTCTTCGTGGGGCAGCGAAGCCCAAAAACAAGATTGTTGTGCATCATGGGTAGGAGTCTACTGTGACGAATATACGGGACACGTTGTCAAACTTGATCTTAGTGGAGGATACTTTCTTGGTGGTCGAATATCAAGTCAGGTTGGAAACCTTACCCACTTGCAATATTTTGATTTCAATGGGAATGACTTTAACAATGTAGAAAATCTGAATTCCTGGCTCCCTCGTCTTTCTTCTTTAACATATTTAGACTTGAGTTACAACAATCTCAGTAATGTTCCTGACTGGCTGGAAATAGTTAGTAAGCTTCCTAAACTTACAAACTTGACATTAATAGGGTGTGGTCTTTCTTCTCCTGCAATTCATTCCAGTACTCTTTTTAACATAAATTCTTCTAAATCTCTTGCTCATGTTGATCTCAGTTTCAACCAGCTCacatcttcttcaatatttgtATGGTTGTCCAACTTCAGTACTAGCCTTGTTCAACTTGGCCTCTCTCGCAATAACTTCACGGGTTCACTTCCTGATGTTTGGAAACATGAGCTCTCTTGCCTATCTTGATCTCTCTTATAACCAAATTGAAGGAGGGATTCCACAATCTTTTTCAGAGTTATGTAGTTTGCAAGCATTGCTCTTTCGCAACAACATTTTGAGTATACAACTTTCCAAGCTGGTTCAAACATTAATGTCTACATGCCCTGATAAGAACTCATTAGAGACTCTAAGCCTCTCAAACAATTCTCTTTCTGAATCAATTCCTAATCTCAAAAACTTTTCGTCATTGAAAAAATTAGACCTCTATGACAATCAATTGAGTGGAACAATACCTGAAAACATTGGCCATATGTCTTCGCTCGAGACTATCCGCCTTGGCATGAATGCTTTGGAAGGTGTGGTTTCAGAAAGCcacttctccaatctctccagattaataattttggatttgtcCTCTACCCCACTAGCTTTAGACTTCAATTCTAATTGGGTTCCTCCTTTCCAATTGGTTTCCATATATTTGGGGTTTTGCAAGATGGGTCCACATTTTCCAAAATGGCTTAAGACTCAGAAAAATTATTTGGACCTTGATATTTCTAATGCAGGCATTTCTGATATCCTTCCCAGTTGGTTTTGGGGCATACTGTCTCATGATCATGAAATTGATTATATAGATCTCTCCAACAACCGAATTAGAGGAATAATTCCAAATTCAAGATTTGAGTTTACATCATCTTCCCCTCCTGATGTGAATTTGAGTTGGAACCAATTGGAAGGTTCAATACCTTCATTCCTTTCCAAAGCATCATCTCTTGACCTCTCCAACAATAAGCTTTCAGGGCCAATTTCTTTCTTGTGTCCAAAGACTCCAAACGAGGTTAGTTCATTATACTTTCTTGATCTCTCAAGCAACAATTTATATGAAAAACTTCCTAATTGTTGGACACATTTTGAAAATCTAGCCATTCTAGATTTGAGTGACAATTCCATTTTAGGGAAAATTCCTACCACAATGGGCTCTTTATCTTCTATTCAAACACTGAAACTAAATAACAATAGGTTTGTTGGGGGATTGCCTTCATCCTTGAACAACTGTACAAGTCTCATAGTTTTTGAAGTTGGGGAAAATAAATTATCAGGTTTGATACCTGAATGGTTAGGGGTTGGACTTCCAAATCTGGCTATCCTTATCCTCCGTTCTAATCACTTCTATGGAAGCATTCCATCACAATTGTGTAATATGAGAGGCATTCAAATTCTAGATTTCTCAATGAATAACATCTCGGGAAGTTTACCCAAATGCCTCAACAATTTGACTAATTTGGCTCAAAAAGGAAGTTCAAGTCTAACTCTCACTCATACCTATAATGTAACCTTGATTGGCAAGTGGGAGTATTATGAAGACGAATCATCCTTGATATGGAAAGGCATAATGTCCAAATACAAAAGTACTTTGGGGCTTGTAAAGAGTATTCATCTGTCGAGCAACCGATTAACAGGGGAGATTCCTAGTGAAATCACTGATCTTGTGGGGTTGGTTTCCTTAAACCTATCAAGAAACAACTTAACAGGTCAAATAACTCCAAAGATCGGGAAGTTGCAGTCTTtagatttgcttgatttgtcAAACAACCAAATACATGGTACAATTCCAACAAGTCTCTTTGGAATATCTGGCCTTGGTAAGTTGGACTTGTCCAACAACAACCTGTCTGGAAAAATTCCCATGGGGTCTCAGCTTCAAACCTATGAGCCTTCTGTTTTTTCCGGAAATCCTCTCCTTTGTGGAATTCCACTTGAACAAATGTGCTCTCCTGAGGAAACAACTCCAGTGGAGCAACCGGTGGTTGAGAATCAAGATGAAGATAATGATGAATTTATAACACTGGGATTTTACGTGAGTTTGGGGCTTGGATTTGTCGTTGGATTTTGGGGATTTTGTGGGAGTTTGATATTCATCAGGTCATGGAGATACACATACTACAAGTTCTTGAACTGTGTATACGATTGGCTTTATGTAAGAGTGGCTTTGATCGGGCGACGAAGAATGATTGATGTGTAAATTCTCGTGCATCTACCGTTCGTAACCATGATCCCTTTCAGCTGGAGAAGAAGGAGATTGAAGAGTGCAATTTGAAGTTATTGTTTAGTGGAAGTGTTTAGATAATCTTTGAGGGGTTAGGTGTTTTTAATCCCTTTTACTAAGTTAGATAATCTTTGAGGGGTTAGCTGTTTTTAATCCCTTTTACTAAGTGTACCATTATATCCTTTTCAATAAATTTCCTTAAGAAACTTGCAAGAACTTATTAATCAAGTTACAGAGAGAAAAGCAAACAGATAATTCAATCAA
>LOC103404604
AAGCGCGGGCCTTTCAATTCTTCCCATACAAAAGCCCAAATTCGAGTAACCCAAACTCTGCTGTCACCCTTTCTCCCACTTCTCCCTCGACATTTTTCCATCTCTCTCTGACGCCACCTCTACCAGGTAGAAATTAATCATTGGTTGGAGAACCCAAGGGGAGGCAACTATGTCGTTCATGAAGGGAGATTTACTTACGAGAACTAGAAAGCTGGTGAAGGGCCTGGCCAAGGCCGAGCCTGTTTGGCTCAAAGCCATGGAAAAGGCACCGCCTGTAACGTTTCCTCGTGCAAATGCAATTCAGAAAATCACTCTCCCAGAGGATGTTTACATAAAGAAGTTTTTCCAGAAGCATCCAGATTCCAAACATGAAGATGCCATCAAGATTTCTTCTTTTGATCCTCCTCCAGCCCGTATATTTGGTTTGCGGGTACTTGTGTTGAAGGAGCAAGGTGTTGCTGAGGAAGAAGCAATGGCAGTAGCTGATATGGAATACCGgatggagagaaaagagaagaagaaggcataTTCCCGCTTGAAGAAAATTGCACGCCTTCAAGGGAAGAGGCCTCCTCCCAACCCATATCCCAGCGCTATCAAGGAAATACAAGCTGAGGAGAAGAAGTTTGTTCGTGACCGTTTTTACAATCCCAAAATTATTCAACTTGTAAGGCAATTGCAAGAGGACAAGGCAGCTGAAGCGCAGGAGAGATTCAGAGCAGGAGGAGGTTCCGGGTAACTTAAAGTGCCGTCTTTTGATAATAATTTAGTTCAGTTAGCTTCCTGAGATTTTTACTGATTTGCTCTAGCTTTTGATCAAATATTAGCCTAGTGTATTGGAAATGATTCTTAGGTACTTCTCATTTGCATCCATTTATGGTCAATGAAATGCTATACATTTGTGAAAATCATGGAATATGAATGCTGCATTTTCCGTTTTCCA
>LOC103404864
CTAGCCGACGTCTCACTCCCATTTCATTTCAGATCTCACACTTCTTTCTTCCGTCCGCTGCTTCCTCAGTCTCTCTGTCTCCCTCTCTctgtctccctctccctctccttcctctcttcctccaaatcacttTCTCCCTAGTCTTCTCATGTCCTCCTCACGGATTCCTTCTTCCAAATCATGATTTTCGCTCGCCCCTTTCGAGACCCGACGAAAAGAGGAACTGTTAGAGCTTGAGATGATCATGGCGATTTTGCTGCAGCAAAGAATTCAGACATGGGTAAAGAGGAAAGTCCGAAAACCACAAGGAGAACAACCAGATCCTCCGCTTTAGCTACCCCTTCAAAGAATGTAGTTGAAGAAACTAAAGCAAGTAGTTCGCACCCGCCAACTCTCAGTGACCTAGTATTGGGTGAAAAAGGAGAATCCTTTAGTGCCGATgatcttttgtctagttttcCTGGAAGACGTAATCAAATATTGGAGCTTCTGCGCCTTCTGGGTCCACAGAACTCTCCCATGTTTCCTGTCTTTGTGTATGGAGGCACTTCTACCGGGAAAACCAGTATTGTTGTAGAGACATTTAGGCATCTTAAGCGCCCTTTAGTTTATTCAAGCTGCCTTACCTGTTATAATCCTCGAATCTTGTTTGAATCCGTTCTGAACCAACTATTTCTTCACCGAAAGAATGCAGCAAATGGTTATTCTAGTGCAAAGCGCTGTGAAAGCCCATCtgattttgttaattttcttcGCGATGCCTTGGTCAGCATTCTGGTTAATACTAAGGGAAACTCGGGGAAAGTAACCTCCAAAAGGTCAGGAAAGTCTAATGGAAATATGATCTACTTGGTCTTTGACAATTTGGAGCGTCTTAGAGGATGGGAAGGTTCCACTATATTACCTTTACTATTTAATCTCTATGACATTTTGAAAATGCCTGAGGTCGGTCTTATCTTTATCAGCAGTGCCTCGCCAGATACATATTACTCAAATATGGGCTATGTGGAGCCTATCCCTCTATATCTTCCTGATTATACACAAGATGATCTGCAGAAAATCTTCATGAGAAACCAGGCAAACAAAAAGCTTTACTCCTCTTTTCTCAGTGTTGTGCTAAGGCCCTTCTGTAGAATTACCAGACGGGTGGACGAGCTTTCTTCTGCCTTTTCACCATTATTCACAAAATATTGTGAACCCATCACTGATCTGAATGTTGTTCCCAATAAAGAGACGAACCAAAGGCTGTACAATTTTTTTCGTCCCCATATTGCTCCTGCACTGAATGAGACATTTAAGGTTTCGTCGCAGCAATCCCCCGAAGTTGAAGTTAaggagagaaaaggaaaggggGGCACAAGGAAATCCAGAGattttgaagttgaagaattagATTTCCATATGCCTACTTCCGCCAAATATCTTCTTATTGCAGCATTCCTTGCTTCAAGAAACCCAGCTACCCTTGATTCATCCCTGTTTGATTCTACAGGAGGTTCTAATAGTCGAAAACGAAAGAGGAAGCTTTCGGACAAGTCAATGGAACAGAAGGAAACTGCAGAACAGGAATTGCTTTTGAATCCTGGATCATTCCCAATGGAAAGGTTATTAGCCATATTTCAGTGCATTACATCTGTAGGAGAAGGTCCTCTTGATGAGGAGGAACAAGAAGATGGTGGGTTAGGCATTCAAGATGGGAATGGCGGGCTCATGTCTGATGTTCTCTTACAACTGTCCAGTCTCTGCAGTGCTAATTTTATTGTCACTGGTGGAAGCTGCCCGCTGGAAGGCTCAACTCGATATCGATCGACAGTGAGTGAAGATATGGCTCTTAAGGTAGCAAGGAGTATTAAGTTTCCTCTCTCAAAGTATATATACAGATGATCTGCTTTCGGGTGAGGTATCTGTGATACGGTTGCCAATTTATTCTTGAGGATGAAGCAACTTACCTGGTTTTCAACTATGTTACCCTCCTACTGTGTTGAATCATTGAACTCTCCAAATTCTCTAATCCTCATCTTTGTTGAGCAACATGAAATGACTGGTATTGAGTGGATATACCGATTGTCGTGGTCTTTCTGACAGCTGGGATAACACCATTGAACATAAGTTTCAGACAGTATCTTGGTGCCAAGTTTCTGCAGGATTGCCATCTAACAATTGTAGTAAACCACTTATCCGTGTTACATCCTAGTAAGTTGCAGGGCATGGAAATGTCGTTTCCTTATACAATGTCGATCACAATTCTGGAATTGTTTTCCTATTTTTGTTTCCTTCCGCTAAATTTCAACGTAGTTGATTCTTCCATTAAGGTTTGGTCAGATGTAAGTGCTGTTTGCAGAGAAGGGCAGCAACATTCTCGGCCGATGCTAAGctttagcctcacaatgtgaTACATCATTCTAAGCCTATTGCACGCTCCGAATCCAAATCAAAATTGGAAGAACAATAAGAGTTATGGCCCTGCAGAGGGAATTTTATATCACATTCACATGGCTCtgcattttacaaaaaaagtggTAAGCGAATATCTCACAGCTGCAAGAGATGTACGCATCATAGGACAGTGTATCAATAGgtcataattttattatttgatgAATCATATGACAGAAAAATGTCGACTTTGCCAGATTGTTCAGTAGGTCTCACTCAAAATTTCATCTTAAATGCAATTTAGAGCAGGGACGAGTTGATGATGCTA
>LOC103404938
ATGTGCAAGTATGTTCCAGGGGTTAGGGAAACAGAAATGTACCTAGAACATCTAAGTATGAAAGAAGCTGCCTTGAAACATAAGCTTTTGATGAATCTATATGAGAGTGCCATATTAAAAAAAGGTGTcattatagaagatattgaggAATCGAGGGTGGCAATTTCGATTACAAAGGGAAGTGGATCAAAACTGAAGAAGGGTAGAGCAAAATGGGGTGCAGATGACTTAGAAAAACGGCTATGTCTTTTGAATGACATAGCCTACAATGGTGATGATGAACATGAGGCTGAAGCAACTGAGGGAGGACAAGGAAGTGGAGATGAGGCTGAAGATGGTTCTCTCAATGCTGATGATGAATGTGATGAAACTGAAGAGGGTCACGAAGCTGAAGAAGTTAATGAAGGGACCGAAGTAGAAGCTAATAAAGTAAATGCAGAGGATGACACTACAGATAGTGAGTTTGTGGACAGTGACTACAGTTTGGAAGATGATGATCGTCGTGCGGTAGATGATACAACTGCAGAAAGTGTCGTTGGAGATGCTGAAAGGGGTGAAAGGGTTGCTGAAAGGGGTAAAGGGGTTGGGAACCAACATCCAGAAGACGTTCTTGATGCAAGGGATGTAGAAGACGTTCCCCTTGATGATGAGAGACAAGACTCAGATGGCCTGCACAGTGTTGACGATTCAGGAATGTGA
>LOC103404945
TCCCATtaaattttcctcttcattcaATGCTCTTAAATTAAATCTCATCTTCCATTTCCAGTAAAATTAGGTGTGTAAATGTGTGTGCTTCCTTGTGTGTGCATGAGAGAGAGAATTGCATCTTAATTTGCTAGAGCCACTGGTTTTctagagagggaaagagaggttTTGAGCTAGCTAGCTTTAAAAAAGTTCAACGACCTCTGAAAACATTTATGGCGCCTTTGCTGTGCTGTGTAGCTTAATTTTTAGTGAGAGAAAATACAGAGAGCAATGTCAAGGACCAGTCTGTCCTCAATAAATTGCTCACCTATAAATCTCTCTCTATAATACTCAATTTTGCACCTCCATATCTTCTGcttcctctctctctacttcttctctACTTCCTCATCAAATCACCACCTTATAATCTTCATCTATCAATGTTATTATTCCTCTCTACCCATTTTTTAATTAGATCCATCAAACCTCAAAGTCCCCTCCTTTTCTCAATCAAATCCCTCAAACATTTCATATCCATCAAAATCCCTACCTGGGTTTTTCTCCAAGACAAGTAAAATATGGAGATTGCGACGGCGTTGCTGGTTTTAACAGCCATCACGGCTTACCTCCTTTGGTTAACCTTCATCTCACGGTCGCTGAAGGGTCCACGTGTCTGGGCGTTACTGGGTAGTCTCCCGGGGCTCATTGAAAACTCGGACCGGTTGCACGACTGGATCTACGACAACCTACGCGCCTGCGGCGGCACGTACCAAACCTGCATCTGCGCCATCCCCTTCCTCGCCAAAAAGCAAGGCCTCGTGACCGTCACGTGCGACCCGAAGAATCTGGAGCACATACTCAAGACCCGGTTCGACAACTACCCCAAGGGCCCCACCTGGCAATCAGTGTTTCACGAGTTGTTGGGGGAGGGCATCTTCAACTCGGATGGCGACACGTGGCTGTTTCAGAGGAAGACGGCCGCACTTGAGTTCACCACCCGGACGCTGCGCCAAGCCATGGCTCGGTGGGTCAGCCGAGCCATCAAGCTCAGGTTCTGCCCGATTCTCAAGTCGGCTGAGCTCCAAGCTAAACCGGTTGATCTCCAAGACCTGTTACTTCGGCTCACTTTTGATAACATATGTGGCTTGGCTTTCGGGAAGGATCCGGAGACTTGTGCCCCGGGTTTTCCTGACAACGGCTTTGCCATGGCCTTCGACCAAGCCACCGAAGCCTCGCTGCAGCGGTTTATCCTGCCAGAGGTGTTGTGGAAGCTGAAAAAGTGgcttgggcttggaatggaagTCACATTGAGCCGAAGCCTTGTGCATATTGAGGAGTATTTATCCGATGTGATTGCATCCCGTAAGCTCGAGTTGCTGAGTCAGCAAAAAGATGGGAACCCACACGATGATATGTTGTCAAGGTtcatgaagaaaaaagagaactACTCGGACACTTTTCTCCAACAAGTGGCGCTCAATTTCATCCTAGCTGGACGTGACACATCATCAGCTGCGCTAAGCTGGTTCTTTTGGTTGATCACTCTAAACCCAATGATTGAAGACAAAATTCTGCGTGAAATTTGCACCGTTCTGATCGAGACACGTGGCGATGATATGGCaagttggttggacgagccgtTGGAATTTGAGGAAATTGACCGATTGATATACCTCAAGGCAGCATTGTGCGAGAGCCTTAGGTTGTACCCTTCCGTACCCGAGGACTCAAAGCATGTGGTGTGCGACGACGTTTTGCCGGATGGCACATTTGTCCCCGCCGGATCATCGGTGACATACTCCATATACGCAACGGGGCGGATGAAATCGACGTGGGGAGACGATTGTCTAGAGTTTCTCCCGGAGAGGTGGCTATCTCCCGATGGTAAGAAGTTCATAATGCATGACTCAAATAAATTTGTGGCCTTCAACGCCGGTCCAAGAATATGTCTGGGGAAGGACTTGGCTTACTTGCAAATGAAGTCAGTAACCGCGTCGGTTTTGCTCCACCACCGTCTCACGGTGGCCGGGCACAAGGTGGAGCAAAAGATGTCGTTAACGTTGTTCATGAAATATGGACTCATGGTGAATGTGCACAAAAGGGATCTGGGGGCAATTTTATCAAGCATTAAAAAGGAGATGACGACGGAGGGACAATTGCAAGGGGAAGAGCAAGAGTGTGTGGCCGTTGAATGTAACGGTGACAGTGGTGGTGGAGCGGTGGTCGGGGTGGCTTAAGAAGTTTAATTTTTTGGGTGGTGTATTTATGGAGTGGTGGAACCTATGAGAAATGAAAGGGATAGCTTTCCCTTGTAAGCAAAAAGCTTTGCAAATTTTTATTTCCATTTAATATTCTTTATGTCGATCTTGTTTGTTCAGATTTTATAAATTGCTtttatcaaattattatttttactcaA
>LOC103405038
tctTGCATAAAATGTTTGTATGAGAAAAAAGCCCCTGGTTATCCTCTCGAGCGTTGGGGGAGAGTGAAAACGACGGAGAAGCAACGAGGCACACAGAGAGAGCTCCAAAACGGCGACGCATCGATTCGTCCCTCGCAGTCACTGCCTCTAAGCTTTCTGGTTTTTGGACTCTCTGAGTTCTGGAATGGAGTAAATATTTTGTTGGAGTTAAAAACTGTTGAGTCACTGAGATTATAGCTTGCTTTTGGTTGGAGATATATTCAATGGCGATCGGAGGTTTGATatcgaaccgaaatttcggttcttTTATCGGTTCAGGAAAGGTATGTCAAACAAACCACGCCATTGTGCATCACAAGGGAGAGCGTCTGTATTATCAGGGGAAAACAGTTTACCCAACTTTATGTACTCCCAGGGCTAGTGGTTCTATATCTGGATACTCGTACAGCCCTTATCCGCATGCAATTGATTCTTCAGATACAAACGTTCTGAAGGCAACAGGTAGGGTGCGTGATGAAGGCGATAACCCATATCTAATGTCTTTGCAATCTGGTATAAGGTCTCAGAGCACCATTACTAAACAAATACTTAGAGGAAGATGTAAAAGCTATCTTTCTTCGAATCACTCTTTTAGAAGTTGTATTCAATCAAGAAAGCTGGATAAGCTTGATTACTGGAAATATCATAAGTATGAACATGCTAAGGTTAACAGGACCTGTGCTTATTACAAGTCGGAGGATAATGACATAACAGAATCAGAGGTGGACTCACTCACATCAATAGAGGGGTCAGGTGAAGCTATTTTGGCAGCTGGAAATGTGCGTAAAGTACCTTCTTGGTGGGAGATTCCCAAGCGCTGGGTGATTGTACTCCTTTGTTTTACAGCATTCCTATTGTGCAACATGGATCGTGTAAACATGAGCATTGCAATACTTCCCATGGCACAGGAATTCAACTGGAATAGTGCAACAGTCGGCTTGATTCAGTCCTCTTTTTTCTGGGGTTACCTGCTTACTCAGATTCTTGGAGGCATTTTGGCAGATAAAATTGGTGGAAAGCGTGTATTGGGTTTTGGAGTGATATGGTGGTCAGTAGCGACAATTTTGACACCTATTGCAGCAAAAATCAGCCTCCCTTTTTTGCTTATCATGCGTGCTTTCATGGGGATTGGTGAGGGTGTCGCTATGCCTGCTATGAATAATATACTCTCTAAGTGGATTCCAGTGTCTGAGAGAAGCAGAGCACTTTCACTAGTATATACTGGCATGTACCTTGGTTCTGTCACTGGGTTGGCCGTTTCTCCGATTCTAATCCAGAAGTTCAAATGGCCGTCCGTGTTTTACTCATTTGGCTCTCTTGGTAGTATCTGGTTGGCATTATGGCTGAATAAAGCATATAGCACACCAAAAGAAGATCCGGAGCTTAGCGCAGAGGAAAAAGAACTTATCATGGGTGGAACTGGAAACACATCTAAGGAGCCTGTTAAGGTCATTCCTTGGAAGCTAATATTATCAAAAACACCTGTTTGGGCTCTTATAGTCTGCCACTTTTGCCACAATTGGGGAACCTTTATTCTATTGACATGGATGCCTACATACTACAATCAGGTTTTGAAATTCAACCTCACTGAATCCGGGCTCCTCTGTGTCTTGCCATGGTTGACGATGGCTGTTTTTGCAAATATAGGAGGCTGGATTGCAGATACACTTGTCAGCAAAGGTTTTTCTGTAACAACAGTTCGTAAGATCATGCAATCAATTGGGTTTCTGGGACCAGCCTTTTCCCTTACACTGCTGAGCCGTGTCAAGACACCCACAATGGCAGTACTATGCATGGCATGCAGTCAGGGATCTGATGCATTCTCACAATCCGGTCTCTACTCCAACCACCAAGACATTGGACCTCGCTATGCTGGAGTATTGCTGGGACTCTCAAACACAGCAGGAGTTCTTGCTGGTGTTTTCGGTACAGCTGCAACAGGGTACATACTCCAACGAGGTTCTTGGGATGATGTATTCAAGGTCTCTGTTGTATTGTACATCATTGGCACATTAATCTGGAACTTGTTTTCAACTGGAGAGAAAATCCTCGACTAGAGAAATGCAAGAACACAAGGAACGGAACTATGACAAGATGGAAGCAACGCGTCACAAGGGAAAATCCGGCTAAGTTCTCTAGGTTTTTAAATACCGCCATCAGTTTTCGTAACAACCTCTGAGGCCCTTTCTGGGTGGGCTTGAGACCCCCATGAACCTTTTTCTTTTGCCCATACAATGGTAATAGTATGTCATCCACCCGAGTTCTTTCTTACTGAAATTCTCCGCAGTTCGATTCACAGGCAACAGCAATGCTGCTCACATCACCGATTCAATCGGTGATCGGAATTTTGTTTAGCCGTTAATTTCTTTTCTAATTATAGTTCACAGATTAATCAAGAAGAAAGAACAAGAAACATATGTAGGCCTT
>LOC103405140
AAGCCCTCTCCAATTCTTCGCTTCACACAAAGCATGGCAAACCCAACACCTCCAGTCCCCTTTCTCCTCgcccttctcctcctccttattCTGCCCTTCATCTTTTCCCCAAGTGGCGAATTCGTCCGGTTCGCCGAGGCGGGAAAGCGCAGAGTCCACATCACCGACGACCTGGACGACGTCCTTGACGACGAGGAGGACGACACCTGGAAAGAATGGGGCAAGAAAACGAAACCCTCTTCCGATTTTGATCCGCCGCCCGATTTGTCGAAGATGGACATGTCGCAGATACAGGCGGAGATGATGAAACGGCAAACCGGGCCGGCTTTCGGGTTCGTGAAGCTGCGGATGGGCGAGAAGCGGACTCGGGATACAGTGGCCGAGCTTGCTATGAAGTGGACTCAAGTTCTGAGGACCGGAGCAATTGAGGCAAGGTTCATGGGTGTTGATCTAAACACGATCATGTTCAACATGGAAAGAGGCCAAGACACAACAGAGTTGAAGGAGTTTGCGTTGAAACAACCAGAGGCCTATGAGATAAAGATTGGCGATCAAGTTTTTCGAAGACCAGGAGATCCTCCTTTAGAGGAACTCGTTGAGAAGCTCCGGgatgagaaaaagagaaaggagagTGACAGTGCAACAGAGAGCAATATACATTTGAAAGAGGAATTGTAGTTGTACCAGTAAATTTTCTGACATGAAATATAATAACCCCTGTTGTAAAACCATAGCAACCTCCACTCCTAATGATGTTGGAAAAGGTAACTGTAAACGAGCTTTGTTTCTCGGAATTCtgtttttatttatgaatttgTTGTATGAAAGGAGACAAAGTGCTCTCAACTAGTTTAAA
>LOC103405230
CTCCCTCTCTTTTATTTCTCCAGAAATCTCTACATATAAAAACCCCACCCCACTTCCCGAGACAGTTTTCAATCTTCAACCTTCGACCCCATCTGAACGTCGTCGTTCCGATCCCCCATCGGGCCGTTTATATTTAACCGCTTTACTTTTTCTGAAGCTTTAAGTCCTTTAAGATGGCAGATaatgaggagagagaggaaagcACTGTGCGGGGTAAGATGGCAGATAACGAGGAGGGGGAGGAAAGTACTGCTCGTGGGAATGGATGGGAAGTTGTACAACTTACAGCATCTACGTATGCTGCTGCTCCTGGTCCAGGAGGAATTGAGTTGAGCAATGAGGATCAGAGTGATACCTATGGTGAGCATGCTGAATCTTCTCGTGCTCTTTTCATGTCTGGTCACTTTGCTTTTCCACCCAGTCAGCATGAGAATTTGCCGTTGGAGTCCGATAGAAGTGAAATTCATAATGAACATTTGGACAGTGATGTCTTAGCTGAGATAGGTATTGAAGAAGGAGGTAGGTCAAGTGGAAAGGAGGAAGAAACTTTGACTTTGAAAGGGTTGAATGTGCCAGATGAGTTTGCAGGAAAACAGTCTGTATATGATAAGGATAACATGCAATTGATTGGTGATACAGAGTTTGAAGAAGGTTTAATTTTGGCTCACAAAGATCAGATTATAATCGATGCTGCTACATATCATTTTGACGGTGAAACAGATCTTGGCAGCTTAACTCATTTTGGTGAGAGTCCCACTATTCCTGGACTCGAGGAACCTTCAGAACAAGGTTTAGGTTTCTCTGAGGACATCATGCAATCCCCAAGGTCTCAGAAAGATGATAAACTTGATGTTTCTCGCCTGCCCTGTGGAGCTTGGTGGAAAAGAAGAGCTGCTTCCTTGTATTCTCATGCAAAAGAAGCAAATGCAGTTTGGTCTATTTTCGTAGCAGCAGCTGTGATGGGGCTTGTGTTACTTGGGCAGCGGTGGCAAAATGAAAGGTGGCTGGCTCTACAGCAAAAATGGCTGTTGAGCGTCAATGATCAGAAAACAGGAAGGATGATTGGTCCCATATCCCGTCTTAAAGACGTTATAGTGAGCAGCCACCGCCGAGGATCCTTTATCGGGAGCGGCTCCTCAAGCGAGGCTTAAGATGATGACGAAAAATACCATGGGTGAAGAGAGAAGTGATGGAGTTGGAGATGCAGATGAGGGTTACATATTAGTTTGTTTCCGATGTGGTTGATATATATTCCTTTTATGGATAGTTTTACTTGGCTACATGCTAAAAGTTTGATATAACCGTCGTATGATCTTTTTCGATCACCATGAAGTTGCCGCTGTACAGAGCTCTTACTTGTTACGATTTCTATGATTACGTTTTTTTGTGTTGTGGCTGGAGTTCTGCTTGTGATTGTTGTGAAGATAGAAGTacattttgttgaatttccagAATTTGTAAACCGGAATACGGAGTGAATTTTATCATGGTAAAGCTCTATTTGCACTCA
>LOC103405317
CTCAATTCCTTCTCTACCTCACTACTTGCAGCACAGTAATAGTAGCTAGCATCCATTAATGGCTGCCCTAAGGAGCTTTCTCAAGAAAAGATCCTCTGTGCTTTGCAATGGAGGAGCAGTGAGACACAGGCTCTTCTCCGCTCAGGTGTCCCAACCCATCCCCGATTCTCCATCTTTCGCTCAGAGAATCGGAAATCTCCCCAAGGATCTTCCTGCCACCCAAATCAAAACCCAAGTTTCCCAACTCATTGGTAGAACTCCCATTGTTTATCTTAACAAAGTCACTGAGGGATGTGGAGCTTTCATTGCTGTCAAGCAAGAGATGTTCCAACCCACCGCTAGCATCAAGGACAGACCGGCACTTTCTATGATCAACGATGCAGAAGAGAAGGGCTTGATAACTCCCGGGGAGACAACGCTGATCGAGCCAACGTCGGGGAATATGGGAATCAGCATGGCTTTTATGGCGGCCATGAAAGGGTATAAGATGGTTCTAACTTTGCCGTCTTACACTAGTTTGGAGAGAAGGGTGTGTATGAGATGCTTTGGAGCTGATTTAATTCTCACTGATCCAACCAAGGGGATGGGAGGGACTGTTAAGAAGGCGTATGATCTTTTGGAATCTACGCCGAATGCCtttatgctccaacaattctCAAATCCCGCCAATACTAAGGTGCATTTTGAAACTACAGGCCCTGAGATATGGGAGGATACCAACGGACAAGTTGACATCTTCGTAATGGGAATTGGTAGCGGAGGCACTGTCTCTGGGGTCGGGCAGTATCTCAAATCTAAAAATCCTAATGTTCAGATATACGGAGTGGAGCCTGCTGAAAGTAATGTGCTGAATGGTGGTAAACCAGGTCCTCATTCAATCACGGGCAACGGGGTTGGATTCAAACCAGATATATTGGACATGGATATGATGGAAAGAGTGATTGAGGTTCGTAGCGAAGATGCAGTAAACATGGCAAGACAATTGGCACTGAAAGAAGGGCTTATGGTGGGAATATCGTCTGGAGCCAACACAGTGGCAGCAATGGAGCTTGCTAAAAAGCCTGAAAACAAAGGCAAACTCATTGTGACTGTTCACGCGAGCTTTGGGGAGCGATACTTGTCATCTGTTCTATTTCAAGACCTGAGGCAGGAAGCCGAAAACATGCAACCAGTTGCAGTCGACTAACCTTAAGTACTCCAAGGCTCTCCGTGTGACATGTAAAATCGCTTGTATCAGTGTATGCGTTGATGTCTGCCTTGACGATATAAGGCCTTATGTCTTGAAGTTAGATTTTATGCATAGAACATTGTCTGCAATTTACCTTTCTTGTGAAACTTGTGTTGTGACTCTCTGAAAGTGTAATGTAATGCAATTCATCTTTGAGTCTGCAGAGCATGTGTGCACACGTATAACCACACATATAACCTTCGGAATCTGTCTTCTGAGTTTTGAGGTAA
>LOC103405393
TCCACCGCAAAAAATCTGTGAGCAGACAAATTAAGAGAGGGGAGAAAAATAGTAAAGAATTCAATcccaaaaggaaagaaaaatgatttttttaatataatttcgaaaaaaaaaagaaaagaaaatcgcTAGGGTTTGACGCCAAAATTGGAAGAGGAGTGAGGTGAGTCGCCGATTCGCCCCCGTCAACTTCGCTTCTCTAGGATCCGTCGGTCTGTAGCCCCCACTGAAAAATTCCCGCgttaattttttgggtttttgtagagagagagagttgtgagCTGGGGGGTCTTTTGAACGTTGGGATCCGAGGGCCCTGATAGGTTTTCAGTTGGATTTTTCTTGGAGGGATTTgatttttgttgggttttgagcctttttggggttttcaatttttgtttccaaattttgatttttggtgAATTGGGTTTTGTTGGATGCGTGTGAATTTGGGTTGAGCTGCATGCAATctggtggtggaggaggaggcGGGCCCGGCAGGGGAGTGGGCCCGGCTGGCCGTGCCGGGTCGACGTCGTCGGCTGCTTCGCCGTCTTCATCGTCCTCGGCCGTGTCAACGCCACGTCTGGGTTTTGATTCGGTGCAGCATCAACAACATCAGCAgcaacagcaacagcagcagcagcagcaattgGGGTCTAGACAGCCATTACACCAACAACAATTTTTAAGAAAACCTGAAGGGAATGAAGCACTTCGAGCATATCAAGTTGCTGGTATGCAAGGAGTTTTGGGTGGGGGCAATTTTGTTTCATCTTCCGGCTCCAGTCAAATGCCTCAACAATCTAGGAAGTTCATTGATTTGGCTCAACAACATGGCTCCCAGGATGGACAGAGCCGGAGTCAAGGTGTTGACCAGCAAGGATTAAATCCGGTTCATCAAGTTTATCCTCAGTATGCTTTTCAGGCAGCCCAGCAGAAGTCAGGTTTGACAATGCAACCTCAGCAGCAAGCAAAAATGGGATCATTGGGGCCACCATCTGGAAAGGATCAGGACATGCGATTGGGAAATATGAAAATGCAGGAACTCATGTCTAATCCGGGATCTAGTCAGGCACAAGCATCATCGTCTAAGAATTTGATGGAACATTTTACTCGTGGAGAAAAGCAGATGGACCAAGGACAGCCACCAGTCTCTGACCGAAGGAGTGACTCGAAGCCTTCAGCCCAGCCATCAGGAATGAGTCAATTCATGCCCGGAAACATGTTAAGGCCAATGCTGGCACCACAGTCTCAGCCAAGTGCCCAAACCATGCCGAATAACCAGATTGCATTCGCTGCTCAGTTGCAAGCATTTGCACTTGAGCACAACATTGATCTTTCACAGCCTGGAAATGCCAACTTAATGTCACAGCTCATTCCGCTGTTGCAGTCGAGGATTGCTACTCAACAGAAAGCAAATGAAAGCAACATGGGTGCACAATCCTCACCTGTTCCCGTGTCCAAGCAGCAGGTTACTTCTCCTCTAGTAGTGCGTGAGAGTTCTCCTCATGCTAATACATCAAGTGATGTATCTGGGCAATCTACCTctgcaaaagcaaagcagacaGTTGCCCCTTTTGTTTCAGGTTCAAATAATAGCATCTTTAACAATAGTAGCAGCATTCCTATGCAGCAGTTTTCTGTTCATGGCAGAGAAAACCAGATGCCACCTAAGCAGTCAAATACTATTGGAAATGGAATGACTTCTACCCATCCCACACAGTCTGCAAACACAAGCCAGGGTGTGGATCACTCTTCCCATGTAAAAAGTTCACAAAACAATCCAGAAACATTGCAGATGCCATACCATCgacaggtgagtgggtcttctCCACAAGCTGTGGTTCCTAATGATGGGGGTTCTGGCAACAAGAACCAGTCACAAGGTGGACTTGCTACCCGGATGGGACAGCAACACCATGGGTTCACTAAACAGCAGCTGCATGTTCTTAAAGCGCAAATACTAGCATTTAGGCGACTCAAGAAAGGTGAAGGCACACTCCCCCAAGAACTTCTACGGGCTATTGCTCCACCACCTCTTGAGCTGCAGCTACAGCAGCAATTGCTTCCTGGAGGAGGAAACATTCAGGATAAATCTTCTGGGAAAGTTTTAGAAGATCATGTGCGTCATATGGAGTCCAATGAGAAAGATTCACAGGCTGTGGCATCAAAGAATGCACAGAACATTACAAAAGAGGAAGCTTTTACCGGAGAAGAGAAAGCAACTGTATCAACCATTCAGGTGCAAGGAAAGCCTGCTGTGGTGAAGGAACCTTCTCCCTTGGTGTCTTCTGGAAAAGAAGAGCAACATTCTACATTATCTTCTGTAAAGTCAGACCATGAAGTTGAACGTGGTATTCAAAAAGCTTCTGTTAGAAGTGAGATTCCAGTTGATAGGGGAAAGTCCGTTGCATCACAGGTCACTGTATCCGATGCCATGCAAGTAAAAAAGCCTGCACAATCAAGCACTGTACCGCAGCCAAAAGATGTTAGCTCTGCTAGAAAGTATCATGGACCTCTGTTTGATTTCCCCTTTTTCACTAGGAAATATGACTCTATTGGTTCAGGGGTGATGGTaaataataacaacaacaataataatcTAGCATTGGCATATGATGTCAAAGATCTTCTTTTTGAGGAAGGTGTGGAAGTTCTTAACAAGAAGAGGACAGAAAATATCAAGAAGATTGGTGGGCTTTTGGCAGTAAATTTGGAAAGGAAACGGATTAGGCCCGATCTTGTCTTGCggttgcaaattgaagaaaagaaGCTTCGACTTTTTGATTTACAGGCACGCTTAAGAGATGAAATTGATCAACATCAGCAGGAGATAATGGCAATGCCTGACAGGCCTTATCGGAAGTTTGTTCGGCTTTGCGAACGTCAGCGGATGGAGCTGTCTAGGCAAGTGCAGGTCTCCCAGAAAGCCATGAGAGAGAAGCAACTGAAATCTATTTTCCAGTGGCGTAAGAAGCTTCTAGAAGCTCACTGGGCCATTCGTGATGCGCGGACTGCACGTAACAGGGGAGTTGCCAAATATCATGAGAGGATGCTGAGGGAGTTTTCGAAAAGAAAGGATGATGATAGGAATAGAAGGATGGAAGCACTGAAGAATAATGATGTTGAAAGGTACAGGGAAATGTTGCTGGAACAGCAGACTAGTATCCCAGGGGATGCAGCAGAGAGATATGCTGTTTTATCATCTTTCTTGAGTCAGACTGAGGAATATCTTCATAAGCTTGGAAGTAAAATAACAGCAGCTAAGAGTCAGCAAGAAGTGGAAGAGGCAGCAAATGCTGCTGCAGCTGCTGCACGTTTACAGGGTCTCTCAGAGGAAGAAGTTAGGGCGGCAGCGGCTTGTGCTGGAGAGGAAGTAATGATTAGAAATCGATTTATTGAAATGAATGCACCTAGAGACGGTTCATCTGTTAACAAGTATTATAGTCTTGCACATGCTGTGAACGAGAGGGTCGTAAGGCAACCCTCAATGTTACGGACTGGAAACTTAAGAGATTATCAACTTGTTGGGTTGCAATGGATGCTTTCTCTGtataacaacaaattaaatgGAATATTAGCAGATGAAATGGGTCTTGGGAAAACAGTGCAGGTAATGGCATTGATTGCATATTTAATGGAGTTCAAAGGGAACTATGGGCCGCATCTCATAATTGTTCCAAATGCTGTCTTGGTAAATTGGAAGAGTGAGTTGCATACTTGGCTTCCATCTGTGTCCTGCATTTATTATGTTGGTGGGAAAGATCAACGGGCAAAATTGTTTTCCCAAGAGGTTTGTGCCTTGAAGTTTAATGTCCTCGTGACAACTTATGAGTTCATCATGTACGATCGGTCCAAACTCTCCAAAATTGATTGGAAGTATATAATAATTGATGAAGCACAAAGGATGAAAGACAGGGAATCGGTTCTAGCACGTGATCTTGATAGGTATCGTTGCCAAAGACGCTTGCTCTTGACAGGAACACCATTACAGAATGATTTAAAGGAACTCTGGTCACTTTTAAATCTGCTTCTTCCAGAAGTATTTGATAATCGGAAAGCATTTCATGATTGGTTTTCAAAACCCTTTCAAAAGGAAGCCCCTACACCAAATGCAGAAGATGACTGGCTTGAAACTGAAAAAAAGGTTATCATCATTCACCGACTTCATCAAATTTTAGAGCCTTTTATGCTTAGGCGGCGTGTTGAAGACGTGGAAGGTGCACTCCCGCCTAAGATCTCCATTGTTTTAAGGTGTAAAATGTCGGCTATTCAAAGTGCTGTATATGACTGGATCAAATCAACAGGCACTATTCGAGTAGATCCTGAAGAAGAGAAGCTAAGGGTTCAAAAAAATCCACAATACCAGCCCAAAGTGTACAAAACATTAAATAATAGATGTATGGAACTGCGAAAAACTTGCAATCATCCGTTGCTCAATTACCCATTCTTCAATGATTTTTCCAAGGATTTCCTTGTAAGATCTTGTGGGAAATTATGGATCCTGGACAGGATCCTTGTTAAACTTCAGAGAACAGGGCATCGAGTACTTCTTTTCAGCACCATGACAAAACTCCTTGATATTTTGGAAGAATACTTGCAGTGGCGTCATCTTATCTACAGAAGAATTGATGGAACAACCAGTTTAGAAGACCGTGAGTCAGCTATAGTGGATTTTAACAGACCTGGTTCAGACTGCTTTATCTTCTTACTTAGTATTCGTGCTGCCGGACGGGGTCTTAATCTCCAGTCTGCTGATACGGTTGTCATATATGATCCTGATCCAAACCCTAAAAATGAAGAGCAGGCTGTTGCTAGAGCCCATCGCATTGGACAGAAGAGAGAAGTCAAGGTCATCTATCTGGAAGCAGTTGTTGACAAAATGGCTAGCCATCTGAAAGAGGATGAACTACGAAGTGGAGGTACAGTTGATTCAGAGGATGACCTTGCTGGTAAGGATCGGTATATCGGATCAATTGAGAGCCTCATAAGAAGCAACATTCAACAATACAAGATTGACATGGCTGATGAGGTTATCAATGCTGGGCGTTTTGACCAGAGAACAACTCATGAAGAGAGACGTATGACTTTGGAAACCTTACTGCATGATGAAGAGAGGTACCAAGAAACTCTTCATGATGTTCCCTCATTGCAGGAGGTTAATCGCATGATTGCTAGAAGTGAGGAAGAAGTTGAATTGTTTGATCAGATGGACGAAGAACTTGACTGGATTGAAGAAATGACAAGGTACAACCAGCTCCCCAAATGGCTTCGAACCAGTACAAAAGAAGTAAATGCTGTGATTGCTAGTTTCAAAAAACCATCGAAGACCACTTTGTTGGGTGGTAATATTGGTTTGGAGTCCACTGAAATGGGCTCTGATTCATCTCCGAAAACTGAAAGAAAGAGGGGGCGGCCCAAGAAAATTCATCCTAGCTACAAGGAGTTAGATGATGACGATTGCGAATACTTTGAAACAAGTTCTGACGAGAGAAATGGATATTCTTTGCATGAAGAAGAGGGAGAAGTTGAAGAGGATGATGACTATAGTGGTGCTGTTGAGGCAACACCAATTATTAAGGAACAAGTGGAAGAGGATGTCCCTGAATGTGATGGTGGATATGAATATCCCCAGGATTCAGAAAGAGTTAGAAATAACCAGATACTAGAAGAAGCTGGTTCCTCAGGATCATCCTCAGACAGTCGGAGAGTGATGCAGACAGTGTCTCCTGTTTCTTCTCAGAAATTTGGTTCCCTCTCTGCCTTAGATGGTAGGCCAGGATCTGCTTCAAAGAGGATGCAAGATGATGTAGAGGAAGGTGAGATTGTTGTTTCTGGCGATTCTCACATGGACCAATTGGACCACCAACAATCTGGAAGTTCTAATCATGACCGTGATGAAGGTGAAGACGAACAGGTTTTGCAACCCAAGATCAAGAGGAAGCGTAGTCTTAGGGTTCGCCCTCGTCATACCATCGAGAGGCCAGAGGAGAAGTCTGGTAGTGAGACACCATCTCTTCAACGGGGAGATTCATCTCTGTTGCCATTTCATGTGGACCATAAATCTCAAGCACAGTCAAGGGCTGATTCTGAAATCAAAATATACGGAGAGCCCCATGCTGTAAAGCATGACCAAAGTGATTCATCCTCAAAAACTAAGCGAATTTTGCCTAGGAGAGGCTCTAACATGTCCAAAGTGCATGTTAAATCTGGCAGATCAAATGGCATGCCTGATCCTGTGGAAGATGCTGCTGAACCCCACAGAGAAAATTGGGAGGGAAAAGTTGGGAATATAAGTGGAACTTCAGTTTATGGCACAAAAATGTCTGAGATTGTCCAGAGAAAGTGCAAGAATGTAATTAGCAAGTTCCAAAGGAGAATAGACAAGGAAGGTCCTCAGATAGTACCTTTACTGACAGATTTGTGGAAGCGCTTTGAAAATTCTAGTTACGCAAGTGGATCTGGAAATAATCTCTTGGATTTACGAAAGATTGATCAGCGGATAGAGAGGTTGGAGTATAATGGAGTAATGGAGCTTGTGTCTGATGTGCAGTCTATGTTGAAAAATGGAATGCAATTTTATGGGTTTAACTATGAGGTAAGAACCGAAGCCAGGAAAGTACATGATCTATTCTTTGATATCTTGAAAATAGCTTTTGCGGAGACTGATTTTCGAGAAGCCAGAAGTGCACTCTCATTCACTAGCCCAGTTTTGACCAGCAATGCTCCATCCCCTAGAGCGGTGACTGTTGGCCCAAGCAAGAGGCACAGACTGATAAATGATGTGGAACCTGACCCAGTCCATCAACAGAAGCCACAACAACGTGCACCAATTTTCAATAGCGAAGACACAAGGGTGCGAAGCCATATGCCCCAGAAGGAATCAAGACTCGGGAGTGGAAGTGGTAACAGTCGAGACTACTATCAGCAGGATGATTCTCCACCGCCTGCTCATCCAGGGGATCTGGttatctgcaagaagaagagaaaagacagggagaagTCCGTGGTGAAGACTAGGACTGGATCTGCTGGCCCTGTTTCACCCCCAAGCGTGGGTCGCGGTATTAGAAGTCCAGGTCCAAATTCAGTTGCAAAACAAACTCCCCATCCGCAAGGGTGGGCGAACCAGTCTGGTCAGCCGACGAACAAGGGTGGAGGGTCGGTTGGTTGGGCAAATCCCGTGAAGAGGCTAAGGACAGATTCTGGAAAGAGACGCCCAAGCCATTTATGACTTTGCGTACGGGTTGACTAATGATGTGCCGGAAGTTGTCACCTACCTTTATTTCTTGTCCATTTTGTTCATAAGTTTAGTGGCATCAGCGCAATTAGCCGGACTGTTGGTACAGTGTAGATCTTGGTTTACCAGCAGCAGCTTTTTTACATGAAATTCTCAGTAGTTGCTTCTTATGGTATCTGTGGCTCGCAGGTCCTACCCTCCCTCTGATAGAGCAGAGCAGACCTTTGTAAGTAAAACATTCCCTTCCTTCCAAATCATGAAGATTTCAGTGTTACCATTGTCA
>LOC103405486
CCCTTTTTCGGTTCTCTCAGTTTGCAAGaaactcatctctctctctctctctctctctctctctctctctctctctctctcaactcatAGCCACGAAGAACACAGAAATTGACTTGACACCAGAACCATGTCTTCCCCAAGCAAACGCAGAGAGATGGACTTGATGAAACTGATGATGAGTGATTACAAGGTGGAAATGATCAATGATGGAATGCATGAATTCTATGTGGATTTCCATGGACCCACTGACAGTATTTATCAGGGAGGTGTGTGGAGGATAAGAGTTGAGCTACCAGATGCTTATCCCTATAAATCTCCCTCAATAGGCTTTGTCAATAAGATCTACCACCCAAATGTTGATGAGATGTCGGGCTCAGTTTGTTTAGATGTTATCAATCAGACGTGGAGCCCCATGTTTGATCTGGTAAACGTATTTGAAGTGTTCTTGCCACAGCTTCTGCTGTATCCCAATCCGTCTGACCCTTTAAACGGAGAGGCTGCAGCTTTGATGATGCGTGACCGACCTGCTTATGAACAAAGAGTTAAAGAATTCTGTCTGAAGTATGCCAAGCCTGAGGATATAGGAGCTGCCCCGGAAGAAGAATCAAGTGACGAGGAAATGAGTGATGCTGAATCTGATTCTTGTGATGATCAAGTGGCAGGTCAAGCCGATCCATAGGGATTTCGGGGCCCTTGTTCTTTAAAAACAGTTTGTATCTCTGTACATGATGTTGTAGCTTTTGCTTAATTCATCCCAAACTCCAAACAAGACTGGATATTGGGAAGGGAAAGAAAATTTCCCAGCTTGTATCagtttcctttgcccttgtaaATAATTGTACTATTTGTTTTCATGCATCAATCCTTCGTTTGCTTTGTTCA
>LOC103405576
tctattgtgtgtgtgtgaggacGTAAATTATTAGATTGACCTAAATTGTGGATTGTGGGTCTATTTTTTTCTGTtcaaaaaacatggaaatttttgTGCCGTCTCTTTCTCTCCCACACGCACACAATCGCACACCCAATCATCAATGCCTGCAATAAAAGAAGGGCGCGGGACTGAAAAAACAAATTTCAGATTTTCATGGGGTCCAATTCAAACTCGATAACATTCTCATGCCCTAGATATAGATCCATTTTCCCGCCAAAATTCCATATTCCGTCACCGACCCAGATGCTTAATCTGTACCAATTTCATGTTTATGTCGTCAAAATCGTTTAttgtatttgaattttgaagtgTTTATCTATTGCCCTCTGTGTTTTTGAGGGTTtggatctttattttttttttttttgggaaaaaaaaccAACCAGCGAATTGCTTTTTAGGGTTTGAATTCGGAATCCATGGCAGGGTGGTCGTGGTTAGCGGAGGAGTCTGCTTTGGATTGCAACGAAACCCCGAAAGAGGACCCGACGGACGGTTCCTCGGCCGATCTTGAACCGCCTCCGAAATCTCCAAAACGGTTCGTTTTTTACGTGCCCGATAAGCTACGATGCTGGTTCGATCAGTTTCTTGGGGGTTTTCTGAAAGAGATCTGTGCCCAAGACCTGCTCCGGCCTTTGCCTCCGATGATCAGTAATGGGCAGCGGGTGGATTTGCTCAAACTATTTTGGGTTGTAAGAAGGCGAGGTGGGTTTCTTGTTCTTTCAGAAATCGGGGTTTGGGATTCAGTGGCAGAAGAGTGTGGCTTGGGTTTGAGTCTTGGCTGGGCTGTGAAATTGGTTTATGTTAAGTATTTGTATTTGCTAGAGAAGTTTATAGAAAAGAAGGACTTGGAATGGAGTTTGGCTAGTAGTGATATTGATTTGGGTGAGCATTTGATGGCTTTGCAGGAGGAGTTAACAGAGTTCTTCTCAGATATGTCTGACCAAAAATTGAAAGACGGGGGTTACCCGCATGTTGAATTGTCATCTAAGAGTTTTAAAGATAGTAATGAGGTGGAAAGTGCAGTAGCAGATTCGGGTAGGCTCAAGAAAAGTGGTGTTAGTGAGGAATTTCTAGATTTGGATACGATGAGTGTGGCAAATGTTTTGAATGCTGGAAAATTTGGCAATGGTAATGTGCCTTTGTCAGGTTGTGGCATGAAATATTTTGTGGATTTGACGAATAGCATGGAGGATGATGACAATTTGTGTGACAATAATGAGGTAAAAAGTGAGATGGGGGAATCGGGGAGAGGTAAGAAAAATTATGACATTGGTGAAGAAGTCATGATTTTGGATCCATCTGCTGTTGAAGAAGTCATGATTTTGGATCCATCTGCTGTTGAAGAAGCGAACTCTTTCTGTAAAAGGAAGCGAGAGTCATTCAGTGGAAGTGAGGTGGGGGAATTGCGTAGAGGGAAGAAAAATCACAGTAGCGATGAACATGTAATGATTTTGGATGCCTCAACGGTTAAAGAAAAGAGTCCTTTTTGCGAAGCAAAGCAAGAATCACTGTGTATgctgaattgggttaaaaagaTTGCAAAGGACCCTTGTGATCCTTCAGTTGGTTCATTACCAGAGAGGTCAAAGTGGAAGTTCTTCGGGAAGGAGGAGAACTGGATGCAGGTTTTGCAGGCTCGAGAAGCTATCTTTCTGAAGAGGAATGCTGATTCAGGTCCTGAACAGTCTAACTGGCAGAAGAATCAGAGGATGCATCCAAGCATGTACGATGATAATTTTGGCTCCGCTTACAATCTTAGAGAGAGGCTAAGGTTGGAGAAGAAGCTTCTTTCAGACGGGAGAACACCACAATCAGGACCTTGTTCAGAGTCATCCTCGGCCAGTGACTTGGACAAAAATAGTCCTGGCATGGCAGGGATGGAGGATGAGTTGCGAGGAACCAGTGATTATTCTCCAAGCCACATTCCTCTCGGGTCAAATTATCAAGCTCAGCTGCCAGAATGGACTGGTGAGGCTTCTGAAAGTGAATCAAAGTGGTTGGGGTCCAGGATTTGGccattggaaaaaccaaagcaCAGATATCTCATTGAGAGGGATCCTATTGGAAAGGGAAGACAAGAATCTTGCGGATGCCAAGTGCCAGGTTCTATAGAATGCGTCAGATTTCACATTTCTGAGAAAAGGTTAAGAGTTAAGCGGGAACTGGGGGCAGCTTTCTACCACTGGGAATTCAATCAGATGGGCGAGGAAGTTGGACTCCCTTGGACAGCAGAAGAAGGAAAGAAGTTCGAGGCCTTAGTAAAGTCAAATCCTCTATCTATTGGATTGCGTTTTTGGGATGAGATATATAGGACTTTTACTAAGAAGAGCAGGAGAGAATTGGTTAGCTACTATTTCAATGTCTTTCTCTTGCAGCGTAGAGGATACCAGAACAGGTTTACTCCAAACAACATTGATAGTGATGATGAAGAATTAGAGTCGGAATCAATGACTAACGGTTTTGGGAATGATGAACACAAGTCATCAAAATCAATCTTAAAATCCCCACACAAGCCACATGCAAAACACAGGAAAGAGGCATCGAGGCCTTTTTGAAATAGAAATTATGCGTGGTAAAGATGGTCCATTTTCAGAAGTGATTTTGAAGCGGTTTAATGACGAACACGGGCTTGGAAGCGCAGCTGTGGCGATTCGAAGCAGCAATGATGCTCTCTGGGTCTGGTTCGTCTACTTCATCTTCTGAGAtgcaggtttttatttttatttttgggggaCGTTTCTTTTAGGTTTTTGACAGCAAAAGCTGATTGAAAAAGAAGCCTTTGGGAATGAATACAGGGAACAGCGAAAGCGGTTAGATGTAGACCTTAAACAGTGGTCTCAATCATAGAACTTGTAATTGCAATTGCTGTGGTTTATGAAATTGGTTAATTGAATGGATTTTGCTCAGgcatttttgttttggtt
>LOC103405624
TTTACAAAGCCACTGATGAAGAATAGTGCTCTTAAAATGGTGCCCTATAGCACATTTTCTTGTAGTGTCTCCAAACACATGATCGTGTCGTTTGGATAATGATTTATGCAATTCTTAAAATAGTCAAGCTACCAAACAGCAAACCACAGGCCACAGACACGAAATAACCCAAATGGGGCGGTCAACCATCAAAAAATTTCCTGGATTTACCTCCTCCCGTCCCATTCCATCATCATTTTCCTACAACAATTTTTCGTAATTTCTGTAATCTCACATGTCCTATCTTGTAACCAAGGAATAGAAACGATGGAAATAGTGATAAAATTTCATGACACAAATTGAAGAAAAGAGTAGGAGGAATTGGAGAAGCTAGCTTGGTACCTCAGATTGTTTTCGCGGTTGTGGTTGCATCGGTGGTTGTGGTAAATATATAGGAGGAAAACTGGTAGGAGATTAAAAAATGGCGGCGGCAGTGGCTGCAGCAACTGGTGCGACGAATAATTCATCAGATGGTTCAATAGTATGTTACGCTCCAACCATGATCACTACCAACGGTATATGGCAGGGCGACAATCCTTTAGATTACTCCCTCCCGCTCTTCATCTTGCAATTAACAATGGTCGTCGTCACCACTCGAATTCTCGTTCTCATTCTCAAACCCTTTCGCCAACCTCGTGTTATCTCAGAAATCCTGGGTGGAGTATTATTAGGGCCATCGGTGCTTGGAAAGAGTGATAAATTCGCCAACACAATCTTCCCTCTAAGAAGTGTGATGGTGTTGGAGACAATGGCAAACGTGGGTCTCCTCTACTTTCTCTTCCTCGTCGGATTGGAAATGGACATTTCAGTGATTCGTCGAATGGGGAAAAGGGCTGTTGTCATTGCCATTTCCGGTATGATCCTCCCCTTTCTCATCGGCGCcgccttctccttccttctccacAAGCGAGAACAATCCATGAACCAAGGCACTTTCATCCTCTTCCTTGGCGTCGCCCTCTCCGTCACCGCTTTTCCTGTCCTGGCCCGTGTCCTGGCTGAGCTCAAACTCATCAACACCGAGCTTGGCAGGATTGCCCTCTCCTCCGCTCTCGTCAACGACATGTGCGCTTGGGCTCTCTTGGCTATTGCCATTGCCCTGGCCGAAAATGACTCCACTTCCTTGGCTTCCCTCTACGTCGTCCTCTCCAGCGGCGCCTTTGTTCTAGTTTGTATCTTCATCGTCCGCCCTGCCATTTGTTGGCTCATTCGAAGAACCCCCGAAGGAGAGACCTTCAGTGAGTTCTACATCTGCCTCATCCTCACCGGCGTCATGATCTCCGGCTTCGTCACGGATGCTATCGGGACTCACTCCGTCTTCGGTGCATTTGTGTTTGGGCTGGTGATTCCCAATGGGCCTCTTGGAGCTACCCTGATTGAGAAGCTTGAGGATTTTGTCTCGGGGCTTCTGCTTCCTCTTTTCTTCGCAATCAGCGGTCTCAGAACCAATATAACCAGCATTACTGGCCCCGGCACGTGGGGGATTCTGCTGCTCGTCATATTCCTGGCCTGCATCGGCAAAATAGCCGGCACCGTCATCGTCTGCTTGTTTTACCAGATGCCGTTCGACGAAGGGTTTACTCTAGGGCTCCTCATGAACTGCAAAGGCCTCGTCGAGCTCATTGTTTTGAATGTCGGCAAAGACCAAAAAGTTTTAGACGACGAGGCGTTTGCCATCATGGTAATTGTGGCGGTTGTCATGACTGGAATCATTACGCCAATCGTGACCACCGTCTACAAGCCAGCCAGAAGGTTTATACCTTACAAACGAAGAAGCATTCAGAGGTCGAAGCCGGATGCAGAGTTACGAATACTTGTTTGCGTCCACACTCCTCGAAATGTGCCGACTATGATCAATCTCCTTGAAGCTTCCCACCCGACGAAAAGATCCCCGCTTTGTGTCTACATTCTCCACTTGGTGGAGCTGAGCGGCCGCGCTTCCGCCATGCTCATTGTCCACAACACCAGGAAATCCGGGAGACCTGCTCTCAACAGGACACAAGCTCAGTCGGATCACATTATCAACGCATTCGAAAACTACGAGCAGCACGCGCCGGGCAACTGCGTTTCGGTGCAGCCGCTCACGGCCATTTCCCCCTACTCCACCATGCACGAAGACATCTGCAACTTGGCCGAGGACAAGCGCGTCGCCTTCTTAATCATTCCTTTCCACAAACAGCAAACTGTGGACGGGGGAATGGAGGCAATGAACCCAGCTTTTAGGACAATGAACCAGAACGTGCTTACAAATGCACCTTGCTCCGTTGGAATCCTTGTGGACAGAGGCCTCAACGGCTCCAGTCGCTTGGCTGCTGCAAATCAAATCTCGCATCACGTGGTTATTCTCTTCTTTGGAGGACCCGACGACAGAGAGGCCTTGTCCTATGCGTGGAGGATGTCGGAGCATCCCGGGATAAACCTCACCGTCATGCGGTTTGTTCCAGGGGAGGAAGCTGGACTGGAGAGAGCTGCTTCTACTTCCACTAGTAATGTGGACGGCATCGGGAATAATTCGAGGATACTGTCGGTGGAGATGGACATTGGGTGGGAGAAGCAGCTCGACGAGGAGTTAATCAATGATTTTAGaatgaaaaatgccaacgaagAGTCGGTTGTTTACACAGAGAAGGTGGTGAATAACGGAGAGGAGACGGTGGCGGCAATTAGGTCCATGGACAACGTTCACGATCTCTTCATTGTTGGGAGAGGGCAAGGGATGGTATCGCCTTTGACGGCGGGACTGACGGACTGGAGTGAGTGCCCGGAACTTGGTGCCATTGGAGATTTGTTAGCATCTTCAGACTTTGCTGCCACGGCGTCGGTGTTGGTGATGCAACAATATGTTGGAGATCATGATCAAGGACCAGCAGAAGTTGACACCCTCGACACGCCCGACACTCCTCCCGACCAACAAAACCCACAATTTAACAGCGTCCACAACATTAACCGCCGCCCACAACCACCCAGCAGGCCCAACGATGGCTTTAAGCCCTAATCGTTTCACCACTTTTCACATTTTGAAAACCATTTTTTCCCGTCTTTTCTATATTTTAAGTGAACAATATACACAAGATATGTACAACTTATTATATTGTAGGTACATGACACTGCATATCTTTGCTTGCTATCTTTTACAGTGAACAATATATACAAGATATGTACAACTTATGATATCGTAGGTATATGACACTGTATAGTATATCCTTGCTATTTTTTACAGTGAACAATATATACAAGATATGTACAAATTA
>LOC103405629
AAACTCTTACATTGGAGTCATATATCTCGCTTTAGCTGCGTCGGTAAACTCTGTAAATGCCGAAACAATGCACACACCAGTCTGTTAGAAATTAGAATCGTTTCGCTTCCTTCACACCAACAAACCaaacaaactctctctctctctctctctctcttcatatTGTTTGATTTTCTTTGAATTCATATATGATATTCTCTACCTGCGCCGACCTCTACGTACGTACGCATGATCACATTTTCTTCGATTACAAGATCGCATCGCAGCATGGTAAATGAGATGTACGTACGCAATCGCATTTTCATGCCttttctcggaaaccaaacacattttcttcatttcattCTAATGCGAATTAATTTGGAGTAGCTAGCTTAGCTAGGGAGGCAAGCCAAGCGTCGCACTACGTCTGCTACTActagtagaagaagaagaagatccaGAATTACAGAGGAAGTGCTGATCGATCAAGGGGccattgattgattgattgatgtCAAACCTGGATCCGCCAGGCCCTAGCGGGCCGCAGGGGCTGACGAGAAGGCCGTCGAGGAGCGCAGCCACCACCACCTTCTCCACTGAGGTGTTCGACAACGAGGTCGTCCCTTCCGCTCTCGCCTCCATCGCTCCCATCCTCCGAGTGGCCAACGAGATCGAGACCGAGCGTCCTCGCGTCGCCTATCTCTGTCGGTTCTATGCGTTCGAGAAGGCGCACCGACTGGATCCGAGCTCCAGCGGCCGTGGCGTCCGCCAGTTCAAGACTTCGCTCCTCCAACGACTCGAGAGGGACAATGCATCAAGTCTGAATTCTCGGGTGAAAAACACAGATGACAGAGAAATTAAAAGCTTCTATCAGCAATATTATAAGCATTATGTCAGAGCTCTTGACCAGGGCGAGCAGGCTGACAGAGCCCAACTGGGAAAAGCCTACCGCACTGCCGGGGTCCTTTTTGAAGTGCTTTGCGCTGTTAACAAGACTGAGAAAGTTGATGAAGTTGCTCCTGAGATCATTGCGGCTGCTAAAGATGTACAAGAAAAGACAGAAATTTATGCTCCCTATAACATTCTTCCTTTGGATTCTGCTGGTGCTACACAGTCTATCATGCAACTTGAAGAGGTTAAGGCTGCAGTCGGTGCACTATTGAACACTCGTGGTTTGAACTGGCCTAGTGCATTGGAGAACAGTCACAAAGCTGGTGATCTCGACCTCCTTGATTGGCTGAGGGCCATGTTTGGATTCCAGAAAGACAACGTCAGGAACCAGAGGGAGCATTTGATATCCCTACTTGCAAATCCTCATATAAGGCTTCATCCCAAACCCGAACCTCTTAATAAGATGGATGATCGAGCTGTTGATAAAGTTATGGGAAAACTTTTTAAGAACTACAAAACGTGGTGCAAATTTTTGGGAAGAAAACATAGTTTGAGGCTTCCCCAAGGTCAGCAAGAAATACAGCAAAGGAAGATACTGTATATGGGTTTGTATCTTCTCATCTGGGGTGAAGCAGCGAATGTCCGCTTTATGCCAGAATGTCTGTGCTATATTTTTCATAATATGGCATATGAACTCCATGGCCTGTTGGCTGGAAATGTCAGCATCGTTACTGGGGAAAATATAAAGCCTTCTTATGGTGGGGATGATGAGGCTTTTTTACGGAAAGTTATAACCCCCTTGTACCGTGTAATTGAAAAGGAAGCCAAGAAGAGCGAAAATGGAAAAGCTCCTCACATAGCTTGGTGCAACTATGACGATCTCAATGAATATTTCTGGTCGTCTGATTGCTTCTCTCTTGGTTGGCCCATGCGTGATGATGGTGATTTTTTCAAATCAACGCGTGACTTGGTGCAGGGAAGAAAGGGCTCTAGAAGAAAATCTGGAAGCACAGGAAAATCGTATTTTATTGAAACTCGGACATTTTGGCACATTTTTCGAAGTTTTGACCGGTTTTGGACCTTTTACATACTGGCTTTACAGGCTATGCTCATTGTTGCTTTTAGAGGGATTTCACCATTGGATATTTTTCAAAAGAATGTCTTGAGAGATCTATCAAGTATTTTCATCACAGCAGCATTTCTTCGCGTCCTTCAAAGCATTTTGGATATTGTTTTGAACTTCCCGGGATATCATAGGTGGAGGTTCACTGATGTGCTGcgaaatattctcaagataattgTTAGTCTTGCATGGGCAATCATTCTTCCACTGTTTTATGTGCATTCATTCCAGAATGCCCCTAAACAAGTTATGGATTTACTGTCATTCCTGAAGAATATCAATGGTGTTCCTCCTCTATACCTTATGGCTGTTGCAGTATATTTGCTGCCAAATTTATTAGGAGCAGTTTTGTTCCTTTTCCCGCTGCTCCGACGTTGGATTGAAAACTCAGACTGGCATATCATTAGGTTCCTCTTGTGGTGGTCACAGCCAAGAATCTATGTTGGGAGGGGAATGCATGAAAGTCAATTTGCCCTTATTAAGTACACTATTTTTTGGGTGCTGCTTTTGGCTTGCAAGTTTACAGTTAGCTATCTTATCCAGATAAGGCCGTTGGTGAAGCCAACTAGAGACATTATGAACATTCGTCGTGTAGATTATCAGTGGCATGAATTTTTCCCTAATGCTCAAAACAACTATGGAGCAGTTGTGTCACTCTGGGCACCAGTAGTCTTGGTTTATTTGATGGACACTCAAATATGGTATGCTATTTTTCAGACTTTGTATGGTGGTGTTGTTGGCGCATTCGATCGCCTAGGAGAGATTCGAACACTGGGTATGCTAAGATCAAGGTTCCAGTCTCTACCCGGTGCATTCAACACATACCTAGTGCCTTCAGATAAATCAACAAAAAGGGGATTCTCTTTCTCAAAGCGTTTCGTGGAGATTACAGCAAGCAGGAGAAGTGAAGCTGCAAAGTTTGCTCAGTTGTGGAATGAAGTGATCTGTAGCTTCCGTGAGGAAGATCTCATAAATGACAGGGAGATGGATTTGCTGCTAGTTCCGTATTCATCAGATCCCAGCCTGAAGATAATTCAGTGGCCGCCCTTCTTGCTTGCTAGCAAAATCCCAATAGCATTAGATATGGCAGTTCAATTTAAATCGAAGGACTCCGATCTCTGGAAGCGGATATGTGCGGATGAATATATGAAATGTGCTGTGATTGAATGTTATGAATCTTTCAAACATGTCCTTAATACTCTGGTAGTTGGAGACAATGAGAAAAGGATAATTGGCATCATCGTGAAGGAAATTGAAAGTAACATTTCAAAGAATACATTTCTTGTAAATTTTAGAATGGGTTCCTTGCCCACTCTTTGCAAGAAATTTGTAGAGCTTGTGGGGATCTTGAAAGATGGTGATGCATTCAAGCGATCTTCAGTGGTGTTGTTGCTTCAAGATATGCTGGAAGTAGTCACGCGTGATATGATGGTGAATGAGATCCGAGAGTTGGTTGAAGTTGGTCATAGTAGCAAGGATGCTGGAAGGCAACTCTTTGCTGGAACTGATGCAAAACCTGCAATATTGTTCCCTCCTCCAGTTACAGCACAGTGGGAAGAACAGATCAGACGCCTCCATCTGCTGCTAACAGTTAAGGAATCTGCCATTGACGTACCAACAAACCTAGAAGCACGTAGAAGGATTGCATTTTTTACAAATTCATTGTTCATGGATATGCCTCGTGCTCCCCGCGTCCGTAAAATGCTTTCATTTAGCATCATGACGCCATACTATAGTGAGGAGACTCTGTATTCCAAATCGGACCTTGAGATGGAAAATGAAGACGGTGTATCAATCATATACTACTTACAGAAGATTTTCCCAGATGAATGGAATAACTTCATGGAGCGACTTAATTGTAAAAAGGATAGTGAAATATGGGAGAATGAAGAAAATGTTTTGCAGCTTCGTCATTGGGTCTCCTTGCGAGGACAAACGCTCTGCAGGACTGTTAGAGGAATGATGTATTACCGACGAGCTCTGAAGCTTCAGGCTTTTCTTGACATGGCCAATGAAACCGAGATACTAGATGGCTACAAAGCAATCACGGTTCcaccagaagaagaaaagaaaagccaGAGATCTCTTTATGCTCAATTAGAAGCAGTGGCTGACCTTAAATTCACCTATGTTGCTACCTGCCAAAACTATGGCAATCAGAAACGCAGTGGAGATCGACGCGCAACAGACATCTTGAATCTGATGGTTAATTATCCTTCTCTTCGGGTTGCATATATCGATGAAGTTGAAGAGAGTGACGCTGCTAGTGGAAAGGTGCAAAAGGTTTACTATTCTGTCTTGGTCAAAGCTGTTGACAATCATGATCAGGAAATATATCGTATAAAGTTGCCTGGTTCGGCAAAGATTGGTGAAGGGAAACCCGAAAACCAGAACCATGCTATAATTTTTACTCGAGGAGAAGCTCTTCAGGCCATTGACATGAACCAGGACAATTACTTAGAAGAAGCTTTTAAAATGAGAAACCTTCTTGAAGAATTTAATGAGGACCACGGAGTACGTCCTCCTTCAATTTTAggtgttcgtgagcatatctttaCTGGAAGTGTTTCTTCATTGGCCTGGTTTATGTCAAATCAGGAAATGAGCTTTGTGACCATAGGTCAAAGAGTTCTTGCAAGACCTTTGAAGATCCGCTTCCACTATGGACACCCAGATGTCTTTGATAGAATCTTCCACATTACTCGTGGTGGCATGAGCAAGGCTTCCCGTGGCATCAATCTGAGCGAGGACATCTTTGCTGGTTTTAATTCAACGTTAAGGCGAGGGAATGTTACTCACCATGAATACATTCAAGTTGGGAAGGGTAGAGATGTTGGGCTCaaccaaatctctctctttGAAGCCAAAGTTGCTTGTGGTAATGGAGAGCAAACGCTTAGCAGGGATATCTACCGCTTAGGGCACCGTTTTGACTTCTTTCGCATGTTGTCCTTCTATTTTTCGACAATAGGGTTTTACATCAGCGCAATGTTGGTTGTCCTTACAGTCTATGCGTACTTATACGGCAGACTTTACTTGTCATTAAGTGGAATGGAAAAGACAATTGTGAACTATGCCGCCACCAGGGGAAATAATGTTCTACAAGCAGCCATGGCTTCACAATCTATTTTCCAATTAGGTCTTTTGACTTCCTTGCCCATGATCATGGAAATTGGACTAGAAAGAGGGTTCAGAACTGCGTTAGGGGACATGATAATTATGCAGCTGCAACTAGCATCCGTTTTCTTCACCTTCTCTCTTGGTACCAAAGTTCATTATTATGGTCGAACTGTGCTGCACGGCGGTGCTAAATACAGAGCAACTGGTCGTGGCTTTGTTGTCAGGCATGAAAAGTTTGCCGAGAATTACAGGATGTACTCAAGGAGTCATTTTGTGAAAGGCCTTGAACTTATGGTACTGCTTATAATTTATCAGATATACGGTTCAGCAGTAACTGGTACAATATCATATATCTTCGTCACATTCTCCATGTGGTTCTTAGTGGTTTCGTGGCTGTTTGCTCCCTTCCTGTTTAACCCTTCAGGATTTGAATGGCAAAAGATAGTCGAAGATTGGGATGATTGGACAAAATGGATAAGTAGCCATGGTGGTATTGGGCCAGCGACCAAGAGTTGGGAGTCTTGGTGGGATGAGGAACAGGAACACCTGCAGCACACTGGGGTTTTGGGACGATTTTGGGAGATTGTTCTTTCTCTACGCTTCTTTCTCTTCCAATACGGAATTGTGTACCATCTAAATGTGGCCAGGGGTGATAAAAGCATCATGGTTTATGGTCTGTCATGGCTGGTCATTGTCGCTGGGATGATCATCCTAAAGGTTGTGTCGATGGGAAGAAAGCGGTTCAGTGCAGATTTCCAGCTGATGTTCAGGCTTCTCAAGTTGTTCCTGTTTATTGGGTTTGTCGTCACTATTGGAATGCTTTTCGCTTTCCTCAGTCTTACTGTTGGTGACATCTTTGTGAGCTTATTGGCCTTCTTGCCTACAGGATGGGCGCTACTAATGATATCACAAGCATGCAAGCCGTTGGTGAAGGCCCTAGGAATGTGGGGATCTGTCAAAGCTCTAGCAAGAGGGTACGAGTACGTGATGGGGATCACTATACTTGCACCAGTAGTTGTTCTTGCATGGTTCCCATTTGTCTCGGAGTTCCAGACCAGGCTGCTATTCAACCAAGCTTTCAGCCGAGGGCTTCAGATCCAACGTATTCTTACTGGTGGGAAGAAGCACAAGTCAAACTAAACTCATTACCAGATTTATCGACCTAGCTAGAGAGATAAAAAGGAGATGACGGACAAATTTGGAGACACTTTTGTGTCGGGAAACCAGTAGAGAGCATGGAGATTCTGAAACTGAGTACTTAAATTCATTCCATGGCATGTAAAGCGACGTGTAGATTACATGAAACTGTAACGTAGTATTAGAATCCATCGTATATCGCATATATGAAATGTATAATGCATATATCCGAGGGCGTGGCAAAGCATATGCCAGTGCCATGTATACTGAGTACAATTTCTTGTTGCAGTAGAAAATAAAATGGATATTGGAGTAAGGTGATGAA
>LOC103406057
AAACCCTCACTGCTCACTCTCCCACTCAGAGACTCAGAAAACCACCGACCTTGAAATTTCTTCTTCCACCTCCAAAATCCAACCATGAAATTATCTAACCCATTTCCCATTTTctccccaaaaccctaaaccctaaatcctaatTCTCATCCTACCAACCATGAGACCCATTTCTCCAAAAACCCTCTACCGCCTCTCTGCCTCTTTGCCATCCGATCCTCCTTTCCTCCTTCAGATTTCCCACCTCTCAACCTCTTCGCCATCCCACCATTCACACGCTCACTCTTCCTTCAGACGCCACGATGAGGAGGTTCGGAATGTCAGGGTTTCGGTTTGGTGGGATTTTGAGAACTGCAATTTGCCGGCCGGTGTAAATGTGTTCAAGGTAGCGAATGCAATCACTGCGGCGATCAGGGCCAATGGGATCAAAGGTCCTATCCAGATTACGGCTTTCGGGGATATGTTGCAGCTGTCAAGGTTCAACCAGGAGGCATTGTCGTCCACCGGGGTCAATCTCACCCACGTTCCTCACGGTGGAAAGAACAGTGCTGATAGGTCTCTTCTTGTAGATCTTATGTATTGGGTTTCGCAAAACCCCCCACCAGCAcacctttttttaatttctggTGACAGGGATTTTGCTAGCATTTTACACCGGTTAAGAATGAATAACTACAATATATTGCTAGCAAGTCCAGAAAATTCTCCTGGTGTCCTATGCAGTGCTGCAAGTATTATGTGGCCGTGGCATGCTTTGCTTACAGGTGAAACCCTTACTGGGAAGTATTTTAACCAACCACCTGATGGTCCCTATGGTTCTTGGTATGGCCATTACAAggttcctcttgaagacccatacTCGGTTATTGAGCAGCCGTTATTGTCACAGACTGAAAAGTTGTCTGAGCCTGGTTCAGATTCTAAGCCTCGTCCAATTCCTTTTGCAGTCAGGAAGCAAATTCATAAGATACTGAAGTCACACCCTAATGGAATTTCCATTACAGAACTTCGCATGGAGCTTGCACAATGTAATTTGCATATAGATAGAGACTTCTATGGATATAAAAAGTTTTCCCGCTTTCTTTTAGCAATTCCACATATTTTAAAGCTCAAGTCATTAGGTGATGGAAAATTTCTGGTACATGGTAGCCCAAAATCATCTGAACCATGTGAGTACAATATAGGTACATCTACAGAACCTGTTAGTGATATTGGAGACCGGGATCTCAATTCAGCTTCACAGTTAGATTGTGAGGACAGATCTATTAATGTAAGTGCCAACAGGAAGCTGTCTGGATTTACATCCCATGAACCAAATGCAGAAAAGCCTTGTGAAGAATCAGAACATCCTTCTAATAATTCTTTGAGAGATTCAGGTGTGAAGTCACAGTTGGCGCTTTCCCCTGAGAATGTGAAGTCTTTGACCAAGCCACAACAGTTTTCTCCCCATGCTGAGAAGTCAATATCCCCTCCTTCCTCAGAGAATATAAAGCCTTCTACCAAACCACAACAAATTTCTCCCCTTGATGAGAAGTCGCTCTCCCCTCCTTCCTCAAAGAATGTGAAGACTTCGGCACCCATTGACGAAGAGGTGGTTGAAGTGGCTACAGATCAAGATACTGAGCTTCATTTTTCTCTGGAAGTTGCACAAGATTCCTCATATGAGGTGGGTTATTTTAAGAGGATTTGGAGAAATTGGTTTGGCGGTAGAGTTATTGTTTCAGGGACTACAAGTCACAATGGTCCAGAAGAATTTTGCACTTCTGGTGATGACACTAAGAAGGAAGACCAAGACTCTCTGGTGAAACAGCATACTTCTGTTGATAATGCTGTGAAGGGAAATGATGAGAAAAAGCATGATGCTTCAAGTGAGGTTGTTGATCAAGCACTTCCAGCTTCATTTTCTTTATCCCACAATGAATCAGCTAAGGACAACAAAACTGCAACAACCTATCCAGTGTCTGGTAGCAAGTCTAAAACAAATCCAGGGATATTTGGTCTGATAGTAAATTGGTGTAAATTCGGGAGAAGTAGCCCATGCTCTGATAAACTGAGTGATCAATCCCGTGACAGACTGAACCTGATGGACAATCGCTCTCAAGTGAACAAGCTCTTTTCAACAGATTCTTTTTGGGCTGAAATGGAATCTTTTATGGACACACCTAAAGGATCAGTTGCTGTCTTCAAATCAAGGACCAGGGAACAAATGGCACTCAACCTTCAAAAGGAAGGACCTTTGTCTCTTAGATCTCTCTGCAAAGATGATCTTCTTCGCTTGGTCGACTTGTTAATGTCAGAAAAGAAGTGGGTTGAAGAATGCCCTTCCCAGATGTCACCTTTCAAACTTACTGATCATGGTGGAAAGAGTTCTTTGGATCAGTCTAATGGTTCAAATAGGTTGAGATCCATCTTTCTGGATCAACCATCACAACATGACATGCAGAGATCACGAGAGCATGACGGAGAGGAAAAATGTCGAAATATTCCGCTTAGTGGAGTTTCACTACCTACCATTAGGAAGACACCTCCTGACAGGTCTAAAAGTGAGATACTAGCCGACTGTCGAAAGCTTGTAAATGAGCTATTGAAAGAGCACCCAGCGGGATATAACATGGGCTTATTCAGAAAAGTGTTCTTTGATAGGTATGGCTACCACCTTGATTTGCATATGCTTGGGTATCAAAAGTTAGCAACCCTATTACAAGCCTTGCCTGGGGTGAAAGTAGAGTCGTCTCACATCCTTCCTTCTTTCACATACTCGGAACAAAAGCCTCAGAAAATGTTTGATATGAAAACTTCTGGTCTGAGTATCCAAAAACATACTGCCAGTCGTACAGCGGTTGATTCAGATGGTAATTTAACTGATGCGTCATGCAAGGATGATGGTAGCGACTCACCATGGGAAGAGCTGGGCCCTGTTGCCAACGGATCCAACAAAAATGAAGTGCAATTAGAGTCAAGGAGGAAGGCAATAGTATCAACGGGTTTTGATTATGAACCATCCCTTTCTGATGATTTTTCAGATTCAGAAGAAGAGACATCGCCTATAACTGAATCAGAAGGACAACGTGCTGCCAGAGTGAACAAAGAAGATAGCTCCTTATTGCAGATCCTTGACTCATGGTACAGCAATAAGGATGGCGAAAGTAGCAAGCACAAGTCAGAGAATGTTGATAGGACGGCTGATTCCACGAATGTCTCTAAGCTATCTGGATTCGGCATCACGAGTGGGACTTCTTTGGCAGACCATGCATGGAAGCAAAGACCTCAGAAGAGCTACTCTTTTGTTACAGACTCGTGTGGCGATAACAAGGACAAGTTAATTGATGGCATACTAGGTAGCTTGAAGAAACCAAGTGAGCCAAGGATGGAGAGCTAGATGGTTTAAATGATTGAGAGCGAGAGCAAGTCAATAAAACATATATAAGAGATCTACTAGGGCAGTGTCATTGGAACATTTGAGTACTCGAATTTTGGAGATTGGAGTTCAACGGATTTGATTTTTGAAGCGGCCGAGCCAATTTCAGGCTGCTCCGCGCTGGCGGTCAGAAGAGTTTGATTTATATTCCTAACCCAATTAGTTTGAACTACTCTTGCTTTTATCAAGTAAGAAATGGCTTTAGAAAGTTACAAGCATGAATGTCCACGCTTTGCTTTGCGGTGGGTTTTAAGAATACCGTTTAAGACaacaatattaatatataaataagtttTATAAATCAATATTCACA
>LOC103406060
GAGGGTGCAATACCAAGTGAAGAAATACACCTTGAGAAGAGCTCTTGGGTTGTCAATTGTGACTGGAAATTCTACTCCTCACATGGATCATAGAAATATACAATACCAAGGTTGGTGATATTTCTTCTTCATTGTGAACAATCAGGTTTGAGTGGCACTTTGAATGCAACAAAACTGAAATAAGGATCTTCAGTTGTTCTTTTTGGACTTGGTTCCATTGGCATTGCTgttaaATGTCTTATTCATGTGGTTAAGGCTGGTGCATTCAAGTCCCacagcaacgcgcgggcatttttgctagtctatTCTAAAATTGA
>LOC103406063
CTCTATCCGTCATTTGCCGCCAAATCTGAGCTCTCATTTACTTTTCAGTCTGTGTGTGACTGCCCCTTTCTCTCTTGCTCTCCCACTCTCTCCAATTGCTGGCAACCATGAAGGACATCAACTTCAGCGCTGAAAAAGAGCTTGCCAAGGATTTTCTTTCCAACTTTCCCGATTCGAATGGCGAACCCAAATACATGCGCATCCTTCAACAAGTTGCAAACCGCAAATTTCGAGCTATCGAGATTGATATTGAGGACTTGTTTAGTTACGCAGAATTGGATGAAGAATTCTGCAATCGAGTTCAAGAAAACACTCGGCGATATATTGGTATTTTTGCTGATGCTATTGATGAGCTTATGCCGGAGCCCACAGAGGCATTTACAGATGATGATCATGACATACTCATGACTCAGAGGTCTGATGATGTACCAGAGAATATGGATGGTCCGGATCCACACCAGAAGATGCCTCCTGAAATCAAGCGCTACTTTGAAGTTTACATAAGAGCATCTTCAAGTGGAAAGTCGAAGCCATATGCAATTAGGGAGGTCAAGGCTTCACATATTGGTCAACTTGTAAGGATATCAGGTATTGTGACGCGGTGTTCAGATGTTAAGCCATTGATGCAGGTAGCTGTCTATACATGTGAAGAATGTGGTTTTGAGATTTACCAGGAAGTAACTGCTCGAGTCTTTATGCCACTTTTTGAATGCCCATCCAGGCGTTGTATAACAAATAGAACAAAGGGGAACCTTATTCTTCAACTCAGGGCATCAAAGTTCTTGAAATTTCAGGAGGCAAAGATACAAGAGTTGGCTGAAGATGTTCCAAAAGGCCACATTCCACGGACAATGACTGTTCACTTCCGTGGTGAACTCACAAGAAAGGTAGCTCCGGGTGATGTTGTGAAATTATCTGGGATTTTTCTTCCTATTCCTTACACTGGTTTCAGAGCAATGCGGGCTGGCTTAGTTGCTGATACTTACTTAGAAGCCATGTCCATCACACATACTAAGAAAAAATATGAAGATTATGAACTTATAGGAGATGAGGAAGAACAAGTTGCACGTTTGGCTGAGGATGGTAACATATATGAAAAGCTGGCTCGATCTTTGGCACCTGAAATATACGGGCATGAAGATATCAAAAAGGCTCTGCTTCTGCTCCTAGTGGGCGCTCCTCACAGGAAACTAAAAGATGGAATGAAGATTAGAGGAGATTTACATATTTGTCTGATGGGTGATCCTGGAGTTGCAAAGAGCCAGCTTCTCAAACACATAATTAATGTAGCACCCAGGGGAGTATATACAACTGGCAAAGGAAGCAGTGGAGTTGGTCTAACTGCTGCTGTTCAGAAAGATCCCGTCACAAATGAAATGGTCCTGGAAGGAGGAGCATTGGTCCTAGCGGATATGGGAATATGTGCTATTGATGAGTTTGATAAGATGGATGAATTAGATCGTACAGCCATACATGAAGTTATGGAGCAGCAGACTGTCAGCATTGCCAAGGCTGGGATCACTACGTCTTTGAATGCAAGAACTGCTGTTCTTGCTGCAGCTAATCCAGCATGGGGGAGATATGACCTACGTAGAACTCCTGCTGAAAACATTAATCTTCCACCGGCCCTTTTGTCAAGATTTGATCTTTTATGGTTAATCCTGGATCGAGCAGATATGGATAGTGATCTTGAGATGGCTAGGCATGTTGTCTATGTTCATCAGAATAAAGAATCTCCGGCTCTTGGCTTCACTCCACTTGAGCCATCTGTTATTCGGGCATATATTTCTGCAGTGAGAAGATTGTCTCCTTCAGTCCCACAGGAACTTGAGGAGTATATTGCTAGTGCCTACTCTAGCATTCGGCAAGAAGAAGCTAAATCGAATGCCCCCCATTCCTATACAACTGTGAGAACTCTGCTCAGCATTCTTCGAATATCAGCTGCAATAGCAAGACTCCGACATTCTGAAACTGTGGCTCAATCTGATGTGGATGAGGCATTAAGGCTGATGCATATGTCAAAGTTCTCTTTGTACTCAGATGATCGCCAGAAATCTGGTCTGGATCCTATTGGAGATATCTATTCAATTTTGCGAGATGAGTCTGAGACAACGGGCAAGCAGGATGTGAGCTATGCACATGCTCTAAATCTGATTTCTAGGAAGGGATACAGTGAAGCCCAACTGAAACAATGTTTAGAGGAATACGCAAACATAAATGTGTGGCAGATTAATCCTATTTCTTTTGACATCCGATTCATTGATGCCATTTGAAAGATCAGTGAGTGGGAGGAAGCCACTCAAATCGGGAAATCACATGTTTCTATTGAAGGTCGTTTCGAGCTTTTCTTGGGAGTACATCATTGGTTGCTTCATCAACCGTAGCAGCGCCATCTGCCAAGATTTGTCTACATTTACCTTGCTGAACCTTGGTTTCATTTACTCTTTTGTTGTAGCTCGGACTGTTTAGAGCTTTAGCTTGAGTAGATAAGATTATTCGACGTGGCATGCCATCGTTGCAGAACTGTATTGGGAGTCTGATTAGATCAGTTAGCTGAAATTGTACTAGTTCGTTTGTATTTTGATATTGAtgtattaggattttttttctttcttttatgtttCCTAAATTACAAATACAATGCGCATACATGAGA
>LOC103406066
cattTCCATAGGGGGCAATTTTGCAGACGGAGGGAAAAAGAGCGCGTGCTGTGCCCGTTGGACTCTCGGGGTTTTGTACCATGATACAAAGTCGAAATGGGTTTTCGCTCAAATCAGGTATCCACCAAAAATTCACCGAAGAAATTTTCCTAGAAAATCATGCCCTTTCCTCGGTTCATTTTCTTCTCGTCCAAACAACGCTCACAGGAGGCTCTCAATCTACTTCGGAGGTCTGGCTTCTCTAAGAAAATGCAGTCACGTAATTATGCCAAGTCATCGAACCATGCCAATGGGAAGACAGATATTAGACCTCCTATGAATGTAGAAACACCACCGGCTTCTCACTCATGGGGCACCTATGTTATTCCGGCTGCTGGTATACTAGGATTTGCTGGTATTGCAACTTTCATTCGCTATAACGATGAGAGGAGAGTAACTTTGAAAGGTCAGGGTAACAACCAGTGCATGAACAATGTCAGGGGCCCTATAATCGGTGGTCCATTCACTTTAGTAGACACAGAGAATCACACGGTCACTGAACGGAATCTATTAGGAAACTGGGTTCTTCTCTACTTTGGATATACTTCTTCTCCTGATGTTGGACCGGAGCAAGTCCAGATGATGGCCAAGACCATAAACATATTAGAGTCGAGATATAATTTGAAGGCTCTACCAGTATTTGTTACGCTTGATCCAGAACGTGACAACCCTTCTCATCTTCGTGCCTACCTCAAAGAGTTTGATTCAAGGATTGTGGGGTTAACTGGACCTGTATCAGCTATAAGGCAGATAGCTCAGGAATACCGTGCTTATTTTAAGAAGGTTGAAGAAGACAGAGATGACTATCTCGTTGAGTCTTCCCACAACATGTATTTGATGAACCCAAACATGGAAGTTGTGAGATGCTTTGGTGTAGAGTACAATGCAGAAGAACTGTCAGAAGCAATAGTAAAGGAACTGAAAAGAACCTCAACTTAAGAGCCGAAGGGTTTTGCAAAGCGTAATGGAGATTTTACATTCCTCCTAtccttcattctctctctcttagcCATACATATCACAGAATTCGATCACCACTCTTGATTAGGTAGCAGTTTAGAACTTTCACAGTTTCTTGGTtcagaatttttttgtttttgttttttaatgctaCCTCAAATTCTTGGTTCATTTCTTAACTTCATTGGTTGTAGACAAGAATATGTAAATTTCTTTTCTCAAATTGTTGGGTGATCGAGTCCTTATTAGTTGCAATGATGAGACATGTTATAGGCAATTAAAACGTCTTTGGGTCCAA
>LOC103406070
ATGTCCCTCGTGAGGAAAACTTTATCCCTTTGTTCTTCGTACCCGACTCCGCCGTTAACCAACTACAAAAACTACGGCCCTTTCTCTTTTCTCGGCGAAGACATCTCTCTGCACGTGCAGCAGCAACAGTTCGACGTCGACCATCTCATTTCCCAACACATGGAGAATGTGAGATTGGAAGTCGAAGAAAAGAGGAAGCGGCATGCGCGGTGGATAATGGAGGCGATTGAGGTCGGGATGGCGAAGCGGCTGAGGGATAAAAAGGAAGAGATTGAAAAAATAAGGAAGCTGAATTGGGCGCTGGTCAAGTCATTGTGCGTAGAAAACCAAGTATGGCATAACCTGGCTCAGACTAACGAAGCCACCACCAATGCCCTCCGCATCAACCTCGAGCAGGTCCTGGCTCACCAGGCCAAGGATGACGACAGCCGGCAGAGCGACGCCAACGCCGTCGTACTAATGGACGACGCCCAGTCATGCTGCGGAAGCAGCGGCAGGGACGAAGGTCGAAACGACGGAGTTGGGGAGTTAGACAGGAGGCGCACTGTCTACTAG
>LOC103406075
tgataatATTGGCATGTGCCTATGATTTAAGGTAcatgtttattttctttgcagGTTATAGTTTTGCAGTACTTGTATATCCCTTAAATCAGATCCCTTAAAATATGGAAACAGATACTACGTAAAAGCTAATGCTGTACGATTTTAGTGGTCAAATTAGTGTATCATTTTAGAGTGCTGAACAAGGTGAGGACTTTATGTGCTTACTTGTAAACATGTGAAACTATCTCATGAAGCACCTCTTAGAGTCTCTGCACAAAAGTGCTCCTGAGTTCAAGACTCTCTCCTATCCCCccaaagaaaaaagggaaaaaagaagCTAATATCTCTTTGAACATATGGCATCTGGTATATGTTATTTACTCAATTTTGGTCCATTGGAATTTTTAGGGCAGATAACATTGGATGTAATATCTGTATGGTAACTGGATACTAGTGGATGCTTAACATGTTGTTCCCAATCAAGTATGAGTAACGGTTATAAATAAAGGAAGATTGTCGTGTATGGGTATATGCTTGGCCCAACTGCTGAATATGCTAGGATTCTTTTCATGaagaataataaaatagatCTGTAAAATAATAATAGCTATTCAGAATTCCCAAGTTCTGTGGTGATCTGTACAGGCAAAAGAGGCAACCCATTTCATCGTCATCAGTATGTTTGCCTGGTGACCAAATCCTATTTTCAGGCTTTTCAGCTACTCTCTCCCCACAGCAAAAAAAAAGGACGCATTGTTCTCCTTTCCCTGCATGACCATTAATCATTGTGGAATGTCAAAGTTCATATCCATGCAAACAAAGACACTCAAAGACTCAAAGTTAGAACCCAATGAACTTCTTGGAATTTGGTTCTGTTGAATCTATTGTAGCTCCTGAAATAATTTTGTCGAACTGTAGACCCTAGACACTCAAAGACTCAAAGTCAGAACCCAATGAACTTCCTGGAATTTGGTTCTGTTGAATCTATTGTAGCTCCTGAAATAATTTTGTCGAACTGTAGACCCTTTTGCAGCTGATTAGAACATGTTTAAAGAACTTTGGACACCTACTGGCAGATGCAAGATAATGTGGGTAATGATATCAGTGGTAAGCAACATGGGTAAAGTTGGTAAAACAAAATACTCAAGGCTCTTTGGCTATGAGCATGTGACAGGTTTAAATGGTTAGGACTTATGGACTTTTACTGCTAACCCTGAAAAATGGATCAATTTACGATGTTGAAATGCAGAAATAGTTCAATGTTGTTTGATTAAAGTATCAATAAACTTGTATCAGATAATATTGCAAGTTGATTATCTTGTACATCATCTAACTATTTTGTTGTTTCTGAGGACTACAGCTTTGGCTCAAAAGAATTATGAGGCCACTCGAGTATTAGCAGCACAAGAAGACATTTTGGAAAAAGAGCTTGGAGAAATTCAAAAGGTTTTGCTGGCTATGCAGGTGAGTGTTCTCCATTCCCGGGTGGTGGATAAACTTCCATGGACTTCCATTGAGAATTGACTGTTTTCAATGATTTTGGGAATAATATATTAACTTCCATGGAGTTCTTCCATTAGTGATTCAGCTGGTAGAAAAAGATCGTTGATTAGTTTGGTTATTGTCCCTTTTACAAGCTAAAATGCCAAGGATGAGCAGTAGCAAAAACAACTTGAGCTAATTCTTGCAATTGCGACTTCTGGGAAGGTTCGGGAAAGTAGACAGTTCTTTACGACGCCGTATGAGCAGCCTTCTTCTAGCGCGGGTATCGGCTCACGAAGCACTGCAAGTACAGAGAATACCAGTCCGCTACTTGCAGAGAGACTTTGAGTGCGAAAGAGatggaggaattgaggaaactggaAGATGTCCAGAGAATGCTGACGTTTTTACAATCTCGAGGCCTTCTAACGACGTCGTCGCATGACGACTCGAGTTCCTTTCTCGCCAAGCTCATCCTCTTCCTAGAACAACCATGTGGAGAGCTTGATTTGGGGAAAAAGTGCAGTTTGGTTTCAGAATATATGCCAAGGATTTCTGCTGCATTTCTTGAGGAAGCATCCAAATGCATTACCGGCGAAGGCCATGGAGAAAATTGTGAAAATGCTTTGCAGTTTGACTGTGGCCATAAGCTGGAGTCTAGTTCATTGCACACTGATTTTGAAGAGATGGCTATGGTTGGACTGGACGCAATGCAACGAGCAAATTCTACCCTTGAAGATTTTtgcAGATCTTATTTTATGTTCCATGGAATGGATATAAACAAACCACAGTCAATATTCCAATATCTACCTATGCTTTCATTCACAGAAAGTTACATTTATCAGCTTGATGCTTTGAATGAGAAGACACTTCATGCAGCAAGCAGTGAATTGACCATTTCAGAAAGAGGAACTGAGGCGGAAGGTCAGTGGCTAATTGCTCGGTGTGCAAGTGCATTTAAGGGTGCGCCATTCAGACCACTGTCATGTGCACTTGAATGTCATGGCCTTTTGACAAAGAGGATGCAAGATGAGTTTAAATCTGGAGAAGAGTATTGGGCGCTGGAAAGAAAGCTTTGTTATGCACTGATGAATAAAATGGAGATAGTTGTTGAAGATGTTGTAAAGGCAATTCATCTGAAATCCTTTGATTATCGTGTGCTGAATCTTTTACTGTACCAGATTAGGGGTGAAGAGGTTGATGAGCTGCATATGGAATTTTTATCAATCTCAGAATTCCTAGTTGAGGTAGCTGATGATCTGTTTGACTATGAGGAGGATGTAATAGAAAATAGTTTCAATATATTGCGCATGTTTGTCAAAATGTATGGAGCTTCTGCACCAACTGTGCTGGCAAAATATATAGTTGAGGCTGAAGAGAAGTACAACAATTTACTGAAACGGCTCGATCCACAGCTGTCCTTGAATTACCAGAGAAGATGTGTAGAAGCAACTAAAGAGGGAGGGAGTGCGTCTGCACATCCACTCGGAGCATGGAGTATACCACCTCTAATACTAGACGAGGAATTTTATCGATCCAGTCTGTTAGATCAGAGATAAGAAATTGTAAAACCAGTCTGGATTTTGGTTCAGTGTCAGCATTACAGATATTTGAACAAAAAAGAGTACTTGACGTAAAACTGGCTTACCGTTGGAACTCGGATCTGCTGCAATCTTTAGTGCCTAAATCTGAGCTACATGGTGGAAAATAGTACTATATGCAAGAGATTGGGTTTTCTATTTTTCTAGGTTGTTAAATTAGAAAGATAATCGCCTGGAAATGCTCAATTGGTATATCACCTTGTGTCTCTCTCTTTCATCACGTGGTCATACAATACAATCGATTGCAAGGAAGATTCTCTTAAACGGCGGTGATGCCACTTCTATCTTATATGGAAATTGTTGTCACCGTTTTGCGTTTGAATAATTCAAAAGTAGTTGAGACTTGTGCTTCATTtggaacaaaaacaagaaaagaaagtaaTATATCCAAATATAATGAGCAGATTGGTGCTTGGAATTCAAAGACTAGGGTGGGTGGTTTTGGGTGGGTGTTAAGAGAGTTTGCTGGGATCTTCAAGCGAGCTGGGGGTGTGGGACCATTGTTGCTGAGGCTGCTGCCGTAAGGCCAGCACTGCTGTTTTGCAGAAATTGCGGCCGCACAAAGGTGGAGGTGGAGTCCGGCTCCCAATCATTGATTCGTATGATTAATAGACAAATGGGCCGGGATGCAATACTAGGAGTGCTGTTTGATATTGATTCTTTAGCTATGcattttgattttgttaagTTCGGGTTCGCTATGCGGGAAGGTAATTTTGCTACTCACAAGGTGGCTTCGTTTGCTACCAAGCATGGTGGCGAGTTCCTTTGGGATGAAATTGGCccagattttttatttaatattcttgCAACTGATGTAAACCTTGTCATTCAACTTTAATAAAGTTCTATCTTTTTTGCAAGATGAA
>LOC103406086
ATCCGTCCGATCCCCCAGCCACTTTACAATCACACCCTATATATACGCCTTAACCTGTCTAACGTTGGAAACTTTTGTTCGTTCGAAGAAGGAGAAGACCGAGACGAACAGAGCGCGAATCAAGCAGAGATGGCCCGTACCAAGCAAACTGCTCGTAAGTCAACTGGAGGAAAGGCTCCCAGGAAGCAGCTCGCAACCAAGGCTGCCCGTAAGTCTGCACCAACCACTGGAGGAGTCAAGAAGCCCCACAGATACCGCCCGGGTACCGTTGCTCTTCGTGAAATCCGTAAGTACCAGAAGAGTACTGAGCTGTTGATCAGGAAGCTGCCATTCCAGAGGCTTGTTCGTGAAATTGCCCAGGACTTCAAGACTGATCTGCGTTTCCAGAGCCATGCAGTGCTGGCACTGCAGGAGGCTGCTGAGGCTTACCTGGTGGGTCTGTTTGAGGACACCAACCTTTGCGCTATCCATGCCAAGCGGGTTACCATCATGCCGAAGGATATCCAGCTTGCCAGGAGGATCAGGGGTGAGCGTGCCTAAGCAACCCgcctgccttgcaatggagcgGGGTTAATTGTGGGGTGGCTGCAGACGGGATTGAAGACTGATATGTATAATGCTTTTGCGGACAGAAGGTGGTGTTTTTTTGTGATAGGATGATATAGGAGGTTAGGGTTGGGGACAAGATGTGGTCAGATATTATGGTTATAGGCAAAACTCCTTTTAAGATCTGCGGCTGCTGCTTTTGGTTGGTTTGTTTCGTAGAATATGAAGGACCTAGATGTGTTTAATTTGcgtttttttgttcatttggttGTCTGCAGCCTCACTATTGAACAATATTTCGTCTAATCTAGTTTAGTTTGTTGTTTCTCCA
>LOC103406153
TTTcctcttcaaaaacaaaattatgttttaacattctttctttaatttcaCAAACTTTTATGTTTctaattatttgtttgattatttatttaattttatttcgtTGCGAGGACGGAGGAGGCATTTTAACATTTCCGACCTTCCAAAGAGAGAAGAGGGCACTGAGACTAGTCGAGACTGGAAGCTCAATTTCCATTTCCTTCTCCAGCGGACTGAGCCAGCCGAACCAGTACCGAAACGACGTCGTTGATTGCTTCTCGCGCTTCTCAGTTCCGCCATTTTCCTCTCGAACTCCGCCTTTGGATTTCCCACCTGTTTTCCCCCAATTCGTCTCTTCGTGATCGGTGTTTGTCGAAAATCGAGTGAGAACTGAGTGTGTCAATGTGAGGCTGATTGCGGTTATAGGCGTttgagtttttctttctttatgctGTTGTTCGAATATGGATCTTGCGTGTACTTTTCCGCAGCCAAATGTGTTATATGCCATTGAAGGGGCTAGTTATAAGAGGTTGAATTGCTTCAGTTCACccattatctttgggagtaaaGATGTTAGTTGTAACTTTCTGGGAAATTCGAGAATTGTTGTGAAAGCATGTTCGGGTAAGAAGTTGAAGAGAACCGTTTGTGTAAGTGGTTGTAGGATTTCACGTTTGGCCTATAGAGAAAAAAGTGATGATCATTTGTGGAATTCGAATCCGAAAGTGCCTTTATCTTGTAACTTCAGCAGTGTTTTCAAAGGGTCAAGAGCAGTTTGGTGGTCGCGGTGTCAGAATAATGACTCATTAGCGTATGTTAATGGAAATGATCGGAATATAGAATACCTAGAAGGTCATGATGAGAGCACGGGAGTTGAGTCTGTTCATGATGCCGAGTTGACTGATTCCAGAGAAAAGGATGGACATGATGAACAAAAAGAAGAACCAGAGGCACCTacattggatgaattgaaggaATTGCTGCAAAATGCCATGAAAGAACTGGAAGCTGCACGGCTTAATAGTACCATGTTTGAAGAAAAGGCTCAGAGAATATCAGAAGCTGCGATATCCCTGCAGGATGAAGCAGCAAATGCTTGGAATAATGTCAATTTAACCCTTGATACTGTCCAAGAGATCGTTAATGAAGAGACTATTACCAAAGAAGGTGTTCAGAAAGCAACAATGGCACTTTCATTGGCAGAGGCAAGGCTTCAGGTGGCAGTAGAATCTTTAGGGGTTGcaaaaagagagagaagttCGTCTGAAATTTCACAAGAGAATGATGGGGAACATGattgcaaagaagaagaaaaagcacTTTTGGTTACCCAGGAAGATTTTAAGGAATGCCAGGCAAATTTGGCCATCTGTGAGGCAGAGCTAATGCACTTGCAGAGTAAAAAAGAGGAGTTGCAGAAGGAAGTGGACAGGTTGAATGAGGTTGCAGAGAAAGCACAGCTCAGTGCTTTGAAAGCAGAAGAGGATGTAACCAACATAATGCTTCTAGCAGAGCAAGCTGTTGCTTTTGAACTTGAAGCTGCAAAGCGTGTCAACGATGCAGAAATTGCATTACAAAGAGCAGAGAAATCTAGTTCCAACTCAATTGTTGATACCACGGAAAAAGGACAGGTGTTGAATGATGATAATGCTGCTCTTGAGGAAGAGGAGACGGTAGTCCTAGGAAGTTCTGCTGATATCATTGTTGAAAGGGACAGAGATGTGCCAATTGATGGTGATTTGTTAGCTGTCAAGCCTTTGACAGACAGCCTTTCTGACAAAATCAGCCAGAGTTTTGAAGATGCGAATCATTCTGTTGATCTGAGTGATCATGAGAATGGAAAGTTAAGTTTGGATTCTTTAAAAGATGCTGAAGTAGAAGCTGAAAAGTCAAAGAATGTGGTTCAAGCTAAAAAGCAGGAAACTCAGAAGGACTTGAGTAGGGAGAGTTCACCGTTAAATTCTCCCAAGACATTATCGAAGAAATCTTCTCGTTTCTTTTCTgcatctttcttctcttctgcAGATGGAACGCCGACATCAGTTTTCCAGGGTCTGATGGAGTATGCAAGGAAGCAATGGCCAAAGCTTGTTGTTGGGATGTTCCTGTTTGGAGTAGGGCTCACCTTTTATGCTAATCGAGCAGAAAGGGCTACACAACTGTTACAACAACCAGATGTCATGACCActagtattgaagaagtttcctCAAGTGCTAAGCCTCTAGTTCGAGAATTACAGAAACTTCCTAGAAGATTTAAAAAACTAATTGATATGATTCCTCATCAAGAGGTGAATGAGGAGGAAGCTTCTCTCTTTGACATGTTATGGTTATTGTTAGCAAGTGTGATATTTGTGCCTGTATTTCAAAGGATTCCTGGAGGCAGTCCTGTTCTTGGGTACTTAGCTGCCGGCATCTTGATTGGGCCTTATGGCCTCTCTATTATTCGTCATGTACATGGGACAAAGGCAATTGCTGAATTTGGAGTTGTTTTCTTGTTGTTCAACATTGGCCTCGAGCTTTCTGTTGAAAGGTTGAGTTCAATGAAGAAATATGTATTTGGATTAGGCTCTGCTCAGGTTTTGGTGACAGCTGTTGTGGTTGGTGTGGTTGCTCATTATGTTTGTGGGCTGCCTGGTCCTGCTGCAATAGTAATTGGCAATGGTCTGGCTTTATCATCCACTGCAGTTGTTTTGCAGGTCTTGCAAGAGCGGGGTGAGAGCACTTCACGACATGGCCGTGCTACGTTTTCTGTCCTACTTTTCCAGGATTTGGCTGTTGTTGTTTTGCTAATTCTTATACCTCTGATTTCACCAAATTCATCCAAAGGAGGGATTGGTTTTCAAGCCATTGCTGAAGCTCTTGGACTTGCTGCTGTAAAGGCAGCAGTTGCCATCACAGCCATAATTGCTGGTGGGCGCTTGCTGCTTCGACCAATTTATAGGCAAATTGCAGAAAATCAAAATGCAGAAATATTTTCTGCCAATACATTGCTTGTTATTCTAGGAACAAGTCTTCTCACTGCCAGGGCTGGACTATCCATGGCACTGGGAGCATTTTTGGCTGGTTTGCTGCTTGCAGAAACTGAATTTTCTTTACAGGTTGAGTCAGATATTGCTCCATACCGTGGTCTTCTATTGGGCCTCTTCTTTATGACGGTTGGAATGTCTATTGATCCAAAACTTCTTCTTTCAAACTTCCCGGTTATAGCTGGATCATTAGGACTCCTAATTGGTGGCAAATCCTTATTGGTTGCTTTGATTGGCAAACTGTTTGGCGTTTCAATAATATCTGCAATAAGAGTTGGTCTTCTTCTTGCTCCTGGTGGAGAGTTTGCTTTTGTTGCTTTTGGTGAAGCTGTTAATCAGGGAATAATGACTCCTCAATTATCATCATTGCTCTTCCTTCTTGTGGGAATTTCAATGGCCATCACACCATGGCTAGCTGCTGGAGGGCAGTTAATTGCATCTCGTTTTGAGGTGCATGACGTTCGAAGTTTACTACCTGTTGAGAGTGAGACAGATGATTTACAAGGTCATATAATCATCTGTGGATTTGGGCGAGTTGGCCAGATAATTGCACAGCTTCTTTCTGAGAGATTAATTCCGTTTGTAGCTCTTGATGTGAGGAGTGATAGAGTGGCAGTTGGACGCTCGCTGGACCTTCCAGTCTACTTTGGAGATGCTGGTAGCCGAGAGGTGCTCCACAAAATTGGTGCTGAAAGAGCATGTGCTGCAGCGATCACTTTAGATTCTCCTGGTGCAAACTATAGAACTGTTTGGGCTCTGAGCAAGTATTTCCCGAACGTCAAAACTTTTGTTCGTGCTCATGACGTCGACCATGGTCTTAATTTGGAGAAGGCTGGGGCTACAGCGGTTGTCCCAGAGACCTTGGAACCGAGTCTGCAGTTGGCAGCTGCTGTTCTCGCTCAGGCTAAACTACCCATGTCAGAGATCACATCAACAATCAACGAGTATAGGTCCCGTCACCTTGCGGAGCTAACTGAGTTATGTGAAACTAGCGGAAGTTCTCTTGGCTACGGATTTTCTCGAATGATGAGTAAACCCAAAACTCCGCCTCCAGATTCCACAGATGAGAACCAGTTCACTGAAGGAACACTGGCGATCTAGAAGATGGCAAACACGGTAAACGATAAAAGGAAAATGTAGAAACAGCTCAAGAACTGTATTGCAGATAACTTCTTCGATTTTGGACCCGAAAAGGAAATGATTCATCTTCCAGTGGGTATTAATTGTACAAAAAATACACACAAGAGGCAATCAATTGCAAACAGTTGAGTGACAAACTTTTGTTCGATGAACTTTGTTGAACGAACCGACATTCTTGATGCATCTTTCTGTTTGAAGGCGCTATCATTTTGTTTTGGGCACTGTTCGGGTCTAAAGTATAGGAAATCATAAAATTTCCCAATCTTTTGTTGGGTTTTATATTA
>LOC103406159
ATCCAGCACATACTTCATCACATTCTTCGCCACATAATTCCACATACAGCCACCATTCTGAAACCATGTATATTTGTCCTCATTTCGCACCCTCGTGAATCCCATGAGTTTAGCTTTTAGAAACGGATGATTTGAAACCGGAACCCCTGCATTATAGTCCCCTCATTGTACCCACCCGGCAGAATAAGCTCAGAGCAACAATGGCAGAAGCAACAAAGAGGTATGCAATTGTGACAGGGGCAAACAAAGGGGTTGGATTTGGCACAGTTAAGCAGTTGGCTTCAAATGGGATCATGGTGGTGTTAACTGCTAGAGATGAAAAAAGGGGTCTTGAAGCtgttgaaaaattgaaagagcTTGGCGTCTCCGACCAGGTGGTTTTTCATCAGCTTGATGTAACAGATTCTGCTAGCATCGTTTCCCTTGCAGATTTTGTCAAAACCCAATTCGGGAAACTCGATATCTTGGTAAACAATGCAGGAATTACTGGAAGCATAGTAAACCCTGAAAGTTTTAGATCAGCTGTAATTGGTAAGAAGCCTGGTGAAATCAATTGGAGTGAAATATTGATAACACCAAGCTATGAGTTAGCAGAAGAATGCCTTAAAACAAACTACTATGGTCCCAAAAGCGTGACTGAAGCGCTTTTGCCCCTCCTCCAGCTATCTGATTCGCCTAGAATCGTTAATGTTTCGTCTGGTGCTGCTAAGCTAATGAATTTTCCAAACGGATGGGCTAAAGAGGTACTCAGTGATGCTAAGAGCCTCACAGAAGTGAGAATAGATGCTGTTTTGAGCGAGTTTTTGGAAGACCATAAACAAGGTTTGCTAGGAACCAAAAGCTGGCCTCCTCTCTCTCCAGCCTATTCAGTCTCGAAAGCAGCCTTGAACGCGTACACTAGAATTCTGGCCACCAAGTATCCAAACATCTACATCAACTGTGTCTGCCCCGGATTTGTCAAGACAGATTTGACCTTCAATGCCGGCTTCTTAACCATTGACGAAGGTGCTGAAAGTGTTGCCCGGTTAGCCCTACTCCCCAGCGGTGGTCCTACCGGCCTCTACTTCATCAGGAAAGAAATGACACCGTATCTTGAAAAACCATCGACAATGGCAGAGGCGACGAAGAGGTATGCAGTTGTGACAGGGGCAAACAAAGGAATTGGATTTGCAACTGTTAGGCAGTTGGCTTCAAATGGGACCTTAGTAGTTTTAACTGCCAGAGATGAGAAGAGAGGTCTTGAAGCtgttgaaaaattgaaacagtTTGGCGTCTCTGATCGCGTGGTTTTTCACCAGCTCGACATAACGGATTCTGCTAGCATTGCTTCCCTTGCAgattttgtcaaaactcaatttGGAAAACTTGATATTTTGGTAAACAATGCAGGAGTTATCGGAAGCATACTAAACGGCGAAGCTTTTAGAGCTATTCCGGGTAAGAAGCTTGAAGATATTGATTGGAGTGAAATAGCAACACCAAACTACGAGTTAGGAGAAAAGTGTCTAGAAACAAACTATCATGGTACGAAAAGAGTGATTGAAGCACTTCTGCCCCTCCTCCAGCTATCCGATTCTCCAAGGCTTGTTATTGTTTCTTCTTATGTTGGTCAATTAATGtttttttcaGATGGACGGGCTAATGGGGTACTGAGTGATTCTGAGAGCCTCACAGAAGAGAGAATAGATGGAGTATTGAGTGagtttttagaagattttaaaCAAGGTCTGGTAGAAGCCAAAAGCTGGCCTCCAATCCTTCCAGCCTACTCAGTCTCGAAAGCAGCCTTGAACGCTTACACCAGAATTCTAGCCAAAAGGTGGCCCAATTTCTGCATCAATTGTGTCTGTCCTGGATTTGTCAAAACAGATATAACCTGCAATTCGGGCATCTTAACCATCGACGAAGGTGCGGAAAGCGTTGTCAGGTTGGCGCTGCTCCCCAATGGCGGACCTACTGGCCAATACTTCATCCGGAAAGAAGCGACACCTTATTAAGGACAAGGGTTTGCAATGTTGAATATGAATTCGAGGGACTTTGTGTTGCAAGCGAATTTGAGCGATGACTCTTCTACAAAAGAATAAGTTCTTTCTTATAGATATATTACTTGTCCACTGTATGTTAATGTAAATGCTGCAAGTTTGAGATTCAGGTGATCAACTTTCTTGCATCCCACGTAATTAAGGGTCTATTTGGTACT
>LOC103406169
GCATCTTTCCTTGTGCTCCTAAATCAATTCTGATTGTACacttcttcttcattcttcaatcATCTTTgccttgattttgttgaattaAGATGGAGAATGACGGAATCAGGTGCTTGAAGAAATTCTTTCACACTTCCATTGTGGTGCTACTTTTTCTACAATGTTTCAACCCTTCCCTATCCTCTGGATTCTATAATGTTTCTTTCGGTTTCGAAGCAATTGGCCACCGGGTGGTGACGAGGTGCATAGAGAGTGAAAGGGAAGCACTCCTTTCTTTCAAACAAGGTCTGATTGATGACTACAATCTCCTCTCCTCCTGGGGAAGAGAAGAACACAAGCAAGATTGTTGCAAATGGCTTGGCATCCACTGCAGCAACCGAACCAACCATGTTACTCAACTTGATCTTGGATGGAATCATATGAATGAAGTTTACTCACTTCAACAGAAAGGACAGCAGGAGTATCCCGAATATTACTTTCGAGGTAAAATGATGAGTCCTAAACTAATTGAGTTGCAGCATTTGAAATATTTCGACCTTTCTTCCGTTAACTTCACTTGGACCCAGCTTCCAGATTTCATTGGTTCTCTTTCCAATTTAAGACACCTCGACCTCTGGACTGCTTCTTTTGGTGGTCGAATTCCAACTCAGATCGGAAACCTTACCCACTTGCAATATCTTGATCTCAGATCCAATCACTTTGCTAATTTAGAAAACCTGAATTCATGGCTGCCTCGTCTTTCTTCTTTAACATATTTGGACCTGAGTTTCAACAATCTCAGTAATGTTCCTAACTGGATGGAAGCAGTTAATAAGCTCCCTAAACTTACAAACTTGTCTCTGTCTTATTGCAGTCTTCCTTCTCCTCTAATTCATTCCAGTACTCTTTTTAACATAAATTCTTCTAAATCTCTTGCTCATGTTGATCTCAGTGACAACCAACTCACTTCTTCTTCCATATTTCTTTGGTTGTCCAAATACAATGCCAGCCTTGTTCATCTTGATCTCAGATACAATAACTTTGCTAATGTAGAAAATCTGAATTCATGGCTGCCTCATCTTTCTGCTTTAACATATTTGGACCTGAGTTGGAGCAATCTCAGTAATGTTCCTGACTGGATGGAAGCAGTTAATAAGCTCCCTAAACTTACAAACTTGACACTGTACAATTGCAGGCTTCCTTCTCCTCTAATTCATTCCAGTACTCTTTTTAACATAAATTCTTCTATATCTCTTGCTCATGTTGATCTCGGTTACAACCAACTCACTTCTTCCATATTTCTTTGGTTGTCCAAATACAATGCCAGCCTTGTTCATCTTGACCTCTCTTCTAACCAAATTGAAGGAGGGATTCCGCAATCTTTTTCCAAGTTATGTAATCTGCAAGAATTCAACCTTTACAACAACACTCTAAGTGGACAACTTTCTTCGTTGGTTCAAATATTATTGTCTGCATGCCCTGATCAAAACTCATTAGAGACTCTGGACCTCTCAAGGAATCATCTTTCTGGATCAATTCCCAATCTCACAAACTTTTCATCATTGAAAGAATTAGTTCTCTCTGACAATCAATTGAGTGGAACGGTACCTGAAAGCTTTGGGCATATGTCTACGCTCGAGAGTATCTACCTTGGTATGAATGGTTTGGAAGGTGTGGTTTCGGAAAGCCACTTCTACAATCTCTCTAGATTAAGGAATTTATATATGTCCTATACCTCACTATCTTTAAGCTTCAGTTCTAATTGGACTCCTCCTTTCCAATTGGATTCCATATATTTGAGGTCTTGCATGGTGGGTCCACATTTTCCAAAATGGCTTCAAACTCAAAAAAGTTATAAAGTACTTGATATTTCTAATGCAAGAATTTCTGATATCCTTCCAAATTGGTTTTGGAGCCCTCTGTCTCATCAGGATCGTGGatctttttttatagatatttcCAACAACCGAATTAAAGGAACAATTCCAAATTCAAGATTTGAGTTTCCCTCATCTTCCTTTAGTCAAGTGAATTTGAGTTGGAATCGATTGGAAAGTCCAGTCCCTTCATTCCTGTCCACATCAATATCTCTAGATCTCTCCAACAATAAGCTTTCAAGGttaatttctttcatttgtCCAAAGACTTCGAACAAGGTTAGTCCTTTAGCCTTTCTTGATCTCTCAAGCAACAATTTGTATGAACAACTTCCTAATTGTTGGACACGCTTTGaaaatcttgtctttcttgattTGAGTGATAATGCTCTTTTTGGGAAAATTCCTACCACAATGGGCTCTTTACCTTTTATTCAAACGCTGAAGTTAAACAAGAATGGGTTTGTGGGGGAATTGCCTTCATCTTTGAAGAACTTTACTAGACTCAGTGTTTTTGATATTGGAGAAAATAACTTATCAGGTTTGATACCTGAATGGTTAGGGGTTGGACTTCCAAATTTGGCTATTCTTATCCTCCGTTCTAATCACTTCTATGGAAGCATTCCACTACAATTGTGCAATATGAGAGACATTCAAATTCTAGATTTTTCGATGAATAACATCTCTGGAAATATACCTAAATGCATCAAGAATTTGACTAATTTGGCTAAAAAAGGAAGTTCAAGTATAGCTATCTATCATCTCTATAATACCTCAACTGGCAGCCAACGAAGTTATTTGGAGGAAGCATCCTTGATATGGAAAGGCAAAATGTCGAAATACAAAAGTACTTTAGGGCTTGTAAAGAGTATTCATCTGTCGAGTAACCGATTAACAGGGGAGATTCCTACAGAAATCACTGATCTTGTGGGGTTGGTTTCCTTAAACCTGTCAAGAAACAATTTAACAGGTCAAATAACTCCAATGATCGGGAAATTGGAGTCCTTACAGTCCCTTGATCTGTCAAGAAACCACATATATGGTGGAATACCAACAAGCCTTTTTCAAATATATGGTCTTGGTGATTTGGACTTGTCAAACAACAACCTGTCTGGAAAAATTCCAATGGGGACTCAGCTCCAAACCTATGATCCATCTGCTTTTGTTGGAAATCCTCTGCTTTGTGGAATTCCACTTCGACAGTTGTGCTCTCCTGAGGAAACAAGTCCAGAGGAGCAACCAATGTTTGGGGATCAAGTTAAAGAGAATGATGGGCTTATAACAACAGGATTTTACTTGAGTTTGGCGCTTGGTTTTGTTGTTGGATTTTGGGGAGTTTGTGGGAGTTTGATATTCATCAGGTCATGGAGATACACATACTACAAGTTCTTGAACTATGTGTACGATTGGCTTTATGTGAGGGTGGTGTTGATCAGGCGACGAAGAACGATTGATGGGTAAACTcTCGTGCATCTACCGTTGGTAAGCAGTGCTCCCTTTAAAcaggagaagaaggagattgAAGAGTGCAATTTGAAGTTATAATTTAGTGAAAGTGTTGTGTTTAATTTAGTGgcctttttgtttttgcaatGACGTTACTTAGATTATCTTTGAGGGGTTAATTAGGTTATTTTCATCCTCTTTTACTAAGTGTACCAGTTGATCCTTTTCAATAAATTTCTTTGAGAAA
>LOC103406172
taaaccaaaacgtCGTCGTCTGTTAGCTAGAGTACCAAAATGTCGTCGTTGTGAGAGTAAACGACTGATGCAGTGTACTTGAAGAAGTCGCTATGGAGTGGGGATAACGCCGAAGCCCTCGTCGGAATCTGAACCAGAGCCGCCGTCCACCGCCGTAGGCGATCTGGTCAACTCGTTGACCCAGTAGAGAGTGTATCGCGAGGTCATGCTCGCGCTCCGGAGAGGCCTCCGCGATGTTCGCGCCGAGTTCTCCTTCCTCCGTGTCCGCGGCCTCCTCAAGTTCCTCCGATCGGTCGCCGAGTCCGATTCCATCATCAACCTCTTCTCTCAGACACAATCGCTTCCTGAGCTTCAAGTCGTGCCGGTTCTGTTTCGGCACTCGCTGAACGATTCGGACGATGAGATCGTACGGAATTTGGATCACATATTCGGCGTCGAGCCGCTGAAGATCACAAGCCCTTCAACCGATTCCGAGGTTTCGCTTGCGCTTAGGGTTTTGGAGGGTTGCTGCCTGCTTCATCCGGACAGCGCGGTTTTGGCTCATCAGCACAAGGCCATTCAGGTTTTGATGAATATATTACCGACTTGCGGCGTGATTGAGCAAGGAGCTTGTTTGGATGCTTTGATTGCTATTATGTTGGATTCATCAGCTAATCAAATGGATTTTGAGGCTTTTCATGGTATTGAGGAAGTTGCAGGGCTCAAAAGGGACAAACAAGTTGATGAGAATCTCagGCTTTGTCATTATTTTGGAGAGACAAGTCATCCTTTAATTACTACACCTACCTACAGAAAAAGTAGCTGGTCCACTCACACATGTTCCATACTTGACCATTTAAGTCAATAACCTTGAACTATCGCATGGATTTCCACTTGCATCGTGGAAATTTTGGTTTGCAGTCCCTATTATCCTCAACTTGTAATTTACTTTGAAGCGTGATTAAGACAAATGACAAACAAAAGTGGAGAAGAATCATCTATCTTGTGGGAGTCATTCATCCTTCCTCTTATCCTCCCAGAACGATTTTTGCTTTTTGCAACTTGTTTGGAAAATAAATGTGAATATGTCTCTCAAGAGCTGAAGCGTTTTCCGTGTATTTTAGCCTAGTCCAAATAATGTGAATTACGCATTCTGACTGTTTGCAACTTATTTGGAAAATAAATGTAAATTTGTTCTCTTAAGAGTTGAGACGA
>LOC103406175
CCGCTGCCTTAAGTCCTCCGTCgataaaagaacaaaagaaaccaCTCAGACCAGAGGCTctgagaggagagagggagagagagatgggggatTTATACGCTCTGGATTTTGATGGAGTTTTGTGTGATAGCTGCGGAGAGAGCTCCCAATCTGCTGTGAAGGCTGCTAAAGTGAGATGGCCAACTCTATTCAACGGCGTGGATTCAGCTTTGGAGGATTGGGTTCTTGAGCAGATGTACATAGTGAGACCTGTGGTGGAAACAGGGTATGAGAACCTGCTACTAGTGAGGTTGCTGCTGGAAATGAGGATACCTTCTATAAGGAAGTCCTCCGTAGCGGACGGGCTCACGGTGGATGGGATACTGGACAAGTGGTCGGAACTGAAGCCGGTGATCATGGCAGAATGGGGTGAAGAAAGGGATGCGCTTATTCATCTTTTCGGGAAGGTCAGGGATGAATGGATGGACGAGGACTTGAAAACTTGGATTGGTGCAAATAGATTATATCCAGGCGTTCCTGATGCTCTAAGATTTGCAAGCTCAACCATATACATAGTCACCACAAAACAGAGCCGATTCGCTGATGCTTTGCTGCGAGAACTTGCAGGAGTGACGATACCGCCTGAAAAGATATTTGGTCTTGGCAGTGGTCCAAAGGTAGAAGTATTGAAGCAAATTCAAAAGAAACCAGAACATCAGGGACTGAAACTGCACTTTGTCGAAGATCGTTTGGCAACCCTAAAGAATGTCATCAAAGAACCTGAATTGGATGGTTGGAATTTGTATCTAGGGAATTGGGGGTACAATACGCAGAAAGAGAGGGAGGAAGCAGCTACAATTCCCAGGATTCAGATCGTCGAGCTTTCTGAATTCAGTAAGAAGTTGAAGTAGCTTCTGTTCATGCCAATCTTGTTCCCTATTCGGTTGGAGACTTAGACTATTAAGTCGGAAATTTGTATGCATCTTCTCTATTTAAACTAGTTGAGAGCACTTTGTCTCCTTTCATACAAcaaattcataaataaaaacaGAATTCCGAGAAA
>LOC103406177
TTACATATTTAATTGCGTCGTCTTCCAGCAATTTGCAGTAATTTTGATCGTTGGTTCGGTTAGAAATGGAGCTGGAGCAGCACCGACCCGGCAACCCGGCGATGACCTTCGACGAGGTCTCCATGGAGCGCAGCAAGAGCTTCGTCAAGGCCCTGCAGGAACTCAAGAACTTAAGGCCTCAGCTTTATTCTGCAGCGGAATATTGCGAAAAGTCCTATCTTCATAGCGAACAGAAACAAATGGTACTGGATAACCTGAAAGATTATGCTGTACGGGCCCTTGTTAATGCCGTTGATCACCTTGGCACTGTGGCTTACAAGTTAACTGACCTTCTTGATCAGCAAACCTCAGACGTCTCAACCATGGATCTGAAAGTTACTTGCCTAAATCAGAAACTTCTTACATGTCAAACATACATGGATAAAGAAGGGTCGAGGCAGCATCAGTTGTTGGCCTTCATTCCGAGACATCACAAGCACTACATTTTACCAAATTCCATGAATAAGAAGGTACATTTTAGTCCACATGTACAGACTGACACTAGGCAACATCCTTATCAAGCAAGAGCACATCTTCAGTTTTCAAGCGCTGCTGCATCAAAAACTCTTTCTTGGCATTTAGCTTCAGAAACGAACTCAACCTTGAAGGGGACTCCACAGGCTCAGACTAGCATTGGAGACACAAAAATTTCCGTTAACACTGCTGGTGTTTTCCAGCTTGTAGAAAATGAAGAAGGGAGTGCCTCTAAATCCTTGGCAACTCAGCTTCAGCAACCAAGTGGATTACCTACTTCTGGCGGGGTTAAGCAAACATTGGGTCCTGGACACAGGGAAGCAGTAGATGGTTCGAAACCAATGACGGCGTTCAGGTCATTTGAGAACCCAAGACGGGACACAGTGCGTGTCCCTGTTCGCAGCAAAAGTGTGCTATCAGCGTTCTTTGCCAAACAGAAATCGAATAAGCTGCAGGCTGGATCCGTCTCGTGAGACCTCATTAAAACAAACAAGTTAAAGATGCTGACACCCACATTGTGTGGGTCAATTTGCCTGTAAATCCCCTTGGCCGTTAGTTTATCAATTGCTTGAAATCaaaattcttgtttcttttttccCCGGGCTGCTTAATAACGAGCAAATTGTGCACAGAAGTCCCTGTAATGAAGTGGTTGGGGAACTGTCTAGTTGTAGAATGCTGCACCTCATAATTATCTCATTGGTTTCTGGTATCTTACTGAATTATCCGCTTTTAGGCTAGACTACGTCTAAAGATGTGTTTGATTGACCGGTT
>LOC103406178
AATCAGATTCGAACACCGACAACAGATCGGCACCTCTAAATCCAAAACGACACCGAAGCAAACTCCTCCTCCTCAGAGGCTCAAAGCTTTGATCTGCTCGTTTTTAACCACCACACTCCGACTGAGAGACACTCCGATCACTCGATCAGCGCCACCATCCTTCTTACTTTTCACATCCTGATTAAATTTCGATAATTTCAACAATCTAACTCAATTTTCAATTCCAAACTGCAAAATCCATCCAAAGTTTGCATCTTTACATCCAAAACCAGAAGCTTCTGCATAAACAAAATCCAATTTTCACACTTTCCCCATCGAATTTCAGCAATTTCCGAAAACCCCATCTCAAAATCTCACTCTACAATCAACCCCAACTCATAAATTTCTCTACAACAATGTCCTCCTTCTTGTACCAAAGACCAATCCACAACCCGCTTTCGGATCCGTACCCGATTTCCCCGCGCTCCTCCACCAATTCCCAAAAACCCTACTCGATCTTCAGCCCCACGACCCTCCTGGTCCTCCTCTCGCTCCTGGTGGTGATGGGCGTCTTCTTCCCCTGGGTGGGCATGCGGGAGAGCTTCTTCTCGGACACCACCAGGCCCTCGACCGCCAAGTGGCGGGACTACACGTTGGCTCAGGCGGCGGAGTTTGTGGCCCGGAACGGGACGGTGATTGTTTGCGCTGTGAGCCAGCCGTACTTGCCGTTTTTGAACAACTGGTTGATCAGTATTACAAGGCAGAAGCACCAGGACAAGGTGCTTGTGATTGCTGAAGACTATGCCACGCTTTATAAGGTCAATGAGCGGTGGCCTGGCCACGCCGTCCTGGTTCCACCTGCACCGGATGCTCAGACTGCCCATAAGTTTGGTTCTCAGGGATTCTTCAACTTTACTTCCCGAAGGCCGCGACACCTATTGCAGATTTTGGAGCTTGGATACAATGTTATGTACAATGATGTTGATATGGTGTGGTTGGCTGATCCGTTTCCCTATTTCCAAGGAAACCATGATGTGTATTTCACAGATGACATGACCCCAGTCAAACCTCTGAACCACTCTCACGATCTGCCACCTCCAGGAAAGAAAGGACGCACTTATATATGCAGCTGTATGATTTTTCTACGTCCAACCAGCGGAGCAAAGCTAGTTATGAAGAAGTGGATCGAGGAACTTAAAGATCAACCATGGTCCAGAGAGAAAAAagcaaatgatcaacctgcttTTAATTGGGCATTAGACAAACTTGTTAACAAAGTGGATCTCTACCTGCTGCCACAGGCAGCATTCCCAACTGGAGGattatactttaagaacaagacGTGGGTGCGAGAAACTAAAGGGATGCATGTCAtaattcacaataattatatcCTGGGTTTTGAGAAGAAGATAAAACGCTTCCATGATTATGATCTATGGCTGGTCGATGATCACGCGGATGAGTCTCCTCTTGGGAGAATATGAGATTGAATGACATGATCAATATTTGTTTCCATAGAAGCTCAGCTGTATCGATGCCTGCAGGAAATGCTTCCTACGAATTCGTGTGACCTTCGAGCCCGGTGGGTATTTGTAAGAGACTTGGAAAGGGAAGGGAATGTGGTGTTGTTGGCTCAACTAGTTGTACAAACATTACCTCATGCCTCCCCTTGATCTCCTTTACACACATTATTTGTTGGAATTCAATTACAAATAGAGACTGAGCTTTTGATTGTTTCCCAAAAGAAGGAATGGATGCTTTGCACTCGGAGT
>LOC103406179
TctcaccccaccccacccaaaAAAAATCACACCCCCCTCCAATGGCTAAACCCCTCCTTCCCCCTCCCTTCCTCCAATGTCGtccacccccacccccacctccaACTCCAACCCCCACTCCCCCACTAATTATCTAACTACCCTCGGCCTCGGCTACGGCATCGCCATTTCTCTCGGCTTCCTCGTCCTCTTCTCCACCCTCCTCCTCGCCTCCTACATCTGCTGCCGCGTCTcccgccaccgccaccaccaccaccacccgcCTCAGCCCCAGAACCCGAATCCGAGCCCCGAAGGCGTCATCCTCCCCCGCATCATCTTCGTCGCCGAAGACGACAAcgagcagcagcagcaggatGATGATGGGAACGCCGTCGTCGGGCTCCACCCGAGCGTCATCAATTCCTACCCCAAGTTCCCGTTTTCCAAGGAGGCGTCGACCCCCGATTCGTCCACGTGCTCCATCTGCCTCTGCGACTACAAGGACGCCGAGATGCTCCGGATGATGCCCGAGTGCCGGCACTACTTCCACCTGTTGTGCCTCGACGCGTGGCTCCGGCTCAAAGGATCGTGCCCGGTTTGCCGTAACTCGCCGCTGCCGACGCCTCTGTCGACTCCGTTGCAGGAGGTTGTGCCTTTGTCTCAGTACCCGGCCGATCGGAGATGGAGGAGGTGACATATTGCCCCTGATTGATTGATTggatttctgtttttttttttcactttctttatttagttttgggttttattttttctttcgatTGTGTTAGTTTtcaatggggtgtgtggattgAGTGGTTGCTTGGTTTCGGGAGATTAGGaaatgaaactttttttttttgaggtttTGAAATTGGTGAAGTGGATTATGcaacaaaaaactaaaattcaaggaatttattttaatgttaATCAACTGTTTTATCGAGTGATGATAAAGTTTCTGAATTA
>LOC103406180
ATGGTGGACGGGGAGCAAGTCAGACCGCTAGCCCCTGCCGCTATCCACCCAAGCAGCGACGCCGATGAGGCTGCTTTTCACTTGAAAAAAGTTAGACGAAGAAAGTTCATCAAGTGCTGCGGCTGCATAACAGCTGTGATCTTAATCCAAGCCGTTGTGATCATAATATTAGCTTTCACTGTGTTCCGTGTGAAGGAGCCAAAGATCAAGATGAATAAGATCACGATTACAAGGCTGGAGTTGATCAACAACAACACAGCCCCTAAGCCAGGCTCAAACCTGTCACTAATAGCCGATGTGTCGGTGAAAAATCCCAACTTCGCCTCGTTCAAGTATACCAACACCACCACGACCTTGTATTATCACGGCGTGGTGGTGGGGGAGGCTCATGGCGCACCTGGTCATGCTAAGGCTCGACGGACCatgaggatgaatatcacgGTTGATATGATCACAGACCGGCTCACGTCCGACCCCAACTTGAGGGCGGATTTCAATTCTGGGTTGATGACCATGAGTAGCTATTCTAGAATTCCAGGAAGGGTGAAGATGTTGAATATTATCAAGAAACATGTGATTGTGAAAATGAATTGTACTATGACTGTTAATATTTCCAGCCAGGCAATTCAAGAACAAAAATGTAAGAGGAAGGTTAAGCTCTAG
>LOC103406181
CTGGAATTAATGCTCTCGTAATTTGCAAATTTTGCATTTGATTTTCCCCCTCCCTCCAATTCCATCTTCTTCCCGCTCAGTTGGCTCCACGCAGGGCCCTCCAAAACCATGACACAAATAAATCTCAAATCCGAAACCCTAGATTAGAGACCAGAGATATGGCCAATGCAGATTCCCACAATTTTACCAAAACAATCTGCTCAATCTGCTACGAAGACCTCAAGCCCACTTCTGAGGATCTCCAATCCATCTCCATCTGCGGCCATGTCTTCCACGAGCTCTGTCTGCAACAGTGGTTCGAGTACTCTGCGAGGACGAAGAAGTACACTTGCCCGGTGTGCAAACAAAATTGCAAGCAAAAGGATGCCGGCCGGCTTTATTTTCAGTCGGTGGGGGACGCGGCGGATGCGACTCAGAGGCCGATTAGCAAATGCGAGGAAGATCCCCAGGTGTTGCGTCGAGAGGTGAAAAGGTTGGAGGTGGCGGAGCTGGGAATTCGTTTGGCTTTCGATCTTCAGGGGAAGGAGCTTAAGGAGCTCAAAGAGGAGCTTTGTCAATGTAAGGAGGTGGCACAGAAAGAAGTTGTCTTGAAAAATGAAGCCTTGAAACAACAAGCATACATGCAGCTACAGCTTACGATGAAAACTGAGGCTCTTGATAAATCGACCATGGAGCGTTTGAGGTTGCAAGAAAGAAACATGGCATTGGCCAAAGAGCTTGCAGCATTCAAACTGGTATCTGATCTAGATCTGGATGAAGATGAGGTTTCAAAGCTTTCCACTCTTGGTAATGGTGCCAACACCAAAGACACGATAGATATTCTTAGAAAGTCCTTGGAGATGAGTAAAAGGAATTACAAAGAATTGATAAACAAATACAATGGTCTTGCACGAGAAGCTCGTGAGAGCAAAAAACTGGAGCAGGAGGCTAaagaaaagattaaaaaaatgaagACAAGGGTACAAGAAATGGAGACGGTTGTCGAAGTAAAAGATAATGAAGTTTTGAGGGCTTTAAAAGCTTCAAAGACAACTCGGGGTGAAGGAATTATGCAGAATGGTGAAAGATGTACCACTAATTCAGTGTCTGTCAACAATTCATCAGAAGTTCAAAGAAAACATCCGTATGCACCCATTCGTAAGTTGGATAGAATTGAAAAATGGGAAAATGATTTACTGTGTCATAGGAAAACAGAAAACTCAAACTTCACTGACGATATGGATTTAAGCTGTACTAAAGATGGTACAAGCACCACTGTTCATGATAAAGTAAGAGATGCCTACTCTTTAGGAGATAAAGGTGCTTCAAAACTTTCTACAGCTAAGCGTGGACTTTCAAATCCCAAATTGAAAGAACCAACCTATGAGGATGTTGTTAACCAGAAGTGCACTCGGTTGAGGTCAGATGCAGTTTCTGATACTAGGAAAGAAACTCCTACTTGTAACAATACTGCCAGGACTCCTGCTGCCGATGTTGTGATTCTTGATGATGTTGAACAAGATCAACCCATGTTTAACATTAGAAAGGAGTCTCCTGTCCCACAACCACTTCCCGGAACAGGGGATGTATGTTTTTCTGGTGGCTTGCTTGGGCCTGATGGAACAAACAGGTTTTTAGGTAAATGGTGCAAGCGGGGTCTGAACAAGGGATCAGAATCAAGACAAAACCCAAGTGCGGATTCTGGTAATTTGATTGCTGTAGGAGCTGACGGAAGAGGTGGAAGAATCAAAGTTCTTAGATCACTGAATCATTCAACAGTGGATAATAAGGAGAATGCACCGGCGACAAAGCGCTTCAAGTCGGGGTCTAAAGCAAATAGTGTGCAGTCCCAAGGGTGCTTGCAAATAGAACACTTCTTTGGGAGGGTTGGTAGATGATCAAGCATTCAAAGGTGCGTCTACTTACGGGTTTGCAATGTTGAGATGTATGATTTTGTTGTGGAGGCTTGGAGTTAGGAGAGAAAGCGAAAATTCCTGTGAATTGTGAAGAGTAACAAATGGTTGAAGCAAATGGCATTTTCTACTTCCTGTTTATGAAGAGCCATTTTGTTGTATTGTATATAATTTATATGATTGGCTACTATTTTTGTCGCTCAAAATATTATTGGCTACTATTGAAGTTTAGAGGAAAGAAATGTCTTTGTACAAAGTTGAGAGTTCACCAAGTTACATATCATTTTTCACAAGTGAGCGGTTGATTAGTTGAATTTCAATCATTGTTTA
>LOC103406197
CCTGCATAActacatatctctctctctctgtctctctaaaTTGTATTCCTTTGCAAATATAAAACAAGTTCTTTATCTCGaaatttttagagagaaataaaaTGCAGGGGATGTGAAGCCCGGGCCGCCATTGAAGACAGTTGAAGCTTTGACGAATTTTGAAGCAAATTCTGcagtttttttgttcttttaagcTTTGGTTTCGGAGGTCGGGAGGTGAAGATTCGGATTGAGAGTTTAAGTCTGGACAGATCAAAGGAGTGATGCTCTAATCAGGGAAGTTCGCAATACTTCTTCACATTATCTTTGAATAAGCCATAGTGTTTATCCATGGGAAACGATGATGATGCAAAGTCTGTTAAATCTGAAAAATCATATTCGCCTCTGCCGGCAGATCAGGCGAATCCTAACAATCAGACCAATCTGCATGTCTATCCTGATTGGGCAGCCATGCAGGCTTATTATGGTCCGAGAGTTGCTCTCCCTCCATATTACAACTCAGCTATGGCTTCTGGCCACCCTCCTCATCCCTATATGTGGCCCCCACCACAGCATATGATGCCACCCTATGGGGCGCCTTATGCAGTATACTCGCATGGAGGTGTTTATGCACATCCGGCAGTTCCTCTTGCATCCCATGGTCAAGGGGGTCCATCCTTACCTGCTGCTGTGACTCCTTTGAATATGGAAACACCAACAAAGTCATCTGGTAATACAGACTGTGGGTTAATGAAAAAGTTGAAAGGATTTGATGGGCTTGCAATGTCAATAGGCAGTGGTAATGTTATGAATGCCGTAGGTGGAGCTGAGCGTAGTCTCTCCCAGAGTTCTGGGACTGAAGGTTCTAGCAATGGAAGTGATGGGAATACTGCTGCGGCAAATCAaaccagaagaaaaagaagtcgTGAGGGAACACCAGCCACTGCTGGAGAAGGGAAGACTGACATGCAGCCTGGACCAGCTGAGGAGGCAAGTGCAGCTACTGATAAAGTGTTGGGTGTAACTCTTGCTGCTGTTAGTATCCCGGGAAAATTGGTTGGACCAGCTGTTTCTCCTGGCATGACCACAGCGTTGGAACTCAAGAACTCGCCTATCTTGAACTCGAAGACAAGTCCTACCAGTGTTCCGCAATCCTGTGCAGTTTTGCCTCCGGAAACCTGGATACATAATGACCGGGAGATAAAACGGGAAAGGAGGAAGCAATCTAATCGGGAATCTGCTAGAAGATCCAGGTTGAGGaagcagGCTGAGACTGAAGAACTTGCACGAAAGGTCGAGGCCTTATCTGCAGATAATGTGGCACTGAAATCTGAAATAAACCGGTTAACCGAGAATTCTGCTACACTGAGGCTAGAAAACACTACATTACTGGATAAACTCAAAAACGCACGCGTAGGAAGAATGGAAGACATCATCATGAACATTGATGACAAGAGGGTCCAACCTTTCAGTACCGAGAACCTACTGTCAAGAGTTAACAACGCAGGTTCTATTGCGAGGGATGCTGAGAAAGACAGTGACACTTACGAGAAAAACAATGGGACGAAGCTGCACCAACTCCTGGATGCGAGTCCAAGGGCCGATGCAGTCGTTGCTGGCTGATCATCGACCGGTAATTGGCACAGTTTATTTAGTTACGTAGTTTTGGCATATTACAAGCCCAAAATTACTGCTAACAAGAAGCAGGAGAAAGCGACAGCTGAGCCGGATCGGAATCGCGGTGAAAGCTGAGGCTCTAATTTTTACTGTATGGTTAGTTATCTCATGGAAGAAGTAATGGCTTCTTTGTATTTGAATTTAATGTTATGAGTTGAAAGACTAGAATTCAGATGTGCTGGAATGGCCACTGAAAGGTGATGTACATTGAAGGGTGTAGAGATTTAGTATAGAACCGCCTTCCTTAATTGTATGCGTGTGGGTGTGATGTAAACTTAATTAACAGTAATGTGATGACACTGCAATGTCGATGTATGGTTTTATTTGTAA
>LOC103406205
CGCTAACATTTcgtaaaaccctaaaccctaaatccccaTTTCTGGGGACTCCTCACACCTCTCCACCACACAAACCTCCATGAAAACGACGTCTCTTTCGGCCACTTTCATGCCCGTCAGACTTTTACCCCAACTCCGACTCCTCAGCGCCTCTCTTCCGGCGGCTCATTTCCCGCCCATGAAATTCGCGCCCTCCATTTCCTCCTCTCGGGCTGTACCCATTTTGTCGCGGGTCTTCCCCGTAAGGCTCAGGTACCTAGGGTTTCGCCGTTCATTGCAGACTGAGCGGGCATTCTCCACTCGGGCGTTCCGGGGATCCAGGACAGGGTCCGGGTACGAGAGAAGGGCGGGTGGAGCTTCGAAGAGTCTGATTGAGGACGAGGCTGAGCTCGGTGACTGGGTCAGCGAGTTAAAGAGTGACTCGCGCGGCGAACCGGAGGGCCGTAGGGGGACGGTTAGAGAGAGGGCGACCGATGGGGAGTCTTATCCGATAAAGAGGAGCAGGAGAGATAGTGACTCTGGAGATTTTGGTGACTCGAGAAGGCGAGAGTTTCGGTCCCCCAATCAGTCCTCGTTTTCGAGAAATCCGGGGATGAGTAAGAGGTTCGATAACAATTCCGGGAGTGATAGGAAAGAGAGATCATTTCCACCCAGAAACAATCGTGGGAATCCGAATTCAAATGGCGATTTTGGAGATTCGAGTAGGCGAAGATTTCCGGCCCAAAATGATTCCTTTTCGAGAAATGCAGGGGCAAGCAAGCGGTTTGATAAGAAATTTCAGAGTGATGACGACCAGGAAGACAGATTTCACCGTAGAAACAATCGTGGggattcaaattcattttctaaaGGGAGTTTGAGTTCAAAGGTGAAAGCGGAATCTTTTACCAGGAATAGAGGTGGAAGAGATTTGGGTAAGGAAATGCGTGTAATGGATGATACTGAAGAGGAGGAGGTAAAACAGTTCGGTGTTATTGGGGATTTTCTTagtgaggaagagagtgatactGCTACTTCTGATGATGATGGTTTTGGAgtattaagagaaaaaaatgcaGCTTCTTTGTTTCGTGGTTCGGAGGATGAAGTGAGCAAAAAGGTTCTGCCGAAAAGTTCAGCTGGAAGCTCCGACTCTTATTTGAGTGAATCACGGTTTGATCAATGTTCCGTCTCTCCGCTGTCCTTGAAAGGAATCAAGGATGCAGGATATGAAAAGATGACTGTAGTACAAGAAGCTACTCTTCCAGTAATACTGAAAGGCAAGGATGTCCTGGCCAAGGCTAGAACGGGCACTGGAAAAACTGTGGCGTTCTTGCTTCCAtcaattgaagttgttgtaaaTTCACCTCCTATCACCCGTGATAATAAGCGACCCCCAATTTTTGTACTTGTTATATGCCCAACTCGGGAGTTGGCCAGTCAAGCTGCTACAGAAGCCAATAAGTTGTTGAAATATCATCCTTCTATTGGTGTCCAAGTTGTGATAGGTGGTACAAGACTTGCTCTAGAACAAAAACGCATCCAAGCCAACCCTTGCCAGATTCTTGTTGCTACACCTGGAAGGCTCAAAGATCACATTGAGAATACCGCAGGTTTTGCAACTAAGCTGATGGGTGTCAAAGTCCTTATACTTGATGAAGCTGATCATTTACTGGATATGGGATTCCGTAAAGATATCGAAAGGATTATATCAGCTGTTCCCAAACAACGGCAGACGCTTTTGTTTTCCGCCACTGTTCCTGAAGAGGTCCGTCAAATCTGTCATATTGCTTTGAAAAGAGATCACGAATATATCAATACAGTTGAAGAAGGCAGTGAAGAGACACATGCACAGGTTGCACAGACGCATTTGGTCGCTCCATTGGACAGCCATTTTTCCATAGTATATAGTCTTCTTAAAAATCATATTGCAGATGACGTTGACTATAAGGTTCTTGTATTCTGCACTACCGCAATGGTCACACGACTGGTTGCAGACCTTCTTGGCAAGCTGAACTTGAATGTCAGAGAGATCCATTCTAGAAAGCCCCAGAGTTATAGAACCAGGGTTTCTGATGAATTCCGGAAATCAAAGGGTCTTATCCTTGTGACTTCTGATGTATCTGCACGCGGGGTTGATTATCCAGATGTTTCCCTAGTCATACAGGTGGGTGTGCCAGCCGATAGACAACAGTATATACATCGACTTGGAAGAACTGGTCGTAAAGGCAAAGTGGGGCAAGGAATATTGTTACTGGCTCCTTGGGAGGACTTCTTCTTGTCCAATATTAAGGATTTGCCAATAACCAAGGCTTCGGTACCTTCAGTCGATCCAGATACTATGAAGAAGGTGGAACGAGCACTGTCCAAGGTGGAGATTAAGAACAAAGAAGCAGCATACCAAGCGTGGCTCGGGTATTACAATTCGAACAAGAAAGTGGGGCGCGATAAGCATAGGCTTGTGGAGCTTGCTAACGAATTTAGCGGAAGCATGGGGCTGGACAACCCTCCCGCCATTCCCAAGCTTGTTCTCGGCAAGATGGGGCTTAAGAATGTCCCTGGATTGCGTTCCAAGTAGCTCCGGCAGCAGCAGCTTAGATGATTTGATTGTTTCGATTACTAGTTAACATCGGAAAAAACTAACCTCAAATCGAAGAGATTTCGGATATTTTACGTGTTGATTTAATAGAAGTTATTCTGACACTGGCAACACTATTAAACACAAATTATTGTGGATGGGTTCAATATTCATGAAAAGTCGGTTTTGAAATGA
>LOC103406206
ctcctcctcagTCTGTCTCTCTCCGCCTCAatttctctctcccttccttCTCCAATAAATTTTCATATGAAAAACCCCTCACAAATGCGCCTCAACCTCCAATCCAAAATTTCTCCGTCTTTGAAAACAGAAAAATTTAAAACGACCTAATTTTCATCAAAGCCTGAAAGCCCTATTCAATCTAATCCCTACCTTTCTACCCACATTTTTTCTGggtattctttttcttctcctccttcGCCGAGCTTCTACTTCTTCCCCATTTTCTGATTTGCCGACACTACCAATAGTtggtttcctcagttcctctaGGTTACCAAAATCCCATCCCAATCCCCCAATTCTCCCCTAGTTTTTCTAGGGTTTCATCCCTGTTCATCAGATTGGGGAtttgatattttatgttttggtttttgtttttatactgGGTAGGGTTCTAATTTATGATCTTCCTTCCCTGAATACCAAATTGGTTAGTGTTTCTGCAGCACATGAAAAATTCCTATCTGGGTTGTATTCCTTTGTATTTTTTGGAGAAAGGGTTTACCTTTGAGCaaagattttcatttttttgtactTTTGTAATTAGTTGTTGCCATTGATTTTTGGGATTGGGAAAGAAgttagctctttttttttttttttttaattctggtggttttgggatttttgggtatAGGGAAGAGTTATTGTTTGGTGTGGAAGTGAAGGGAAAGCTTAGGCTTGCATGGGCGAACTTGAGGGGTGGGCAGAGCCACCAAGTGGGCTGTTGCCGAATGGCCTATTGCCCAATGAAGCTGCCTCGGTGATGCGAGTGCTCGACTCAGAGCGATGGTTGAAGGCGGAGGAGAGAACTGCAGAGCTTATTGCCTGCATTCAGCCCAATTCACCATCCGAAGAGCGCCGAAATGCTGTTGCCGATTATGTGCAGCGGCTCATCATGAAGTGCTTCCCCTGCCAGGTGTTCACTTTTGGGTCTGTACCCCTCAAGACTTATTTGCCTGATGGAGATATTGACCTGACAGCCTTCAGTAAGAGTCCAAATATGAAGGACACATGGGCCCATCAAGTTCGTGATATGCTTCAGAATGAGGAGAAGAACGAGAATGCTGAATTCCGCGTGAAAGAGGTTCAGTACATTCAGGCAGAAGTTAAGATAATCAAGTGCCTTGTGGAAAACATTGTTGTAGACATATCATTCAATCAGCTCGGGGGCTTGTGCACCCTTTGTTTCCTTGAGGAGgttgatcatttgataaATCAGAATCATTTGTTCAAGCGCAGTATCATACTGATAAAGGCCTGGTGTTATTATGAGAGCCGAATACTGGGCGCTCATCATGGGCTTATCTCAACTTACGCATTGGAAACTTTGGTTTTGTACATATTTCACGTTTTCAACAACTCTTTTTCTGGACCACTTGAGGTCCTGTATCGTTTTCTGGAGTTTTTCAGTAAATTTGACTGGGATAATTTTTGTGTTAGCCTATGGGGTCCTGTACCCATTGGTTCACTTCCAGATGTATCTGCGGAACCTCCTCGAAAAGATGGTGGAGAGTTACTGCTGAGCAAATTGTTTCTTGATGCCTGTAGCTCAGTGTATGCCGTCTTCCCTGGTGGTCAAGAAAATCAGGGCCAACCTTTTGTTTCCAAACATTTTAACGTTATTGACCCTTTGCGAATTAACAACAACCTGGGACGTAGTGTTAGTAAAGGTAATTTCTTTAGGATACGCAGTGCATTTGCGTTTGGGGCTAAAAGGCTGGCCAGATTGCTGGATTGTGCCATAGAGGATCTATTTTCCGAAGTAAATCAGTTTTTTCTAAACACTTGGGACAGACATGGGAGTGGTCATCGACCTGATGCACCGCGAAATGATTTGAGGCGCTTGAGACCTTTAAATCCAGACCAATTACATGGATCGGAGAATCTTAGGAATATTTCAAGCAACCGAAAAAAGGAAAGTTCCTCTGGTCGGGATACTCAAGGTGAGAGAATGCATGGCTTCATTAATGTTCCCTCCCAGCATGCTAGTCATCGTTTAGAAAGCACCTCCGGTAACGGTAGTGTATCTACAGTAACTCATCCTCAAACTCAAAGGATTCATGGGAACACAAACCTCACTAGATCCTCTGATATGATTAGAAAGGAAACGAATTCCGACCTGGGTGCACACATTGATAAAGGTCAGAGAAGTGCTAAACCTGATAACTGGGTGAATGACTTACAAGGGAGGTTTCTTTTTGCAAGGACACGCTCTAGTCCTGAGCTTACTGATACATATGGTGAAGTTTCCACTCAAAGTAGGGGCAAAGCCCCAGAGAGTGGGAAAGGTCAAACTTCAGCAAGGTTGGATAATAGCAGGAGGAAAAACTTGGATTCTGATAGTATGGCAAGCCACAGAAATAGATCAACTGATGATCCTTCATCTGCTAGATCCATCTCATCCCGCCAAAGTCTTGATGCTGCCGTTGATTCAAATAACTACCTTGATGAGTCAGGCATGAGTGTCGTTGCTGACAATTATGCTTCTGTTTTGGGGACACAAGGGATGCACCAAGAGGAGCAAGATCTTGTTAACATGATGGCATCTTCTGCAGCTCATGGTTTTAATGGGCAGGTTCATCTTCCACTCAATTTGGCTTCCGGTCACCTACCGCTTCCGATCCCACCTGCCATTCTTGCTTCTATGGGATATGCTCAGAGAAATATGGGTGGAATGGTTCCTACAAATTTCCCCTTGATGGAGACTCCTTGGGGCACAAATATGCAATTTCCCCAAGGTGTTGTTCCGCCGTCACTGGCCCCTTATTTCCCTGGCATGGGGTTGACCTCAAATCCTGAAGATTCAGTGGAACCTggtaatgaaaattttggatcTGTGGAAATGAACTCAGGTGAAACGGAGCATGATTTCTGGCATCAGCAAGAGAGGGGATCTACTGGTGGGTTTGATCTTGATAATGGAAGTTATGAAATGCTTCAGGAATTTGATAAGCAACAGTCAACCTCAGCTGGTTATAACTTTCATCCATCATCTCGCGTAGGCTCCTCCGGAAATTCTGTGCGAGCTCAACTGAAGTCTACCAAAGAAAATCATGAGTCAACAAGAGGGGAAGAGCATGTGAATAATTTTCAGTACCAAGATAAAAGAGGTAATGAGGTTTACTTTGATGATCGAAGTGTGAGTTCTAGATCTGCCACGCATGCAAGTTCAGTGAGAAGTAAAACCTCCTCTGAGAGTTCTTGGGAAGGATCATCAGCAAAGGTCTCAAAGTCAACAAGGGAAAAACGTGGTAGGCGAAGTGCTCTTTCAGCAGTGCCATCTACTGCATATGGGAAAGGTAAGAATGTGTCCGAACATTCGTCTACCCAGGCAGATGATGACAACAGAGATTGGAATTCATCACCTACAGCTTTAGGTGctgaaatggtagaaagaagcACAGGACCTCAACCTGTTGCGCCTTTCCATTTTCCAGGGCATCAAATGGCCGGTTTTGAACAAACTCAGACGAGTGGATCAGATTCAATGGTACCTTTTGCTCCATTGCTCTTAGGTCCTGGCTCACGACAGAAAGCTACAAATGATTCTGGAATGTTTACATTTTATCCTACGGGGCCTCCGGTTCCATTTGTTACAATGCTTCCTTTTAATTATTTCTCGTCAGAAACGGGAACTTCAGATGTATCAACAAGCCAATTTAGCAGAGAAGAGGGACCAGATAATAGTGATTCTGGTCAAAATTTTGATTCATCTGAGGGAGCTGATCAGCCTATTGAGCCATCAGAGCATAAGTCTGACATTCTTCACAGCGACTTCGCTAGCCATTGGCAGAATTTGCAATACGGACGGTTTTGCCAAACTTCTCGGCACCCTTCACCTGTGGTTTATCCTTCACCAGTTATGATGCCCCCTGGTTACTTACAAGGAAGATTTCCTTGGGATGGTCCTGGGAGACCTCTTTCAGCCAACATGAATCTCTTCACTCAGCTTATGGGTTATGGACCTAGAATGGTTCCTGTTGCTCCTCTTCAGTCTGTTCCTAACAGGCCTGCCGGTGTTTACCAACGCTATGCAGAGGAGATTCCAAGATATCGTGCTGGGACTGGGACATACCTGCCAAATCCCAAGGTTTCTGTACGGGACCGGCCTTCAAATACGAGAAGGGGGAATTACAATTATGATAGAAATGACCACCATGGTGACAGAGAAGGGAACTGGAATGCCAATTCAAAGTCACGAGCTTCTGGGCGCAACCACAGTCGCGGTCAAGCTGAGAAGCCAAATTCCAGAGTAAACCGTTTGGCAGCCAGTGAGAGCCGAGCTGAAAGGTCATGGAGTTCACATAGGCAGGACTCATTCCAgtcatatcaatctcaaaatgGTCCTATCCGCACAAACACTACACAGAGTGGTTCGACCAATGTTGCATATGGCATGTATCCGGTACCAACCATGAACCCCAGTGGGGTATCTTCGAATGGACCTTCCATGCCACCTGTTGTCATGCTATATCATTATGATCATAATGCTGGCTACGGGCCACCTGCAGAACAACTTGAGTTTGGTTCTCTTGGACCGGTGGGATTCTCAGGTTTGAATGAAGCACAGCTAAATGAAGGGAGCCAGATGAGTGGGGTATTTGAGGAACAAAGGTTTCATGGTGGCTCTACTCAACGATCTTCACCTGATCAGCCTTCTTCACCCCACCTCCAAAGATAGTTGGTTCAAGTATCTCCCTTTTTCTGTTTGGGGAAGGAGGTCGTTCAGGGTTAACCATGGCAGTGTCTCGTGGCCAACTATTCTGAAGATTTTATTCGGAGcaatttccttttcattttgttATTCTCGACCTATCACTTCACTGGGATTGTATTGCGATGCTTTCCATTATCTTAACAGGGGAGTTTGATCATTTTACCAGATTAGTGGCCCAGGGGGGATTATGAGATGAAAGGTGAGGAGTTTCTGCCTTTAGCATTAACCGAACAGTGAGGGGATGATGACGGTAGAAACTTACAATGACAGTCCCTCGCAGCACCGAGGGTTCCCTGCTCTTGCCCCATTCTTAAGAGGGGAAGGAATTAGACTATTTCATTCCGTGATTCTTGGTATCTTCTTGATCACACCATGCCTGCTTTGAGTTCTTATGTACACTAGATAGTAATTTACTCACTCAATTTTCGTCAAGAACAAGATCGGTGGTAAAATGATGGTGATGTGATGGTGAGGAGGTGGGACTCTGCGGCTTTATTGTTCGTTTTAGGGTTAGGCACGTTGTAACTCTACTGAAGTAGAAACTTGGGTTTAGGTTCAGAGTTTAGGATTTTACTGTTAGGAAACTGTTCTACCAGGAATCTCATGCACACAATGTATTAGGGTTTTTGGATAAGAATACGTGTACCATTTCTCTTTGATGTACTCTGTAAGACTTTCTACAGTGTAGCAATAACACCACCATAGATGAAATTGAAACATTTTCGGTTTCGCTGACGGTTGCTTTTa
>LOC103406208
tctctattcatttacgtacttatcctcactagtgaccgaagcaaccaagcgaaggtcacaaaacctgacactttctgttgtaccaaagtcttcgctgattttgtgcatcaacagtagTCATTATTGAACCTTCCATACTTTTCAGAATGCCGAGCTCGAAGAAGAGCAAAACGATGATCGTTCAGTTGATGAACTCTTGTCATTCATTAATGGAGAAATTGGAGGCCTCATTGGAGGTAAGGAAATTATGTGTCACAGATTCCAAAGGGATTAAAACttccaagaacaaaaagaagaatCGCAGGAGAAAAGATCAGCAGAAAAGCACGTGTCTATATGAGGCCAATGAGCTCCATGAGGTGTCAAGCAATCTTAACTTTGCTTGCCCCAGTGATCAACTCAACAAATTTACGCCTAGTTCTAGTTTGACATTAAAGCTACAAGATCTAAAGGATGATAGGGTGGATGATATGATTGGGTTTGATGATGGTGATATTGACGATGAGATTGATCCGgcattgaaggaaaaaattgatAGGGAGGTTGAAGATTTTGCTCGGAGGTTAAATTCAGACTGGCCTGAAAGGATGCAAGAGATCCTATCTTTGGGTCAGGAAAGGAGGCCTGTACCATTTTCCATTAATGGAAACAGTTCTTTCAGAAGATATGCTTGAGTACATCCAGAGTGGAAACGGCTCGAACAAAACTCTTATCAGCCATAGGCTGGAACAATTTTGACCAGATGCTAACAGGCTACCAAGAGTtccaattctcatttatttGGACCCAAGCATAattattttttcctttcttcataATTTAATCTTCTTATTTTGTTGGGGTAATTAGCTGGAGTCGGATTTTGGGGGCTACTGTTTGGTATGTTAGggcaacaaataaataaaaaaaaaaataattttgccTTTGTTTTCATGAGCCAAACTTGTTCGTTTATCACAAGCTTGTATGAGATTACACAAACTGGTCGTCTCActtatttttgaatttgtttaacaAGTTCAATGtagttttgaaattttaatt
>LOC103406209
ATAAACTCCATTTCCTCTCTCTCAAACTCCACAACTTCTCTAAAATGGAACGGAAAGCAACACTTCcccttttcttcctttccctcGCCGCCATATTCCTCTCCCTCTCCTCCGCCCTCGACCACCAGACCCTCCTCCTCAACCCCCTCCCCACCCCACCTACCACCCTCTCATGGACAGACACCGTCTCCGAATCCGAAACCGCCCAACTCGACCCCAACTCCCCCTCCGCCACCACCACCCCAACCCCAAACACCCTGTCCGTACAGTTACACCACATCGACGCCGTGGCGCTTAACAAAACCCCTACCCAACTCTTCAACCTCCGCCTCCAGCGCGACGCCTTCAGGGTCAAGACGCTGACCTCCCTTGCCGCCGCCTCCCCAAACAGAACCACAAGAGGCGGCGGTCGCGTGCCTGTCAGGGGCTTCAGCAGCTCCGTCGTCTCCGGACTCTCGCAGGGCAGCGGCGAGTACTTCACGCGCCTCGGCGTGGGCACGCCTCCCAGGTACGTCTACATGGTCCTCGACACCGGAAGCGACGTCGTGTGGCTCCAATGCGCCCCCTGCAGGCGCTGCTACAAACAGAGCGACCCGATTTTCGACCCGAGAAAATCCAGATCCTTCGCCACAATCCCTTGTGGGTCCCCTCTCTGCCGGAAACTGGACTCCCCCAGTTGTAATTCCAAGAAGACCTGCCTGTACCAAGTCTCCTACGGGGATGGCTCCTTCACTTTCGGCGAGTTCTCCACTGAAACGCTGACATTTCGCGGCACCAAAGTGGGACGCGTGGCAATCGGATGCGGTCACGACAACGAGGGCCTGTTCGTTGGCGCGGCGGGGCTGTTGGGACTCGGCCGGGGGAAGTTATCGTTTCCCGCCCTGACCGGCTCCCTATTCAACCGGAAATTCTCCTACTGCCTTGTGGACCGGTCCGCTTCTTCCAAACCATCCTCAGTCGTCTTCGGTGACTCCGCCGTTTCCCGGACCGCCCGGTTCACTCCCCTCATCGCGAACCCGAAACTCGACACGTTTTACTACGTCGAGCTCATCGGTTTGAGTGTCGGTGGGACACGTGTCCCGGGAATCACGGCATCGCTATTCAAACTCGACCGGGCAGGAAACGGGGGGGTCATTCTCGATTCGGGCACTTCCGTGACCCGATTAACCCGACCCGCTTACAACGCTCTCCGCGACGCTTTCCGGGCCGGCACTTCTGGTCTGAAGCGGGGGCCCCAGTTCTCCCTATTCGACACGTGTTTCGACTTGTCCGGAAAGACCGAAGTCAAAGTCCCCACCGTGGTGCTGCATTTCCGAAACGCCGACGTTTCACTGCCGGCAGCGAACTACCTGATCCCAGTGGACAGCAGCGGGAGCTTCTGCTTTGCTTTCGCGGGTACGATGGGCGGGCTGTCCATAATCGGTAATATCCAGCAGCAAGGTTTCCGGGTCGTGTATGACCTGGCAGGCTCCCGGGTCGGGTTTTCTCCACGTGGATGCGCGTAATTAATTTTGGTAGCGGCGTGATAGGAAACGAATAAAAACCCAATTTCcctgatttttaattttaattttggcttttttatttatttataatttgataTGAAATGAAAGCAGGAACAGCAAACCTTCGTTGCTGGAATTAGGATGATGGTCTGATGTGATGTGATGAAAGAGTAGGATTTGAGCTGTTTTGTGTTGCTTAGCATGTTCCAGGTTACAAGTTACAATGTACACGTGgtgtttatttttatgtaatttctacTGCTAAATTATTACTCTCTAATATATAAAAGGGTAATTCAATTAGATATTGTTTAAA
>LOC103406210
GGCTGTGCAAAACTGCAAACCGACAGCATAAAAGCAGGAAAGTGATAACTGAAAAACGAAAGCTCTTCTCTGACATGGCTCATCATCTTCTCGCTTCCTCTTAGAGTCCTTGTCTGAATTTCCGTCTTTGCAACCGCAAAACGGTTCGTTTCATTGAACGGTTTAGATCCAAGCCTAACGAGTTCCCACTTTTTCATTTACCTTAGAGGATTATGTTTAAGGGTTAGTAAGGTCATTCAGAACCCTTTGGCATTTTGCATTGGGGTTTCTTATAGAAAGAAAACAAGGGTTGGATTAAGGACGGTTGAATGAATGTTTGAGGGTTTGGTCTTTGCTTTTACTCATCCAGTGGAGTGTGCAGCGTATTTGCCTTCTACAAGGTAAAATGTGCAAAAGAATAACAAGTTGATGGCAGCAGCAGAAGCAAGGGCTGTGTGGCAGAGAGCAGCTAATCGTTGTTTCGTCCAAGAGGATGCCAAAAGAGCTCCCAAGTTAGCGTGCTGCCAATCCTCTTCTTCCACAACTAGGCAGGTTGATGCTGGGCCTGCAATTGGAGCAGAAGGGCCAGATCATCCTGCCGCCGGTTTCATGCCTGTCAACCGGAATCCATATTCTAGTCGACCCCCCGGTACAAGATGGTGGCTGCAACCTAGCCATGGGCACCAAAAGGATTTTACATACGAACAGTTAAATGCTTTGGAGGCTGACATGGAAACACTGAGAGCTGGGTTCGTGAAATCAACACCCAACACTAGCGAGGTCCACCAGCAAAAAGCAGAATTCACTGATGCGGATAGTATCTCCGCTGTTTGTACGAAGACAGGCTACGAAGTGCAAAAGCAAGATGTTAGCACCAAATATTGTGAAAACATGCAGGAACTTCTCCAATACGAAATGAAGGGAAAATGTGAAATAATGGGGATGGATACCATTGATTGCCCAGTTTCCAAGAAACCCAAGGAGTTTTGTTGTGATTATCCTTGGCTTGGAGGTGGGAGAGCTGAACCATGGTGGCGGACAACGGACAGAGATGAATTGGCTTCCTTGGTTGCTCAGAAGTCGCTTAACCATATTGAGAACTGCGACCTTCCCCCACCTCAGAAAATGTATCATAAGAGACATCCATATGCTGATATTGGTTGTTCTGACCCGAATGTGATATTGGGGACATCTTTAGATGCGAAGGCCCAAGCGAACTATCTTTCCAATATGACCACTCCTGCACATCGCTATCGTGAATCTGGAAAGGGAGAAGCATCCGGAGAAGGGCACTCCGACAAGTCATTCAGAGACGTCATGGAGATTCAACAACCTTCTGAGGGTGAGCCTACAAAAGCTCAGCTAATGGAGGCACTCTGCCATTCTCAAACACGTGCAAGGGAAGCTGAGATGGCGGCGAAGCAAGCTTATGCCGAGAAGGAGCACATCTTTAAGCTCTTCTTCAGACAAGCCTCTGAACTCTTTGCCTATAAGCAGTGGTTCCGATTGCTGCAGCTGGAAAGCCTTTATCTCCAGATCAAAAACAATGACCAGCGTCCAAGCGCCACTGTTTTACCGGAGGGACTTCCATGGATGCCATCCAAAGGCAAGAAACTGCGGAGGAGCCGGCGTAAGGGTGCCAAGGGTAAAGGAGGAAGGAGGGCCGAACCCAGACACGACATTACAACGTATGCTGTTGCTTTTGCATTGGGGTTCGGTCTTGTTGGTGCTGGGTTGCTGCTGGGATGGACTGTGGGGTGGATGTTACCCCATTTCTAGGCTGTGTAGTAGTTCTGAGTTCTGACCATTTCATGCTTCTTGTAATGATTGTTCAAAAGGGAATAGGTATTTTGGGTTAGTTTCTTTTTCTGTGTATTTCGTCCAGGTTTTTCGTAGTTTTCGTATGTAAATATACCCCGATGTACGTGTATAAATACTGCAAGGACGGATGAGATTCTGCATAAAATTGGTTGGTTGTTCTTCCACCTTATGTTTGTAAATTATAACAAGTCTtgcttccttttccttttgttttcctATGTAACTATATCAAGACCTTGAAAGCCAGTTTGGTGTTTaaa
>LOC103406211
ATCCGTTTCTGGTTCCTTCCATTTCCTTGCAGCTTTCTAGGTCGTAGCTCAGACGACGAAGAGGATCACTCACACGCACAAACTCGAAAGTACACACACCAGAGAGATGGCAGTGATGGAGAAGCTCAGGATGTTCGTCGCTCAGGAGCCTGTCGTCGCAGCTTCTTGCCTCATCGCCGGCgttgGACTCTTCCTTCCCGCTGTAGTAAGGCCAATTCTAGATTCCTTTGAAGCATCTAAGCAAGTCCCTCAGCCTGCTTTAAGTGATGTGGTTGCAGGTATGACAGGTAAAAAATAGCGGTGATATGATTTATCGGTACAGGCAACAAAATTCGAACGATTTCCCTGTCATTTTTCCATTGTCTTGAGCATTGAAATAAGCATGACAAACTTGTATGGAGACAGTGATGCTGCATGTTGAATATTATCCTTTTTGTTACAAGCATATGATTGGTTTCCTGTCGCGTTAACTTTAACTAGCCGAAGCTTAATTTGAAGCCTAATCAATGCAGTTCTTGTTAGATTGAAGCCTAATTTGAAGCTTAATGAATGCATGTTGGACACAAGTGTCTGCTGCTGTTTTATT
>LOC103406221
CGGCACGCGTGAATCTCGCGCCTAAATTGCCCCCGCCCCGACCCGACTGGATGTCCCCATCGTCCCAAGCCTTACTGCTTGCCcgtctctctctatctctctctctctctctctctctcctactTCTCAAAAATTGAACGACTCTGTCTTGGTTATCCGATTTCCTGAGATTCAATCCTTCCCCTTCCTTTCTTCCTCCATTCTTCATATTTTTCCTCCAAATTTCACTACCCATTTCTTCTTTTCCCAGAAATTCAAATCCACATTTCAAATTTATCAGAATTCAAATTCCAGAAATTGCAAATttccatcctttttttttcaaaaatgttCTGACCCCTTCTTCCCTGCTCTGCACGATTAATTTCACCACCCAAATCAATCCAATTTCTTGAACTCAAtcacattttttatattaattactaatttctttattgTTCAAACAAATTTCAATCTAATCCCATTTGGGTCTCTGTTTTTTTCTGCAAAATTACCCAGAACAGAAACAGAGTAATCCAACAAAATGATGCAACAACCGCCCATTAAACCGGTTCTCCAGAAACCTCCAGGATACGGATACCCGCACCAACCGGGCCGGCCCGTACCCAGTCCGCCAGGCCGAAAGCCCAACATCCCCCCTTCCTTCCGCCCACAGCGCACCCGGCGGAGTAGCTGCTACTGCATATGCTGCTGCGTCTTCTGCGCCTTcctcctcatcgtcatcatcctcGCCGCCCTCGCCGGCGGCATCTTCTACCTCCTATTTGACCCCCGGCTCCCGGCCTTCTACCTCCTCTCCTTCCAGATCCCCAAATTCGAACCCGTCTCCAAACCTGATGGGACCCACCTCGACGTCCAGGCTGTCACCAGTGTCGAGGTGAGGAACCCCAACCCGAAACTCGACATCTTCTACCGCGAGGGGATCGAGATGCACGCGATCCTCGGGGACGAGAACGACGTAGGTTTGGGGCTGGGTTCAAAGCTGCTCAAAGGGTTCACGCATAGGCACCGGAACACGACGAATTTCAAGATGGATATGAGGGTGAGGAACAAAGTGGTGGATCAGACGGTGGGGAGAAGGCTGGCGGCGCAGCTGAAGAGTAAGGAGATAAAGGTGGCGGTGGAGGGAAAGACGAGGATTGGGTACGTGATCAAAGGGTGGAGGGTTGGGACGATGCAGATCAATGTCTTGTGTGGTGGCGTGAAGTTGAAGGTTGTTGATGCAGGGGAAATGCCCAAGTGTACCATCAATGCATTCAAATGGATCAACATTCGTTGATACGATGGATCTGATCCTCACAAAGCATAATATGTAAAGGGTGATGGCGCAAGAGAGTTCAATTTGGTGAGCTCATCAGCTGGATGCTGCAATTTTCAAGCAGACAATTGTTGCCAAAAGATTAAAGGATATGGATTTCTCCCTAATCTATATATCTTTCTAATATTTATAAAATTGCGAGCCTTTACAACGTATATTCTCTGGTgttacgaaaaaaaaaataagtattGGATGGATGGGGGCAGTATATCTATATGAATTCCAAAACACAGGCTAACATGTGTGAGTTTAAGCTTTGGATCCTTCTAACGCATTTGGAATATACATCAGTTTAGAAGGAGCAAgggttgaaattttaattaatttatttgtttatattggtgACTGGTTTGGACACTtggttttaattaattagttattatTTATCagcttaa
>LOC103406225
ATGACTCATAGGAAAACATTTGAGGCTTTAGATGGAACCTTACGAGATATAACGGGCATAGAAACACAATTTGATGGCAAAGTGATGATTCTTGGAGGAGATTTTCATCAAGTTCTTACTGTAGTGCCTCGTGGAACCAAAGTGCAAACAATAGATGCATGCATTGTAAAGTCCTCATTATGGAACAAGATTCAAGTTATCCAGTTGAAACATAATATGAGAGCTCAACAAGACCCTGATTTTGCAGAATTCCTACTTCGTGTTGGTGATGGAAATGAGTCATTTGTAGAAGATGATATGATTAGAATCCCGGATTCATGTGTTATTCCTTGGCATGGCGATGAATCAATTGGTGAGCTTATTGGTTTTGTATTTCCAAGATTAGAGGATAATGCTTTCAACATTTCTTATATGGTTGATATGGCTATCATCACCCCAAGGAATGAGGACGTTGACAAGTTAAATGAAGTGATGTTAAACTCATTTCCTGGGGAACAACACATTTATTACTGA
>LOC103406240
AAGTGGCATTAAGCATCACAATACAAATATAGACAGTCCAATGGCCCTGCAGCTGGAAGAAGAGGAAAACTTCGGCTATGCCATGCAGATTGCGTTTTCTTCAGTGCTGTCCATGTCTATGCAATCAGCAATCGAGTTAGGCGTTTTCGACATCATAGCAAAAGCCGGTCCTGGTGCCAAGCTCTCTTCATCAGAGATTGTAGCCCATATCGGCAGCGGCACCAGGAATTCTGAGGCACCGATGATGTTGGACCGTATTCTAAGGCTCCTAGCCAGTCACTCTATTCTCATCTGCTCTTTTGTTGCTAATGAAGAAGATGGGTCTGATTCTCAAAGGCTCTACAGCCTTGGCCCTGTGTCCAACTACTTTGTGACTAATGAAGATGGTGTTTCTTTAGGCCCCTTGATGTCATTCATTCAAGACAAGATCTTACTAGACAACTGGCCCCAGCTAAAAGAAGCAGTTACTGAAGGAGGAACTCCATTTAAGAGGGTCCATGGTATCCATTCTTTTGAGTATCTAGATTTAGACCCCAGGTTTAATCAAGTTTTCAGCACAGGAATGTTTAACCACACCGCTATTGTCATGAAGAAGATTGTTCATGTCTACAAGGGTTTTGAGAAACTTACTCAACTTGTTGACGTTGGCGGTAATGTGGGAGTGAATCTTAGTGTAATCACTTCTAAATATCCTCATATTAAGGGTATCAATTTCGACTTGCCTCATGTTGTAAAACATGCCCCTTCATATCCTGGGGTCGAACATGTTGGAGGAGACATGTTGGCAAGTGTTCCATCTGGGGATGCCATTTTTATGAAGTGGATACTTCACGATTGGAATGACCAAGACTGCATAAAGTTGTTGAAAAATTGTTACAACGCTATTCCAGACAATGGAAAAGTGATTATCGTGGAAGCACTTCTTCCGGCGATGCCAGAGACTAGCACCGCCGTGAAGAGCACATCCCAGATTGATGTGCTTATGCTGACTCTTAACCGGGGAGCAAAGGAGCGGAGCCGAGAAGAGTTCATGGCTTTGGCAACTGGTGCTGGATTTAGAGGCATTAAATATGAATGTTTTGTCTGTAATTGTTGGGTGATGGAGATCTTTAAGTAAACTCCTGCTTAGAAAAAGTTACACCACTTCATGGAAGTGTACTCATCATGGCCTCCTGCCCCATCAATAACTCCGGCCCATAATTCCTGTCTCAGAAACACCTCTGTCTGTGAGCATgatcaaaaaattatttttcttaaaa
>LOC103406241
TTTGTTTCCATGTAAGAAGACTTAAAATATAAAGCGCGAATTGACCAAAAGGAAGTTTTGGCTTCATATATAGAGAAGATAAGTAAACACATTCAGGTGGCATTAAGTATCACAACACAAATATGGACAGTCCTATGGCCCTGCAGCTGGAAGAAGAGGAAAACTTCGGCTGTGCCATGCAGCTGGTGTTTTCTTCTGTGTTGTCCATGTCTATGCAATCAGCAATCGAGCTAGGTGTTTTCGACATCATAGCGAAAGCTGGTCCTGGTGCCAATCTGTCTTCATCAGAGATTGCAGCCCATATCGACAGCGGCACCAGGAATTCTGAGGCACCGATGATGTTGGATCGTATTCTAAGGCTCCTAGCCAGTCACTCTATTCTCAGCTGCTCTGTCGTTGCTAATGAAGAAGATGGGTCTGATTCTCAGAGGCTCTACAGCCTTGGTCCTGTGTCCAACTACTTTGTGACTAATGAAGATGGTGTTTCTTTAGGTCCCATGATTGCATTGGCGCAAGACAAGGTCGTCCTAGACTCCTGGTCCCAACTGAAAGATGCAGTTGTTGAAGGAGGAATTCCATTTCACAGGGTCCATGGCAAGCAGTCTCATGAGTACACAGGTTTAGACCCCAGGTTTAATCAAGTTTTCAACACAGCAATGTTTAACTACACCACTATTGTCATGAAGAAGATTCTTCATCTCTACAAGGGTTTTGAGAAAATTACCCAACTTGTTGATGTTggtggtggtttgggagtcactATTAGTCTAATCACTTCTAAGCATCCCCATATTAAGGGTATCAATTACGACTTGCCTCATGTCATAAAACATGCCGCTTCATATCCTGGGGTAGAACATGTTGGAGGAGACATGCTTGCAAGTGTTCCATCTGGGGATGCCATTTTGTTGAagGCGATACTTCACAATTGGAGTGACCAACACTGCCTAAAGGTGTTGGAAAATTGTTACAATGCTATTCCAGACGATGGGAAAGTGATTATTGTGGAAGCACTTCTTCCAGTGATGCCAGAGACTAGCACTGCCGGGAAGACCACCTCCCTATTTGATGTGCTTATGATGACTCAAAACAAGGGAGGAAAGGAGCGGAGCCGAGAAGAGTTCATGACTTTGGCAACTGGTGCTGGATTTAGTGGCATTAAATATGAATGTCTTGTCTGCAACGTTTGGGTGATGGAGATCTTTAAGTAAACATTTATGTATGTGAAGATGATCAGCAAAATAGTGTTATGCTTGATTATTATTTCTTTGAGCTATGTCTAGATGTgtgtataaataaaaataactgCTAGATGTgtgtataaataaaaataacttgGGCTCATAATTCGTATCTCAGAAACACCAATGTACGTGAACATTATCAGCAAGATATTTTTCTTAAAACTA
>LOC103406242
GTCTAGTCTAAAATAATTTAGTCACACCCTTGAAACGTGACCAAATCCCCTTTTCCcttccccttctctctcttacCAAAAAATGCGTGAGACTCTTTCTAGTTTCTAAACCTTGCAAACTCCTTTGCCGCCGACCCCAACCTTTGGTTTGGGTGCCGGTGGCTATCCTTGTCCAAGTTCCTTGTTCTCCTCTTTCCCTCTTTCTCCTgatcctcttctttctttttcaattttcttctgaGATTTTTCTCAGTTTTCTTGAGCTTTGTCTCAAATTTTTCCATGAGTTTGTCTCACTTTTGGACTTCATGTCCCTCCTCTCCACCCCTCCCTCTCCTTTGGCCGTTCATTTCCAAACCCAAAACTCCATCTCTCCTCACTTTTCCCCTTTGCCTCCCTTCCCCATAAATCATCCCCACCCCATCCTTTGCTCTGATCTGCAAAACTCTGGATCGAATATGGTTGCCAGCTTTATTTCCCTTCCTCACTGTCCCTTTGCCGGATTTCCATAGAGGCCAAGTGTACTGCGACTTTAGCCAAAGATTCGTGAATGGAATTTGGATCTGGTGACTATCTTTTGGTTCTGCATCTTTAGGAAAGAAATCTGGATGTGGTGTGCTTCTTGGTGTGGGTTTGGTACTTTTGTATAGCGATATCTTGTTTGTTTTCACCACTCGATTGTTTTCTCTGGTGTTGCTACTTCGGTAGTTGCTAGCAAGACTTTCGTGGCGATGATGGTGACGGATGCTGCTTTCTATGGTAGAAAATTAAGGATTTGGGTTCCCGTTTCAGTTTATTTATTTGGGCTGAgcttttatgtatttgtttccCAATGTATTTGAGTTATTTTTCCTTCCTTTGAGTTGGCCAACTATTTATATACATGTATTCTAAGATTGATTTTCTCCAA
>LOC103406243
TCTCTCTGACTGAGAGCGCTTTCTCTCTACTCACCCAAACTCTCattgtttctctctctttatTATACTCTTTCTGTGGAGGCTCTTggatttggtttttggtttttgagttTTCGAACGGTTCCGATCCAGTCGCCATTGCCGGAAACTATGCCTTCTCCGGCGAGTGTCCGGTGAGTTACCGGACTCTGTCAGTCGCTCTTCTCGAATAGAAAGCTCTGAATCCGCCATGGATGTCTCAGAAGTTAAAGGTTTTGGCGTGTACCGGTTCGTTTTGGTGAGGATTCTGAATaaagaaatttatttttgtactttcgGAGAAGCGTCCATCTAGCTCTCTCTGTGTTGCGGTGGAATCTGAAATTTTAATTCGATCACTTGTGCTTTCGATTCGGTTTTCGATTTCTTTTACTTTCATGTGAAAATTGGACTGCTTAATTCTACTGCTTTAGAACCAGAGACGGATCTCTACCGATTGCTGtgccttatttttcttttgcagtAGCTGTAGGAGTAGAATCACCACTTTCTCGGCCTTTCTTTAGTAGTACAACCGAGACGGCTTTACTCGTAATAGCTCTCGGTGCTTTTACAAATGAGAGAAGGTCCTTGTTCTATCCATTGCTCGTCAGGGAGGATTTGAAGCAGCGCGAGCTACCCGGTTCCGGTAAATGGACACAAACTCATCTGGAGAAGACCTTTTCATCAAGATCATATTGGAACGAAGACTGCTGTGCAGATCAGGAGTCATGCTCAGAAGTTCTTTTCAAAGCTGGAGAAGGAGGCACACAATAAAGGTGTTCCAATGGGACAATCAATTGACATAGATATCCCGCCTCCACGTCCCAAGAGGAAACCAagcaatccttaccctcgaAAGTCTAGTTCAGCTGCCACGACATTGACCACTCCGCATGTGGGAGCAAAGGATGGAAAACTTTTATCTTCAGCATCTTCTTCACACTGTCCACAAGTAGTGGATTTGGAGAAAGAGTCACCTCATGAgAGACCTACTGAAGAAGAAAATCcgaaaaatggaaaagaaaatcaGGATGAAATTTGCTCAGAAGCCGTCACTTTGCTCCAAGAACATAATTGTTCCTCTGATTCTACTGCAAACAAAAATTCTCTACCTACACAGGTGGTGCTGAGAAATGCTTGCACTTTTCAGGAGTTTGTGCCTTCGCTGAAAGAGGTAATAAGTCAAGATGTAACAACTGAATCTTATGTTACTATTGAACTTAATGGAAATcagaatatgaagaaaaatgatGCCAAAAAGATAGTTCAAGTTAATGGCACAAGTGGAGCCTCAGTGTCAGAGAACACTAATGCTCTTCATAAGAAGTTGGTTCAAGGTGAGAAAGCAGATGATTTGAATTGTGCATTGCCAACAGATGGGATGCAAGGCACTCAGAACTACCCAAGGAATGTTCCTGTACATGTACTGGATGGCAGCGTAGGAGCGTGTAATCAAACTACACCTGCAGATATGTCATTCCCTGACTCCGGTTTCCATCCTATGGGGAAGGTTCATGGACAGCCTAACCTATTTGCAAATCCAGCCGCATCTACTACTACTGAACATGAAAGTAATGCATCAAGATCTACTATTCACCAATCGTTTCCAGCTTTTCACCCTCCCTTCACACCATTCCACCATGGTCAAAAGGACTACCAATCATTTCACCACATTTCCTCAACATTTTCTAGCCTTGTTGTGTCGTCTCTGCTACAAAACCCTGCAGCCCATGCTGCGGCTAGCTTTGCAGCCACATTTTGGCCTTATGCAAATTTGGAAAATAAGGAAGACTCTCCTGCATGCTCCTCTGCTGGAGGTTTTCCACTGAACCCCCCTCCAAGTATGGCAGCAATTGCTGCTGCCACTGTAGCTGCTGCAACTGCATGGTGGGCAGCCCATGGATTGCTTCCCTTGTGCGCTCCTGTTCAAACTTCTATGAGCTGTCCTCCCATGCCCATGACTGGGGAGATTCCGTCTGTGAATACTGATCAAGATCCCGCAGTGATGATAGAGAGAGGCGAGAATTCTCTTCAAATTCCTTCTGTGGAGGATCAACAATTGGAGCCGGAACACTTGGAAGCTGTGGATGCTCAGCATTTAGCTTCACAATCACCAAACAGGTCATCATCGCACTCTGATAATGGAGGTGCAGAGCCAAATACAGAATTGAAGTCTGCTGATGACGAGAAGGCTGTAGCATCAACTGCTCAAGTTAATGATTCAGACAATGCAAAGAGTAGAAAACAGGTTGACCATTCTTCGTGTGGCTCCAACACACCTTCCGGCAGCGACATAGAGACGGATGCATTAGAGAAGCATGAGAAAAGCACAGAAGAACCAGAAGAACCAGAAGAACCAGAAGAACCAGAAGAACCAAAAGAACCAAAAGAACTTGATCTAAATCTGTTAGCATCTGATTCTAATTATCGTCGCAGTAGAAGTATCAGCAACATCAATGATCCATGGAAAGAGGTTTCTGAAGAGGGACGGATGGCCTTTCAAGCGCTATTCGCAAGAGAGGTACTGCCCCAGAGTTTTTCACCGCCTTCACACTGCCTCACAGTTAATGAGCATCAGTATGCTACAGAAGCAGCAAATCAAAATTCTGacgagaaagataggaatgcaTCTGCATCACAATTTGACTTGAAATCATGGATGTCATTTCCGTATCCTCCAGAAGCGGAGAAAAGTGTGTCACCAGCACGAGGCAGCAACACTGAAGGGCTACTGACACTAGGACTTAGCCAAGGGAAACTCAAGGCCCGTCGAACAGGATTCAAGCCTTACAAGAGGTGCTCCGTAGAGGCCAACGAGAACCGGGTGGCCAATGCCAGCAGCCACTGCGAAGAGAAAGGCCCGAAGAGGTTACGCTTAGAAGGGGAAGCTCAAACTTGACATTCCATATTGCGTGCAAAATCAACggaaacctttgtttttgcacGCAGGTTGTATTTTCCGCTCCTTTATATAgttcgtttgtgttttaatttcgAGTCCAGCAGATCAGAAACTTGTCTTTGGCGTGTGTACCATAATCTATATACATTTGATCGTTTCACTATCTCGAAGCTCTGCAACTGCAGTTGTAGACTCGCGTAATTAGACCCTCGATAAAGATCATTTCAAGTGTTTGATTGATGGACCTTGATGATTacatcttttatttgtattattaAGAGAAATCCTTGATGCACAAGTAA
>LOC103406245
CACAAGCTCAAATACTTGGAAAAACACTAGTCAACTTTCAAAAATCGAGTGATTTGAGTGATAAGTGTGTCTTTGATGAGCGTATATAAAAGCAACTTCACTCATTCTGCTTCCCCACACAATCCAAAACACTGATCAATAATCACAGTTCAAagttgagggagagagatgagcagcagcagcagcagcatcacAACTGAAGGAGGAGATGCAGTGCATGCGAATGTGATCCTACTACCTTCGGTCAGATTCAAACCCACTGATGAGTTGCTGGTCAGCTACTACTTGAGGAGCAAGATACAGGGCACCGACTCCCTCTTCCGCCACACCATCCCTGAAATCGATGTCTGCAAGTACGAGCCCTGCGATCTTCCTGCATTCTTCCCAGAAGATCATGAGAAGGAGTGGTTCTTCTTCAGCCGGCCCGACTACAAGTACATCAACAGCACTCGCTGCAACCGGGCCACGGATCAAGGCTTTTACAAGATCACAGGGAAGGAGCGTGAGATCAGGGCTGAAGAATCCAAAGCTGTGATTGGGAAGAAGAGGATTCTGACCTTTTACGAAGGTCGTGTGCCGAAATCAAAGAAGACCGATTGGGTAGTCCATGAGTATTATCTCACAAAAATTGAGGTGGGTTCTAGACCCACCAAGCAGATGGACTTTGTCCTCTGGCGCCTGAAGAACAAGTCAGCTAGTTATAAGAAGCCGAAAGATGATCCAATCCACGGCGAATTAGCTGATTCAGGTGCTAACTCGGAAGATGATCAAGCTGCTGTGAGTGATGTGATTGCAGAGCCAGTGGAACATCTGGGATACTTCTTTGATAACCTTCAGATTGAAACTCTGATCTCTAGTAAGTATTGCTTTAATTAATTTCCCTGCATTAGCTGCTGCGTTCCTGTGCagcatttcttcttttttctgtaCTCCTTTCATGTAGTATTGCTGTTAATGTTGTTTATTTAAAACCTTTCAATTTCAGTGGAATTTTGTGTTAtattc
>LOC103406251
AGTGCTTTGTGTGGTAAGTGGTctttgatgagagagagagagagagagagagagagaacagcaGCGgaggcagcagcagcagcatgaCAACTGAAGAAGGAGATGCAGTTCATGTGAATGTGATCCCACTGCCTGGGTTCAGATTCCACCCCACTGATGAGTTGCTGGTCCGCTACTACTTGAAGAACAAGATACAGGGCACCGACTCCCATTTCCGCTACCTCATCCCTGAAATCGATGTCAGCAAGTACGAGCCCTGGGAAATTCCTGCATTCTTCCCAGAAGTTCATGAGAATGAATGGTTCTTCTTCACCCGGCCCAAATACAAGGACATCGACAAGACTCGCCGAGACAGGGCCACGGATCAAGGCTTTTACAAGAGCACAGGAGACGAGCGGGAGATCAGGGCTGAAGAATCCGAATCTGTGATTGGGAAGaagaggtttctgactttccaCGAAGGTCGTGGGCTGAAAGCAAAGAAGACCGATTGGGTAATCCATGAGTTTAAAGAAACTGAGGTGGGTTCCTTTGTCCTCTGCCTCCTGAAGAACAGGTCACCTAGTTATAAGAAGCCGAAGGGTGATCCAATCTGCGGCAAATTAGCTGATTCAGGTGCTAACTCGGAAGACAATCAAGCTGCGGTAAGTGATGTGATTCCAGAGCCAGTGGAACATCTGGGATACAAAGGGCGAGGAGATGTTAATAGCTCTGAGTCTCCAGATGGTTCTCGTCTTATAGACAGTAATAACATTTTGAGCtttgatgatggtgatgatgaaacTGGTGACTGGAAATTCCCGGATTTGGATGATCCAACTGCATTTGCTAGGTTTCTAGAGTTGCGTGCTGAGATGGAAGAAATTCTGAATTCACCCCCTCAAACACCGCACCAGACACCACAAGACTACCTTTCCTCTACATTCCTGTCATCAGGAAACATACAGCTGGGAGCTGTTCTGCAAGCCAATGGCACTAGTGATGATTGTAATACAATACAATCACCATTTGGAGATAATAATTATTCTTATACTGATAAGAATGATATTTCAACCTGTGATGAAGGTGAACCTCATAGCTTCACCGTGTCTGATTTCGAAAATAAAGCTGCAGATGATATGTCTCAAGAGCCATGTGTTCAACCAGAAAAATATCTAGGAGGCGTTCTGCATACCGATATTTGTGACAACGGCTACAACAATTGTCAACCTACATGTGGGGATAAAGATTCTTATCTGAAGAGTATTTCAACCAATGATAAGGATAAACAATTTAGCAGCATCGCTTctaattttgaaaatcaaactaCGAATAAAAGGAAGAGGTAGCTGGCAGCAATTGAAAACATTCTTTCAATTTCCCGAAAATATCTCCCTGAAGTCGTTAATCAAGTCCTCAGCGGAATGACGATTCAACCAAGCCGTAGTTCTCGCCTTATTGGCAATGCTTTTATTTGTCCTGCAGTTGTTGGTGCATGGTTGCTGGAGTTTCTATCAGTCTACATATGATCGATAATAAAGATGTGATTTTGTGTATAATTGGAATGATTATCAAACTATATGGTTGTAGTCTAAGATCTAAAACCTTTCTATAAGTATATCCTTGTGTATTTTATCAGAAGCTGTTAATATTGAATGGAATTTGGCGTAttgttttctctt
>LOC103406253
CTTACTGCATTATgctttgaatcaaaatacttcTATATAATTACGATGGATTGCTGGGGAAAATGGAAGTTTATTATTGTCATGCTGGTCATTAACCTTGCATTGGCTATAGTAAATATCCTGCTTAAGAAGACTCTTGACGGTGGATTGGGTGGTCTGATTATTGTTACTTATCGACAGTCGATTTCTGCTGTTTTCTTAACACCAATTGCTTTCTTTTTGGAAAGaaaaaGTAGAACAGAGCTTACATCTCGAATCTTATGCCACCTTTTCATCAGTGCTCTAATTGGGATAACTTTCACACATTACTTATTTCTTCTTGGACTTCAGTACACCTCTGCAACATATTCCTGTGCATTCATCAACATGGTGCCTGTCAACACTTTCCTCTTGGCTCTACCatttggACTAGAGAAAGTGAACATAAAGAACAAGGGTATTGGGATCGCTAAAGTTCTCGGTGCCCTAATATGTATTGGTGGAGCTGTGTCATTGATCTTGTACAAAGGAATGCCACTAACCAACCAACATTCAGAATCCACACTTCAAATGCAAAACCATGCCAATACAATGGCGTTGTCATCAGCCAAGAAGAATGATAGGTGGGCTGTTGGTTCAGTATTTTTGGCATCAGGCTGCCTCTTGTGGTCTTCATGGTTCCTCATCCAAGCAAAGATCGGCCAGAGCTACCCTTTTCAGTACTCTAGCACCGCGATTTTGTCCTTCTTTGGCGCCATTCAATCTGCCATCTTGTGCTTCATCACGCAGAGGCACATTGTCATGTCAATGTGGATTCTCAAGGGAAAGTTGGAGATCTTAAGTGTCGTATATGCTGGAGTAATAGGATCAGGGTTGTGCTACGTAGGGATGTCATGGTGTGTGAAACAAAAGGGTGCACTCTTCACAGCAGCGTTTACCCCCGCCACCCAGATATTTGCGGTTATGTTGGACTTCTCTTTCTTGCATGAACAAATTTACCTCGGAAGCGTGGTGGGATCTGTTATTGTCATAACTGGCATGTACATTTTACTGTGGGGTAAAAGCAAGGATCACAAGGAAATGGTGATCAAGCAGACACAAGCAGCTGATCAAGATCAAGAATGTGGTCCAATGCCACAAGGCATGCCCCTTGATGTAAATAAATAACGCTTCTAAAATGTTTAG
>LOC103406254
AGCCTGCAAATTTTTAATAAACCGTTAATTAACCTCCAAAACCTTTTCTAATCACACCACGAAAACCGAAAAGGGTTGTTATCCACACTTGAACCAGAAAGAGATTAAAACTTACATGTCAGGAACAAGAACATTCCTAACTTTCAGCAAAGAATCTTAATCCCAGCCGAAAATCTAAATATCGGATAAGGTTTAGCCCTAGATTAGCGCACAAGGTAAGAATGTGAGTTACTGAAAGAGTCTGCAAGGCAGAATTCTAGAGAGCTGCGACTCCGATGGCTTCCTCGGCTGTCCCTATCAGAACTAACCGCAGTAGCTAATCTTCCTTTCTTTTCAAACCCTAGCAGAAACCGAAAGTTACCacattttcttcctttctttccaaatttaaTTATTGGAATAATCCCATTAATTTAATCGTTGTTTATTATATAAACCCACATCACATTTCCCCAGATTTGCAGCTTCCTAGGTTCTTTTTGTTATCGTTCCACAATGCTTCTTCCTACCACCTGCATTCTCTTAAtttgtttctttctctctcctctctgtaAAGCTTCTTACTCCTTCAACCTCTCCCTCCCTCACCAGCACCCAGACCCTGATGCAGTTGCTCATGAAGTTCAAAGGAGAGTCAATGCGTCTGTTTCCAGGCGCCAAATGCTGTCCATTGACGTCAAGGACCAAAGCCAGTGCCTTGTCGGCAACCCAATCGACGATTGCTGGCGCTGCGAGGACTGGAGCAACAACCGCCAAAAGCTCGCCGATTGCGGCATCGGGTTCGGCATGGACGCCATGGGAGGTAAGGGGGGCCTGATCTACATAGTCACCGACTCGTCGGATTCCAACCCGGCCGACCCAACTCCGGGCACGCTCCGCCACGCCGTCATTCAAACCGAGCCCCTCTGGATCATCTTCTCTGCTGACATGACCATCAAGCTCAAATGCGAGCTTATCGTCAACAGCTTCAAGACCATCGACGGCCGCGGCTACAGCGTTCACGTCACCGGTGGCGGATGCATAACCCTCCAGTACGTCTCCAACATCATTATCCACAACATCCACGTCCACCACTGCAAGCCCGCCGGCAACACCAACGTCGCCTCCAGCCCCACCCACGTCGGCTGGCGCGGCGAGTCGGACGGCGACGGCATCTCCCTCTTCAGTGCTCACAAAATCTGGATCGACCACTGCTCCCTCTCGTTCTGCGCTGACGGATTAATCGACGCCATCATGGGGTCGACCGGAATCACGATTTCCAACAACTACTTCGCCCACCATGACGAGGTGATGCTGTTGGGCCACAACGACAAGTACTTGCCGGACTCCGGGATGCAGGTGACGATAGCGTTTAACCACTTCGGTGTGGCGCTGGTGCAGCGTATGCCGCGGTGCAGACGCGGGTACATCCACGTGGTGAACAACGACTTCACGCGGTGGGAAATGTATGCTATCGGCGGTAGCGCTAACCCCACCATCAACAGCCAGGGGAACCGGTACACTGCTCCTCAGGACACGAACGCCAAGGAGGTGACAAAGCGCGTGGACACGAACGAGGGGGATTGGTCCGACTGGAACTGGAGGACGGAGGGGGACATAATGGTAAATGGCGCGTTTTTCGTACCGTCAGGCGCGGGAATGAGCGCTCAGTACGCCAAGGCCTCAAGCATCGAGCCCAAGTCCGTGACTCTCATTGAACAAATCACGGCCAACGCCGGTGTCTTTGGTGACCCAAGGGAGGAGAGCAGTCGCGTAACGAGCCCCGACGACGGGCCCATCACCGACGGCGGCAGCACCGGCAGTGGCAGCGGAGGATCCAACGGCCACGGCAACGGCAATGGCGATGACTATTTTGGATTGATATTTGGGAACGGTGCTCGACCAAGCCCAAACACAATATTCTTGtctatttcaattatttttattttgtactttaccACCAACCATGGTGGTGCTCTATTATCTTTACCATTATTATTAACATTATTATAggatttaaagaaaatataatcataataagataaagaaaaaaaggggaagaaaagaTTTCTCAAATTGATTGA
>LOC103406256
AAAGCGAAGGACAAGAGAAGCTGAGAAGGTGccgagaaaaaaaaagcagagtGGAGGAATCTCCAATCCAGTGATCTGTAATCCGCTGTTTGGCGGAATCTCCAATCCGTTTGCACCCAGTAAACAACAACAGAGAGAATTCGAAGATACCGAACTGGAAGCTGTTCTGGCGCTCTCGCTTCATCCGTATCCCGAGAGCTTGGAAAAACAGAGCAGCAGAAATCGAAGCAATGGGGATTTTGCACGAGGACGTTGTGGTGATTAACCAGGCAGAGAAGGCTGGGGAACCCACTGTCATCACTGTGAATTGTCTTGACAAGACCGGGTTGGGATGTGATTTGTGCAGAGTTATATTGCTGTTTGGGCTCAGCATTTGCAGGGGAGATGTTTCAACAGATGGGAAATGGTGCTACATAGTGTTTTGGGTGGTGGGGAAACCAAGCACAAGGTGGAATTTGTTGACAAAGAGACTGTTGGCAGCGTGTCCATCGTATTTTTCGACTTCTGGAATATTCTATTACCGGCCCGAAAACCAGCAGCCTAAGCCACCGGATGTGTTCCTTTTGAAGTTCTGGTGTTCTTATGAACGGGACGGACTATTGCATGATGTCACTGAGGTTCTCTGTGAACTGGAGCTCACTATAAACAGTGTGAAGGTATCGACTACCCCGGATGGGAGAGTAATGGACCTTTTCTTCATAACAGATACTAGAGAAATTCTTCATACAAAAAGAAGACAAGATGAAACGATTGATTCTCTGAAGGCTGTTTTATGCAATGCTTTGTTGAGTTGCGAAATTGAGTTGGCCGGATCAGAAGTTACAGCGTGTTCACAGGGTTCCATGTATCTTCCTTCTGCTATTACCGAAGAAATGTTCAGCTTAGAGCTGCCCAACGGACGCCTAAGCAGATCTGTTGCCTCCAACCCCGTTTCAGTAACTGTGGACAATCACCTTAGCCCATCTCTAACACTTGTTCAAATCTTCTGCCAGGATCATAAAGGTCTCATATATGACATCATGAGAACCCTGAAGGATTACAATATTCAGGTTCGTTATGGACGATTCTGTGCTAACCCAAGAGGAAATTGTGAGTTAGACTTGTTCATAATGCAAGCAGATGGGAAGAAGATTGTTGACCGGAACAAGCAAAATGCATTATGTTCCCGCTTGAGAATGGAGCTTCTGCGTCCTCTTAGAGTGGCTGTGGTGAGCCGTGGTCCTGACACTGAGCTGCTGGTTGCTAACCCCGTTGAGTTGTCTGGCAGGGGTCGTCCTCTTGTCTTTTACGATATCACACTCGCCCTCAAAGTTCTAAAAACACGCATCTTTTCTGTTAAGATAGGCAGACACATGATCCGGGATCGAGAGTGGGAAGTATACAGAATCCTGCTAGATGAAGGAGTTGGTTCTCCAGTGCCAAGGAACAAAATTGAGGAAGGTGTAAGAAACAAGTTGATGGGATGGGAATAGATTGGATGCCGAATTTAGTTGCCGGCTTTCATAGTTTCTAGTTCTACTACGGCAAGGTGCAAACCAGTAAATCAGTACGCGCATAAGCTAATCTGTTTCATAACCTCCGTGCCTCCATCTTAACTTGCATTGCTTATGAAAGAAACTTGGCAGTCTCAGCTCTTCCGGCGTGTTTAGGTAACAAAATGTTTTAGTATTTCATCCTGTTCGTCGCCTTTCTTTACGAAGTCTCTCACTAATCTTTCACCATAGACTATATCAGAATTTGATTTGTTGGTAGAAGATCGAA
>LOC103406263
GGTAGCTACGTAATCACTTAACAGATTAATGGATAAAAAAACTAACGGacgtattattttgaaataaaatggtacctatgaaagtaaaatattttaaagatattgtataaGTTTGGGTAAGATCTCAAACCTCAGGATTACTGTGTAATTTacctcaaaaaaaaattaaaaggaaaacggAACAACCTAGCACCAAGCAGCCATCGAAGCCTTCCCGCAGGCCCGTGTCCCACCCCCCTCAGCCACTCAACGATCCATTCCTCAGCCACCCCACACCTGTAGGCGGTCATCGCACTCCTTGTCGCCGGAAAAATAACCTTCTCTTTATCTCTTTCTTTATCTGTTGGCTTGACTCTTTCTTCCCCTCCTGATCCGACTAGAGAgagaacaaaaccctaaagtCCCAAATTCGATTCAGTTCAATTCAGTTCGTTTCCAATTCAATTAGCAGTGGTTTGGGGCCAGATGATCAAGGCGATGACAAGCGTCAGCAGAACAAAAGCCGGCGCGGCTGCGATTAAATCATCGACGTACAAGCGATGGGGGCGGAGACACCCGTTTATCCGATACGGCCTTCCGATGATCTCGCTCACCGTGTGCGGCGCGGTGGGGCTCGGTCacatgatacaaggaagcaagGACATCGCGAAGGTGAAGGACGATCAGGAGTGGGAGATAATCGAGACCCGAAAAGCACTTTCCAGAACGGGGCCCGTTGACGCCTACAAGCCGAAGAACACATCGCTCGAGGAAGAGCTCAAGGTTTTGCAGCAGAAAGTGGACATTAACAAGTACGATTACAAGCCGATTCCTCGCCCAAGTGAAGGAAAATGATAATTCAGCCTCAATGCAATGCATTAACTTGTGGTTTTGTTGTTTATGTGCTTGGAGGGAATTAGTTCAAGTTTTTGGGCTCAATCAATAAGCAATTAACAGTTTAACACCATGTTTGATG
>LOC103406265
TCAACATCTTCGCAATAAACCCACACAATAAGACCAAGCacaatcactctctctctctctctctcttgctctctCATGGCGGCCACGGACACCAACAAGAAGAAGACTAGTAGAACTAAGACTCAGTTGCTCTGTTTTGACATTTAGCTTCACTTTTCTGCAAATATAATTCAACCCcaactttccttttcttctagtTTTCCCTCTAAACAACCTCCATTAAacctacctctctctctctctctagtctcTCTCTCGGTTTTCGTGTTCCATTTCAACTTTTGTTAAAGCCCACTACCTCTCTCTCATTCCAAGAACTCTCTCCCAGCTGGAGAAAAGACCAAAAAAGCAGCTTAATTTAAGCACTTTGAGATCTGTTAAAAAATGGGGAGCAAATGGAGGAAAGCAAAGCTTGCACTGGGGCTGAATCTGTGTGTGTATCTTCCCAAAACACTAGAGGATTCATCTCCCTCCTCTGTGGACTCAGCTGAGAGACTGTCTGATGCAGCCCTGCTTTCACCTGCCAATTGGGCCAATGGCTCCTCCAGGCCCACCACTCCAACCCCATCCTCTCATGGTTTGAAGCTCTCCAGAAGTGGAAGCAAATCCTCAAAGCAAACGTGCTCGATATGCTTAACCAAGATGAAGCAAGGAGGTGGCCAGGCTCTTTTCACCGCCGAATGCTCAcattcttttcattttcattgcATCACATCAAACGTGAAACATGGCAACCAAATTTGCCCAGTTTGTAGGGCCAAGTGGAAAGAAATCCCAGTGCAGGGTCCTAGTCTGGATCCTCCTCCTGGAAGGCCAGCTATTGGTCCGGTAGGTTGGCCCCAAAATGATGCTTTGATGACTGTGGTTCGCCGACTACCTCCTCCTCGAAGAGACTTGAGCCGACGGCACATCGTGCCACTGTATCAGGCACACGAGCCGGGTGTATTTAATGATGACGAAACCTTAGATCACCAACCTGTGTTTGATGAGAGAAGCTCTTGCAATAAGAATGGTGGAAACGACAATTTTGTTAGGACGATAGAGATCAAAACATTCCCAGAGGTGACAGCTGTttcaaaatccaattctcaCGACAGTTTTACTGTTTTGGTGCATCTGAAAGCTGCTACTTCAGTTACAAGTCAAAATCCTACCATAAATCTTTCCAGTTTGCCTCAGTTTTCACACAATCATCGTGCTCCAGTAGACCTAGTCACAGTGCTCGACACCAGTGGTAGCATGGCAGGAACCAAGCTTGCATTACTAAAACGGGCTATGGGGTTCGTGATACAGAATCTTGGCTCCAACGACAGACTCTCAGTTATTGCATTCTCTTCAACAGCACGTCGCCTCTTTCCCCTCCGCCGAATGACTGACACTGGACGCCAGCAGGCACTGCAAGCTGTTAACTCTCTGGTTGCAAATGGTGGGACCAACATTGCTGAGGGCTTAAGAAAAGGTGGCAAGGTATTGGAAGATCGAAGGGGAAAGAATCCTGTTGCCAGTATAATACTGTTGTCGGATGGGCAGGACACTTATACTGTCAGTGGCTCTGGGCCTAACCAATCTCAGCCAAATTATCAGTTGCTCCTCCCTTTGTCTATTCATCACAGCGACAATACAGGCTTCCAGATTCCAGTGCATGCATTTGGATTCGGTGCAGATCACGATGCATCATCGATGCACTCGATTTCAGAGATATCTGGGGGAACATTTTCTTTCATCGAGACAGAAGCTGTAATCCAGGATGCATTTGCACAATGCATTGGGGGGCTTTTGAGTGTCGTGGTGCAAGAGCTGCAGGTGGTAGTTGAGTGTGTGAACACAAGTCTCTGCCTTGGTTCAGTAAAAGCAGGAAGCTACCCAAGTCGTGTGATGGGTGATGGACGGAAGGGGGTTATTGATGTTGGAGATATGTATGCCGATGAAGAGAGGGATTTTCTGGTTTCAGTTAATGTCCCAACAGAGTCTTGTAGCAATCTCACATCGTTGATAAAGGTGAGATGCATTTACAAGGATCCCTTGAATAAAGAAACGGCAACAATAGAAAGTGAAGAAGTTAGAATTGAGAGACCTGATGTAGCTCGGCAAGCAGTAGTGTCAATAGAAGTGGACAGGCAACGTAATAGGCTCCAGGCAGCCGAGGCAATGGCTCAAGCACGAGGAGCGGCTGAGCTGGGAGACTTAACCGGTGCAGTTTCAACCCTTGAAAATTGTCGAAGGGTATTGTCAGAGACCGTGTCAGCAAAATCCCAGGACCGCCTGTGCGTAGCATTGGATGCTGAGCTCAAGGAAATGCAAGAGAGGATGGCAAGCAGGCATGTGTACGAGGCATCTGGCAGAGCGTACATCCTTTCAGGATTGAGCTCACACTCATGGCAACGAGCGACAGCAAGAGGTGACTCCACCGATGGTTCAAGTCTTGTTCAGGCCTATCAAACCCCATCAATGGTTGAGATGCTTACTCGATCTCAAGCTATGTTGTTGGGCAGTCCATCAGCCCAGCGGCTTGTCCGACCATTTTATTCACAACCAAAGCCGAGGTAATCATAGAAGGTTGCTGTGTGCTCATCCTTTtgtcattcaatttttattggGGAGAGGGAGATAAATTGAAGATACAAGGAGAGGTTTTTTTGGATGTGATTTGGCCTCCCGCGGCCTGCCTTCTATATGTAAATCAATAAAAAACCGAAAAAGAAAAACGAGGAGATGGTGAAAAGGGTATAATTGGGAaggaaagaagaggaggaagactGGAAgagtagggtttagggtttataaGATTATGTATTTCTTGTGTTTTTTGTTGGGTGGTGTACATAAAGCAAATGGTTTTCTTCTCCATGAGAGATGGGGCAAAAAGTATGTAATTGTCAAAAATGGTATGTAATTACCATGCTCTCAATTCATTTGACAAAGTTTTGTTCAATGCATCagtaattttgttttg
>LOC103406266
AAGCACAAAGGTCAAAGCTTGAATACCATGGAATAGCCCAGCAAAAGCCTTTCCCAGATCGGTCGTTGCAGGAGGTCAAGGTAAGCTTCCATACGCTCTTTCACCGGAAGCCATGGAAGCTCTGCGAAGCTTAGGTCAACTAGTCCTAGCCTTGTGGATCTTCTCCCATCTCTCCCTGCTcgcgtactcatcttccactcAGGATCTCCAGATCATCACCGCAGAGCGCAGAATTGACTTGACCTCTCATATTGTGAAGGTTTTCTTGACTTTAAAGGTCGAAAACACTGGTACATCTCCTGTTTCGGAAGTACTCCTTGCTTTTCCACCCACACAGGTTGATCACCTAGCATCACTCAAAGCAGCTATCACTgttggaaaaaagaaaaagaaaagttatgTGCCCCTTGAAGTCAATCCCACTGAGCTACCTGATGCACCAAATGGGGCTAAATCGTTTTCTATCTCATTGCTCAACCCACTAAATGCTGGTGAAACTGCAACACTAGAGGTGCTTTACATATTGACACATTCTCTGGAGCCTTTCCCAGCGGAGATAAGCCAATCAGAGTCTCAGTTGGTCTACTACCGTGATAGTGCAATCATATTGTCTCCATACTATATCAAGCAGCAGACAACTTTTATAAGAACGCCTAGTACTAGGGTGGAATCATTTACAAGAGTAGAGTCCACTAACCGTGCTGGTTCCGAAATAAAGTATGGGCCATACAAGGATCGTCCAACATACTCTTATTCTCCAGTAATTGTTCATTTTGAGAATAATAATCCCTTTGCTGTTGTTGAGGAGCTTGTACGTGAAGTCGAAGTATCTCACTGGGGCAGTCTTCAGATCACAGAGCATTACAAGTTGGCACATGCTGGTGCTCGACACAAAGGAATATTTTCAAGGGTAGACTATCAATCTAAGCCACATGCTGGTGGTGTCTCTTCATTCAAACATCTTCTAGCCAGACTACCTCCTAGGGTCCATTCTGTCTACTACCGGGATGAAATTGGGAACATCTCATCATCGCATTTACGTACAGATTATCTAAGGTCGGATCTTGAAATTGAACCACGCTATCCTTTATTTGGAGGTTGGAAAGCTACATTTGTGATTGGGTATGGGTTACCATTGGAAGATTTCCTTTTTGAGTCACCTGATGGCAGGCGATACCTCAATTTCACTTTTGGTTGTCCTCTCGCTGAGACGGTGGTAGACAAGTTAACTGTAAAAGTTGTGCTACCAGAGGGATCAAAAGATCCTTCTGCTGTGGTTCCTTTTTCGGTTGAGCAACATCTAGAGACCAAATATTCATACCTTGATGTTGCTGGAAGGACAGTGGTGGTTCTTGAAAAGAGGAACGTAGTTCCAGAGCACAACTCTCGTTTCCAGGTTTACTACACCTTCAACCCAATCTTTATGCTGGCAGAACCCCTGATGTTGGTGTCTacgtttttcttcattttcatggCTAGTGTAGCTTACCTACACATAGATTTTTCCATATGCAAATCATCTTGATTCACAAAGATCGTTAAGTGGAGGAGAGGAACCAGGACTGTTGAGCGTGAACGTCGCCAGCGCCACTTTGGGttctaaaatttaaaactaccTTATATAATGTAGGTTACCATGAGGAATATTTTGTTGCGCGTTGATTATTTAGTGTGTACAACATCAAATCAAAAAGGTTTTCAAAGCCGAAAGAAAAATATGCTAAGAGTTCTTTAAACAACGCCAAGCAACTGCCAATCTGGGTGTTGCCAAATCTTTTTTAAGCTGTGAAAATTTGTTGCGTT
>LOC103406270
taaccgaCGGAAACCAGAACGAACGGTGTTGATAAATGGTAGTAAGCATCAAGCCAAAAACCTTCCTCCTTCGCTTTCTCCATCGTCAGATCGCTTCCCTCTCCAACGCGCGCCAAATACAAACACTTTCACCTTCCCCTCTGTCTCTCTACGTATACAGTGAATCGTTGTGAGTAATGGCGGAGGCACCGACGAGTCCGGCGGGCGGGAGCCATGAGAGCGGCGGCGAGCAGAGCCCccagggaggaggaggaggaggaggcggtAGCGGCGTCAGGGAGCAGGATAGATATTTGCCAATCGCCAACATCAGTCGCATCATGAAGAAGGCTCTGCCGACCAACGGCAAGATCGCCAAGGACGCCAAGGACACCGTCCAGGAATGCGTCTCCGAATTCATTAGCTTCGTCACCAGCGAGGCCAGCGATAAGTGCCAGAAGGAGAAGCGGAAGACCATCAACGGCGACGATTTGTTGTGGGCGATGGCCACGTTAGGGTTTGAGGACTATATCGAGCCCCTCAGGATTTACTTGGCTAGGTACAGGGAGACAGAGGGTGATGCAAAGGGGTCTGCTAGGGGTGGAGATGGTTCTTCGAAAGGGAATGCTGTTCCAGCAATGCCTGGCCCAAGTGCACAGTTTGTTCATCAGGGAGCATTGAATTATGGCAACCCTCAAGAGGATTATTATGTGCCATTGAACAATATGGGTAATGGAAGTTGATGCTTTTGCGAGTGATATGAGGAAGAAGAGAGGACATGGATTGTGGTCAATGTGCAATTGATCTTGATGATGTGTTCCTCGATATCTTGCAATCCAGGCACAGCATCTCGTTGTTCATTCCATGCAAAGCAACGAGTAGAAGGTTTTAATTTCGTCTTATATCATTTTTAAGAATTCGAAGGTGGTAAAGTTGTTAATTTTCAATACTGATAGTATCATTTATGTGAATGACAACTATGTTTCTGGGGTCTCTGTTTTGGTTGGGGTAGGGTTGATTTGTATTTCGCAGATGCTCCCATTAGCTGGGTTTGTGTAAAGTTTTCTTTGGCTCTGTGTCTAGTTTAGTTGCCTGACCGTGTTAAGAAATGCTGTTTTAATCGGATGCTATTCTTAGAACcccatttaaagaaaaaaaaaggttgaaatATATGAAGATTTTCATATAA
>LOC103406285
cctccctccctccctcccttcctctctctctctctctctctctctctctctctctctctctctcgcttaaGTTTTTCTTCATAAACACAAACACATTAGTGCCGAATTACATCAAAGGGTATTTGGAGGATATTATTTGCATTGGGGTGGTCGTTTTTTCCGGGGGCAAGAATGACAATGAGCAACAACGTCACTCACGGGCAGTTCGGTGACACCACACTGACCAAAGTCTTCGTCGGAGGGCTGGCGTGGGAGACTCCCAAAGAGGCCCTGAGGGCGCACTTCGAAAAGTACGGCGAGATCTTCGAGGCCGTCATCATCTCCGACAAACTCACCGGCCGATCCAAGGGCTACGGTTTCGTAACCTTCAAGGAGCCGGAGGCGGCTAAGAAGGCTTGTGAGGATGCGACGCCGGTCATCAACGGCCGCCGTGCCAACTGCAACCTCGCTTCCCTCGGGGCTCGCCGCCCTAGGTCCGCGTCAAACACCACCCCTCCTCCTCAGCGAGGATCCAACGGTGGGGGAGCGAGGTCCATGTCACCTGCACCTGCACCTGCAAATCACGTGCAGTGGTACTACCCAGCACCAACAGGGACTCCGACGACCACCCCATTCCACCACCAGCATCACCAGGCCGTTCCATTTTATGGcTACTCCCCCACATACATTGCTCCTGATATGAGTTACCCTCATAAGGTGGGCTACACAGGTCGAGCTTACATGAACGGGCACTACTCTGCTCAAGTGTACCCAGCACAGCCTATGGTGGGACACAACACTTTGATGCCAATGTATCCTCTCTACCAttaccaccatcaccaccaatcACATACAATGGGCTTACCTGCTCACATCTACTCGCCAACCACGGCCGGACACGTGGCCACAGTCccaaccatcatgtccaaaccaGCATCCATTGCTCCTAACACAGATATAAACTGATTGCTAGAGAAACAGTGTGCTTGGCTGTGGAATAGCAGGTGCAGTTGGCAGAGAAGAGGACGAGAGCTTTAAGAAAGTAAAGGGCATGCACTGCACTACTCATTCAAATTAGTTGGCAAAATAACAAAAGGGGGAACGTGGTGGCTGCACAGAGCAACATTATTATCTCTGATCTGTTGTAGCTCTTTCTttccaattaatttatttttatttatttaatttttaattaattccatAAGTGTTCTTAATTAATTTAGGTGTTTCTGATAAACTGTTGTAGCTCTTTCtttccaatttatttatttttatttatttaa
>LOC103406289
CAAACCGTTGAAATCAGAAATtcagaaaccctaaaccctaaaagctGACTGcgaggaagaagacgaagatgGAGCAGGGAGGAGGCTTATTGGACGAAGCGCTAGGGGATCTCAGCCGCCGCGTTGTGCTCCTCGAAGACTGCGTCGACACTAGCGCCGCTTTCGTCCTCCACCACATTCTCAAGCGCTCTCTCTCTCAGCCTCCCCACTCCACGTCCAACGCCGTCGTTTTTGTTGCCTTCGCCCACCCCTTCTCTCACTACGATCGCATCCTCCGAAGACTCGGTTGCAATTTGGCTGCACAGAGGGACAATAATAGATTCTTTTTTCTTGACATGCTTATGGACTGCCCAGACGAAGGGAAAAACAGTGATTGTGGATTAATTGCTTTGTATGGGAAAATCCAAAAGACTATAAGTGCCTTAGCTCAAGAGAACAACTGTGTCACCGTTATGATTGACGATATTTCCCTCATGGAGGTGGCTGCTAAGGGGTCTACAAATCTTGTGCTAGACTTTCTGCATTACTGTCATACTTTAATATCAGAATCTGGTTGTTCTTTAATCATGCTCAATCACGAGGATATCTATTCAGGCACAGCGAAGCCTACCCTTATTTTACAGATGGAGTATCTAGCAGACATTCTGATAAGGGCAGAACCGTTGGCCACTGGGTTAGCCTCAGATGTGCACGGGCAGTTGACAGTTAAAAACAGGGGGATTTATGATGGGCATGAGGGATCGAGAAACAAGGTGTCGAATTTCCAATTCAAAGTAAAGGAAAACGGTGTCGAGTATTTCTATCCTGGAAGCAAGACTTGAGGACCATATATGCGTTGTCAAGGAATTTCAAATTGTGGGTGAATATAGCGATTGAGGCGACATGAATGTTGTGATTCTAATTTCAGAATGGAAATGCTAGATTTCTTGTAAATTTGTTATTCTCATCCCGACCTGCCCCGAAACCGAA
>LOC103406293
GCTTCGAGGGATAGAAGAAGATGTGTTAAAAATAATCTGTGAGAAACTCAAGCCCGTGAGTTATGCTAAGAACAGCGACATTATTCGAAAGGGTGAACCACTTGACAAGATGGTCTACATTGTAGACGGAGATGTATCCATTGAAGATGTTTCGAGACAAGGTGAAGGAGAATTATGTGGACAAGAACTTCTACGTTGGCCATTCTACTATGACTTCCCTTTCACTAAAACACCGTTGGCAACTAAATCTGTCAAGGCAATTAGTGTTGTTGAAGCCCTTGCTCTTGCCGCAAACGACTTGGAAAGTATATACCGTCAACCAGACATTACAAGAAAAGAGGCGTCTAGacacagaaaaatgatgaaagagGAGATGGAGACAAATATAGATGGGTTGATACGTAAAAAGGGATTTCCTGAAGAGTTTAATCAGGATGTAAAGTCACGGATCATGGAAAAGATAGAAGAACAAGTTCAGAACGATGATCTTTATTGGGATAAGCTTGATTGGGATCATCTTGTTTCTCATGTTTCCATGGATTTTCAAAATGAGATCAAAAGGCGCATGGCATTGACTAAGTTGAATACGCATGAATTGCCGGTGCCAATGCTTCGAGGGATAGATGAGGATGTGCTCAAAATAATCTGTCAGAAACTTAAGCCCGTGACTTATACTGAGAACAGCGATATTATTCAAAAGGATCAACCACTTGACAAGATTCTCTTCATTGTAGACGGAGAATTATGTGATTCTGATGGTTCGAACCGACGTGCAGGAGAAGTATGTGGAGAAGAACTTCTACGTTGGCCATTCTACTCTTACTTCCCTCACAGAAAACCGTTGGCAACTAAATCTGTCAACGCAATTGGTGTTGTTGAAGCCCTTGCTCTCAACGCACAAGACTTGCAAAGTGTAAGCTCTTAATCAAATGCACATTTCCTTTATTACAATTGAGCATCCATAGTAACATTAATTGGATAAGAGAGAGATCCAAGAATTACCCTTATTTAAACTATCAGATAAGACTTTCATGTTTTCAATGCAACCCTTCACGTGCGGGGCCATTTAAGCCCAA
>LOC103406296
CTAATCAGTTTATACCCCACGCAAACACCGTAATTCCACATTCCGGTCCCTTTCAAACCAGAAATCAAAATTATTCCAGCCGCGGACTAATTCCCCACACCTTCCCCGCGTGGATACGACAGTCGAGCGCCAAGCCAACACTCTCCTCAAAGCGGCGACGTCCCAATCCCGCACCGCAATGCTACTGGGAGCGCGAAAAATCCGATGGCGTCTCCGCCGTCAACATCTCAGCCTCTCCTACACTCCAAGTATCAAGCTGAACTTCCACTCCTTGTCCCAACCCAAGGTCGAATCCGACGACTTCTTGCCGTGGCTGGAGCGGAAGGCCGGCGCCGAGATTTCGTCGGCACTTTCAATTGGGAAATCGGCGTACGGAACTTCTCTTTTTGCTTCAAAGAGCATAACAGCTGGAGATTGCGTTTTGAAGGTTCCGTACAGAGTGCAACTAGCTCCGGATGATCTCGTTCCGGAACTGAAAGATTTGTTGAGTGATGGAGTTGGCGATGCTGCAAAGCTTGCCACTGTCGTTTTGTTTGAGCAGAGAATGGGCAATGATTCCAGGTGGGCCCCTTACATTCGCTGGCTTCCTCGCCCGGAGGAGATGCATTGCACGATATTTTGGAGTGACGATGAGCTGGAGCTGATTCGCCAAAGCTCTGTATATCAGGAAACAATTAATCAAAGATCTCAAATCAAAAAGGAATTTTTGGCAATTAGGACGGCTTTCAAGAACTTCCCTGAAATGTCCAAAAGTATCACCTATAAGGATTTCATGCACGCATATGCTTTAGTGGATTTCGCAGTTACTTCTCGAGCATGGGGAAGCATGAAGGGTTATTCCCTGATCCCATTTGCTGATTTTTTGAATCATGACGGCACTTCAGAATCATTAGTGTTGAGTGACAACGACAAACATTTCTCagagGTCATTGCTGACCGCAATTATGCTCCTGATGAACAGGTACTGATAAGATacggaaaattttcaaatgctacCCTGCTTCTTGACTTTGGGTTTACACTTTCATCCAACATCCACGACCAGGTCGAGATCCAGGTCAATATACCTCACCATGACGTCCTTCGTGAAATGAAgtgggaacttttgaagagacatCACAGACCAATCAGTAATGATGTCAATGGTTTCGACTCTTCAATGGATTCTTTCACTATCAAGGAAGTTAGGTCTGGTAGTGGAAAAGGGAAAGGAATTCCTCAGTCACTTCGTGCTTTTGCTCGTGTTCTATGTTGCGCCTCTCCTCAAGAACTTAGTGACCTGGCCAAGGAAGCTGCAGAACATGATGGTCGATTGGCTCGACGTCCTTTAATAAACAGCAGCAGAGAGATTGAAGCACATCAGATGTTGTTATCAAAATTAACCCAATTAGCTGACGTTGTGATGCATCTATCAAGTCTTTGGGACCTATAAGTTCTCCAGTTACTTGTGAAAGACTTTCTATCCGGAGGCAAATGGCTCAGGATCTCCTCAATGGTGAACTTCGTATCCTCAAATCTGCTTCTGCATGGCTAAGAAACTACTGCGACACTTTGACTACAACAGACTGCTATAGATGATGATATTAGTTTTGCAATACCACCAAAGACTTGAGAGAGGTAATATCATCGGAGATTATTTACGTGATCAGACACAGTTACAAGTTATGGATTCATAACAACTGAACGTGAGAAACCGGGATTCTGGAAAACTAGGAGCCCACAAGATTAGGCTAATATGAAGGAAAACCCACCAAACTGGCTCTTACGCATTTGGAGCGGGAATGTGGGATATGAGGGTACAACTAAAATAGAAGACACATTTTTGCTGGGTGAATTTGGATTTCTGTGTAATGCTTTCTCAAGTGAATGAGGTTATAGTAgtaaatttttataatatagtccacatttttaataaatccgcctgtgtaagtttatcttacactGCCGGTCCCAAGGCCggaaaaaggaggagggggagtgTGTCAGTCATTAGCGATCACCCATGAGGAGAGAAAGGAGTTTGGAGAGAAGATCAACGAGTCCTCATGACAGCCGAAGTCCTAAGCGTTGTAGGGCTTCACCTCCAGTATCCAATGGGAGGAGGCACGTTCAATCCCCCGAAGGGACGAGACCACAAGAGCAGGGTAGCCTCTCCCCGCATTGTATAGTGATTCAATGAACTAGATCTCAATTCAGATTGTGATGTAAGGACTTTAATTTCTTCAGTGCATATTAAAATCCAAGTAGATGTAATAATTTGTAATAGGATGTAAAGAAAATTTACTAAAAATAGTTttgataataaaattaaaattaacttaCAGAAACCTTGACTGAAAGGTTTTATTAGATAGTAGCTTGAAATGAAATTGAATTCACAGTAGTGATAATAATATTCAATTCTCTAGATGCATGTGCTTTTCTTTGTGATATATATTTAACCATTTGAAAATTCTTATTGTTGTGATTGTGTTGAGCTTGTTGTGTATTTGCTTAGCTTAATTATAAATTAAGGGTGGTCAAAATTTTATTcatgcatgtttttttttcctttcttcctaGCTATCAATTTGTTGTCTAGGGTTTCAGTTTTATTCATCTTAGCATCGTTCActgtatttaattttttttcattttttaaataaacta
>LOC103406298
TCTATATATAGAACCCGCAAAACCCACAGCCACTCATAGTTTAGGGTTTCATTTTCCCGTCAAGCTAAAGAGAAAGCCGCCGTTGCAGAGCACGCACACCCGCAGCAGCAATGGCGAGAATCAAGGTACATGAGCTGAGGCACAAGACAAAGCCTGACCTTTTGGCCCAGCTCAAGGATCTCAAGGCGGAGCTCGCCCTCCTCCGCGTCGCCAAGGTCACCGGCGGAGCGCCcaacaagctctccaagatCAAAGTTGTGAGGCTGTCGATTGCCCAGGTGTTGACGGTGATGTCACAGAAGCAGAAGGCTGCTCTCAGAGAAGtgtacaagaagaagaagctgttGCCTCTTGATCTCCGTCCCAAGAAGACCAGGGCCATCCGCCGGAGGCTCACCAAGCACCAGGCATCTTTGAAGACcgagagggagaagaagaaagagatgtaCTATCCTTTGAGGAAGTATGCCattaaggcttagaggatcgaATTGATTACGTTAGTTCGTCTTGTTACCTTTCTGTATTAGAATATTTTGTTCACAAGTTTTGGCTTTGAATTTATTTATGACATTAGACCTGAGGTTTTGGTCTTTAATTGTACTCCTCTAGGTTTGGGTAGGCATGCCTCACCCAAATTGACTTAAATTTTCTTCGGGTGCAATGATAGTTAAGATTCTGTTGATGTTTA
>LOC103406299
GCGTGTAATATGATATAAGTGTGTTTACTGATACAACCCATCTGACGGTTTCTTCTTCCCTTGGAACCAAATGTTAATTTGCGCAGACCCCTCGCACGGTGGTGACAGATGCATTCGGGTGACAATTCATCATTGTTTCTTTGACGGAACAAGGCAAAGACAACCTCGTCTTAGATTTGGGAAAGTTCATCTTTACAACAATTACACTCGAAACGGGGCTATATACGCTGTTTCGCAGATATACTCTCGGTGCAACATTTATGAAGCAGGAAACAAGAAAAAGACTTTCGAATACCATACAGAAAAGGCAGCAGACAGAGAAGTGGCGAAGGCCGGCTTCATATGATCCGATGGCGACGTATTCCTCAATGGAGCTCAATCATGCACGTTTGCAGGGTTCAGTGAAGAATGCATGTTCCATCCGAGCGAATTTTATCCACATTGGACTATGGAAGCAGCCTCAGCTTCCCTTAAAGCCATTCACCAAATTCTTACCGGCTGGCAATCCATTCAGCAGCTGGCCCAGCAGGCGGAAactgtataattttttttttatcactacATGTGCAACAGGATTTTAGAGGTTCCATCACAGAATAGCTTTTGCATTCAAATGTATACATCTTTGTATATGATCATTTGGCTTGAACTGAAAACTTTGAAAACTTCTGAATCGATCTGAAGGGACGGAGTGGAAAATAAATGAATCATATAGATTGTATACTGTGCAATTGACATCTTCAAGTAATTCCCTCAACTTCCCGTCCTCT
>LOC103406305
tgttttctctttctttgttttttggcaGAACGGTTCTCTCTTTGCTGGATTGTGTTTGGTGAAGGACTCTTTGTTTCATACAGATTGCAGAGAGATTAAGAGCAGGCTAATACAGATTAATCATCATTAATCATCAGCCACTGCAGGAAATCAATGGCAGGTTTGTTTGACAAGCAAGCAGATTTGTACTTGGATTCAAGGCCAGCTTATCCCAAAGAATGGTACTCTAAATTGGCAGATCTCACTCCTCACCACTCTCTCGCTTGGGATGTCGGAACCGGCAACGGCCAAGCCGCTATCGGTgTTGCTGAGCACTATAAACAAGTGATTGGAACCGATGTGAGTGAATCCCAGCTGCAGCGTGCAATGCCACATCCACTTGTTCGATATGCCCACACGCCGTTAACCATGACAGACGACGAATTAATAGCCTTGATCGGGGGAGAAAGTTCAGTTGACTTGGTGACTGTGGCTCAAGCTGTGCACTGGTTCGACCTACCAAAATTCTACAGTCTTGTTTCGCGGCTTCTGAAGCCAGGAGGCGTGTTGGCGGTTTGGTGCTACAATCACATCGAAGTTTGTCCCGAATTTGATCCTATTGTGAAGCGACTTGAGGATACAAGCCTTCCCTATTATCATCGTAACATCCAGTACGTGTTTGATGGTTACAAGAcgcttccttttccttttcagaGCGCTGGTTTCGGATGCGAGGGGAGTCCATTGGCTCTGGACATTCCAAAGAAGTTATCTTTCGAAGGGTTTTTGAAGATGGTACGGTCATGGTCTGCAGTTAATACAGCCAAAGAACAAGGGGTGGATTTGTTGCCCGAAAAGTTGGTTAAAGAGTTTGAGGTTGCTTGGGGCGGCACCAAATTAGTCAGGTCTGTCAGCTACAAGGCTTTTATGCTCGCCGGAAAAGTTAAGGTGTGATCTTGTTGGGAGGGTGTGCGGATCATTTCCTCATTTCCTCCTACAAACAAATATTACTTTGACgtttttattgaaatttcttCTTGTGTTTCTTATGAGTCAATATATGTATCAGCTTGTGATTTGCATACTATAGTGTATATTTATAGACTTGTGAGAACTGACTCGAATCTCACTTCAGAAAATAAACACAAGAAATTATTTAGCTTTCG
>LOC103406315
AAACCGATCCATTCCTACATTCTTCTAACCAGTCGTCAAATAATCATAATCCTAAGCCAAATATAGTACTTATAACCACATAATCCTGGTCTTAATTAATCCCAAACCGAGAAAAACAAGAATCCGTAGAAAACAAATGCAAACCCATACTGGCTCAATGGAGTCTATTGTTTCGGAGCTCGAAGGAACACTTCTAAGGGATCCTGACCCCTTCTCTTACTTCATGTTGGTAGCATTTGAGGCGTCAGGTTTGATACGGTTTGCCGTGTTGTTAATGATGTGGCCGGTGATCCGGTTTCTGGAGATGATAGGTATGGAGGAAGCCGGGCTTAAACTGATGACTTTTGTTGCTGTTTTTGGTGTTCCGAAATCAGAGATTGAGTCCGTGTCTCGTGCAGTGTTGCCAAAGTTTTACATGGATGATTTGGATACGGAGGCTTGGAAAGTGTTTAGCTCATATGATAAGAGGGTTGTGGTGACTAAGATGCCAAGGATTATGGTGGAGAGGTTTGTGAAGGAGCATTTGAGAGCTGATGAAGTTATTGGCAGTGAGCTTCTTGTAAACCGATTTGGGTTTGCTACCGGCTTTGTTAAAGGTGAAGTTAACATATACAGTCGAGTGGCCAAGCTGTTTGTGGATGAGGAACAACCGACATTAGGGTTGGGAAGGCCTTCATCATCTGGTTCTTCATTTTTATCCCTATGCAAGGAACAAATCCACCCACCACTTATGATCGCCAACAAAAAGCATGATGAACAGCAAGTCCTCCGACCACTCCCGGTGATCTTCCACGACGGCCGACTAGTCAAGCGCCCTACACCTTCAACCGCCCTCTTAATCCTCCTATGGATGCCCCTAGGCATCTCACTTGCCTTCATTCGCCTATTCATGGGATTGATATTGCCAATGAGGGCTATACCCTACATGTCTCAACTATTTGGTGGTAAAGTCATTGTGAAAGGCAAACCACCACCGCCCTTCTCCGGTGGAAACTCAGGCGTGCTATTCGTCTGCACTCACCGAACCCTAATGGACCCCGTTATACTCTCCACCGTACTCAAACGTAGGATTCCAGCAGTCACATACTCATCTCGACTATCAGAGCTCCTATCCCCAATCCCCACCGTTCGATTAACTCGTGTTCGGCACGTCGATGCTGAGAGAATCAAGCTTGAACTAACCAAAGGGGACTTGGTTGTTTGCCCCGAAGGAACGACGTGCCGTGAACCTTTTCTTTTGAGGTTTAGTGCACTCTTTGCTGAGCTTACAAACCGAATCGTCCCGGTGGCCATGAACTACAGGGTAGGGTTTTTCCATGCAACGACAGCAAGGGGCTGGAAAGCTTTGGACCccatattcttcttcatgaACCCTAGGCCAGTTTACGAAGTTACGTTCTTGAACCAGTTGCCTGTGGAAGCCACGTGTTCATCTGGGAAAAGCCCTCATGATGTTGCGAATTACGTGCAGAGGATCTTGGCCTCCACGTTAGGGTTTGAGTGCACCAACTTCACAAGGAAGGACAAGTACAAAGTGCTTGCTGGGAACGATGGGACCGTTTCGTATACTTCGTTTGGCGATCAGTTTAGGAAGATGAATACAAAATGAATAATGAATGGTAGCAAACGAAGCGTTTAATGCAAAGAAGACAAAGAGGCGTGCGATGTGACAAAATGATGATGACGTGTTGGACAACAAACCGGTTCAAATGATGACGCAGCTCCTTAGCCGTAACCACGTTGCATCTTCGGCCGAGCCGCCACTCACTCGTAGCTCGCTCCGGTTGGATTGCAAATTAGCAATAGATCAGAAAGTACAAAAATGTGGACGAATTTTtaatacaaacaatattatctatattaaaagAAGAGGTGTGGGCTTAGTTTTGTAATGAgttaacaataatatgattttATTATCTCCAACATaatgggcttagcctcatattggcctaacaataatatgattcaaatt
>LOC103406317
TTACTGGCTCGCCCGGTTTTGTGGTCAGAAAACCATGGAGCTTATATAACAAGGGGTTTAAGGCCACTGTTTGTTCTGCATGGTTTTGTATATACtaatttgttacaattttacAATCAAATCAAACCTCTTTCGGGACTtgggtttttcctttttccttttcactGAGAGATTTAGGGACAGAAACTACCATATCTCATTTCCAATTCTCGCAGATCTCTTACACATTTCCCAgaatttctgtatttttttttcctttccctgAAAATTTGTAGATATGGTGTTAGATTTAACCCAGAAGAAGATCTTTGTCCAAGAGTGAACTGGATGCGGGGGTGATGCTTCTTTGTGTTTGATGAGTTCAAATTGCCATGTATGCATGAGATATGGGGTTGAAGAAGAGGCTAGATTTTGGATTTAATGGCTTCCAGGTCCCTAATATACCTAGAGCTCCCAGATCAGCTAGGAGGGGCCCGCATAGGAAGTCAGTCAAGGATGGCCAAATCAGTGCCTTTGAATTATTGGCTTCTTTAGCTGGCAAGTTGTTGCAGGAGAGTGAAAGTTCTGCCTCCAGTAATGCTTCTGAAGGAAATTTGCAGCCTGCCTTTGGCATAGATGTTAAGCTGGAAAGACAAGATGAACATAAACCTCTAAAAGAAGAGTGCCTTGATCAGGGAAGCTCTGAAGAAAGTGTTTCTTTAGGGCTGACATCCCAAAACATCAATCGGAAGGGTATTATAAAAGAATTTCCGCATGCCGACAGTGATACTGTTTTGGAACGCACTTCAGTTATTACAAGTTCTGACAGCTCTGCAAAAGCTGGGCGTCATGCTAAGTCTGTAATTTGCAGTAGCAGGCCCACATTTCAGAAATATTCTGGTAAGGTAGAGGGAGACTCCCCGGGTATTGTGGAGTCCTGTTATGGTAATGTAGCAACTGGAATTGAAGTACAGGGAGATAGTAAGCCGTTAGAAACTGGATCTTTGAAGATAGCTAACCCATGCAGTTCAAAGGATCCAACCGAACTGCATGCAAACTATCCTGCAATGCTCAATGGAGACAGCAATGTCAAATTGTCATTGTTCAGGGATCCTATTCCTAATGCTTCTTTTTCCAGGCATAGGAATGATATTGAATTAGGTAGTAGAGATGATGACGAAAAAATTTCTAGGTGCATTAAACCTAGCAATAGGGTGAAGGTCTGTAGGCCTCCACCACGTGTTGGAGGCCAAAGAATAAGGAAGTTACCGTCATCCAAGTACTGGAAAGCGACTCCAAAGTTGAGGGAATTTGAACACTATAGATATGATGGGGGAGTAAAACCTATTTATCACAAAAGGAAAACCTTTTACAACCGTGAAAGATCTCAACGTGACACTCTTTATAAGAGGAGGAAACTAGTTGACCGGAGTTCGGTAGTGACTTCTGATGGAGGGTTTAGTGGTGAAAGTGTTTCTAATTCACCTGATAACGGAGATAAAACTGGTCCAGCCGCAAACGGAGTATCAGCTTCAGTTATTGGTCATCAAGCATCTTTTCGCTCTGAGGAATCTCATGtgaaattgaaaatcaaatccTTTAGGGTGCCAGAGCTAGTCATTGAGGTCTCAGAAACTGAAACTGTCGGTTCATTGAAGAGGACAGTCATGGATGCAGTGAATGCCATACTTAGGGATGGATTAAGTGTTGGAGTACTTGTTCAAGGGAAAAAGATGACAGATGACTACAGAACTCTAATGCAGATGGGAATTTCATCCAAAGACAGTTTGGATTCTCTGGATTTTATGTTGGAGCCTAGTCCCATGCAAGCCCTTCCATCTTTGTGTTCTGGCGACCCTCCTTCACTATCATGCGAGACATCTGTACTCGTGACCAGGTCCCCAGGCACACCTGTTTTGGACTCTACAATGTCCGATGTGTTATCTGACCTTCCTCCTATAACCAATTCAGGCAGTCTTGCTGAAACTAAGCATGAACCAGTTTCGTCCCATATTGACATATTGACCGACAAAACAATGCTGGAATCGCAGGCGCTAGTTGCTATTCCAGAAATGAGCATGGAGCCACTAGCCGTAGTTCCTGTGAGCCAGAAAACTAAGCGATCAGAGCTTGCACAGCGTCGAACCAGGAGACCATTCTCTGTCTCAGAAGTCGAAGCATTGGTGACCGCAGTTGAGGAACTTGGCACTGGAAGGTGGCGCGATGTTAAATTGCGTGCATTTGAGAATGCAGACCATCGAACTTACGTGGACTTGAAGGATAAATGGAAAACCTTAGTCCACACTGCGAAAATCTCTCCTCAGCAAAGAAGGGGAGAGCCAGTCCCGCAGGAGCTTTTGGACCGAGTGTTGGCTGCCCATTCGTACTGGTGCCAACACCAAGCCAAGCAACACGGCAAGCACCCAGCCTTGCCGGCATTCTGAGATCACAGACCCACCCGACCGATTGGCATGGAGCCCGATTGGCATGGAGCTCAAAGGTATCCAATTGTATGATGTAGAAAAAAAACAGGAAACGTTGACAGAAACAGGGAAAGAAGATAAATGTACAAATGACCTGAAATTTGTGTAAaatcctccccccccccccccagagGTAAATTCAATTGCCGGCGTCTCTGTCTGAGGGAGGCCGGCAAATGTAAATGGTTCGCCGGAATAAAGATCAGCCTAACAGAACTCACAGTTGTTTTAATTCAattgaattctttttttatcATGTAATGTAGAGAAATGTGAATGTTCATCAACAGGAATAAACTTTTAATTatctttcttttgttgcttC
>LOC103406318
CTTTCTCCTCACACCCAAACCCTCCAACTCAAAagccccatctctctctctctctctctctctctagaaagcAATGGCCGCCATGGCTCCTCTGCTCTGCATTGCTTCTCTCATGGCACTGGCCAGTACCATTGTAGTCGAGGCCAGAATTCCTGGTGTTTACACTGGCGGAGCGTGGCAGGATGCTCATGCCACCTTCTATGGCGGCAGTGATGCCTCTGGAACTATGGGAGGGGCCTGTGGCTACGGAAATCTGTATAGCCAGGGCTACGGAGTGAACACGGCGGCGCTGAGCACGGCACTCTTCAACAACGGTTTGAGTTGTGGAGCTTGCTTCGAACTCAAGTGCGCAAATCAGCCTCAGTGGTGCAAATCTGGCAGTCCCTCCATTTTTGTCACGGCCACAAACTTTTGCCCTCCAAACTTCGCCCAGCCCAGCGACGATGGCGGCTGGTGCAACCCTCCTCGCACCCACTTCGATCTCGCCATGCCCATGTTCCTCAAGATCGCCGAGTACCGCGCCGGCATTGTCCCTGTTTCTTACCGCCGGGTGCCATGCCGGAAGCAAGGTGGAATCAGGTTCACAATCAACGGCCACAAGTACTTCAACTTGGTTCTGATCCACAACGTCGCGGGCGCAGGGGACATAGTGAAGGTGTACGTTAAAGGGACGAACACTCCGTGGATGAGCCTGAGCCGCAACTGGGGTCAGAACTGGCAGTCAAACGCCATCCTGGTTGGACAGTCACTCTCCTTCAGGGTGACAGCCAGTGACCGCCGCACCTCCACTTCCTGGAACATCGTCCCTTCCAACTGGCAGTTCGGCCAAACTTTCACCGGCAAGAACTTCAGGGTCTAATTCTTCAATTTTCCCGCTTTTTAATATAtcattttactttctttttccttttaatttttgggtttgGTAAAAGAGAGAAGAGCAAGAAAGTAAAAGTAATGTTTGATGGTGGGGTTAAAGTTAAAGTTAAAGTTAAaagttaaagtttttttttaactgcTGGGTGGAGGAGTGAAAAAAGCTCCAAGCCTCAAAAGTGTTGTTGTAGGCAGCTGAGGTGGCTGGTAGTGTAGCCCGCAGCTTTGGTTATCTGATCCTGAGTATatttataattatatactttaattttagtattttttctGTTTCTTGC
>LOC103406319
GTGACGTCTccaatttcatacatttgtcGCCCTCTCGATTTTGTCACTTGTCGCGGACAGCACAGTGCTCCAATTACCAATTTCCTCTTTCGCTTTTGTGGCCTCCGCTGGGCACTGAGCTGCTGCGACTCACTCAGAGCCCTGCCCCCAATTCTTCTTCCCccccaaaccctaattttggAGCTCAGGAGCTCCGATTTCCGCAgTGCTCTTTAAACAAAGTTCAAATGGGGAGTGTGGCGGATCATAGCTCTGAAGATGATACTGATATGAGTGAAACAGAATTGGATGAGGAGGTAGAAGAATATTATGAAGAGCTGAAGAATGGAAAACACAGTGTGAGAAACTCAGATGGGACATATACTTGCCCTTTCTGCCCGAATAAGAAAAAGCGGGGTTCTGTTCGCAAGGACCTTCTCCAACATGCTTCTGGGGTGGGAAAGAGTACTTCAGAAAAGAGAAGCACAGAAGAAAAGGCCAAACACTTAGCTGTGGTGAAATATTTGGAAAATGATCTAGCAGCTGAAGGTGGCCCATCTAAACGTGTGGGTGAGGAAGAACCCCCAATTGATTGTGACCACGATGAAAAGTTAGTGTGGCCTTGGACAGGGGTAGTGGTTAATATTCCAACCAGACGGGCCAATGATGGGCGATACGTCGGGGAAAGTGGATCGAAACTGAGAGATGAGCTAATAAGGAGAGGGTTCAATCCCTTAAGGGTGCACCCTTTATGGAATTTTCGGGGTCACTCGGGAAGTGCGATCGTGGAGTTTAGGAAAGATTGGCCTGGCTATGTTAATGCCATGTCATTTGAGAAGGCGTATGATGTAGACCATCATGGAAAAAAGGACTGGGAGATTAACAGTGACCAAAAATCTGGACTTTATGCTTGGGTTGCTCGTTCAGATGACTATAAAGCTTCTAATATTGTTGGAGAACACCTCCGCAAGATTGGAGACCTTAAATCAATTTCTGAAATTACGGAGGAAGAAGCCAGGAAGCAGGATAGACTAGTAACTAATCTTAACAACATCATTGAGGTCAAGTACAAAGACTTGGAAGAGATGGAGCTGAAATGTAGTGAAACTACAAACTCCATTAAGAGCGTAATCACAGAGAAAGAAAAGATCATTCAGACTTATAATGAAGaGATTAAAAAGATACAGACGAGCGCTCGGGATCACTTTCAGAGGATTTTTGGCGACCATGAAAAACTTAAGTTGCAACTCGAAACTCAAAAGAAAGAGCTAGAGTCCCGCATAGAAGAAATGGAGAAGCGTGCAGTTGCCAACGAAGATGAAAGTAGGAAGCTTGCTGAGGAGATTGAAAAGAATTCCATAAAAAATAGTTCTCTTCACTTGGCTTCTATGGAGCAACTGAAGGCTAATGCAAATTTATTGAAACTGGCTGAAGATCAGAAGAGGCAAAAGGAACAGCtccacaataaaataattaagctGCAACAGCAACTGGATACAAAGCAAACTCTTGAATTGGAAATTGAGCAACTAAGAGGGAACTTAAATGTTGTAAGGCGCATGGGGGATGACGGTGATGTTGAAGTGCTGAAAAAGGTGGACAACATGATCAAAGGCttgagagaaaaggaagaatcaCTAGAAGACTTAGAAGCTTTAAATCAAACTTTAATTGTAAAGGAGCGCAAGAGCAATGATGAGCTGCAGGAAGCCCGGAGGGAATTGATTAATGGATTGAAGGAAATATCAAGTAGTGCACAAATTGGTGTTAGGAGAATGGGTGAGCTTGACAGTAAACCGTTCCAAGAAGCACTGAAGAGAAAGTATAATGAGGAAGAAGCAGAAGAGAAGGCAATGGAGCTGTGCTCCTTGTGGGTAGAATACCTGAAGGACCCAGAATGGCATCCTTTCAAAGTTACTACAGTCGACGGGAAGCATAAGGAAGTTATATCCGTCgaggatgaaaaattgaaagatttgAAGAAAGAACTGGGTGAGGAAGTGTGCAACGCTGTAATATCAGCTTTAACAGAGATCAATGAATACAACCCTAGTGGCAGGTACATTACGTCGGAATTGTGGAACTACAAAGAGGGACGAAGGGCTTCACTAAAAGATGGAGTTGCATTTATTCTGAATCAGTGGAAAACAAAGAAGCGGCGGATGGAGCTGGATTACTAAAGTTCCATCTGGCCAGCTTAAAGGATCATCCTCCCAACACAGAATTGCTGAATAAGTGGCTAACCTGAAGGAGGACTCTGCCTTTAGATGCATTCGTAGTGTAAGCTTTCCCAGTCAATATGTGGACAGACGGGACAGTACCCAACTTCTTATTCAAACTCTCAGGGAACGGAAACCGTTTCGTCATTTCACCTCTATAAAGGTTTGTTCCCGAGAGCGAACTATCGGTATCCGACTTTGGGTGTATCTGTATTTAACAATGTACAATACTCCTGCAAACTTTTTAAGTTCCTTTGTCTATCATTTGCCACCTGAA
>LOC103406324
ATGAAATCTTTGAGCAGTGTGGGACTTGGGTTAAGTGTGGTTTTTGGATGCCTTTTCTTAGCTCTGATTGCAGAGCTTTACTATTTACTGTGGTGGAAGAAGAGGTTTACCAACAGAGAGATTGACAATGGCTACAGCAGCAGCCCACAGAAGGAAATCTTCTACATGTTCTGCTGGAGAAGAAGCACTTGCACTTCCTCCCAAAACCCCACAGATATCTGTGCTTCATTGAGAATGTCAGAAACCCTAGTCCATGAGCCATGCAACAGCAACAATCTGGTGCGCAAATCGTATGAGGAGGATGATTTGGATGCTGAGCTCATGAGGCTGCAGAATGCTGGTGGGGGCCCACCAAGGCATCTATTCACAATTGTGGAGGAAACAAGGGAGGATTTGGAGCAACAGTCAGAGGATGGTGGGGGGAGGAGCCAGAAGGGTTCTAGGAGTAAGAGTCTGAGTGATTTGCTTGTGGGATTTGAGACTCCATATCTGACACCTCTTGGCTCTCCAACACTTTTCACACCTCCTCTCACTCCTCAGCAGGGATTCAACCCACACTTTGAGTCAAAAACTGATGCAGAATTCAACAGGCTGAGGTCCTCTCCTCCTCCAAAATTCATGTTCTTGCAGATGGCTGAGGAGAAACTTAGagcaaaattgaaggaagaAGCTCAGAAAATTGATGGAAATGTTGAGGAAGATGGTTCTCTTATCACAATAATTATTGACAAGAACAAAGAAGAGTGCCATTCATCAAGCACTTCACAGGTTCTTCCCAGATCAACAATTGGGAAGAAACCAAATTTACATTAG
>LOC103406327
TGTCTCGCACCACAGCTCACCGCACACTCCACTCTCTCACCAAACTCTCTATAAACGGCACCGTAATCATCGAAGATGTCAGGACGCGGAAAGGGAGGCAAGGGCCTGGGCAAGGGCGGAGCGAAACGGCACCGTAAGGTCCTCCGCGACAACATCCAGGGCATCACCAAGCCGGCGATTCGGAGGCTGGCCAGAAGAGGCGGGGTGAAGAGAATCAGCGGGCTAATCTACGAGGAGACCAGAGGCGTCCTCAAGATCTTCTTGGAGAACGTGATCCGTGACGCTGTGACGTACACCGAGCACGCCCGCAGGAAGACGGTCACCGCCATGGACGTCGTCTATGCTCTCAAGAGGCAGGGTAGGACCCTCTACGGATTCGGGGGTTAATTTTGTAAATTCAATCCTTGGGGTTTCGAATGGGTCGGAGTTTTAGATTCGGGTTGTAATTTGTCGCAAAATTGAAAGGATCCTTTGCTTTTTTGGATTTAGCAAAGTAGTACTCGGCTGTTGTTGGCTTGTCGTTTTCAACAGCGACCtgaatttattttgttatttaaatcatttttacggcaattatttaaaattct
>LOC103406328
GGTAAACTGTGTCGTCGTACAAATCACGCTCATCCTCGTCGAGAAATGAAGCAATAAATAAGCTCTGCTCTCTCTGCTTTCAAATCCCCAAATTCTTCAATCTTAGGGTTtcctcttcgtcttcttcttcttcttgcatctCAACGTTTACCTCACACGAACTAGGCAGGTTGCTGCGCTCGCTAGCTTGTTCTTGTTTCGGTTCTTTTCTTATAAGGATATTTCGTTGAAGGTTTTGCTTGGTGGTCTCCAACATGAGTGTGAATAGAAGTCAAAGCCCAGAACGAGCCAAGAGATACCGCAGCAGAGAACGCGCATCTTACCATGATGCTCCATATCCTAGTGAACGCCGCAGTTATAGGCAAGATTGTCTTTGCAATAAATGTAAACGGCCAGGGCATTTTGCAAGGGATTGCCCGAATATGACTGTCTGCAACAACTGTGGACTTCCAGGTGCTGTATGTTTTATCAGCCACATTGCAGCTGAATGCAACTCAACAACTATGTGTTGGAACTGCAAGGAGCCTGGACATCTTGCAAACCAATGTTCCAATAATCCAGTCTGCCATATATGTAGTAAGAAAGGCCACCTGGCTCGTGATTGCTCGAACCCTAGTCCTTCATCCCATGATGCAAGGCTCTGCAACAACTGCTACAAACCGGGTCATATTGCTGTCTATTGCACAAACGAGAAGGCTTGCAACAACTGTCGGAAACCTGGACACCTTGCTCGTGACTGCCCCAACGAACCTGTTTGCCACACCTGCAACATATCAGGTCATATGGCTCGCCATTGCGACAAGTCAAGCCTAGCCCCAGACATCAGAGGCCCCTTCCGCGACATCACGTGCCGTAACTGTGGGCTGCCAGGCCATATCGGCCGAGAGTGCATATCGATTGTCATCTGCCACAATTGTGGTGGAATGGGTCACCAAGCTTATGAGTGCCCTTCTGCGTTGATGATCTACGGTCGCGGCCTACGAAGGTATTGAGTATTGACCACCTAATGAGTAGGGAGTCGGAGGTTTCATATGTAGGATTTGCTTCTCAAGTTACACTACAGTAATTATGGCTTTACTTATCCCAAGTCTTATGAGTAGTAAATGTACTGGGCTTTTAGTCAGACGTTCATTCGTTATGGCAATATCTCAAACCTAATCCTTTGTGTGAATGTTATGAAACTTTGTAAGAACTTTTGAGTCCTCA
>LOC103406329
TCAATCCACCAATCAATCAATAGCCCGCAGCTTTATATTTTTTCGATCTTGGTCAAATTTGAAACTTCAAAGTATAAGCATtttcttgagagagagagacagaaagaAGGGagattttctagagagagagagagatgtgtacgTTAGAGAGGAAAGGCAACATCTTCATCCTAACGCTAACAGGCCCAGGCGAGCACAGGGTCAACCCCACTCTCATCGACTCCATCCGATCCGCCCTCAACCAAGTCCGAGCCGCCGTCACCACCACGGCCTCGTCATCATCTCCCTCAGCCCTAATCACCACCGCACATGGCAAATTCTTCTCCAACGGCTACGATCTCTCTTGGGCCCAGTCCTCTGAATCCCGCATAGAGCTCATGGACGCCAAGCTCCGGTCCCTTGTCGCCGATCTCATCTCCCTCCCGATGCCCACCATCGCCGCCGTATCCGGCCACGCCTCCGCCGCCGGCTTCATCCTCGCTCTCAGCCACGACTACCTTCTCATGAGGAGGGACCGCGGCTTCATCTACATGAGCGAGCTCGACATCGAGCTCCTTCTGCCACGCTGGTTCTTGGCGCTGATCGAGAGCAAGGTCGGCTCGCCGGCGGCTCGGCGCGACTTGTTGCTCAGAGCCGATAAGGTGAAAGCCGACGTGGCAGTGGCGAAGGGGATTATCTACTCGGCGCACGATAGCGCGGAGGAGACCGTCGAGGCCGCGGCTAATTTGGGGGAGGAGTTGGTTCGGCGGAAGTGGAACGGACACGTGTACGCTCATATTCGGAAGGACTTGTTGTCTGATGTTCTGGATGAGATCCGCAGAAATACTACTGGCAGAAAATCACGACTGTAGGTGATAATTTGGTTCGGGTCGGgtctgtttttgttttgattggCCGAAAATTGATGTGAGTTTTGTTGGGTTGGATTTTTCACTTGTCTGTCATTTTATGTTACCAATAAAAGATGGGATTAGCATATTCTCAAGATCTTGATCGAATAAAATCAGTTATTAGAACCATTCAA
>LOC103406338
TAATTAAGCACAACACTGAGGATTTCGAAGCTCTCGAgcaatttagaaagaaaagagaaaagaaagctagaaatttacgaaaatgccaaTCAACAGAATTGCAGTTGGAACGCCGGGAGAGGCAAGCCAACCTGATGCAATTAGGGCTGCGTTGGCTGAGTTTTTTTCCATGCTTATTTTTGTCTTTGCTGGGGAAGGCTCTGGCATGGCTTTCAACAAGCTTACTGACAATGCGTCAACCACACCGTCGGGGCTCGTAGCTGCATCATTAGCCCATGCATTTGCACTTTTTGTGGCGGTCTCAGTGGGTGCAAATATTTCTGGTGGTCATGTAAACCCTGCTGTCACATTTGGTGCATTCATTGGTGGAAACATAACACTCTTGAGGGGCATTTTGTATTGGATTGCACAGTTGTTGGGATCAGTTGTCGCTTGCTTACTGCTCAAGTTTGCCACCGGGGGATGGGAAACGGCTGGATTCTCACTATCGTCTGGCGTATCGGTATGGAATGCTCTAGTGTTTGATGTGATGACCTTCGGCTTGGTCTACACAGTGTATGCCACAGCAGTGGATCCAAAGAAGGGGAATGTAGGGATTGTAGCACCAATTGCAATTGGTTTAATTGTTGGTGCAAACATCTTGGCTGGTGGTGCGTTTGATGGTGCATCTATGAACCCAGCTGTGTCATTTGGGCCTGCTGTGGTCAGTTGGTCATGGACCCACCACTGGGTCTATTGGGCCGGCCCACTAATTGGTGCGGCCATTGCAGCTCTTGTCTATGACAACATCTTCATTGGTAATAGGACCCATGAACCCCTTCCCAACAATGATTTTTAGAAATTAGTCCATCCTTGCTTGATTAAGATTTGATGGGATGCAATTGTTCAACTGAAGGTCTCTTGGGGCATAAATCGAATTTCATGTCATTTGGGAgggtttaatttaaatttcatgtaccTTTTGTTGTAGggtttgttatttttaattttgttttgtaagaGGGAGTAGAGCTTGTTGGTTTCTGATGTCAGTTCATTTTAGTGGAATTGCCTTGTTTGCTTTGT
>LOC103406339
CCGTTTTCACTGCAAACCGAAACCTCTCCAGGGCTACGCCTCTAGGATTTTGGCGGCTTGGCCCCTCTTccccctctcttcctcttcagAGTTCAGTTCAAGCCATTGCTTCGGAAGAGTTGCAGAGATGGTTTTGTCTAACAGGAAGCTGAAGCAAAAGCTCAGGGAAAAGCTAGCTCAGTCGTTAGTAGAATCGGTAGCTAAGCCTAAAACCGAGCCGACAAAAGATGGGTCGGAAAACCcagacccgaaatcgacccccCGGTcgctgaaagtgcttttggactCCGCAACCCAGAAACCCAGATTGTCCAAGCGGGAAAAACGCAGAAAGATCCTGTCTTTGCGAGGTCCAGAGGTGGTGAGTGTGAATGGCAGTGGTGGTAATTTGGGGGGAAACAAGGGGGAGGAAGGGAAGAGGGATATGGGTTcagatgaggaggaggaggatgagaagaagaagaagaagaagaagaggaggaggaagagagatgAGGGGGAAAAAGATGGAGACTTGAGTGCAGAGGAAAATGGGGTTGTGAAGAAGGAGTGTAATAAgccaaagaagaagaataaaaagaagaagaagaagaggaagacggAGGCGAAAACCGAGGAAGAGAATAAGGGCGGTGAGCTTGAGAATGGAGAGCAAATTGTCCAGGAGACAGATATGAACATTGACAGGCAAGCGAGTGGGGATGCTCTGACAAAAGTTTATGTGGGAGGCATTCCTTATTACTCGACCGAGGATGATATTCGAAGTTACTTTGAAAGCTGTGGTACAATAACTGAAGTTGATTGTCTGAGGTTTCCTGACAGTGGGAAGTTTAGAGGAATTGCTATTATTAGCTTTAAGACAGAAGCAGCAGCCAAGCGAGCCTTGGCTTTTGATGGAGCTGAAATGGGTGGACTGTTTCTGAAAATCCAGCCTTACAAGGCAACTCGACCCAATAAACCGAATAAAGTATCTGATTTTGCCCCACAAATTGTGGAGGGATACAATAAAATCTATGTTGGAAATTTGTCATGGGATATTACTGAGGATGATATCAGGAAGCTTTTCTCAGATTGCAAGATTTCATCTATACATTTTGGTAAGGATAAGGAAACAGGGGAATTTCGGGGTTATGCTCATGTAAATTTCTCTGATAGCCTCTCGGTGACTATGGCATTGAAGTTAGATCAGAAGGTTGTATGTGGAAGACCTGTCAAGATAAGCTGTGCAGTACCTCTGAAAAAAGCAGGGACTCCTTCAAACCTTGCAGCTACAACTTCTAGTACTCATTCAATATCTGTAGCTTCGGCTATGAGCACTGATTCCGTTCCAGTAGATACAAGTACGGGTACAGTAGCTGGTGATGGTGGGTTTAGTGACATCAGTGGTAAGATCAAGAGGAGGACGTGCTATGAGTGTGGTGAGAAGGGTCATCTTTCTTCGGCTTGTCCAAAGTCTGCAACTACAACTTTTAGTACCCATTCAATACCCGTAGCTACAACTACAAGTAGCGATCCTACACCAGCTGCTACATCCTTGGGTACAGGAGCTGATAATAGTGGGTTGAGTGCCACCAGTGGGAAGATTAAGAGGAGGACGTGCTATGAGTGTGGTGAGAAGGGTCATCTTTCTTCAGCTTGTCCAAAGTCTGCAACTACAGCTTTTAATACCCATTCAACACCCGCAGCTAAAACCACAAGTACCGATCCAACACCAGTTGCTACAGCTACAGGAGCTGATAATGGTGGGTTGAGTGACATTAGTGGTAAGATTAAGAGGAGGACCTGCTATGAGTGTGGTGAAAAGGGTCATCTTTCTTCAGCTTGTCCAAAGGCTGCTACTACACCTTCAAGTACCCATTCAATTCGAGTAGCTACAGTTACAAGTACCGGTCTGATTCCAGTAGCTACAACTACAAGCACCGTTAATACACCAGTAGCTACAACAAGAAGCACAGATTTGCCACCAGATGTTACAGCTGCAGGTACTGGAGCTGATCCTAGCGGGTTGTGTGCGAGCAGTGGTAAGATTAAGAGGAGGACGTGCTACGAGTGCGGTGAAAAGGGACATATTTCTTCAGCGTGTCCAAAGAAGCAAACCAATGCAAGTTAAGCATGTAGCCTGCAGGCAGTGTCCCAAGTTTTTCCTATTAATTACATGTAGGGAGAAACACATTACTCATTTTGGAATTGGTTGAAACGTCACAGGGTTGTTGTTAGTGAGTCCGATTTTGGGAAATTTTGTTTACTGCGTTTAGCTTAGTTTGAGGCAGAGATTTGTAAAACTGATATATTTCTTTATACAGGGCAGATTTTGTTCCTTGCTTGACTCCATGTCAAAGCAAATGGTGGTTCTTGTTAAAATTATATGCAATACGGGTTGATGAA
>LOC103406357
TAGTTACCTGTGCCAGCAGAAATTAACCAGGCCAAGGTATCCCATCTCTGTAAAACTGTAAACAGTAAGAGCCAGCTTTCTCACTCCTCCTCCATATATTTGCTTCTTTCTTCGTCCCACAACCATTTCCCcatactttctctctctaaaacccaGTTGTTCTTACTATTTTTTCTTACGCTTTATCATTGTGCCGATCATTCCCACTTCTCCTCCTACCCTGACCCTTTCATCGTCTCTCAACGAGAAGCTCTCTGATACCGGAGAATTTCTGGGTTTGGGTGTACAGGAGAGATTTTCTGCAGTCCGGGGCAATTTCATAAATACCCAATTCCCCGGGGACGTCCACAGTCCAAATTAGAACTTGTGCAGGGGGTTTTGGGtaaaagtgagaaaaaaaatgcagaaaacGAGTCCGACTGGGCTGGACAAGCTCAAAGCTTCCAACTTGTTCGCATTCCCGGAAAAAATCGGCTACTACTTGGCCCTCTGCCTGCGCGTGGGCCTCCTCCTATGCCTCCTGGCGTCGATTTCACTCGCGCTCTTCTCCGCCTTCTACACCAAGTCACACTGGTTCCCCATGCCGGACTTCACCCGGACCCGAACCGACTTCATAGCTCCGGGACCGGGACCCGGACCCCAACCAGAACCCGAACCCAAACCAGAACCCACCAACACCTCCCACATTCTCTTCGGCATCGGCGCCTCCCTCACGACTTGGCACGACCGGAGCCGGTCAGGGGAACTCTGGTGGGACCCCAACACAACCCGCGGTTTCGTATGGCTCGATGCGAAACCCAAAAACGAAACGGACTTCTCCGGTTCGATTCCGTACCGGGTGTCGGAGGACTGGACCCGCTTCAGGTACTCGAGTTCGCAATCGGCGGTTCGTATCGCGCGGATTGTGTACGAGAGCTTTAAAGTCGGGCTGCCCAACGTGCGGTGGTTCGTGATGGGGGACGACGACACGGTGTTTTTCACCGAGAACCTGGTTTCGGTGCTGGCGAGGTACGACCACGACCGGATGTACTACATTGGCGGGAACTCGGAGAGCGTGGAGCAGGACGTGATGCACGCGTACGACATGGCGTTTGGCGGCGGCGGGTTCGCGATCAGCTACCCCCTCGCGGCGCGGCTGGTCGAAATGATGGACGGCTGTCTGGAGAGGTACTACAATTTCTACGGCTCCGATCAACGGGTGTGGGCCTGCGTCAGCGAGATGGGTGTGCCGCTCACTAAACACGCTGGGTTCCACCAGTTCGATATCAGAGGGGACCCCTATGGTGTCTTAGCAGCGCACCCATTGGCACCACTAGTGTCACTTCACCATCTGGACTCCATGAAACCCATGTTCCCAGACCAGACCCATTTAGACTCACTCAAATCCCTTCTTCGTGCATACCGGGTCGACCCGGGCCGGATCCTACAACAGAGCTTTTGCTACGATCACCGGCGTAAATGGTCAATGTCCATTTCATGGGGCTATACCATTCAGCTTTACCCGTCATTGATCGGAGCTATGGATCTTCAGATGCCATTGCAGACGTTCAAGACATGGCGGAGCTGGAGTAATGGACCTTTCACGTTCAATACCCGACCCGTGAGTTCCGACCCGTGTCAGCAGCCCATCATTTACTTCTTGGAGCAGGTTGCTGTCGGCAAGAGTGGGATTGTGACTATTTACAAGAGGTTTGTGGCCAATGAGGGGAACCAATGTAAGCAAAAAGAGTATGCCCATGCAATGGCAGTGCAGAGGATTGAAGTCTCCTCAGAGAAGATGGACCCTCACTATTGGACAAAGGAAGAGGCTCCACGAAGAGAGTGCTGTGAGATTAAGAACCGAGGAAGCATAAAGAATGGAGGCATGGGGCTTAGGATTAGGGCATGCAAACCCAAGGAGTCAATTACTATGTAGATGTTTAGGAAATTATGCAATGCTGCACTATAGAGGCCACTTTTTTGGTTTGGGGGGCCCCCCCGGGGGGCCCTTATTAGCATACTACTCATATAGATCCATTCAGCCGGTCCACTTATGTAACAAATCAAGCAATAATACGAAGGCTTAGATTAGTTCACACATATAACGCAAAATTATTGCGTAGTAATAAAATGCAGTCACTTGATATACTTA
>LOC103406359
CGTTCCTTCCAAATTACGAAAAGCAACGTCTTTTCTAGGACTCGTCTCTCCGACTCAGTTTCAGCCCCCGACTCGAATCCCTCGAACTCGGAATCTCAAGCCCAGTGACTCTCTGAGCCTCAAAACGCAGCGTTTTGGTTTCCGTCTCAAATGGACGAGTCCTACGCTGGCCTCCCCACCAGCCACTTGCTCGGCTCCGTCCCTGCTGTTACTGAAGATAAAGAAAAGGGTACCACAAGTTATGAAGCACCTGAAGCGAATTTGCAAATCTTCCCCCCAAATAATAATCGAGGAGAGAAAGGGGGCGGTTATCAAACTGTTGGAAGTACAAGTGAAACATTTGAGCAACAACCAGCCAACAACTGGAGGGGAGTATTTAATATCGCATCATACACACAATATTTCAATGTGGATACAGACGTTGTCTTAAACAGAATGCTTAGTTCTCTATATCCCCATACTGGAGATTTTTTCAGCAAAATTGATGCCAACCCTGATCTATATGGGCTAGTCTGGATTTCCACTACGTTAGTGTTTGTGCTTGCTGCACTTGGAAACTGTGCCACCTACCTCATGGACAAGCGCACTGATAGCAGTACTGCTTGGGATTTTAATGTCAGTTATATGAATATGGCAGCCTTTTCAGTCTACGGTTATGCAATTTTGGTGCCATTGGCATTCTATTTCTTGATACAGTATATGGGCACCTCAAATGCCAGCCTAGTTCGCTTTTGGTGTATGTGGGGATACTCTCTCTTCATTTTCATTGCAGCCTCTTTTCTGTTGCTTATCCCAGTTGAGGCTCTTCGGTGGATCTTTATACTTCTCGTTGGCGGGTACTCTGCTTGCTTTGTTGCCTTTAATCTCAGGTCCAATATGGAGGGGAATGAACTTTCAATTGTGGTGATCGCTGCATTTCTCTTGCAACTGGGTCTGGCAATCTTCTTTAAGGTCTACTTCTTTCCATGAGCGTTACTAAGAGCGGTCAGTCTCTGAATTATGAAACCTCAACCAACTGTGTTTACttgatttgggattttttttttgacgtTGGCCGGAGTAGTACTTCTCTGGAGTTGGGGTTTTCCTGTGTGTTCATATTCCGCAAACTACTCACTTGGTTGTATTGGAGTCGAATGAAGAGCGAGTGCCGTGGCGTGGATTAAATTCTTTGGAAGAGAGAACTTTGGCCCTAATGAGTAGGACTAAGCTTTTATTATCTGCTTTTGTATTGGCTTAAGTAGATCATAAATCGGTGTTTGTATTTCACGCTTTTTCCTTGATCTTataattttaggaaaactaatgaaaatgacttgaaaactttgagtttaaaCGATAAGGACAagataaaaggtaaagtgaatagttacaggattgacttttgagtgtaaaaatatggtttttcgttaaagttctcaatTTTCCCCTTCAAACCTGAGTTTGTAAATAAA
>LOC103406361
CTTCACGTGCTCTTTCCTCCTTCCTATCTGCCCTCCCTCAATTTTATCTCTTTAAGTTGTTGGTTTCTGAATTCTGATTCTGCAAACCTTATCCAATTTCTGCTTCCGAGTCTTTGACCATTAAGAGATAACTATCAACAACTATCAAAAAGCAGTAGTTATAATCTGTTCGTTGGTTGACAAAGCTGAAAGCAGCTTTTGTAACATACCAGCTTTAGCTTCAGTTCACTAATTAACTACTATGGAGAACAAGAAGAAAGTGGGAAGTGGTGCAAGCCAtggctcttcttcttcttcgtcatcATCAAGGAGTCTGGATCATCTCTTTGGTCCCAAGGACTCGtcgtcatcttcttcatcatcccCTTCCGGATTCTTTGGCTCCATTTTCCCACCCGTCCCCTCAACGGGAGTTGGGAAGGAGAGAAGGCAGGACTTTGGAGATCAAGCTGGTAAGTACGGGAGTCCAAGTTTTTCGGATAATaagggtgaaaacaaaaccagCAAAGCTTCCAATATGTATCAAAACGAAGCTGCGGATCCATGCAACCTCAGTTCATCAATCTACTATGGCGGCCAAGAAAATTATAGTCCAAGAACGAGGACCACTGAATCCCATCAGCAGCATACTTATAAGAAAGATGGCGGTGAGGACGATGCAAATGGGAATAATGCAAACAGTGCTTCGAGAGGAAACTGGTGGCAAGGTTCACTTTATTACTAACTGTTTGCTCCGGCCACCTATTAGCAGGTAAAACACTAATATCTTCTaagagaaaacaaataaagatggTGGTGTTATATATGGTACGTATATAGCATGGCAGATAGAGCTAGTAGAACAGCCAGGACTAATCCAGAAACTTAGCTTGTTGGGTTCTTTTTATCCCAGTTAGTCAAGTAGGCCAAGTTTAACTATATATGGATATGAGCTTATGAATATCATCTTTGATGTACTTTGTTTTGTGAGAACTTTCCATGTACTAATTAACTAGCCCCTTGTGCTTTTTTGAATTTCAATCCTTATCTAATTAATTCTAGTGATCAAATCCATATATGATGAAGACATAGCAACTTTTTCTGTGA
>LOC103406362
CAAGACTTCGAGTCTCTGTCCCAACCTATTGACTTCTTAGAACTAAACCTTTTGGAGGACTCGATCATTCTTTTAAAAAACTCTTAAAACCAGAATTGTAGAAAATAGACATGGAAGGAGGTGCGATATTGAGGAAGTTCTGGTGCTTGGTGGTGGCTTTGTTTGTAATTTCAGGCAAGAATTGGGGATTAATTGAAGGGGTTGATGGGGCTGCCGGCGGTGACTGTGGGGAGATGGACCCGGACGTTCTGGTGTACAAGCTAGCATCGTGTGCGGCGTCGTCACAGGACAAGAACGTGGCGGTTCCTAACAAGTGCTGTGCTGTGGTGAGCAAGGTACGCACAAACTGCCTTTGCTCCATCTTACTTTCTAAAGAAGCCAAGAGCCTTGGAATTAGGCCTGATGTTGCAGCCACTATTCCCAAACGTTGCAATGTTGCCAGACGTACTAGGGGCTACAAGTGCGGAGCTTTTATAGTGCCAGCTTGAAGGCATACAGAAGATCATTAGTGATGCTGCCAGCCATGGTTCTCAAGTAAACTTGATTAGTAGAACTCTTAGTGATACTATAATTcagcttaattacaagtttgctgGCTATAAACTTGAAGAAACTTACTATTCACTAATAAAATTTTGTCGTCCTTGCTTTATATACTTGAAAA
>LOC103406365
ACTGACCCAGTAATCTATATATACATGAAATTCATAAGCTCACAAGTCACACAAAGGTAAGCAAAAACAACATTCtttgaccaaaaagaaaaaaaaaagcaaaaagaaacatTCTCGATTCAAAAATGGAGCAAAGCAAGGGCAGGAGAGTGATCCTCTTCCCACTGCCGTTTCAAGGCCACATAAATTCTATGCTAGAACTGGCCAACGTTCTACACTCCAGAGGCTTCTCCATAACCATTATTCACACACGCTTCAACTCCCTcaacccttctaccctaaaCCCACACTTCACGTACCATTCAATCCCTGTCGACTTCTCCGAAACCGAGGCCGCCTCGAGGGATCCCAaaggttttttttatcttctcaatGTTAGATGTATCGAGCCTTTCAGAGAATGCCTGGCCAGGTTGTTATCGGATGATGTTAAGTTGGAAGGCCCCGTTGCTTGCTTGATCTCAGACACTCTTCTTCACTTCACTCGACCCATTGCGGAGAGTTTTAAGCTTCCGAGGATCTTGTTAGATGTCTCGTGCGCCACTAATTTTGCTGTTTTGGCTGTGTTTCCGCTTCTCAAGGAAAAGGGTTACCTCCCAATACAAGATTCTCGACTAGAAGAGGTAATCACAGAACTATCACCTATCAAAGTTAAAGACCTGCCAAAGGCGCCCGGTTCCGATCCTGAGAATTATTATCAACTGGCCATCCAAGTGTCAAATGAACCAAAGTCTTCTTATGGACTCATCTTAAATACATTTGAAGATCTTGAAGGACATGCTCTGGCCAGAATCCGCCAAGAACACCTGCCCAATGTTCCCATTTTCCCAACAGGTCCATTTCACAAGTGTTGCCGTACAATATCCTCTTCAAGTAGTTTATTGGCACAAGATCAGAGTTGCATTTCATGGCTGAACACTCAAGCGCCCAAATCTGTTGTTTATGTTAGCTTTGGGAGCATTATTCAGATAGAGGAAGCTCAATTTTTGGAGATAGCTTGGGGGCTGGCCAATAGCAATCAACCTTTTTTGTGGGTTGTTCGACCCGGGTTGGTTAACGGGCTTGATTGGCTTGAAGCGTTACCTAACGGGTTTTTGGAAGCATTGAACGGGAGGGCTTACATTGTAAAATGGGCTCCACAAAAAGAAGTGTTGGCCCACCTAGCAGTCGGAGCCTTTTGGACTCACAATGGTTGGAATTCTACAATGGAGAGCATTTGTGAAGGGGTCCCTATGATTTGTACACCAGGTTACATTGAGCAAATGCTGATTGCAAGAAATGTGAGTGATGTTTGGAAGGTAGGGCTGCAATTGGAGCATGGGATTGAGAGAGGTGAGGTTGAAAGAACAATTAGAAGACTGATGGTTGAGAAAGAAGGGGAAGAGATCAAAGAGAGATCCTTAAAGTTGATGGAAAAGGCAAATCGTTGCCTCAAAGAAGGTGGCTCTTCGTACCAATCTTTGGATGGCTTGGCCAAGCACATTTTATCGTTATAAATCGTTTGTATAAGAAACTAAGTGGTATTGCAAGTAGCtctttaccacagtggtgaaAATAAGTTGAGCCCTTGCATGAAGGCATGAGTTTAAACCCTGTCGGTgactaaataaaagaaaatatatcgtttaaccaaaaaaataataataattactaAGTGGTATTAtttattcaataaaataaaaataaaattgttgggTTGCA
>LOC103406367
TGATAGACACCACTCTGAACTTTCTCTTCCCCACTAAACTATCCAGACTCACTCTCCCTAGTTCCTCCCTATTACTCTCACTGCAATCATTTTTCTTCCCTTCTATTCTTCTTTGTCGTGTTCCCGTGCAGAGGATGGCAAGAGAAGAAGGCCACGCAATCGGGATCGACCTGGGGACAACCTACTCGTGTGTGGCGGTGTGGCAGAATGATCATGTAGAAATCATAGTGAACGATCAGGGTAACAGGACGACTCCATCTCACGTTGCCTTCACTGATGCCGAAATACTGGTTGGTGAAGCAGTAATTAACCAGGCTATTAGAAACACCAGCAACTCCATTTTTGATGCGAAGAGGTTAATTGGCAGGAGATTCAGTGATGCCTCTGTTCAAAGTGATATGAAACTGTGGCCATTTAAGGTAATTGAAGGTTCCGGAGATAAGCCTATGATTGTGGTTACTCAAAAAGGCAAAGAGAAGCAGTTTTCTGCCAAAGAGATCTCATCCATGGTTCTGGCAAAGATGCGAGAGATTGCTGAAGACTACCTTGGATCAACTGTGACAAATGCTGTTATTACAGTTCCTGCTTATTTCAATAATTCGCAGCGTGAGGCTACAAAAAGTGCAGGTATTAGTGCTGGCCTGAAGGTGATGCGTATCATCAACGAACCAAATGCTGCAGCAATTGCTTATGGGCTTGACAAGAAGGCGGGTTGGTATGGCAAGAGAAATGTGATGATATTTGATTTTGGTGGTGGTACTTTAGACATGTCACTAGTTACCATTGGTGATGGTGTCTTTGAAGTGAAGGCCACGGCTGGAGACACTCACCTAGGAGGTGAAGACTTGGATAACAAAATGGTTAATTATTGCGTTGAGCACTTCATGAGGAAGCATAAGTTGGACATGAGTGGAAACTTCAAAGCTCTTAGAAGGTTAAAAAGTGAATGTGAGAAGGCAAAGAGGAGACTTTCATTTATGACGACTACAGACATTGAAATTGATTGTTTGCATCAAGGTATCGATTTCCATATAACCATTACCCGTGCCAAATTTGAACAGCTCAACAGTGATTTATTCGACAAGTGCATGGAACCTGTGCATAAGTGTTTGATGGATGCTAAAATGGATGTAGGCAGAGTCCATGATGTTGTACTCACTGGTGGCTCATCTAGAATCCCCAAGGTGCAGCAACTATTACAGAATGTGTTCAAGGGAAAGAAACTATGCAAGACCATCAATCCGGATGAGGCTATAGCATATGGTGCAGCCGTTCAAGCAGCCGTCTTGAGTGGTGGGGATCTAATTGGGAAGATTCAAAACTTTGCTCTCTTGGATGTCACCCCTCTGTCACTTGGTGTGGCGATTGGGATTGATAAGCGCATGTCAGTTATTATTCCTAGAAATACAAGAATTCCTGTGAGGATCAAGCAAGATTCTTACACTACTATCTATGATTTCCAAACTGAAGGAACAGTAGCCATTTTTGAGGGTGAGAGCACTGCAGTCGTAGATAATAACTTGTTGGGTAAATTTATTCTGGATGGCATACCTCCAGCTCCTGCTGGTGTTCCTAAAATCACTATTTGCTTTGCTATTGATGACAATGGTATCCTAACTGTCTCTGCAGAAGACAAGTCTACCGGTCGAGAGAAAAGGATTTCGATCAACTGTGACAGAAAAAATTGCGATGGAATTGAGATCATGTAGGAAATGATAAAACTACAGCAAAACGAGGCTAAAGTTGAGGTTTATCCATGTTTCAAATTTGTATGGGGATGTTTTATATGCACTTATGTTTACATTCAATGGTGAATCGTAGTTTAAAATCTTTGCAAAA
>LOC103406372
AAATGGAAAAGCTTCGTTGTGGAAACAAATGGAAAAGCCGAGCTTTTACATTCCCACGATGACCAACAACCTGAGGGCCAAATTAGTAAATGTACTGTACAACGTAAGGAAAAGTCCGTCAAATCACTGTTACCAGTTGGGGTGGCGGGAATGGCATCGGCATAAGTGTTAAGTTATAATTTATTGATAGGTTGAATTTATCGTTCGGTTTGATTCGAAAAACAAGTTGAGTACAAACTCTTAATCTCTATATATGACACAAAACCCACACCTTTATCTATAAAAATCCAACCCAaaatcttctctctctctctctctctctctctctctctctctctctctctgcgttGTCCATGGCTACGACTCCTGCTTCCCAAGCCAGCCTCCTCCTCCAAAAGCAACTCAAAGATCTCTGCAAAAACCCAGTTGATGGATTCTCAGCCGGTTTGGTGAACGAAGCCAACATCTTCGAATGGAGTGTCACGATTATTGGCCCACCCGATACTTTCTATGAGGGCGGTTTCTTTAATGCCATCATGAGTTTCCCCGAGGATTATCCGTGCAACCCTCCTGTCGTGAGATTTACCTCAGAGATGTGGCACCCCAATGTTTACGCCGATGGAAAGGTTTgtatttcaattcttcatccCCCTGGTGACGATCCAAATGGCTACGAGCTTGCAACTGAGCGCTGGAATCCAGTCCATACAGTTGAGAGCATTGTTTTGAGTATAATCTCAATGCTTTCAAGTCCTAATGATGAATCTCCTGCGAATGTCGATGCTGCATTCAATGTTAATTACGCGTGCTTGCAGAAACAATGGAGAGAAAGTAGGGAGGAGTTCCGGAAGAGAGTAGGGCGGTGTGTCAGAAAGTCTCAAGAAATGTTATGAGTTCATTACATAAACAGATAGATATCATGCAGCCAGATATACTTCTGTTTGTTCTGTTTGAGGAAATGGAGCTGTTTGCAACAAGACCGTGCTTGCGTCCGATGAAACTGCTGTTGCTAGCAACTGGGTTCAGGTTCCGTCTTTGAGGgtctgtttttggtttttgtgtttgtttttgtttgagtAAACTGCCGATTTGCCCCCTAAACTATCACCTAACTTTTGATTTGCCTCATGAacattttaattggaaaattaaggacttaaaactaatttttttggccgatttgcctcctgctgttaatttttcattcattccatccaaatttctgttaaatagaagcatgtgcacaacatgtaaGGGTAGTTCGGTCgcttcattctttaaaataattgaaaaccttagatttcgaaaatataaacctatgcaaatatgtgtgCTTCTATAGCTTTTGTGTCTAAAGGTCTAGCGAAGTGATGCTTTTGTCCACAAAGGAGAGTCACGTGGTGTACATATGATACgagttaacgttaatttggatgaaatatatgaaaaattaacagtagaggggaaatcggccaaaaaaaaaaaagtttaaatccttaattttctaattaaaaagttcaggggggaaattgaaaGTCAAGTGATCGTTCAAGGGCAAATTAGCAATTtagtctttttgtttttgttttggaagTCTCAAACTGTTTGTTACATTTACATATTTTCCGGTAGGAAAAAAAAGTAACTTTGTTTGGAAAGCCAATATGAAATCATGATTGAGATTGAATGAACAAGTGAACGGTTTTCAATGTGAGTTTTGGAA
>LOC103406377
CGTCGACCAATTGGACAGAATACGGTGAATCCTCCAGAGAAGAACCTATACTTCAAGGCAGATCTATATATAAAGTGATCTTTTTGtcatattttttgtaatttgttttAGTACATTATATCTAGTCTTGTAGTAAACTTAGTTCAACGAGATATGGTGAAGGAAATAGCAGATGATTTGTTTGGAAAATtaccaaatgaaatcatttgcaaaattatttcttttctcccTTCAGAATCTGCATTAGAAACCAGTTTAATTTCAAGTATGTGGAGAGGCCTTTGGAATACAACTTTAGTACAGCGGGTCACTACagatgctgctgctgctgatgcAGTTTCTGAGTTTCTATCTCACTTTGACCAACATGATCCCTTAGGGCATCCCAGGAAGCTGCAACTGCACTTTGGGAAACGCAGTGATCTCCTATTGGCTACAGTTGCAGCCAACAATAAACTCCACCTGGAGTTTTCCACAGAGAATCAGGAAATTCCAAGGCATTTTGGTTGGAACTTGAAGCTGAATCACCAAAGGgtccaaaccctaatttcccaCCAGCCTTCTCCGTCTACTTTCTTTGTCAAAATTCTTTACCTAAAATCAGTCAGCTCTTTTGGCAATGAAGCAATTTCTTCTATGATTCCGATTTTCGAATTTCTCGAAAACTTGAAGATCATTGAATGTGAAGGGTTACAATCTTTGCATATCGAGTCCAGTCCAAGGCTACTCAGCCTGGCCATCTTTGACTGCCAAGATCTGAAGTCTCTCCacctcaaaacttcaaaacttcgaTCTTTTCGATACCGTGGTTTTCTCCCTCAGATTTGGACGGAACATCATTTTAACTTAGCAGACGCCATGCTCGATTTCAGGCAAGGCCCCATCCACAGCGGATTCAAAAGTACCGACTTTGATCCTATGTTGTTAACCATTAAAAATGCTCAAGTTCTCACACTAAGCAAATGGACTTTTCAGACATTGATCTGGCCATCCCTTTTGTCACTACAAGCAAACTTCATATTCTACAAGCTGAAAGAGCTACGGTGGATTGATAATCGGGAAGAAAGATGCAACAGCGATGCTCTAATGTCCTTTATTAAATTATGTCCAGCTTTGGAGCAACTCTCTCTAACTTGAGGATGATCCCATGTCAAGGACAGCTCGATCCTAGAAGAAAATCAGAGGCCAAACAAAACTGGCTAATCTGAAAGTGATTAACTTGGCGGGATTTACTAATCAAGAGGATGAAATCACTTTGGCAGAGCATAAATTATAGAGTTGCAGCCAATTACCATAATCATTAGCAGCATCAAGAGTGAGAAATGAGTATACAACATGCTAACATGGGTCTACGTACACACGAAATTCTCAAGTTCGAATTTTTTGCTCCCTAGTAAAAGGTGATGTGATCGACTCTATGTATACATGATGAAATTGCCTTGCTCAAACGATTTGAAAGCGTGTGCATATAACAGATCTGGGCTACTATCAGTTTGTCAGTACAAATCCGTCGACTAATACAGTGTGTGTCTTTTTACACCAA
>LOC103406389
CTTAACAGTAAGAGTATGTGTTGAAACACTCTTGATGCCGAGCTCACATAAGTTGAAGGCATTTAAGTCTTCtgaagttttttattattattatgtttttagagattttgaagtggtttttttttttttaagaacgatattatataaaaaaatagttAGATTAAACCTGATAATAAACTCTTAATAATATggtataaatttatttttgaaaatattCGAAACCAAGAACTTCCAGAAACTGCTTAACTGCCAGCGCAGTTAATATGCTGAACTCCATTGCCAAAGACTAAACCTACTTCCTATGGCATACCAAATGTTCATTCTTTACTGggttttcctcctcttcctGCCAAACCCAGCAAAACCCCAGCTCGACCAAGAGCTCTACTTCAACGACTTCCATGACGTCGCCTACAGCAGCAACATGAGCTTAAACGGCGTCGCAGCAATCATGGTCAACGGCATGCTCAAGCTCACAGACAACACTCCCAGAGTCCTCGGCCACGCCTTCTACTCCGCCCCAGTCCGATTCAAAAACTCCACCGACGGCAAAGCCTTTTCCTTCTCCACCTCCTTCGTCTTCACCATCGTCCCGGAGTACCCAAAGCTCGGCGGCCACGGCCTTGCCTTCATAATCTCGCCGTCGAAATCGCTCCCGGGATCCCTCCCCAGCCAGTACCTCGGCATCCTCAACGCCACCGTCGTCGGCAACTTCTCCAACCACATCTTTGCCGTCGAATTCGACACAGTCCAGGACTTCGAATTCGGGGACATCAACGACAACCATGTCGGAATCGATATCAACAGCCTGGCTTCCAACAAATCGACCCCAGCCGGGTTTTTCACCGGTGGAAATTCGACGAAGGAGAACCTCAAGCTCAAGAGTGGGCTGCCGATCCAGGCCTGGGTCGACTACGATTCGGTGAAAAATCAAGTCACTGTCATGCTTTCACCCGATTCGATCAAACCCAGATCCCCTATTTTAACATTCGATGTCGATCTTTCTCCAATTTTGGAAGATTTTATGTACGTTGGATTCTCTGCTTCGACCGGGTTGCTCGCCAGCTCCCACTACGTCTCCGGTTGGAGCTTTAAGATGAACGGAGAAGCCAAATCTCTGGATTTAGAAGCTCTGCCTAAACTTCCCGGCCCGAAAAAGAAGCATTCATCAGCGTTGATCGTTGGCGTTTCTCTTtctgttcttgttttctttatctTGGCCGCCGGATTGGGCTTCTACATTGTTCACAGGATCAAGAACGCCGAGGTGATCGAGCCGTGGGAGCTCGACATTGGGCCTCATAGATTCAGATACAATGAGCTGAAGCAGGCCACCAGAGGGTTCAGGGATAAAGAGTTGATCGGGTTTGGTGGATTTGGTAAGGTTTACAAGGGGACACTGCCGAATTCGGAAACCCAAGTGGCGGTTAAGCGAATTTCGCACGAGTCGAGGCAGGGTCTGCAGGAATTCGTGTCGGAAATCGCCACCATTGGCCGTCTCAGGCACAGGAATTTAGTGCAGTTGTTGGGGTGGTGTCGCCGGCGTGGAGATTTGTTGCTTGTGTATGATTTTATGGCTAATGGGAGCTTGGATAAATATTTATTTGAGAAGCCAAAAGCAATTTTGAGCTGGGAACAGAGGTTCAAGATAGCTCAAAATGTAGCTTCTGGCTTATTGTATTTGCACGAAGGTTGGGAGCAGACTGTGATTCATAGGGACGTAAAAGCAGGAAACGTGCTTTTGGATTCTGAGATGAATGGAAGGCTTGGAGATTTCGGTCTTGCTAAATTGTATGAGCATGGAACAAACCCTACAACAACTAGGGTTGTTGGGACACTGGGTTACCTCGCTCCCGAGTTTACTCGGACCGGAAAACCAACTCCGAGCTCGGATGTGTTTGCTCTTGGTGCTCTCCTGCTGGAGCTGGTGTGTGGGAGGAGACCCATCGAGCCAAAAGCCCTGCCGGAGGAGCTGATGTTGGTTGATTGGGTTTGGGAGAAGTGGAAGGCTGGTGCAATTCTTGAAGTTGTGGACCCCAGATTGGAGGATGAGTTTGATGATCTGGAGGCTGTGGTGGTGCTGAAGCTAGGGCTGATGTGCTCAAATAATTCCCCCAAGGCAAGACCCACAATGAGGCAGGTGGTGAGGTACTTGGAGGGTGAGGCAGCGCTGCCGGACGCAGTGGCGTCTCCCGGGGCTTATGATGGGAAGAAGGGTGTTGAGTTTGAGGATTATGTGCATTCTTATCCCACATCATCAGGTTTTGTGAAGGCAAGTGATTGGTCTTGTGATGATGCGGATGTTGATTTTGAAGGCGGTTCTGGCTCACCTCCCTTAGTATCGGGTAGTCATAGATGTGGTAGTGACAGGTACCCAAGCTAGCGGGGATTCTAGCATGTAATTGAGGATTTATCCGCCCTGTCTTTTATCTCTCACATCAAGTCAGAGATAGAAGCAGGGCGGAAAATTCCCAGCTACGCTCAAGTTTTTCCCATGTAGGAGTGACAGTCCCCTCTTTTTCCCTTTCGTATTTTGcttgtttgtttttcttttgtatgaTTATAGTTGTGTTAGTATTTCTGCGTTGATGTATGTAAACTTGATTTTTGTGACGCACCTTGTTGGCTTGTAACTTGTAAATATATTCCTGTAAATGATGTTTCTTTGACCTGCATTTATATCTTCCTCTTTAAC
>LOC103406396
GACGTGTGATTTGCAGACCTTTTGATTTTTGACGCAATTTCAGTCACACAAGAGttgctttttttctctttttttttttttttctaaaatttatTCGCAATTTTATCCATTTTTGGGATTCGCCGACAACCGCCAAATCTCTGCAATTCAAAGCTCCCCCTACCTGGAATCCGTACATTTCAGTATCAGCAAGTTGTTGCATGAGAAGCATAAAGCTGTTTTCTTTTGCCTGATGCACTCCAGTTTTTAAGCCTCAGAACTTGGGATTGTTCAAATGTCAGAAGGTGACATGACTGTTATTAAACCTGAGATGATGAAGTCTTATATCTGGCTTCAGACTACCGACGGTTCAATCCAACAAGTGGAACAAGAGGTTGCCATGTATTGCCCTATGatatgcaaagaaaatatacAGAAAGGGATGGGAGCTTCCAAGAACCATGCAATATCTCTTCCTGAAAGAGTCAGTACTGCAATGTTGAGCTTAATTCTTGATTACTGCCGGTTTCATCAAGTACCAGGTCGCTCGAACAAGGAATGCAAggcttttgatgaaaaatacATCCGAATGGACACCAAGTTGCTCTGTGAGTTGACTTCAGCTGCTGACAGCCTCCAATTAAAACCATTGGTGGATCTTACTAGTCATGCTCTTGCACGAATAATTGAAGGGAAAACACCTGAGGAGATACGTGAAATATTTCATCTCCCTGATGATCTTACAGAGGTCTCCGATGCTTGAGATATCTGTGTATGCTTAGCAAAAACTTGGtgtttctttgttgtttttaa
>LOC103406406
GCACGCCATTAATATCATACCATCCATCCGATATCCCCCAAACTAACTCTTAACACCCAAACAACATTTCACGGCGTTATTAAGGAGAAAGGGCCCATTTCCGGATCTCACTCTcaccctcatttctctctctttccggATTGATTCGCACTCTCTGCAATTTGCTTGATCGATTTGCTGAAGTGGGTCGCTTCACTTGCTGTCGACGATGAAGGTGACCGTAGTTTCGCGGAGTGGCCGAGAAGTTGTCAAGGGCGGCCTTGAGCTCACCGATTCTGCCACCGTAGCTGATCTGCAGGATGCAATCTATAAGCGAACCAAAAAGTTTTATCCTGCAAGACAGCGGCTTACTCTCCCCGTCCAACCAGGATCAAAAGAAAGGCCTGTTGTCCTTAGCTACAAAAAGAGTCTCCAAGATTACATCAGTGGGAACTCAGATAACTTAACTGTGGTGTTCAAGGACCTGGGGCCACAAGTGTCCTACAGAACACTCTTCTTCTTTGAGTATTTGGGCCCTTTGATCCTTTATCCCATCTTTTACTACTTCCCTGTGTACGACTACTTGGGCTTCAAGGGAGACCGTGTCATCCACCCGGTCCAGACATATGCTCTATACTACTGGTGCTTCCACTACTTCAAACGTATTATGGAAACATTTTTCGTACATCGCTTCAGCCATGCAACCTCACCACTCTCCAATGTATTCCGGAATTGTGCTTACTATTGGAGCTTTGGCGCTTTCATAGCTTATTACCTGAATCACCCGCTTTACACCCCTGTTAGTGACCTCCAAATGAAGATCGGGTTTGGTTTTGGGATAATATGTCAAATCTCAAACTTGTATTGTCATATCCTGTTGAGGAACCTGCGAAGCCCTGATGGAAATGGAGGATATCAAATCCCACGGGGTTTTCTGTTCAATATTGTGACATGTGCAAATTACACAACAGAGATCTATCAATGGTTGGGCTTCAATATAGCAACGCAGACAGTCGCTGGTTATATCTTTCTCATAGTTGCTGCTTCCATCATGACCAACTGGGCGCTTACAAAGCACCGACGTCTTAAGAAGATATTTGATGGGAAAGACGGAAGACCCAAGTATCCGCGCCGATGGGTGATCCTACCTCCATTCCTGTAGAAGCGATTGGCTCCTGGATTCCATTCCACCCATGCGGGCTTGAGGGAGTTAAAATCTCATATTTACCTCCTGAATTATCGTAGCATTCCGTTTGGATTCTGTTCATTTGAACTACTTAGGATTCGCTGTCGATCTATATAAGATAGGTcatcttgttcttcttgtttgAACTGTGTTGTAATTTGCACTTGTTGACTATGAAATTTCTCCTTTTTCCCCCTTAAATTCTTAGTATTTTCTAATTGAAATCAATAATTTCATTAGAGCTTTA
>LOC103406413
tttaattatgaataagtAGAAAACACGACAGAGGTTATTGCAAAAACCAACCTTAAATATTTTGTTAATAAGGGGCAAAGAACCGTAGATTTCATGTTGTCGGGTTCCACTGTGACCGAAAAAGTGATACCTCCTTTCCGTCCACATTTCTTGCGACTACATACAGAGACTTGACCAGACCAACGACACCGGGTAAAGtcgattcatttcttcaaaaATCTATCTTCCTCTGGGTTTTCTTCGATTTTAACGACTACCCTTTTCCTGGATCTTCATCTTGCTTCGGATTTGGGTGGCTAGAGGAATTTTCTGGGTGTGCGGTGGAGACATGGGGAGGCTATTTGTGGTGAGTCTCGAGGGGAAGATCTACAGCTGCAGGCACTGCCGGACCCATCTTGCTCTTTGTGAGGACATAGTTTCCAGGTCTTTCCACTCCAGGCACGGGAAGGCGTATCTCTTCAAGAAGGTAGTGAACGTATTTTCCGGAGAGTGTGAAGATAGATCGATGATCACTGGACTGCACACAGTTGCTGACATTTTCTGTGTCGGGTGTGGATCGATAGTGGGGTGGAAATATGAGACTGCCCACGAAGAGGCCCAGAAGTACAAGGAAGGAAAATCCGTACTTGAGCGGGTGAAGGTGTTGGGTCCGGATGGAAACAATTATTGGGTCAGTCACGAAGCACAAGTCGGTAGCAGCGATGCAGATGAAGCTTGATCGATGACCCCGTTCATACTCAACTGTACATTCTTCAAATCtcattgttcttcttcttcaactcgTGTGAATTAGAAGCTCGTAATTCCTGAATTTAGGCAACCATCCGAACTTGCCTTCAATAACGGAATCGTAAAACTTTTGATTGTGTTCGAATATGATCTTCTTGTATGTAACCTCTCTTTAAATGCAATCTCTTGTTCAATAAAATTCCCACTTGCCCTCAC
>LOC103406415
TCTGGAGTTACTTCACTCTCCCACCCATCTCTCAAATTCCCCAACCAACCGGACACCGACGCGGGCGAATCTCCTCCAAATCCTCCGGCTCCGAAGTCCGATCCGAACAAGGCGATCCTCCATGTCGAAGCAGACCTACAAAGTGTGCTTCTGCTTCCAGCGGCGCTTCAAGCTCGCCGTCAAGGAAGCACCGCCGGAGATCAAGGCCTTGTTCGATCAATACTCGGAGAACGGCATCATGACCGCCGATCACTTCCACCGATTCCTGACGGAAGTGCAGAAGGAGGAGAGCGCCACCAAGGAGGAAGCTCAGGCCCTCATCGAACAGAGCCTCTCCGAGCTCAAACACCTCAACATCTTCCACCGCAAGGTCCTCAATCTCGAAGCATTCTTCAAGTACCTCTTCGGCGACATCAATCCCCCAGTCTCTCCAGCTCTCGGGGTGCACCATGATATGAATGCGCCATTGTCGCATTATTTCATATACACAGGGCACAATTCGTATCTGACTGGGAACCAGCTGAGCAGTGACTGCAGTGACGTTCCTATTATTCAAGCGCTTCACAGAGGAGTGAGGGTGATTGAGCTGGATATTTGGCCGAATTCGAATAAAGACGATGTCGATGTGCTTCATGGAGGGACATTGACTACCCCGGTGGAACTTATCAAGTGTTTGAAGTCTATTAAGGAACATGCCTTTGTTGCCTCTGAATACCCTGTTGTAATCACTTTGGAAGACCACCTGACCCCGGATCTTCAAACTAAAGTCGCTAAGATGGTCACTGAAACATTTGGAGAGGTACTGTTTTCTCCTGGCTCGGAATGTCTGAAAGAATTTCCATCCCCAGCGTCACTAAAGAAAAGGATTATTATCTCGACCAAACCGCCTCAGGAATATCGTGAGGCAAAGGATGCTCTGCAAAGTGAAAGTGATCCGAAGAGTGGAAAACCTCCAGCTGATGAGGAAGCGTGGGGTAAAGAAGTCCCGGACGCCAAAGGTGCAATTGCGGTAGATGACAAGcaCGATGAATTGGATGAagaagatagcaatgaggaggAAGATGTTGATAATGGTGGTTCCAAGTCCGTTGCACCTGAATATAAGCGTTTAATTGCCATTCATGCTGGGAAACCCAAAGGTGGATTAGCAGAGTGTCTCAAAGTAGATCCCAATAAAGTGCGGCGTCTTAGCTTAAGTGAGCAACAGCTCGAGAAGGCAGCAGTAACCTATGGAAAGGAAATTGTCAGGTTTACTCAGAGGAATATTTTGAGGGTGTACCCAAAGGGCATACGTGTTGACTCATCAAATTATAACCCAATGATTGGGTGGTCGCATGGGGCTCAAATGGTTGCATTCAATATGCAGGGATATGGAAGATCATTGTGGTTGATGCAGGGAATGTTTAGAGCCAATGGTGGGTGCGGCTATGTGAAAAAACCGGATTTTCTTTTGAAGAGTGGTCCACATAATGAGGTCTTTGATCCTAAATCTGATTTACCAGTGAAACAAACTTTGAAGGTAAAAGTATATATGGGAGAAGGATGGTACTATGATTTCAAGCATACACACTTCGATGCATATTCTCCTCCAGATTTTTATGCAAGGGTAGGAATTGCTGGAGTTGCTGCTGATAGTGtgatgaagaagacaaagacCCTAGAGGACGACTGGAGTCCAGCGTGGAACGAAGAATTTGCATTCCCATTAACTGTTCCAGAACTAGCTGTGCTCCGCGTTGAAGTTCACGAGTACGACATGTCAGAAAAGGACGATTTCGGAGGCCAAACATGCCTACCGGTGTCTGAGCTCAGAACAGGGATTCGAGCAGTTCCATTAAACTGCCGGAAGGGAGTGCCGTACAAATCCGTAAAGCTTCTCATGCACTTTGATTTTGTTTGAATAAAAACCCCGGTTTGCACGTTGTGTGggcagagaagaagaaaacgCCACAATAATGTAAAGCCTTTTGTTGTGTTGCATTTGTGTGTACATGTTTTTGTGTGATTATATGTATTTGCTTATACATTTTCTACACGTTCTCTGTTTGATATACGTAATACGACGTCGTGTGCCTGGAACTTATGTAAATTTGTAAGATTGAAGTGATTGAAGTGATTGAGAACAGCAACATTTTACTAAACTTTATCTAGtagtgttttgtttta
>LOC103406417
caaacTACAAAGCATCGAAAACTTGAACTCCAAACTATTAAAAACACCATGAGTTGCCCACAGGATTGGCCAGAGCCAATAGTCCGAGTACAATCCTTATCCAACAGCCCCGTAGTCCCAGATCGATACATCAAACCCCCACCTGATAGACCCACCTATATCCCATCATCCGATATTTCTGATCATGCCAACATCCCAGTTATTGACTTACAAGGCTTATCCGGCGAAGACGATCGCCTGCGTGCCGCCACGCTTAGCCAAATCTCCGAGGCCTGCCGTGAGTGGGGATTCTTCCAAGTGGTGAACCACGGCGTTAGCCCGGGACTGATGGACAAAACCCAACAGGTTTGGCGGGAATTCTTCCACTTGCCGATGGAGTTGAAACAGGCGTATGCCAACTCACCAAAGACTTATGAAGGGTATGGGAGCAGGCTTGGAATTGAGAGAGGCGCCATTCTTGACTGGAGCGATTACTATTTCCTTCACTATCTTCCGTCGTGCTTAAAGGACTACAACAAGTGGCCTGCCCTCCCTGATTATGGAAGGGAAGTAATAGATGAGTATGGAAAGGAGGTAGTGAAGCTTGGTGGGAGGATATTGAAGGCTTTGTCACTAAACCTTGGATTAGGAGAAGACTTTCTTCAAAATGCATTTGGTGGCCAAGACATTGGGGCATGTCTAAGAACTAACTTCTATCCAAAGTGCCCCCAGCCTGACCTGACCCTTGGCCTGTCGTCGCACTCGGACCCCGGCGGAATGACCATTTTGCTCGCCGACCAACAAGTCCCAGGTCTACAAGTCCGGAAAGATGACGCTTGGATCACTGTGAAACCAGCTCCACACGCTTTTATTGTCAATATTGGGGATCAAATTCAGgtCTTAAGTAATGCAACGTACAAGAGTGTAGAGCACAGGGTCATCGTAAACCCAGCTAAAGAGAGACTCTCGTTGGCCTTCTTCTACAATCCGAAGAGCGACATACCCATTCAACCGGTGAAGGAGCTTGTAACGCCGGACAAGCCTGCACAATATTCTCCTATGACGTTCAATGAATACAGGCTTTACATAAGATTGAATGGCCCTCGAGGAAAATCTCAAGTCGAATCTTTAAAGTCTCCACGAAATACATTGTgacattaattaattttcttcaccacaaaaattacatgaatgtaTGTAACGATATCTTTGTATTGCTTCCTTTGAGCTAATTGTACATCTTGTAATCATGAAAGGATGAGAATATGGTCAAAGTATAgtgaaaaaaattgattaattaaagaaaatgattggagCTAGCCAGAAATCATTGTATTAATATTGCTGAATGTTTATGGGTCTACAAGGATTCAAATTGCATCAATGACAATTGACAAGGATAATTTGTCTTACTTTGGGGCAACAATAAAATACTTCGACACacatgatatattta
>LOC103406422
ccccccccccacattGCCCAAAATACACAAAACTCAAGGTTTAATTAAATTCTTCATTTATTTGATCATTATAAAGTAGAGGATATGGGAAGCTCTGTCCGTGTAAAGGAGGCCGTGGTGGTCACGCCCTCCGCGCCCACCCCGCCTTGCATTCTCAACCTATCCGCCGTCGATTCGCAGCTCTTCCTACGCTTCACCATCGAGTACCTCTTGGTCTACACTCCTTGCCCGGAACTGAATCAGGCCTCGACTGCGTCGCGTGTCAAGGCTGCACTAGCTCAGGCTTTGGTGCCTTACTATCCGCTAGCAGGCAGAGTGCGCCCCAAGCCCGATGGCTTCAGCCTCGAGGTGGTATGTCGGGCTCAGGGCGCAGTGTTCATTGAAGCTGTCTCCGACAATGTTGCGGTCTCTAATTTTGAGCGGGCTCCGCGCTACGTCACCGAGTGGAGGAAGCTATTGTCGCTCCAAGTGGCTGACGTATTTAAAGGGGCTCCGCCGCTCGTTGTCCAACTGACGTGGCTGAAAGATGGAGCGGCGGCACTTGGCGTGGGATTCAACCACTGCGTCTGCGACGGGATCGGAAGCGCCGAATTTCTCAATTCGTTTGCCGGGCTGGCAGCCGGAAAGCGTGGGTTCACTAGCGAGTTCAAACCCAAGCCTGTATGGGATCGCCACCTTCTGGACCCACAACCCGTAAATCGTGCATTAAATCCATGTCATCATCGCATAATCAAGGCGGCGAGTCACCCCGAGTTCAGCAAGGTCCCGGACGTTTCCGGCTTCGTGACTCGGTTCGCCAACGAACGACTCGCCCCCACCTCGATCACTTTCcataaaaaacatttaattgaGCTGAAGAAACTCGCTGTGTCGACGAGTCGACCCAGTACCTCGTTATCAGCGTACACGTCGTTCGAGGTCCTCTCCGCCCACGTGTGGCGCAGTTGGGCAAGAGCATTGAACCTACCACCAAACCAAACCCTAAAGATTTTATTCAGCGTGAACGTACGTGACCGAGTCAGGCCGAGTCTACCCGGTGGGTATTACGGGAACGCGTTCGTGCTGGGGTGCGCGCAATGCAGCGCGAGGGAGCTGGAGGAGAAGGGTCTGTGGCACGCGGCTGAGCTGGTGAAGCGCGCAAAGGAGAGGGTAGAGGAGGAGCACGTGCGGAGGGTGGTGGAGTTGGTGAGCGGGGAGGGGAGGGCCTGTCCGGACTCTGTGGGGGTGCTGATCGTGTCGCAGTGGTCAAGGCTGGGGCTGGAGAGGGTTGACTTCGGGATGGGGAAGCCGGTTCACGTGGGGCCCGTATGCAGCGATAGGTACTGCTTGTTTTTGCCAGCTGGACGTTCTGGCGATGGTGATGATGAACAGGGGGAATCTGTTAAGGTGATGGTGGCGGTCCCCACAAGTGCAGTTGACAACTACGAGATGTTGGTCAAGAGTCCTtacttataagttataacttataagtaATACCAGTAGAAAAGAATTCCCTCTCTCTTTTGCTCTTGCCGTTGACTTTGTATAGTATTTTCTGACTTGTAtaattggagagagagagagagagagagagagagagagcgcgatGGTTTAGGGTTTACTGTTCTAAATTTCTCATGTCGTCGTCCAAGATGCGTGCGATCAAATTGGTAAATTGTACTGTGCGATGagaaccgttggattcaattcaTGTCTATGCAAAAGGTATTAA
>LOC103406426
CACCTCAAACTACCACATTCTCTCGATCATTCAAAGGTTAAGGGTTCATCAGCGAGCTCATAGCCTAGCTAATCCATCGAGATGGAGGCACTCAACGCCATTTTCAGCAACAAAATCCGACTCTCCTTATGCCTTTTCGGCCTTTGCCTTCTATTGGCTTCATCGACAATGTGTTCGGCAGAGCCCAAAACTCACCAGCATGAGTTTGTTATTCAAGCAACTAAAGTGAAGAGGCTGTGCAAAACCCACAACTCCATCACAGTAAATGGACAGTACCCTGGACCAACCTTGGAAGCAAACAATGGTGACACTCTTTTCATCAAAGTTACAAACAAAGCTCGATACAATGTCACTATTCACTGgCATGGGATTAGGCAGATTAGAACTGGATGGGCAGATGGGCCTGAATTTGTGACTCAGTGCCCGATTAGGCCAGGAGGAAGCTATACCTACCGATTTACAATTCAAGGGCAAGAAGGTACTCTCTGGTGGCATGCTCACAGCTCATGGCTTAGAGCCACCGTTTACGGCGCACTCATCATTCATCCTAAACAAGGAGACTCCTACCCCTTCACTAAACCGAAACGCGAAACAACCCTTCTTCTCGGTGAATGGTGGGACGCTAACCCTATCGATGTTATAAGGCAGGCTACTAGGACAGGAGGAGCTCCAAATGTTTCTGATGCATACACCATCAATGGTCAACCTGGTGATCTTTACAATTGCTCAAGCAAAGACACTGTCATAGTTCCTATAGACTCCGGCGAGACCAACCTTCTTAGAGTCATCAATGCTGGCCTCAACCAACCTCTTTTCTTCTCTGTGGCCAACCACAAACTCACTGTTGTTAGTGCTGATGCCTCCTATACCAAACCTTTCACTACCACGGTACTCATGCTAGGCCCTGGGCAGACCACCGATGTTTTAATCACGGGTGACCAGCCACCGGCCCGGTACTACTTGGCGGCAAGTGCTTATTTCAGCGCGCAAAATGCAGCATTCggcaacaccaccaccaccgccattCTTGAATACAAGTCTGCCCCTTGCAGCCCTAGTTGCAAAAACGGTCCAACAGCTAAACCGATTATGCCACAACTCCCTGCTTTCAATGACACAAACACTGCTTCTGCTTTCACCAAGAGTTTCAGAAGTCCAAGAAAAGTTGAAGTCCCAACTGAAATCGACGAAAACCTCTTCTTCACTATCGGTCTTGGACTCAACAATTGCCCTAAACATTTCAGAGCCAGAAGGTGCCAAGGCCCAAACGGGACACGCTTCACTGCCAGCATGAACAATGTGTCCTTCGTGCTTCCAAATAACATGTCAATCCTTCAGGCTTACCAACAAAACATCCCTGGAGTTTTCACCAATGATTTTCCAGCAAACCCTCCGAAGAAATTCGACTACACGGGCAATGTGAGCAGTTCTCTATGGCAGCCTTTGTCGGGCACTAGAGGATACAACTTGAAGTATGGATCAAGGGTGCAGGTTGTGCTGCAGGACACAAGCATCGTCACACCCGAAAACCATCCTATCCATCTTCACGGATACGATTTTTACATCCTTGCCGAAGGTTTTGGAAATTTCAATGCCAAGACCGATACCAAAAAGTTCAACCTTGTTGATCCACCTATGAGGAACACAGTGGCAGTGCCTGCGAATGGATGGGCAGTTATCCGATTCGTCGCTGACAATCCAGGTGCATGGATAATGCATTGTCACTTGGATGTTCACATCAACTGGGGTTTGGCCATGGTGTTCTTGGTGGACAATGGAGTTGGGGAACTGCAAACGATCGAGCCACCACCGGCGGATCTGCCTGTGTGTTAAGAATCTTAAGATTGTATCCACAGCAACTTTTGTAAAAACCCGGTTACCGGGTTTTCATTTTTCCCTTATTTCAGTTGTATGATTTTACATTGTTGTCTTGAGTTCCCCTGCATTTGGGGGCCTAGTTCTTGCTCtgttttattgttctttttttatACATCAAAGCCGATGTAGAGGATGTGGTGCTAGGATTTCAAAAACTGAGCTCACCATCTGATTTAGTCATAGATAGACATGCTTTCATTGATTCATAGATTGTTTTGTACTTTTAAGCAACGTGTTAAAGAAATCTTATGGTTTAATGAAATCATCTTTTTCTTGTTA
>LOC103406427
tctctctctgcccatAATATATAATGATCATTTCTAAACTTTGAACCCAGCCCTTGTCAACAAATACATAGAGAGAAAAACAACACCAAAAGCAAATGCCTTCACCAATCCAATTTCAAAGACCAATCAACCCTCCTAATTATCACCACCCCGCAAACACAATCCACCACAAACAATTCCAATCCCAGGCAGTCGTCGCCGCACTCGACCTCACACGCCACCACTCCCTCGTGATGGCTCCCAACCAGTGCTGCTCTTCCGTCGTGCAATCCATCGAGGCACCCGTCCCGACTGTCTGGTCCGTCGTGCGGCGCTTCGACAACCCCCAAGCATACAAGCACTTCCTCAAGAGCTGCCACGTCATCGACGGAAACGGCGACGTGGGCACTCTCCGGGAGGTCCACGTGGTGTCGGGACTACCAGCGGGGTCCAGCACGGAGCGCCTTGAGATTCTGGACGACGAGCGGCACGTGATCAGCTTCAGCGTGGTGGGCGGGGACCATCGGCTGACGAACTACCGGTCCGTTACCACACTGCATGACTCACCCAACGGAGTGGGGACCATCGTTGTCGAGTCGTACGTGGTGGACGTACCGCCGGGGAACACGAAAGAGGAGACGTGCGTGTTTGTGGACACAATTGTGCGTTGCAACTTGCAGTCGTTGGCTCAGATCGCGGAGAGTATGGCCAATAAGCCCACCACCAAGAAACCCTCATGAAATTTTTCACGTTTCATGATTCCTTTTTTTTGCCTTTCTTTGAGGCTCGATCTCTGCAGCTGGTTGAAAAATGGTCAAGGGTTGTTGTATGATATTGTGTATATTAATGCATTTTATAAATTACCTCTTTAATTTCCTTTACCATGTGACCTCAGATTGTTCAATCGATCTACATAACATTATTATGTTTGAA
>LOC103406428
TCGGTAAATCTTTGTTCCGCATGACCaaatctctcttcttttcttcattGTGGCCCCAGTCAATCAAGTAAAGAATCCAATACCTCATTCACCACCGTTTATTAATATGTCTCAACTTTCTGTTCACTATGATAACACATCAAGAACCATCTCCTTCCCATTTCCACCTCTTTCCACACTCAACAGTTTCCACTTTTTGGCTCAAATCCATCATCAAGATTAAATGGGAAATGTGGTGGAATTGAAGGTGGGCTTGCACTGCGAGGAATGCATCAAGAAAATCTTGAAGGCCATCAAGAAGATTGAAGATATTGAAACATACAACGTGGACCCACAACTCAACAAGGTCACGGTGACCGGAAACGTTACGGAGGAAGAAGTCGTTAGGGTTCTTCAAAAGATTGGAAAGATGGCAAGCACTTGGGAAGGAAAGGAAGCAACCTCCTGAATCAGAATTCAATCACAGAGTCTTCAGTCGCtagcaaaacagaaaataatcaAATATTTCGATCCGACGGTTAGGAGAGACTCGATCTTCAATGCAGAAATGAATACTCTTAACCGCTCGAGCCACACTGCGGCCTATGTAATCAGGCTTCTCAAAGCCTtcaattttgtaatttaatttctgtttaaataataattttcctTCTCCCACATA
>LOC103406431
GTGAAGTCCAACAAACTTTAGCTAGCAAGCATAATCAAGGGAAACAGAAAAGCCTTTGCTTAAATTCTGAGAACGTTGAAAAGAAGAatcagcttcttcttcttcttcttctattaCTACAAGAAAACTCCCCTCGTCAAGATTTTCTCACCAAAACAAGAtaaagcttcttcttcttcccctacCATCCAGGTTTCCTCAAGGTTTTTGTAGGCAGATATGGACTGCACCATTTGTACTTCTATGCCAGTTATGCTAAGGCCTCCGAGGAATATAATTTGCTCAACATGCTATGAGGGGGCTAGGAGCGTTATCTTCTTCATAAATAAACAGCTTCAAACTGCTCAAGGACCAGCTGATCAAAAACCAAATTTGTGTAAGACTCTTGAaaatgtgtcgaaatgggtgcgTGACATGAAAGCAGAATCAGAAGAACTCGGTGAGAAGATTAGATTTCTAAGTGGATTTTCTGTTGCATTTAGAGATCAAATTCACACTGACATATTATTGCAACCTGGTGAAAGCGGCCCTCCAATTCCTGCCCATAAAGCCTTACTGGCAATAAGATCAGAAGTATTTAACAACATTCTAGACTCAGATGGGTGCAAAGCTCCAGCAACCGACACCGTAAAACTGCCTGAGCTGAACCATGAAGAGCTGGAGTCTCTATTGGAATTTCTGTACAACGGAGACTTGCCTGAAGATAAGATGAACAAACACATCTACTCCTTGTCCCTTGCAGCTGATAAGTACGGAATCTCGTACTTGCAGAAGCTATGTGAGTGTCATATGCTCAAGTCTATGAGCCCAGCCAATGCTCTTGATGTCTTAGAGGTTGCGGATGTTTGTTCCAGCCTAAAACTGAAGGAGAATGCGTTGGACTACATCGTTAAAAACATGCATGATATAGTTTTTTCTGCAAAATATGATAGTTTTGCACTTAAGAATCCGCATCTATGTGTACAGATTTCAAGGGCATCATTAATGGACGCCAAAAGAAAATCAGTTTCCTAATATATTAGTCAAAGATCAGTTAGACAAAGCCAGCACACACAATCAATTGTGTGGAGTTCTTACAATTTTGTGAGTATGTAAATCTACATTGACCTAAGTAAGAACATACGTGTGTAAATTTTGTTTACTATTTTTTATCTTGAAATATTGCTACGTACAAGTAATATTGTGTTCAAGATAGAAAAAAGTTTGCGGAACTCATTCTCATGTGAGCtccacatttaaaatttaaacattaCTCTGTAAAATTCACATAAtcaatatatgaaatatatt
>LOC103406432
CTTCTTGTATAATATAGTTTTTCCAGCTATTTTTGGGCTATCTAAGCTAAGCCCTTATATCGTATGGTGCTTCCTTCAATCATCACTCTCATCATACTGTGTGATGGAAGCCAAAGCTGCTGGTTACACCCGAGACGGCACGGTCAATCTCTGGGGCCGCCCTGTGCTGGCCTCCGAGACTGGAAAATGGAAAGCTTGTTCTTTTCTTATTGGATACGAAGCATTTGAGAGGATGGCCTTCTATGGAATAGCTTCCAATTTGGTGAATTACTTGACCACCCAACTTCATGAAGACACAGTTTCTTCAGTCAGGAATGTCAATAATTGGTCTGGAGCAGTATGGATGACACCGGTTCTAGGGGCTTACATAGCTGACTCTTACTTGGGTCGTTTCTGGACTTTCACTGTCTCCTCCCTCATTTACGTCATGGGAATGATGTTTCTGACAATGGCTGTTTCACTCAAAAGCTTCAAACCAAGCTGCATCAATGGCATTTGCAACAAGGCCTCTAATTCACAGATTGCATTCTTCTACATTTCTCTCTACACCATAGCCATAGGTTCTGGAGGGACAAAACCCAACATATCCACCTTTGGGGCAGACCAGTTTGACGATTTTGACCCCCATGAGAAACAGCTCAAGGCCTCATTTTTCAACTGGTGGATGTTCAGCTCTTTCTTGGGTGCCCTAGTTGCAACTCTTGGCCTTGTTTATATTCAGGAAAACTTGGGTTGGGGGTTAGGCTATGCTATCCCCACAGTTGGTCTCGTGTTATCCTTGTTCATCTTTTATTTTGGAACCCCAATATATAGGCGCAAAGTTAGTAAGACCAAAAGCCCTGCAAtatatttcattcaaattccctTTGCTGCCTACAAAAACCGAAAATTTCAGCTTCCGACCGATCCATCACAGCTTCATGAGTTTGAGCCGCAACATTACACTAATAGCGGTAAACGCCAGATGTACCACACCCCGATTTTCAgGTTTTTGGACAAAGCTGCTATAAAATATGGCGGCAACACAGACGCCTCAACGAGGCCACCATGCACAGTGACTCAGGTTGAAGGAACAAAGCTTGTTGTAGGAATGGCCATAATATGGCTTGTCACACTAATTCCTAGTACTATTTGGGCACAAATCAACactctttttgtcaaacaagGTACCACCCTCGACCGAAGTTTAGGTGGACAATTCCAAATCCCCGCAGCCTCCTTGGGGAGCTTTGTGACCCTCTCAATGCTTCTATCCGTGCCTCTGTACGACCGTTACTTTGTGCCACTCGTACGTGCTAGAACTAAAAACCCTAGGGGAATCACACTTCTCCAAAGGCTTGGCATTGGATTTCTGATACAAGTTATAGCCATTGCAGTTGCTTATGCTGTGGAAGTTAAGAGAATGCATGTGATTAGAGTGCACCATGTTAACGGGCCTAAAGAAATAGTACCCATGAGCATTTTTTGGTTGCTGCCCCAGTATGTGCTACTAGGGATAGCTGATGTGTTCAATGCAATTGGATTGTTAGAGTTTTTCTATGACCAGTCACCGGAGGACATGCAGAGTCTTGGGACAACTTTTTTCACAAGCGGGATTGGGGTTGGTAACTTCTTGAATAGCTTTTTGGTAACTATGGTGGATAAAGTTACCGGGAGAAATGGGGGTAAAAGTTGGATTGCGGATAACTTGAATGACTGTCACTTGGATTATCACTACGGATTTCTTATGGTCATATCTACTCTCAATTTAGGGGCATTTTTGTGGGCATCTTGCaaatatatttacaaaaagGAGTATGTGGAAGTGGAGGAGGGCTGTGTACTTAATATGGTGGAGGGTCAAGCAATCCCCACTCCTCCACTTGGACTACAAGTCTAAGGAAAGTGGGAATGTTTGGTTTATATTGACTATTGTTGTAATATGGATTATGATAAATCCACTTTTCTGTATGTGAACTTTTTTTACTTTCAATCCAGTTTATATCACAACTCTAAGAGA
>LOC103406437
TTATCGTTATTGTCATCCACCTCTGACAGACTTCCTCTCCCTTCTTCTCCGCCTTCGCTGAGAGAGCTTCGGATTAGAGAGAGACTTCcaattcaattcctccttcGCATCCGAACATGGCTTGCATTCACAGCTACGGCTCCATAGCTTCCATCTCTCTTCCCACCTCCCCTTCCTTCTCGCCAAGATCCAGATGCGCCTACAAGCCTCGCTTTCTCTGCGCCCTCGGAGGGAGTGTGGCAGAACCCCAAGTTGCCTCCGTTGCCGAGCCGCTTTTGCTCAATGCAGTTCGCGGGGACGATGTTGAGAGACCCCCAGTTTGGCTCATGAGGCAAGCAGGGAGGTACATGAAGAGTTACCAAACTCTCTGCGAGAGGTACCCTTCGTTTCGAGAAAGATCCGAAAATGTTGACCTCATTGTCGAAATTTCGCTACAGCCCTGGAAGGTCTTCAAGCCTGATGGTGTCATTTTGTTCTCAGATATTCTAACGCCTCTTTCCGGGATGAATATACCATTTGACATTGTAAAAGGTAAGGGTCCTGTAATATTCGATCCTCTGTATACTGCTGATGATGTTGATCAAGTAAGAGAGTTTGTTCCACAAGAATCAGTTCCATATGTTGGGGAAGCGTTGACAATCTTGCGAAAAGAGGTAGATAATAAGGCAGCAGTGCTAGGTTTTGTTGGGGCTCCTTTTACCCTAGCATCGTATGTAGTGGAAGGTGGTTCATCAAAGCATTTCTCAAAGATAAAGAGATTAGCCTTCTCTCAACCAAAGGTCCTCCATGCATTACTTCAGAAATTTACAACTTCAATGACAAAGTATATTCGATACCAAGCTGATAATGGAGCTCAAGCCGTTCAGATCTTTGACTCATGGGCCACAGAACTCAGCCCTGTGGATTTTGAGGAATTCAGTCTGCCATACTTGAAGCAAATCGTGGATGCTGTGAAAGAGACCCATCCAGTTCTCCCCTTAATCCTTTACGCAAGTGGATCCGGGGGTTTGCTTGAGAGGCTAGCTTTGACCGGTGTTGATGTAGTTAGCTTGGACTGGACAGTTGATATGGCGGAAGGTAGAAGGCGACTGGGACCAAATATAGCAGTTCAAGGTAATGTGGATCCCGGTGTTCTTTTTGGTTCAAAAGAATTCATCACCAGCAGAATAAACGATACGGTGAGGAAAGCCGGTAGAGGAAAACATATTTTGAATCTTGGCCACGGCATTGTAGTAGGTACACCTGAGGAGAATGTTGCCCATTTCTTTGAGGTTGCTAAAGATATCAGATATTGAAAATACATTTAGCTTGAATTGATTTCCTCTTTAGTTGAGCTCTTtcctttgtaatttttgttcCCATTTTAGTCCTTGTCAATTATTTGCTTAATTAATA
>LOC103406439
AACGAAGGGCCGTTTTGCTGGGCTAGGGCGCCAGGCCGCTCTCCCATATAAAACGGAAGCCTTCCCGAAACCACTCACTTTCTGGCTTCTGCAGCAGCGAGAAAAAACCTAAACGGCCCCAAAACTCTCAGATCTCCTCCTCTCGGAACGCCATGACTTTCAAGCGCAGAAATGGAGGTCGCAACAAGCACGGCCGCGGACACGTCAAGTTCATCCGCTGCTCCAACTGCGGCAAGTGCTGCCCCAAGGACAAGGCCATCAAGAGATTCCTGGTGAGGAACATCGTCGAGCAAGCTGCGGTGAGGGATGTTCAGGAAGCCTGTGTCTATGAGCAATACACGTTGCCTAAGCTGTATGCCAAGATGCAGTACTGTGTTTCCTGTGCAATTCACTCCCATGTTGTGAGGGTGCGATCCCGCACCAACAGGAGGAACCGTGAGCCACCACAGCGATATATCAGACGCAGGGATGATGCCCCAAGGCCCGGTCAGCCTGGTCAAGCTCCCCGACCTGCTGGAGCTGGTGTTCCTGCTCGTACTTGATTTGAGCATATCGATCCTTTCGTTATGTGATGGACGCCTCCCGGTATCTACACGATCTTCTGGACTGAGTTGTGTAGGAACTTTTTTGTGATTCTCGTGTTGTGGTTTAGACGTTTTGAGGATTAAAGTACAATGTTTTTGGATGTTTTATTTTGATGATAATGCAATTTTAGAATTCGTTATGGTTTTATTTCGTGGTTTCTCCACTTTCGTTTTCAGATAAACTCTTGTAATCAATTTGGTTAAACCCTAATCTACAGTTTGAAGAACACAATGTGAATTTTCAATTGATTGTTTCTTT
>LOC103406447
ataaaaaatcattcaagAACTGTGTAACACTATTAAATTGCTACTCAGCTCTCTTTTAAGCTAACAATGGCCGCCTCACCAACCTCTACTATATATACAAATCTAATCCTTCTTTCGCTAATCACGTTCTAATCTCACTTAAACCCACCAAAATCTAAAACCCACTTCCAATCTTCCAATAATTACGCCGCCGGACCTTCCCAATTGCCACCAATGACCTCCCAAGACAATCAGCCGTTAAACGTCCACTTCACCGTCCTTGACGACGATCAGTTCCGCGTCCGAGGCAAGACGCTGTTCGTCGTCGTCGTAATCTTCACCGTCGTCCTCCTCGTCACACTGTTCCTGCTCTACGCGCGCTGGCTCTGCCGTTTCCACCTCCACGACGTCTCCTCCGACGCGCCCCCCGCGCCGCCGCTGAATCGGCCCGAGGGCCTTGACGCCGCCTTCATCCGCGCCTTGCCGATTGTGTTGTACCAGGAATCGAACCGGGATTTGGAAGCCGGCAGCGGTGGCGAGTGCTGCATATGCCTGGGCGTGTTCGAAGACGGCGAGAAGGTGAAGGTTCTGCCGAACTGCCGCCATAGTTACCACTCTGAGTGTGTGGACACGTGGCTTTCGACCCATTCGAGCTGCCCAATCTGTCGCGCTCAGCCCCAAGCTCATTCCACTGCTTCCTGATCCTGCTTAAtcttagtatttttattttaattttatttttctgaaaattaattattatctCCATCTTGTAAACAGTTGTAAAAAAGTAGAGGAATAAAAGAATATTTGCCCCACAATTAGATGA
>LOC103406449
CTTCCCCTGTGGGCCCCAACTATCCTAGCATCCAACATGGGCGGGCCTTGCGTTTTAGGCTTTTAGCCCATCAGTCAAAGCCCACCATGCTCAATTCTGTAATCTGTGGGGTTTTAGTGAGGGcgtctctctccctccctgCAGAACTCCATAGCCGCGGAAGCTCAGATACTTCCTCAAAGTTCAAGCTCACAGTCCCAAAATGGCGAGAGGTTTGAAGAAGCATTTGAAGAGGCTCAATGCCCCGAAGCATTGGATGCTCGACAAACTTGGCGAGAGGTTTGAAAATGTGAAGCagtaaaaatgagcttattctcgcAACACAGCAAAAACAGATTGAAATATGCTCACTTACCGGGGGGTCATTTCCATCTTGATGCAACGGCATGTTCTGGTTGACGGGAAGGTTAGGACCGACAAAATATATCCTTCCGGTTTCATGGATGTTATTTCAATCCCCTAAACGAATGAGAATTTCTGGCTCCTTTATGACACAAAGGGTCGGTTCCGTTTCCACTCAAATCAGGGATGAAGAGGCAAAGTTCAAACTTTGCAAAGTACGGTCTGTGCAGTTTGGGCAGAAGGGCATCCCATACATTAACACCTACGACAGGCGAACCATCCGCTACCCTGACCCTCTCATCAAGGCCAACGACACTATCAAGCTCGACCTAGAGACCAACAATATCACCGACTTCATTAAGTTCGATGTTGGCAATGTGGTCATGGTTACCAGTGGAAGGAACAGGGGGCGTGTCGGAGTCATCAAGAACAGGGAAAAACATAAGGGAAGCTTCGAGACAATCCACGTCCAGGATGCCACCGGCCATGAATTTGCTACTCGATTGGGCAATGTGTTCACCATCGGCAAGGGGGGAAAGGCCGTGGGTGAGTCTTCCCAAGGGAAAGGGTATCAAGCTGACCATCATCGAAGAGGCGAAAAAGAGGCAAGCAGCTCAACAAGCAGCCACGGCCTGATTAACTCTGCACTGccttcaaattttgatttactTGTCCGGCTATTGGTTTTGCTTTTGGACCTGGATCTAGTAGTTCTGGACTTCTTCAATGTTCATACGTTTCCTGTTTGTTTTGCTCACTACATGTGAACCtcaaatttttgttatttaaagtTATTTGGAATTGGTCAAA
>LOC103406452
CTATGCATATTCCAAACCGGACCGTGCGACCCGTGCGTATCGTGTCGTTTGGTTAAACGCAATGCCGTGTGTTTTCAGAACGAGATGATGAGATTTTAAGCGAATTGTTGTGAACTCCGTCGCCGACAATGGAAGTCCGACTCGGTTTTCTGAAATGGGTTGCAGTCATCTTAACGATTCTGGACCGAGTTAACTCGGTCTCCGGTAGCTGCCATTTCAGTTTCGTCGACGATAACAAGCTCTACAACTACACTCTGGACTCTCCCATCCCTTTCTTCCCTCATGGCGTCCAAAGCGAAGATGGGTTCTACAAGGTGGCAGCAAATGAGACTGTGCTCTGGTTTCAGCTTTGCGATGGAATGATTTTCAATCACGACCCACCTAGATGTGTTGATTGCCGGGATTGTGGGGGTGCATCACGCTGTGGCATGGGTTGTAGTGCGCTTGTGGCAAACAACATAGAAGGTTACGATGTGTGCACTACCATTGGGCGTGCCTCAAGCATTGACATGAACATAATTGACAGGAAGAATCCTAACACTGGTGTCATTGTTAAGATGTCTAGTAGTGGCCTAAAGTTCAACTGTTCGCTGTCTGTGTCTGTGATTTGTGATCCCAATAGAGTTCAGGGGCCACATTCACTTGAGAAAACTGGGAAATGCGACTATGCTACAGTATTGACACATCCTTCTGGCTGTGCCAAGATTGAACACGTGCATGGGAGAGGGTGGGGCTGGCTTGGTACCTTAGGAATCATAATCTTATGCCTTTTTGGAGCTTATCTGCTGGTTGGGGCAGGTTATCGATATATCAAACTTGGAGTTCGTGGAATACACATTATACCAAACTTGGACTTTTGGACCGGCTTACCTCAAACTACACAGAGTTTGTTTGCATTCTTAATGCACAAATTTAGGGGCTCTTCTCATGGTCTTCGAAGCACCTATTCTCCTGTCGACTTTTGAGCATAGAGATATTTGTTTTAGTTCAAGCTGGTGAATTGATTTTGTATCATCTGTGCTCTGCCATCAACATTCAGCAAAAACAGAATGGATCAGTATGCGGCAACAGCCTAGTCAAAACTAGCACTTAAGCTTGGCATGCACCATCATATAAAGGGTGCCTTCTCCGTCTCACGTAtgcttttcattttattttccgTCACGAGTCATATATTTAGTTGCAACGTAAAGGAACCCTCCTTACCAAGTACTAGTTTACTTGTTATTTTCCTTCTACATTGTGTCAGCTGCTGTTCAGGCAATTTTGAATGTATTGGTTTCCACACGAATTTTAATATTTCTccacataaattaaaaatatgaatACGTTAGATGTTTA
>LOC103406454
TAAAGTTAACCCAACACCCCAAAATTGCTCATGTTCTTTCTGCAAGAACCAAGAAATGGAGGGATTTGACGGCGGTAGCTGGGATTATTGACATCGAAGTGACCCCGAAGAACGCTGTTGTTGAGCAGATGCGCCTCCCTCAGGTCCTTTGCATTGACTAAATTAAACAAGTTTTAGCTTCTGCTCTTTCCGATAATTTTACAAGTCCCATAAAACCACGGCTGGGAAACATCGTCGGAGTTATCAAACCATCTGGGTCCCGAGCCGATTCCGGTAAGGTATTCGGTCGGGGGAGTTCCGAGTTCAGGCGGTCCGACCCAATCCTTCTATCCGGTTCAAGCGGTTCCCGACCGGGTCTAGCAGGTCCAACCCGGTTCCTTTGCGCTGGAGCTGTTGAATAATACCTTACCAACAGATCGAAGTGGCCCTCAACCAACAGCCAAGAACACTAGAAATTCCCCGATGTAATCGAAACACGAGGTGGTACATTACTTATTATTTTACCattaaaaatgatatttttacttaATTTTCTAGAATGATACATGTCGTACCGTCACTATTTCCTTCCCACTAAAAATCTCTCAAGACTAGAGTTGTCAACTATATATTCCACGTCCAAAACATCACCTCCCCAAATACCAAAAATGGTGAAACAagaagacaccaatggaggagCTCAAGTCCTTGCCCTTCCACTCTTACAGGACTCCAAGTCCTTGGAAGCTCAATGTTCATCACAACAAGGGGCCTCATTTTCCGGGGCTGTCTTCAACATATCGACCACAATGATTGGTGCCGGTATCATGTCGATTCCGGCAACCACCAAGGTCCTCGGCGTAATTCCTGGCTTGGTTCTGATTCTGTTGGTCGCTTTCTTTGTGGAAGTCACGGTGGAGTTCCTGCTCAGGTACACCAACTCCGGTGAGTCTGAAACGTATGCCGGCATGGTGGGGGAGTCTTTTGGGGCGTGGGGTTCCGTGGCTGTGCAgatttgtgtcattgtcaccaaCCTTGGTTGCCTCATCATTTATTTCATCATCATCGGGGATGTGCTGTGCGGGAGTCAGTCTGGAGGAACCTTGCATTTGGGCGTTCTACAAGAATGGTTTGGCATCCACTGGTGGAATTCTCGCGCTTGGGTGCTTCTCTTCGTTGCAGTCTTCGTGATGCTTCCGTTAGTCTTGTTACGCCGAGTAGATTCACTAAGGCACACTTCAGCGGTATCCATTCTGCTAGCAGTGGTTTTTGTTGTCATATGTTCTGCAATGGCAATTTACGCGTTGTGCAAAGGGAAGACTCAGAAGCCGAGGCTTTTTCCAGACTTTGCGAATCAAGTCTCAGTGTTTGATCTTTTCACCACCATCCCAGTTCTTGTGACAGGTTTCGGATTCCATGTCAACGTTCATCCGATTAGAGCAGAGCTCAGTAAACCATCTGATATGAGATCCGCTACTCGGATTGCTCTCCTGATCAGTGTTGTCATATACTTTTCTATCGGATTCTTCGGATACCTACTCTTTGGTGACTCAATAATGGACGATATTCTAGTAAACTTCGATCAAACTTCTGGTTCCACAATCGGACAGATAATCAATGACGTTGTTCGACTTAGTTACGCAGTTCACCTCCTTTTCGTGTTTCCTATCATGAACTTTTCCTTGAGGGCCAACATAGATGAATTGCTCTTCCGAAATAGGCCTGTTTTAGCCCAAGACACCTCAAGATTTCTGCCCCTCACTCTTTTCCTGCTCTCCTTCACATACATTGTGGCAATAGCCATCCCAAACATTTGGTATTTCTTTCAGTTCATGGGATCCACCACCGTTGTTTTCCTCTCGTTTATATTCCCGGCCGCTCTCATCCTCAGGGATGGACACGGTATATCAACGACAAGGGACAAGATCATCGCGATTTTCGTGATTGTTTTGGCCGTGGCGACGAGCTCAATTGCAATATCCACCACTTTGTATAATTCTGCTAAAGGTTAGCCATCTTATGAATTCGAACAACTAATTGGCAGATGAGGGGCATAGGTTCTTGCAAGCCACAAAAAATCTGCTTCACTGCAGAAACTATTgaattcatcaaatttgtatttgttgtaATTGTATTTGGTCATGAAAATCTGCAACAACTTTGATACATCAATGTGCAAAGAATATTCATACTTAACCAACTCA
>LOC103406455
ATGGTTGCCTTttcttttgaggaagatgaTTTTGACATTGCTTGGAGGGAAGAGGAAGGGGAAATCTCTGAGAGTACTGTGTTAGAGGAGCCCGAGATTGCTCAATTGGAAACTTTTCGAGGACCTGGTCGATGttacgtaatggaacgaTATTATAAGAAACAGTGCTTAAATCCTTCTCCAAATATTCCGGATAGTCCTCCTCTTCCTTCAAATATTTCAGGTAGTCCTCATCCTCCTTCTAGTATTCCGAGTAGTGCACAACAAAGTGAGATTACTGAGTTGGATGAAATATTAGCTAATCTTCCGGCAGACCCTGGACTGAGACGTCGAATGCTTGATTATCCACTCAATTGTCGTGAATCAATTCCGGGTGGTAGTGGAAGTGATGTCTTCACTACAAAAGGGTTTACAAATTGGAGGAAAGGACCCGAAAATTTTCGAGTCCACGAGGGAGGTGTTGGAAGTCTTCATAATAAAGCTATGCAACAAGCTAAAGACTTGAtgacacaaaaacaacacattgAAACATTTGTGATCAAGCAAACTGATGAAGCTCGCGTTAATTATCACACTTTACTGAGTGGAGCACTTGATTGCACAAGATGGTTGTTGCGACAAGGTTTGGCTTTTCGTGGGCACGATGAATCTTTGAAATCGAGCAATAGGGGTAATTACATAGAGCTTATGCAATTTCTTGCCGATCATAATGAGAAAGTTAGAAAGGTTGTGTTTGAGAATGCTCCCAAGAATCTCAAGTATACTTCTTCCGATATTCAAAAGGATCTTGTTCGTGCTTGTGCTATTGAAACTATTAATGCAATCACTAAAGATATGGAaggtacatttttttctcttttggttgatggatCACGTGATGCTTCAAATAAAGAGCAAATGGCGGTGGTATTGCGTTATGTGAACAAAAAAGGAGAAGCAATTGAAAAGTTTTTGGGTGTTCAACATGTCTCCTCTACAACTAGTAGCTCACTTGAAGAGGCTATTGAGAGATTGTTCGCTACAACAAATTTGAGTATGTCCAAGTTACGAGGACAAGGCTATGATGGAGCTAGTAATATGAGAGGTGAGTTAAATGGTCTTAAAGCAACGATTTTGAACAAATATCCTCAAGCATTTTATATTCATTGTTTTGCACACCAACTCCAACTAGCTCTTGTATTTGTGGCAAAGGAAAATGAGGATGTTgccaatttcttcatcaatgctAATAGATTGGTGAATCTTATTGGATCTTCGTGCAAGCGTCGTGATGCATTGAGAGagaaacaacaagaacaaattcAAAAGCTCTTCATCTTGGTAATCTTgaaacgggtaaatgCTGTGGTGGAGGTGGTTGAATGGATTAAAAGTGATCGCAACCAAGATAATCTCGGTGAAGCTACTGGGTTATTCAAAGACatacaaacttttgattttgtgtttcaccttttcttgatgAGACTTATATTGGGAATTACAAATGAGTTATCACAAGTATtgcaaaagaaagatcaagatattgtgaatgcGATGGCGTTAGTGGAAGTATGCAAGCAAAGACTACAATCCTTGAGAGATGATGACTTTGGGGACTTGTTGCATGATGTAGAAAAGTTTTGTGAGGAGCATGATATTGTCATTCCTAACATGGAGGATTTGCATTTCGTACCTGGAAAATCAAGGCGTAAAGCTCCAAAATCACAAACTTCCATTACTATCGTGTAG
>LOC103406457
CGCGAGTCCTATAAATTAGCTGCAAATTTTACGTTAAAAAAGTTGCAGAGTTGAAGAGCGGTCCTTCAATGGCGAATCCGAGGACCCGGAAGAGGGTTCGTCCAATCCCTCGAGCTCCCGACGGAAGTGCCTTTCAAAAGTGCAATTCCTGTGGAGCTTCAGTGCCCATTGCTTTGGCTGGGATGCACGACTGTGAAATCAACGAGAAGGTGAAGAGGTTTAAAGGCGTAAGCGTGGATGTTAAGAAACAGAGCATTTGGGAGCAGCTCGTAGTCATTGCcccttttcatttcttcatGAAAGAATTTACCAAGACGAGCAAGGCTGAAAATTGGGTTGCCATTAATAGAGAAGGGTTCGAGGCATGGAAGAACATGTCCGAGAAGGAGAGGCAACCGTATGTTGCAGAAGCTGAAAAGATTGACAAGGCTTACCAGAAAGCTTTgcttgaagaagaaaatgataaaCTTGGGGTAGATGATGAGGCAGATTCAGCCGCGGCCACTGGGAACAATGGGAAGGCTGGTGAGTTTTATGAAGACTACGAGAATTCTGACGGCTCTGATGTATTTTGGGATTACTCTGCTACGACTGGGTCTTGGCACACCTACCATGGGTCTCTCTCTATGTCCAAAATGCCTATGGTGCATGAGTGCACCTCATGAAACAGGAAAATGGTGCATGGTTTTTTAGTCCGCGGGTCTGTGGTCGCCAGTAGAGGTGGAAAATTAAACCATTGAGTTGTTAATGGGTATTTGTTAAGATTTGTTTAATTTGATAACCCTATAACATAAGGGTGAGACGGATAGTGATGATGATGGTGTAAAgtgaaagaaaattaaatggGTCTTAATTGGTATCTATTAACAACTTAATAGATTGATTTGACACCTTTAGTCTCGAGGACAACAAACTCTGGGCCGGTTTTTGAGAACTCCAAAGCTAAGAAATTACGTTTTTTAGCTGATCATTTTTTGGGGTAACATAAGCATCTGGCTATTGTATAGTACCAAAAGGGTAGTTATTTTCCAATGTAAAGTTGAAAAAGTTTTACTTTATGATGTGAAATACTTGAGACCTCGGCATTTTGGGTTTA
>LOC103406461
atgtatgatgaacggacaAAATTTACAGATCCCcaagatcctcaccaaaagaaCCGGAGAGGATCCAACACTAAAGAGAATGGACATTCTTCCCTTTCTTCTCCGTCTCAGCAGTTAATTAATGAGTTCATCAGCTCTAGTGTAATTATGGTGCCTGATGTTGACAGGGATTCGCTTCCTTGTCTTATTAAGGTACATGGGACAATCAATTTGTCTGACTTAAAGCTAAATGAGGTTTTTGAGTTTGTTGGAGTTTTCACTTTCGATTCAGAGTTTAAAGAGGACAAGGATGAATCAGATGATTTCACAAATGGTTTTAGCAAAGACGAGCAACGGGTACCACGTCTCCACTGCTTTATTCACAGGAAACTTGCAGCTCACGACTTCCTTCCTTGTTCCCCTACAATCGAGCCAAAGCCCAACTTGGTGAAAGAGATCAGGGAATCTCTCTTAAGGCATCTTACCGCTGTTGTTGGTAATGATGGCATAGCTGCTAATTTCATGCTGTTGCATCTCTTGTCCAAGCTTGGCCTTGCTCTCAAGAATCTTTTACCTTTCACACAATGTATATCCCTAACAGTGGATTATCTCAAGTCTCAACATTGCTTCCCTTGCGCCAAGAAAGGATTAAGAGACCAGCAGGTAATGAGATTTCTAAGTCTGTACCTTAGTGTCAGTTTTGTTCTAGTTTTTAACTTTTCACATTGCTCCAGGCTGATAACCGGAGCCCTGCAGCTGGCTGAGGGTTCACACATGATATTTGATGAGACCCGGTTGGAAGCTGGCATTCTTAACTCTGTTGGGGTTGAAAATGCAAGATTGCTTAAAACTTTAATAGAGTCGCAAAAGGTGGAATATGATTTCAAGTTCTATAAACTGGACATGCCAGCAGACATCCAAATCCTTGTTCTTTCGGAAGGCAAATCAAACATTTTGCCAGCTGATGTAGTGTTACCTTTCCATCCTTCTTCAGTGGCTTCTGTTGACATTACTGCAGAGGCACTAGAGGCTTGGAGATGGTACTTGGCTTCTCTTAGATCATTGCCACATTCTATTGAGCCAGAAATACAGAAGGTGATAGAAAATGACTTGGTTGCGGCAAGGCAGGAAGATAGGACACTGGGAACCCAAGATTTCAGCAGATTGCTGACAATGGGTCGATTGATGTCTATGAGTTTCGGTGAAACCTCCCTATCATTAGAACACTGGCAGATGGTCAAGGAACTCGAGAGGTTACGAAGAGAGAGACTCAAGTGAATGTACTATTCACCACTGAGATTTGTTGTTACCGGCCACAGGTGCAGATGTTTTTGTAAGAAAATATTGTGCCATTAATGTTAACATGCTCTGCCAATTTACATCAAATTTCATACTCTTCAAACTCT
>LOC103406463
ATGGAGGAGCGGGGCCCACCTGCTGCGGCAGCAGGCGACGATGATGGAAACGAGGACCCTCCCCAGTCAGAGATGCAGTTAGTACTCCGCCCACCGCCACCTCCCTTCCCCGGAGCAAACACCTACGTAGTCCAAATCCCCAAAGACCAGATCTACCGCGTGCCACCCCCTGAAAATGCCTTAATTGTTGAACGTCACCGGAACCCGGAAAACAAGAAGAAGTCCCCATGCTGCACGATTCGTTGCTTGATAATCGGAGCAATTGTGTTTTCTCTGTGCCTCATACTTTTCATAACATTGCTTTCATTATCCCTCACTGTGAAACCTAAAGAgcctaaattttcaatttcgaATGTCCACGTGAAGAACCCGAAATCAAAATCTGATACTGGCAAGAATTCACATCCAGGCTATGAGGTCTCGGTGAAGGTAAATAATCCAAATGGACATGGCATAAACTACGAAGGTAGTGAAGGGGCTTCCCTTTTGTTGAAGGAAAAAAGCATTGGCAAAGGAAAATTTCCattaaagaaacaagaaaagatAGTTCTGCCACTGTAA
>LOC103406464
TTCCGTCTGGGTACGGTAACTTACAGAAGAAGCTAGAAAAAGGGGACGATTCGGGATCGCTTCCGAAATATGGGTGCTTTCCGATTAGAAGTGTTGATATTTAATGGCGTCCGGCACAGAGAGTGATGACACAGCCGATACTCCACCCCCGACAAACAGTATTTACAAGGACCCAGATGACGGCCGGCAGCGATTCTTGCTCGAATTGGAGTTCGTCCAGTGCCTCGCAAATCCCACCTACATTCactCTTGCATTTTGTATATGTAATGTAGATTTGGCTCAGAATCGTTACTTTGAGGATGAGGCTTTCATTGGGTACTTGAAACATCTTCAGTATTGGCAGCGTCCCGAGTATACGAGATTTATAATGTATCCTCATTGCCTGTTTTTTCTTGAGCAACTTCAAAATGCGAACTTTCGCGCTGCAATGGCACATCCCGGAAACAAGgAATTGGCACATAGGCAGCAATTCTACTTCTGGAAGAACTATAGGAACAACCGTTTAAAACATATATTACCGAGATCCCTCCCTGAACCTGTTCCTGCACTTCCACCACCTGCACCACCTCAGCATGCTGTGCCTCCCGTTCCACCTGTGCCGGCTACAACTGTTTCTGTGACAGCAACTGCTCCAGCCCCTTCTCCTATGCAGTATGCTATGCCCCCTGGGTCTGCTCCAAAAGTTGAACCGAGGAATAGTGGGGTTGATCGACGAAAGAGGAAGAAAGACGGTTAACTTGACAATATCATACATAATAACAGCAATGGAAAATAAATCAGGCGAGGAGAATGGTCAAGAACTGAAGGTGCAGTGCGGCAGTTTCCATCTTTCAAAGACATTCTGACGATATGATGTTAGAGTCTTTGAGGGCACTTATGAGCACTTGGGAGTTTGGTTGGTGAGACCGTGACGTTATATCACAAAGCTTTGAGAAGACCTTCTGGAAGACAGTTTTGTTTATGCCCGCTACTTGTTTCGATTGAGTTGAAGATCTGTTGAGGTGCCTTGCTAAAAGCCTAACTCAGAACTGCCCTTCGATCGGGTTGTCAATCTTTACTGGTAGAGTAAAAGGTACTTTGCCTTGGATTGATCGGAATGATTTTTCTCCGAATTTGAACTCCATGATGATACGATGGCTAAGCGGTATACATCATTATTTGCCTTCAAGCATTTGATGAAGACTAATTACATGAAAATCTGATTTCATGAGTCATATTTGCTTGGGATTTGTATGTAAGTTAATAGCGTTTGCCGTTGTGCTCGAGATTTTGAGTTTGATTCCCCCTCTTTTGTGTAAAAAGATTGATGTTCTTTAGGTGCTAGCAAAGTAGACAAAGTTTCAAGAAGAGAGAAATCGAACGTTTCATGAATCTCATCGCTTGTGCCTATTTTCTTAAGGAAATCACCAAAGCTTGGACC
>LOC103406466
tgtgggAAAGGTTCGTAGTGTCGTACCAAATTTATGAGAAACATGATTGAGTTGGCGCCTATGTTGTTTCCGTTGCAACTTTGTAACTTGGATTGAAACCATCACGAGATTTTTTAGACGATTTGCAAATAGCAATTCcatacaagctttatccaattcctcctcctccaccatgTTTCCTGAAATTCACAGAGACCAAAGAAGCAGCATCGATTCAGCACCGCCTTCTTTTACTTGAATGGCGATAATGGTGTCAGATGCCGACCCAGAAGAAGGAGCTCAGTGCAACCCATCAAAGTTATGGACTTTTGGGCTCTCAATCCTCCCTTCATACAAAGAACCACTGAAATTACCCCAAAAGATCACAACTTTTGAGTGCTCCAGCTGCTTGGAATATCTTCAGACTCTCAGAGTGTGCAAGAACACCTTATCATTCATCTGGGTCCAACAATTCTGGGGCTTTCATCATTGCTTACAAATTTGAGATGAGAGTAGATATTGCAAGAATCTTCTTGAGTACTTGGGATTGGTTCAAACCACCATAAGTCGGTTTCCAATGGTTGCGGAGATGGATGCTGATGTGACAAATGCCACTGCACTTGTTCAGCAGAACGCATTTGTCAGGGTTTATTTGAGCAATGAGGATCGATGTTATCGCGGTGCAGGTCTTATAAATTCTTTCTCTGGTCGGTTTCTTGAAGAAGAGCAATTGGATATAAAGGGATTGAAGGTTTACCAGTGGTGAATTGTTTTGAGTAGATCAGTTGCACGGATATCAGATTTACAATAATCAAGGTAATCTGCTGGTAGGAGACTGGAAAATAACAAATAGCAGTAGCAATGATGTCGAAtggggaaagaagaagaagtgcGAGATTGTTGGAACTTGAATCAAGGGCGGAAAGTAAGGGCACATTAATATGTTATGCAGAAGAGGATGTGTCTTCTGAAGAAGATGATTCCTGCCATAAACGGAGAAGAAAAAGGGTTAAGAGTAGACCTGTCCAAGATCTGGCTGCAAGTAGAAATGAGCATCCTTTGAAAACAGAGGTTGGTAATTCGAGCAACAACAATTGTACAAACTCTGGTGGTGTAGCTGCACTATCGGAGGCACCTCTACCAGAATCAGGGAAGCTTGAACTGCTTCTTAGCGTTCTGCAAAAGAAAGACTTGTACAATATGTTTGCAAAACCAGTAAACCCACAAGAGGTTAAAGGGTACAATGATATCATTAAAGAGCCAATGGATTTCGGCACGATTTCAGAAAAACTCAGTGGAGGAAGCTACAGAACACTGGAAGAATTTCAGCACGATGTGTTTTTGGTATTCAGTAATGCAATGTCATACAACGCTCCATCTTCCATCTTTAATCGAAAGGCTTGTGATATGAAAAATCTAGCGGTGGAATTGTTTGAAGCCCTCGAGAAAGATTATAAAAGTTTTGAAAGTGTATGTTCCTCGAAAATATCAAGAGCTGGTAAGAGGAGCAAGAACATCATGAACAGTTATGCTGATAGGTCAACTTATGGGATGCCTTTAAGGGGTCGGTCGCAAGGGGTTGCCGAGCAGAAGTTACAAACAGCCGGAGTTCTTAATCCTTGTAATTCAACTTCAAACTTTCAGTTTAGTGATCTAGATCTTAATGTGGCATTATTTCAGAATGGCATCATAAATACTCAACCTTCAAATATCCTTCGGAGTTCCACCCCACCTCTATACTCCGGTGCTCAAACAAACATTGAGCACCATAATGGTCAGTATATTGGGACTGTGCCCTCAATCAATGCCTTGTTTAACAACAGCATTGGGACTGATGTTGGTAGGGGTAGGAATCCTTTTATAGCTGGTCTGCCTGCTTCAGATCTAAGGGGGAACTGTGAAAAGGTTTATGGCCAGTCACCGCCTTCTTCGATAAGGTGGCATTGCCCTCCAATTATTTCTAATTCAAGTTGGAGCCCAGCCTTTGGCTCCACACATGGGCTGAACTCAAATTGTTTTGGAGGTGGACAGCATCAATTTCAACCTATGGGTGGTAGTGGAAGCACACTGTATGGAAGTAATAGTTTCGAGCAGGCAAGCCAAGGTCTGAACGGGTTGAGGCAAGCGGAGATAGGACCACAAATACCTGACTTCAAACCATTCCAGCAGCAAGGGCAAGGCTCGGGCACACCAGCCTCTGGAATCAGCATGAGGCCTATAAATTTGTCAGACATAGATCAATGGTTTGGGCATGGTCGGAGTGGAGGGGGGTCAAACACTGGAGCTCCTCCTGCAAGCTCACTAGGGCTAGGTGCCGCAGAAACAAACATGTTTCCTTGTGACTTTCGGCACTCTGGGGGATCAAACGCTGGAGCTCTTCCTGCAAGCTCTGAGGGATGTGATTGGAACCCGTGGAACTTTCGGCCATGAAGGTTGGATGAATATGTTGCGTGACTAAACATGTCAGTGTGCCCGCAGTTCTATTTTATCGTACCTTTTCCATTTCGTGAGAACATAAGAGTTTGAAGTTATGCTTTGTTGTTTATATGAAAATGCTGAGATGAACTCAaacttttggttttggtttttcctAGACAATTACAATCCATCTCCTGCTTGTTGCTTTCAATTGCCAACTTTTTTATTGATAACAGCTTGACTAAGATTGGAGCATCGTTGATAACCATCCACATTGGTCCAAAGGCTTGTAGTTAAAATGGTTAA
>LOC103406468
ACTgaaactgagagagagagatagagaaagagagagagatggaggtgTCTCTTCTGTTGAGAATAATTTCTTCCATGGCTGTCGTGGGACTGGTTGGCTTCTTCCTCCACCTCTACAGCACTGTTTGGCTAAAATCCGAGAGGGTCAGAAGGAATCTCCGACTGCAAGGCATCAAAGGCCCTGCACCTTCTTTTCTGTATGGGAATCTTCCCGAGATGCAGAAAATCCAACAACAGCAAGAGTTGAAGCCTCCAAACCTGCTGGCTGCTGAGTTTGTAGCCCATGACTACACCTCCACTCTCTTCCCATACTTCGAACACTGGAGAAAACAATACGGTCCAGTGTACACATATTCAACAGGAATGAGGCAACATTTGTATGTGAACAACCCAGAGCTAGTGAAGGAGATGAACCAGTGTATGAGTTTGGATTTAGGCAAGCCTTCTTATGTAAGCAAGAGACTTGCACCCATGCTTGGCAATGGCATTTTGAGGTCCAATGGCATTGTTTGGTCACAGCAAAGGAAGATTGTTGCCCCTGAGTTCTTCTCAGACAAAGTCAAGGGCATGGTGTGGCTGATGCTGGAGTCTGGACAGACATTGCTTAGAAAATGGGAGGACTCCATTGAAGCACAAGGCAGTGTGAGAGCGGAGATTCAGGTGGATGAGGACTTGAGAGATTTCTCTGCAGATGTTATATCAAGAGCTTGTTTTGGAAGCTCTTACGTAAAGGGCAAAGAGATTTTCAAAAAGCTTAGAAGTCTTCAAGAAGTGATATCCAAGCAAAACTTCCTCTTTAGTAATTTGGGTGGATTGAAGAAGACAAACGAGATAGGCTGTTTGGAGAGGGAGATTGAGTCTTTGATCTGGGAGGCAGTGGAAGAAAGAGAAGGCTCGTGTGACCAAAAAGATTTGTTGCAGACAATACTAGAGGGAGCCATCAATGACCAAACCCTAGGGAAAGGTTCATCCAAGGGCTTCATAGTTGACAACTGCAAGAACATATATTTTGCAGGCCATGAATCCACAGCTGTTGCTGCCTCTTGGTGTTTGATGCTTCTCGCTTTACATCCCGAGTGGCAAGCCCGAATCAGGACGGAGTTGGTTCAAGCTTGCCCGGATGGCCTGCCGGACGCAAACTCCCTCCCTCAGTTGAAAACGATGGCCATGGTGATTCAAGAAGTCATGCGTCTATATCCGCCAGCCGCATTTGTGTCGAGAGAGGCACTCGAAGACACTCAAGTGGGAAACATGACCGTTCCAAAAGGCGTATGCTTATGGACATTGATCCCAACATTGCACAGAGACACAGAAATTTGGGGACCAGATGCAAATGAGTTCAAACCAGAGAGGTTCACCGATGGAGTCTCAAAGGCATGCAAGTTTCCCCAAGCTTATATCCCATTCGGGTTGGGGCCTAGGACATGTTTGGGCAAAAACTTAGCCATGGTTGAACTGAAGGTTGTGCTCTCACTTGTTATCTCCaagttttctttctctctatctccaAAATACAAGCATTCTCCTGCCTACAAAATGATTGTGGGGCCAGGAAATGGTGTACATATTATTCTCCAGAAAATCTGTTGACTGATTGAAAAATAAGTCAAAATGATTCAAGCAGATGGAAGAGGATCATCTCTGCGATCTTAGGGATCTTCATATCTTATCCATTTATCATATATCATGCGGCCATTTTTCATCAGAtagtatttgtgtttaattttaaataaaaaagttaaatgACTTTTAACAGCACGATACACTATGAATAACTAAGATGTGAGGATCAATAAGATCTTCACAATTTGGGTCCAGATGGAATCCAAACCCCAAGCAGATAGCTAGGTGTTTGTTGATCGGAATTATATAGATAAAATATGTCATGTCTGCAAAATGTGGGATGGTGGAATGTAGATGAACGTTTTCTTatataatttattgttttttttttaatttcgttGCTCAA
>LOC103406478
CCACAAGTCATCAaatattatttcttaaattaaaaaataaaaatagtatcCATATCCTTCCTGTGCATGGTAATTAGCTTCCCCTTCTGCCCTCACTTCAAAATGTCTACACATGAACAAGATGATTCAACTCTTAAGCTCATCCGCCAACACCTCTTAGAAGACTTCACCTTCACAGATTCCTTCATTTCTCATCTCAATTTCGAGATTACCCCTGATGATATCTCATATTTCGAGTTCCAACCAGTCAAACCCGAGTACTCATCCCTCTCTGAATCAGGGTCCAGCTCCCCCATTTCAACCCCAAATTACCACAGCCCCCAACTCTCAAATTCCGAAACGAAACCCGAAAGCGTAAACTTACCATCCATGGAAGTAGAGCCCCTGAATTTGAGCTCACAATGCTCACCAAAGAGAAAATATAGTACTTGTCAAACTTCCAGTTCAAAAGATGAATTACAACAAGTTTCAGGCTCTGGTGATGTGTTAAGGCATTACAGGGGAGTCCGGCGGAGGCCGTGGGGCAAGTACGCGGCGGAGATACGTGATCCGGCCCGGAAAGGAACCCGGGTTTGGCTAGGGACATTTGACACTGATGTTGACGCTGCCAAGGCCTATGATTGTGCAGCATTTAAGCTGAGGGGCAGGAAAGCAATACTGAATTTTCCGTTGGAGGCCGGACTGTCCGAACCGCCAGTGAACACGGTGCGGAAGAGGAGGAGATCGGTAAAGCAGGAGGAGGTAACAGAGACTGAAGAATTGGAGCTTCAAAGTTGGGTGGTTTGGGAAGGAGAAGGTGCTTGAAGGAGCTCAGTGTTAATCTCAGGATCCTCCTCTGCTGATGTGTTAGAATATGATTGGATGGTGGATTTACTGATTTACTATATACATGGTTTATGTATtactacaacaacaaccaagcctTAATTATCCACTAAGTGAAGTTGGTTGTATAAATATTAGAACGTTACTACGCTTGATTTTGCGCCAAATCTTCCGTTAGATTTATGTATTACTACAATATGAAGTACTGGAAGGATCAAATGTATGTAAAAATGTGGAATAATGAAAGATTGTTCGTAAGATGAAAAATGAAAGTGAAAACAGAGACTAATTATAATTAA
>LOC103406479
ATGCACTTTTATGCTTTGATTGCGGTGCTAATCTCATTACAACATTTCAACCCTTCTCTATCCCTTGGATTCGATGATAAAGTTTCTTCAGGAGAAGCACTTGGCCACGGTGATGCTTCTGGCGGAGTGGTGAGGTGCATAGAGAGGGAAAGGGAAGCACTCCTTGCTTTCAAACAAGGCCTCGTGGATGAATACAACCAACTCACTTCTTGGGGATCTCCTTATTGTTGCACATGGGAAGGAGTTTTCTGCAGCAACCAAACCAAAGGTGATCATGTTATCAAACTTGATCTTCTACCATATGATTTGCAAGGTAAGACGATAAGCCCTAAACTGGTTGAGTTGCAGCATTTGAAATATTTGAGCCTCTATGGAATTGACTTCAATGGGAGCCAATTTCCAGATTTCATTGGTTCCCTATCCAATTTAAGATACCTCGATCTCTCTGACGCTTCTTTTGGTGGTCGAATTCCAAGTCAGCTTGGAAACCTTTCACACTTGCTACAACTCAATCTTGCCTACAACCACTTTGCTACTAATGTTGTGCAAAATCTCAATTCTTGGCTCCCTCGTCTTTCTTCATTAACACATTTGGATTTGAGTTACAACAGTCTCAATAACACTTATGACTGGCTCGAAGCAATCAATAAGCTCCCTAAGCTAAGAGACTTTTCATTAAGGGATTGTTCTCTTCATTCTCCTCCAATGCCTTCCACTCTCTTTACCATAAATTCTTTTAAATATCTTGCTCATGCTGATTTCAGTTTGAACCGTCTCACATCTTCTTCAATATTCGTATGGTTGTCAGCCTACAGTACAAGCCTTGTTTATCTTGACCTCATTGGCAACAATTTAACTGGTCTAATTCCTGGTGTTATTGGAAACATGACCTCGCTTTCCTATCTTGATCTCTCTTTTAACCAAATTGAAGGATGGAATCCGCATTCTTTTGCTAGGTTATGTAGTTTGCGATCGTTGGTCCTCAGGAGCAACAGACTGAGTGGACAATTTTCCCAGTGGGttcaaatattattattaatgtCTGCATGCGCTCAAAACTCATTAAAGTTTCTGGACCTCTCTTACAATCATCTTGTCGGGCCATTTCCTAATCTTATAAAGTTTTTGTCGTTGAAAGATTTAGATCTCTCTGGCAATCAAGTAAGTGGAATAATTCCTGAAACTATTGGGAAAATGTCTAAGCTCGAGAGTATCGACCTTAGTATGAATCATTTGGAAGGGGTGATTTCCGAAAGCCATTTCTCACGACTTGCCAGATTGAAATATTTGGATTTGTCCTTTAACTCTCTAGTTTTAAACTTCCATTCGGATTGGATTCCTCCTTTCCAATTGGATTATATAATACTAGGTTCTTGCAAGAGGACCTCCTGCTTCACTCACCTTCCCCGCTTCAATCCCCACCGCATCGCATCGGGATTATCAGGTGCTCCCATGGCTTCCACACAGACGGATGCGCATGTTGCTGCTACAAAAACCCTCGGACCCACAGAGAAAGGAGAGTAG
>LOC103406480
CACTTCTGGTCTTCACTTCTTTCTTAGTTTTTGAAGTTTCTAAGGACTCGTTTGAGAGTGCTTctgtttagggtttttgaaatgGCATCAGAAGACTCTTCAGCTTTAGAGCAGATTAGGCAACACCTTTTGAATGAATTTACAACAGTGGATAGCTTCATCACCAGTCTCAACCTTTGCACCTCCCATATCccccaaaaacatgaaattacccAATCACCCTTCAACAcagcttcctcctcctcctcctcctcctcctcctcctcctccgcaatcaccaccagcaccaccaacAGTGGCAGTGAGTCTACTGACCAATATTTCAAAATCTCTGATTACttagtccctgaaattgatcAAGACACCCAATTCGAAACCAAACCCCAAATCTCCCACCCAAAACCTCCAAAACACTCGACTCTCAGCCACCGCAAGCCCGCCATAAACGTGGCCATTCCATCCCCACCAACTCTGTCGTCTTCTTCTGGTGATGAAAATCAAAACACATCAAACACTTCCACCGTGGTTGAAGCTGCTGCAAGGCACTACCGGGGTGTGAGGAGAAGGCCGTGGGGAAAGTACGCAGCGGAGATTCGTGACCCAAACAGAAGGGGATCCCGGGTTTGGCTCGGAACCTTCGACACCGCCATTGAAGCCGCCAAAGCTTACGACGTTGCTGCTTTCAAGCTGCGTGGAAGCAAAGCAATTCTCAACTTTCCACTTGAAGCTGGAAGATCAGCAGAACTCTCAGCCGATCATCCTCTGCTGGTCAGCAGAAAAAGGAGGAGAGAACGGATCACCGAAAGTCATGAGAGTTCCGGTGAGATGATCAGAAACAAAGAGAtaaagaaggaggaggatgtTCAGGATGTAAAAATCCCCGCCCAAGAGAGAGTTTCGACCGCCGTTTGCCCATTAACACCGTCAAGTTGGACGGCGGTTTGGGATCTGAGCAAAGAAAACGAACTGGGGATTTTCAGTGTGCCTCCTCTGTCTCCGTTATCTCCTCACCCCAATTTCATGGGATATTCTCAGCTCATGGTTACTTGAACTTTTAATTTATGGTTATCATTCCTTCATTGCCAGAGTTTAATTTGTATCATCCATCTGCAAAAAAGCAGCATAAACAGAGTACTGTAAATAGTCCAGAGCAATATGGATTGAAGAACTCATATTgttttttaagtttgatttgtttatatattCCTTTAATCTTTGTATAATGAAATACTTTCTTCAACAAATTTTGTATGGTCTTTCCGTA
>LOC103406493
CTTCAACCCGACCCGTCCGGCATCACACCTGTCAGACATGGCAAAAACCCTAATGCCCCCTTTATAATCTCTCACAAACACTGCCTCCTTCCTCCCATCGCTCAGAGAGACGTACCGCAGCCCCGCAGCGCCTCCCTCACCCCCGCAGCCACCAAGGAAAGCGAAGAGTTAGGTTGAAGAAAATGGCGTATGCAGCGATGAAACCAACGAAGCCGGGACTGGAGGAGTCTCAGGAGCAGATCCACAAGATCAGGATCACTCTTTCCTCCAAGAACGTCAAGAATCTCGAGAAAGTTTGCACTGATCTGGTTCGTGGTGCCAAGGACAAGCGCCTGAGGGTGAAGGGACCCGTGAGGATGCCTACCAAGGTTCTGAACATTACCACCAGGAAGTCTCCTTGTGGTGAAGGTACCAACACATGGGATAGATTTGAGTTGCGTGTCCACAAGAGGGTTATCGACCTGTTCAGCTCACCTGATGTTGTCAAGCAAATTACTTCCATCACAATTGAACCTGGTGTCGAGGTGGAGGTTACAATCGCCGACTCTTAAACTGTCTACCCGTTTCAGAGTAGCTTTCCTAGTTATTTGGATAATGAGCTTGTCtgttctattttaatttttgttttaaagacTTTGTAGTGTTTGCAATTTCTTGAGCTGAGATTTTGGTATGGATATGCACGCCTGAGCCTATTTCATCATTTAATAGAAGTGCTTTTTGCAAGACGCTTAAGCTTTGTTTCCTTCGATTTATATGTTTATGTCAGTTACGCGTTGTAGAGAATTAAGAGATTGAAATCTTCAATTGAATTTGGTTGGTGTTTATGCTAA
>LOC103406494
GCTCTCTGCCTTCTTCAACGGTCCTCTTTTCTCCTCCTTCAAACggctactttctctctctcctctctctcccctctctctctctctctctctctctctctctaaacattTCACATTTCAGTTACGCATCTCACATCTCCATTAAAATTCAAACCCCAATTTCTACCTTTTTTCCCCCAAAGtttccaagaaaagaaaaacgaaaCGAAACCCACATTTTCTCGGGAAAATCCTCTAGTCGCCGACGACCGCTGCTGTAGCAAGAAAATCCATACATCAGATAGAAAATTGACGTTTGTTGATTTGATCTCTCAGGTATCATTGCTTCAATATGTCTAATCTCCAAAGTGAGCAGCTTCTGCAAATGGAAACAACTTGTGGATCACTTCTGTATGAGCTTCAGATAATTTGGAATGAAGTTGGAGAGTCTGACAAAGATAGGGATAAGATGCTGCTCGAGCTTGAGCAGGAGTGTCTAGAAGTATACAGAAGAAAAGTTGACAAGGCAAATCGGTGTAGGGCACAGCTACGGCAGGCAATTGCTGATTCCGAAGCAGAACTTGCAGCAATCTGCTCTGCAATGGGGGAGCGACCGGTACATATTAGGCAGTCTGATCAAAATGCCGGAAGTTTGAAAGAAGAGCTCAGCAAAATAATTCCACAGCTGGaggagatgaagaaaagaaaatgcgACAGGAAAAATAACTTTCTGGAAGTTTTAGAGGAGATACGGAAAATTTCAAGTGAGATTAATGGAAGCACAGATTACAGTTCTTCTACACCGGCTGTGGATGAAACTGATTTATCATTGAGAAGGCTTGAAGAATTGCACAGACATCTACATGGACTCCAAACTGAGAAGAGTGATAGGCTTAAGCAGATACAGGACCACCTGTGTACATTGAACTCACTTTGCTCGGTTCTTGGTATGGACTACAAACAGACAATTAGTGAGGTTCATCCCAGTTTAGTTGATTCAGAAGGAAGCAAGAATATAAGTAATGATACAATTCAGCGGTTGGCTGCTGCAATACAAAAATTGCGGGAGGTTAAATTACAGAGAATGCAGAGGCTTCAAGATCTTGCAACTACCATGTTAGAGCTGTGGAACTTGATGGATACGCCAATTGAGGAGCAACAGATGTTTCAGAATATAACCTGCAATATTGCTGCTTCAGAACATGAGATAACTGAACCAAATACACTCTCTGTGGACTTCATCAATTATGTTGAGGCAGAAGTGTCTCGGTTGGAAGAGTTGAAATCAAGTAAAATGAAAGAGCTTGTTCTTAAGAAAAGGTCAGAGCTAGAGGAAATCTGTAGAAAGACACATATGGTCCTAGAAGCAGATAGTGCAATTGACTACGTAATTGAAGCGATAGAGTCAGGAGATGTGGACCCTGCTTGTGTCCTCGATCAAATTGAGCTTCAGGTTGCAAAGGTTAAAGAGGAAGCTTTTAGCAGGAAAGACATACTTGAAAGAGTTGAGAAGTGGTTGTTTGCTTGTGATGAGGAGTGCTGGCTCGAGGAGTATAACAGGGATGAAAACAGATACAATGCTGGAAGAGGAGCTCATCTTACTCTCAAGCGTGCTGAGAAAGCTCGTGCTTTGGTTAATAAACTTCCAGCAATGGTGGATGCATTGGCTTCAAAAACCATATCATGGGAGAAGGAGAGGGGCATTGAGTTCACATATGATGGTATTCGTCTTCTTTCCATGCTTGAAGAGTATACTATATTACGGGAGGAGAAGGAGCAGGAACGTCGAAGACAGCGGGACCAGAAAAAGATTCAAGGTCAGTTGATAGCTGAGCAAGAGGTACTTTATGGGTCAAAACCAAGTCCTTCGAAACCTCAGAGTGTAAAGAAGGCTCCGAGAATGTCAACTGGAGGTGCAAGCAATAGAAGACTTTCAATGCAAGCTCCTAAACCTGATCCACTTCACTCAGTCAAAGGTACTCCGCGTTCAAGAAAGAGTGACCGAGTGAATCCAAATGAGCAATTAAACAATCATCTGGATGATGGCTTTTCATCTTTGTCCACAGGTAGAAGAGGCTTAGGCTTAGATGTTGCTGGACTTTCTGTTAAAAAACACTCTTTTGGCGCCGCAAATCCTTCTGAAGTGGAGACACCAACAATTCGTAAACCCTTCTCCCCCATTTCTGTTCCCGTTTCCATTCCATCCGAAAATGTTGCTTTCGGCACTACTCCTCTGAAGCCTAGAACTGTTGCAGACGAGGAGAACAAGACTCCCAAGGTGATGCCAATCTTCGTACCAACGACACCATCAATGGTGTCAGTTCCCATGCAGACAGCTATGACACCAGCTCCTCCTCCACCAGTTCCTTTCGCTACCAACTTAGTTCAAGAGATTCCTGAGGAGATTGAGTACTCATTTGAGGAACGAAGAGCTGGTTTTGTGCTCCCAAAAACACATGTCAAGTCGATGATACAAGTTTGATAGGTTAATTAGTTACATATCGGTGAGAACTTGAGTTAAAATTGTTGTTTtagcttttctttttccttttgtatTGGATTTTTTTGACTTTCAAGTCAATTGCAATTGGCTTTCCTGGTTTTTATGTACATAGTCTACGACCAGTCAACGTGGACTAAGAATGTCTGAACCTGTTCCCCTCCTGATTAATGTAATCATTAAGTTTCTAATCTCCTTTGTTTCAATTCA
>LOC103406495
ACACCCGAAATCGGTAGACAAGCAACTGAGTCTGATGGCAAACTCTTACAAGAAGCAGGTAAGAGAGCCACCTTCAGTTCCATTTCTATGGGAAGAAAGGCCGGGAATTGCCAAAAAAGACTGGAAACCAGAGTTTTCTTCGAGTTGTTCATTTCCGCCCCCTCCAGTCAAGTTTATAGCCTCTGTCCCGTTTGAGTGGGAAGAAAAGCCAGGAACACCGCTACCATCTTTCTCAGAACCAACAATGGAATCAGTACCTCCTCTACAGCCGCTGATGCTTCTCACTTACCCGTCACCTCCAACAAGCTCTGCCTCTCACCAACATGATCATGATGGTGAGCATGAAGATTGCAATGGCGGTGGAGAAGAAAGTATGCTTCTATTGGAGTTTGAAGCATTTGATTTTGAAACAGATGATTCATTTCGCTCAGCTCCTTCTCTGCTCGCAAACTGTCTTGTTCCCTGCGTGGCACTTTCTACTGCTATTCCAGCACATGAAACCAGAGTCACCACACTAACAGAAGAGAAGAGTGATTGGCCTGAGACGCCTTCCTCACTGGCATCAGATTCAGGCAGCAGTACTAGCAGCTATGCAACTGGAGCTTCAAGCCTGGTGGGGGCTTCGTTTTTGGAATGCCTCTTTCCACTGATTCCTGCCAATGCTGGATTCCTTGAAATAACTGGGCAATCAGACAAAACCGCTCTTGCACCAACAGAAGCAAAGGGTACATATTTTGATCGCGAAAGTAATGGCAGTGCCATTTTTAGGAGGCCGAGAACACTTGGAGAGCTGATAATGATGAGTCGAAGGAGTAATTGCAGGAGGAAAGCTGTTCAAATGAGAAAACATAATCTCTCAATGTTTCATATAGATTCAGAAAACGAAAGAGAATTCTACATATCAACTGTAGGTCATTCCCTTTGACAGCACCAAGATTTCATAAACTGTTACTCTTTCCTGAATGCATCAATGACAGGAGCTCATGAAGAATAAAGGTTTTGGATGCGGTATCTTTGGAACTGGAATCAAGGTGATAGAAGGGCTCTACAGCAAGAGGAGGAACTTGCCGACACTTAAACTGATGTGAAGAAAAACACCGCTTAGAGTTTACGCGAGCTATGCAGCTTGCAGTCAGTCCTCcagatgattttaattttcactTTTGGCTTGAGTATATAGCTGTCCAGTATGTACCAAATTTCGTATTATGCAAATACCTCAAGCGCGCTACGCTTGAATGTGTGTGTAACTTCAATATCAAATCTGTGATTATCCACAACATACCCCTCTACCAGAGTTATATCAGCTTCTACTTATAGAACAACGCCAAAAGCACCCAAAGAGCTTTAAAGCAacaaat
>LOC103406496
ATGAGACTGATTGTGCCACTCCAAGGCGTCGTCCAAGGCAGAGGCGGCCTCATCCTCGGCTCTCTAATCCCATGTGCTCTCTATTACTGCCTCCAGCTCTACCTAAAACGACGCCGACCCTCCAAACCCGATCCACCTTCCCCCTCCCAGTCCTCCTCCAACCTGGCGGAGCTCCCCAGAACGCTGTCGCGGTCCAGCTTGTCCACCCGTGGGTCCATGGGCCGGGTCCGGATGTCCTCCCGGGCGAGCTGGGTTGCGAAGCCCAATGACTCGCCGTACTATATCGGGTTGGATAGGGCTTCGGAGGACCCGTACGATAGGGTGGATAATCCGGATGGGGTTATTCAACTTGGATTGTCCGAGAACAGGCTGTGTTTGGATTTGATTGAGAAATGGGTTTCGGAGAATCTGATGAAATCGATGGTGGGAACGGACGGTGGTGATTTGAGCATAATTGGGATTGCAGCGTACCAGCCGTTTGATGGAATGACTGAGCTGAAAGTGGCTATGGCGAGTTTCATGTCTCAGATCATGGGAAGATCAGTGTCATTTGACCCATCGCAAATAGTGTTAACATCTGGTGCAACCCCTGCAGTTGAGATATTAAGCTTCTGTTTAGCAGACCATGGAAATGCATTTCTCGTTCCTACACCTTATTATCCCGGTTTTGACAGGGATATGAGATGGCGAACAGGAGTGGAGCTGATTCCCGTTCACTGTCGCAGCACTGACAACTTCACTTTGAATATAACTGTTCTCGATCAAGCATACAGTCAAGCTAGAAAACGAGGAGTAAAAGTGCAGGGAGTTCTCATATCTAACCCTTCAAATCCTGTGGGTAATTTGCTTTCAAGGGAAATGCTGTGCAGTCTTCTAGACTTTGCCCAAGAGAAGAACATCCATATCATCTCTGATGAAATATTTGCCGGGTCTATGTATGGAAGTGAGGAGTTCGTGAGCATGGCAGAAATTGTTGACTCAGAAGATTTTGAGAAGAGCAGGGTTCACATAATATATGGTCTATCGAAAGACTTATCTATTCCGGGATTCAGGGTTGGGGTTTTATATTCATATAATGAGAGTGTGTTGGCAGCAGCTAAAAAGTTAACAAGATTTTCTCCCATTTCTTCTCTGACCCAGCGGCTTATTATTTCAATGCTCTCAGATACAAGATTCATTCAGGAATACCTACAGATCAACAAAAAGCGGATAAAAGATTTGTACGATTTATTTGTGGCTGGTTTACAACAATTAGGAATCAAGTGTGCAAAGAGCAGTGCTGGTTTATACTGTTGGGCTGATATGAGTGGATTAATTCGCTCTTATGGTGAGAAGGGGGAACTCGAGTTATGGGATAAGCTGTTGAACATTGCCAAGATCAATGTGACTCCTGGTTCAGCCTGCCATTGCATAGAACCAGGATGGTTCAGATGTTGTTTTACTACTTTGACTCCAGAGGATGTTCCTGTAGTTATAGACCGGATCCAGAAAGTTACTGAAACAATTAAGTCTTCTAGTTAGTTGaagttttttattcaaatttgtTGCTTTAAAGCTCTTTGGGTGCTTTTGGCGTTGTTCTATAAGTAGAAGCTGATATAACTCTGGTAGAGGGGTATGTTGTGGATAATCACAGATTTGATATTGAAGTTACACACACATTCAAGCGTAGCGCGCTTGAGGTATTTGCATAATACGAAATTTGGTACATACTGGACAGCTATATACTCAAGCCAAAagtgaaaattaaaatcatctgGAGGACTGACTGCAAGCTGCATAGCTCGCGTAAACTCTAAGCGGTGTTTTTCTTCACATCAGTTTAAGTGTCGGCAAGTTCCTCCTCTTGCTGTAGAGCCCTTCTATCACCTTGATTCCAGTTCCAAAGATACCGCATCCAAAACCTTTATTCTTCATGAGCTCCTGTCATTGATGCATTCAGGAAAGAGTAACAGTTTATGAAATCTTGGTGCTGTCAAAGGGAATGACCTACAGTTGATATGTAGAATTCTCTTTCGTTTTCTGAATCTATATGAAACTAGTATTTGGTACAGCCATGTTTGTTCCAGAGTAGCTTAGAAACCAaataaactttgaaaacaacaGCGAACGTAAGAGTAAGAACAGAAGTTTACCATTGAGAGATTATGTTTTCTCATTTGAACAGCTTTCCTCCTGCAATTACTCCTTCGACTCATCATTATCAGCTCTCCAAGTGTTCTCGGCCTCCTAAAAATGGCACTGCCATTACTTTCGCGATCAAAATATGTACCCTTTGCTTCTGTTGGTGCAAGAGCGGTTTTGTCTGATTGCCCAGTTATTTCAAGGAATCCAGCATTGGCAGGAATCAGTGGAAAGAGGCATTCCAAAAACGAAGCCCCCACCAGGCTTGAAGCTCCAGTTGCATAGCTGCTAGTACTGCTGCCTGAATCTGATGCCAGTGAGGAAGGCGTCTCAGGCCAATCACTCTTCTCTTCTGTTAGTGTGGTGACTCTGGTTTCATGTGCTGGAATAGCAGTAGAAAGTGCCACGCAGGGAACAAGACAGTTTGCGAGCAGAGAAGGAGCTGAGCGAAATGAATCATCTGTTTCAAAATCAAATGCTTCAAACTCCAATAGAAGCATACTTTCTTCTCCACCGCCATTGCAATCTTCATGCTCACCATCATGATCATGTTGGTGAGAGGCAGAGCTTGTTGGAGGTGACGGGTAAGTGAGAAGCATCAGCGGCTGTAGAGGAGGTACTGATTCCATTGTTGGTTCTGAGAAAGATGGTAGCGGTGTTCCTGGCTTTTCTTCCCACTCAAACGGGACAGAGGCTATAAACTTGACTGGAGGGGGCGGAAATGAACAACTCGAAGAAAACTCTGGTTTCCAGTCTTTTTTGGCAATTCCCGGCCTTTCTTCCCATAGAAATGGAACTGAAGGTGGCTCTCTTACCTGCTTCTTGTAAGAGTTTGCCATCAGACTCAGTTGCTTGTCTACCGATTTCGGGTGTTGCAGTGCATGTTTTATACCAAGGGGTTTAAGGATTGAAGCTGGTGGGTTAGAAATTTGCAACTAACATTTTTCAAGCTAACTGTACCATCTTCGAGTAGATTAGGCACACCTGCTCTGTGtttgtattatatttttctaCTTGATTTCAACTCGTTTAAATCTCGGAAAATGGGTACACGTCATCGACCACTTGTGTTTACTGTATTCATTCAGAGCTTATTAGTAATTGATGGATTAGTTCACTTGA
>LOC103406497
ACGAGCTTAATTTACATTTACAAAAAAGCTTAGCCAGAGCTTTCTTCTTCTACCAGGCACCAGCTCCCTCCATTATTTCCATTATCTTCCtctgtcctctctctctctctctctctctctctctctctctctctctgcaactccCACACTTCAAttatatctctctctttctcccactCGCCCATTTCACTCTCacttcttcattcttcttcttcttcttcttcttcttctcctcaaatttaaacatttttgtttttggtccgACTAaacatttttgtttaatttcataATCATGGCACTTGAGACTCTCCTTTTCAAGGTGAAGACAGCAATCTCCCACCGTTTCGACGCCGTACGGACCTCCACCCACCACCTGCACCACCCACTCAAACCGGTAAGAAAATCAAACGTCGGGGTCTTGGCCTTCGAGATCGCCGGCCTCATGTCGAAGCTCATCCACCTCTGGCAGGCACTGTCAGACAAGAACATGATCCGCCTCCACAACGAGTCCATCTCCCTCGAAGGTGTCCGAAAGATCGTCTCAAACGACGACGCTTTCCTCCTCGCTCTCGCCTGCGCCGAGCTCGTTGAGAATCTCCGCCTCCTCGCCAACTCAATCTCCCGACTCAGCACCCAATGCGAGGACTCCCACCTCCACTCCTTCGACCGCCTTTTCCTTGAGTTCGCCAACTCCGGCCGCGATCCGTACAATTGGGTGCTCGGATTTAAAGAGATGGACACCAAAAACGTCAAGAAGTTGGAGAGGTATGTGACGATCACGTCCACTCTCCACAGAGAGATGGACGAGCTCACCGCTCTCGAAAGCGCGCTGGGCAAAGCGTGGAAGTACAACGAGTACGAGACTAATCATTCTGCGCCGATGACGAGTAGTACTAAAGAGCAAAAGATCGTCGATCTTCAGCAGAAGATCGTGTGGCAGAGAAATGAGGTGAAGTATTTGAAGGGCAGATCATTGTGGAGCCGAAGCTTCGACACGGTCATTTGGGTTATGGCGAGGTCGATTTTCACAGTTCTTGCTAGGACAAAGCTCGTTTTCGGCATTGGACAATGCCCGCCATCGTCGTTGCCTCGGAGCCTCTCGGCTTCGGCGACTGTCCATCCGTCCAACCAAACTGCGTGCCATTTTGTATCTGGCCCATTGAGATCCCCAAAGCTTGATAAGGAAGATAACATAAATTCTCTATACAAGACGTCTGTTGCAAGTACTACACATCAAGACAATAAAAATTCTCTATGCAGGATGTTTGTTGATATGAAAGACAGTGCGGAAGACGTTGGGTTTTTCGAGTCCAACTCGAAGTTCCTGAAGCCACCATCAAGCACATTAGGCGCGGCGGCGCTGTCACTACACTATGCCAACTTGATCATAGTGATGGAGAAGATGATCAAATTCCCACAAATGGTTGGCGTCGACGCGAGGGACGATCTCTACTCAATGCTACCGAGCAGCGTAAGGTCTTCACTACGTGCCCGGTTGAGAGGTGTCGGGTTTTGCGCAAGTGATCCGGTGCTAGCTGGCGAGTGGAGGGAGGCCTTGGGGAGGATCCTAGGGTGGTTGGCGCCGTTGGCGCACAATATGATAAAGTGGCAAAGCGAGAGGAGCTTTGAGCAACAAAACATGGTGCCGAAAACAAATGTGATGCTTTTGCaaactttgttttttgcaaaCAAGGACAAGACCGAGGCTGCCATAACTGAGCTGCTTGTGGGGTTGAATTATATTTGCAGGTTTGAGAGGGAGATGACGGCTAAGGCATTGTTTGAATGCAATAACTCCATTAATGGCTTGCTCAATTTGCAGAGTTCTAGCTAGTTagtgaaggagaaagaagaagaatcacactttttttgtgtttattttagtttatatatattttggatttcaattttgatttctgAAATTTTACCGTTGTTGGTTTGGATTGAGCTGCGTTTCAGATCCTCGAGGGTTCCTTTTGGTATCGAATTCTCGTTTGTATATGATGAAATAAATAGATATAAAATGTAAATGATTTGTTCttgagatatttgtttaaatcaAAGCCAGGGGATTATGAATTTTGAGA
>LOC103406499
AAAACCGCAGGCTctatctcttctcattttctcttCCTCAACGGTCCTAAACGTTCATGTTAATTAGGGATCCAACATCCTCCCGCCAAACACCGAATTATCCCCCAAGAGGTTTAAGACTTCACTCTCGCTCCCACTCCACACCcactccaaaaccctaacccccCTTCACTCTCCAATTCGTCCTCATTTCTCAGGAATCTCAGACTCCAGAGTCTTCTGCCATCGAATTATAAAACCCTAGGGTTCCCACACCTCGGCGGCGATGAGCTTCGCGGCCTACAAGATGATGCACTGGCCGACCGGCATCGAGAACTGCGCCTCGGGATTCATCTCCCACTCACGAGCTGATTTCGTGCCTCGAATGCCTCAGATCCAGACTGATGACCTGGAGTCCGACTGGCCACCTACCCGCCGAGAAATCGGCCCCATTCCGGACCTAGTCGTCACCGCTGGAAACGTCCTTGAAGTGTACGTCGTCAGAGTGCAGGAGGAAGATGGAGCCAGAGGCTCTAGGGCTTCCGGAGAACCCAAGCGTGGTGGTCTCATGGACGGCGTCTCTGGGGCTTCGCTCGAACTCGTTTGCCATTACAGAATGCACGGTAATGTGGTAACAATGGCGGTTTTATCTGGCGGAGGCGGTGATGGTTCCAGAAGAAGAGATTCTATTGTCTTAACCTTTGAAGATGCAAAAATTTCCGTTCTTGAGTTTGATGATTCAATTCATGGACTCCGTACTAGCTCTATGCACTGTTTTGAGGGCCCAGAGTGGCTTCATTTGAGAAGAGGCAGAGAGTCATTTGCAAGAGGCCCATTGGTTAAGGTTGATCCTCAAGGCAGGTGCGGAGGCGTTCTTGTTTATGGCTTTCAAATGATAATACTTAAAGCTGCACAGGGTGGCTCTGGTTTGGTTGGGGAAGATGATGGCTTTGGTTCTGGAGGTGCAATTTCTGCTCGTGTTGACTCGTCTTACATTGTTAACCTGGGAGATATGGACATGAAGCATGTAAAGGATTTTACATTTGTACATGGTTACATTGAGCCTGTGATGGTTATCCTTCACGAGCAGGAGCTTACTTGGGCTGGGCGTGTCTCATGGAAGCACCATACTTGTATGATTTCTGCACTTAGTATCAGCACAACTTTGAAGCAGCATCCGCTCATATGGTCAGCTGTTAATCTCCCCCATGATTCCTGCAAGCTGCTTGCTGTACCATCTCCAATTGGTGGTGTTCTGGTGATTAGTGCAAATTCTATCCATTATCATAGCCAGTCAGCCTCATGCGCATTGGCATTAAACAGTTATGCTGTTTCTGTTGATagcagTCAAGAGATGCCAAGATCTAGTTTTACTGTGGAGCTTGATGCTGCCAATGCAACTTGGTTGCTGAACGATGTAGCCTTGTTGTCTACAAAAACTGGGGAGCTACTATTGCTTACCCTTGTTTATGATGGACGGGTTGTACAGAGACTTGACCTTTCAAAGTCTAAAGCTTCAGTACTTACGTCGggGATTACAACACTTGGaaattcattattttttctGGGCAGTCGGTTAGGGGACAGTTTGCTTGTGCAGTTCACTTGTGGAGGAGGGGGCTCAATGTTGTCATCTGGTTTGAAGGATGAGGTAGGGGATATTGAGGGTGATATCCCATCGGCCAAGCGACTGCGATTGTCGTCTTCGGATGCATTGCAAGATATGGTTAGCGGTGAGGAGCTCTCTCTGTTTGGGTCAGCTCCAAATAGTGCAGATTCAGCTCAGAAGTCTTTTTCATTTGCTGTAAGGGACTCTTTGATTAATGTTGGTCCTTTGAAGGACTTCTCCTATGGTTTAAGGATTAATGCAGATGCAAATGCTACTGGAATTGCTAAACAGAGTAATTACGAACTGGTCTGCTGTTCCGGTCATGGAAAGAATGGTGCCCTCTCTGTTCTTCGTCAGTCAATAAATCCAGAAATGATTACTGAGGTTGAACTACCAGGTTGTAAGGGAATTTGGACTGTTTACCACAAGAATGCACGTGGTCATAATGCTGATTCTAAAATCGCTGCTTCTGATGATGAATATCATGCATATTTAATTATAAGTCTGGAGGCTCGAACGATGGTACTTGAAACAGCAGATCTTCTGAGTGAAGTGACAGAAAGTGTTGACTATTTTGTGCAAGGGAGAACAATTGCTGCAGGGAATTTGTTTGGAAGgcGTCGAGTTGTGCAGGTCTATGAACGCGGTGCTCGAATTCTCGATGGTTCTTTTATGACTAAGGATATAAGCTTTGGAACTTTGAATGCTGAATCGGCCACCGGTTCAGAGAGCACAGTGTTATCAGTTTCTATTGTTGATCCGTATGTATTGCTGAGAATGTCTGATGGTGGTATTCGACTCCTCATTGGAGATCCTTCTTCGTGCACTGTTTCTGTAAGCATTCCAGCTGCCTTTGAgaacttgaagaaacaaatatCCGCTTGTACACTTTATCATGATAAAGGACCTGAGCCTTGGCTTCGGAAGGCAAGTACTGATGCTTGGCTTTCCACAGGAGTGGACGAAGCCATTGATGGTTCTGATGGTTTATTACATGATCAGGGTGATATATATTGTGTTGTTTGTTATGAAAGTGGTTCCCTTGAAATATTTGATGTGCCCAATTTTAATTGTGTTTTCTCCGTGGATAAATTTGTATCGGGAAAGACGCACCTAGTTGATACTTTAATGCAAGACCCTTCAAAAGATTCCCAAAAACTGATCAATAAAAGTTCTGAAGAAGTGAGTGGCCAGGgcagaaaagaaaatatagagGATATGAAAGTTGTAGAGCTGGCTATGCAGAGATGGTCGGGACAGCATAGCCGTCCTTTTCTTTTTGGGATATTGAATGACGGGATGATTCTTTGTTACCATGCTTACCTGTTTGAAGGTCCAGAGACTACCTCTAAAACTGAAGATTCCGCTTCGGCACAGAGTACTTCTGGCTTAACCAATGTTAGTGCTTCAAGGCTTAGAAACTTGAGATTTGCTCGTGTCCCCTTGGACACGTATGCTAGGAAGGACATGTCAACTGAAACTTCGTGCCAAAGAATGACAATTTTCAAGAACATTGCTGGTTATCAGGGGTTGTTCCTTTCTGGGTCAAGACCAGCTTGGTTAATGGTTTTCAGAGAACGTCTACGTGTTCATCCACAGCTTTGTGATGGTTCAGTTGTTGCCTTCACTGTCCTTCACAATGTGAATTGTAATCATGGGCTCATATATGTTACATCACAGGGTATATTGAAGATTTGCCAACTGCCACCTATCTCAAGCTATGACAATTATTGGCCAGTACAAAAGATTCCATTGAAAGGAACTCCTCATCAGGTCACTTACTTTGCAGAGAAGAATTTATACCCACTTATAGTTTCAGTACCTGTGCATAAACCACTGAATCAAATTCTTTCGTCTTTGGTTGATCAAGAAGCTGGCCATCAGGTTGAGAATCATAATTTGAGTTCTGATGAACTACACAGAACTTATACTGTTGATGAATTTGAGGTTCGGATTATGGAGCCAGAAAAATCTGGTGGACCTTGGCAAACTAAGGCCACCATTCCCATGCAAACTTCTGAAAATGCTCTAACTGTTCGAGTGGTTACGCTGTTTAATACAACCACCAACGAGAATGAAACACTTATAGCAATTGGGACTGCGTATGTGCAAGGGGAGGATGTTGCTGCTAGAGGACGGGTTCTTTTATTTTCAGCTGGAAACAATACTCAGAATTTGGTTTCAGAGGTGTATGCCAAAGAATTCAAGGGTGCCATATCTGCATTAGCGTCACTTCAAGGTCATTTGTTGATAGCACAAGGTCCTAAAATTACTTTAAACAAGTGGAATGGCACTGAACTGAATGGTGTGGCATTTTTTGATGTTCCACCATTGTACGTTGTGAGCTTGAATATTGTTAAGAATTTTATCCTCCTTGGTGACATTCACAAAAGCATTTACTTTCTCAGTTGGAAGGAGCAGGGATCTCAGCTCAATTTGTTGGCCAAGGATTTTGGTAACCTAGATTGTTTTGCAACGGAATTTCTGATTGATGGAAGTACACTGAGCCTTGTAGTTGCAGATGAACAAAAGAACATTCAGATCTTTTTCTATGCACCAAAGATGTCTGAGAGTTGGAAAGGTCAGAAGCTTCTCTCAAGGGCTGAATTTCATGTTGGAACCCATGTTACCAAGTTCTTGCGGTTGCAGATGCTCTCTACTTCAGGGACCAATCCAGGCTCTGACAAAACTAATCGCTATGCTTTGTTATTTGGTACCCTGGATGGCAGCATTGGTTGTGTTGCGCCTCTTGATGAACTGACATTTCGTAGGTTGCAGTCACTACAGAAAAAGCTCGTTGATGCAGTTGCCCATGTTGCTGGTTTGAATCCAAGAGCTTTCCGCCAGTTTCGGTCAAATGGAAAGGCTCATCGGCCTGGCCCTGACACCATAGTTGACTGCGAGCTTCTAACCCATTACGAGATGCTTCCATTGGAGGAACAGCTTGAAATTGCAAACCAGATAGGGACGACTCGTTCACAAATTTTCACAAACTTAAATGACCTTGCTATAGGAACGAGCTTCTTGTGACAAGAGTTGAGAGTTTCCGGCTAACCAATATCGCTAGGCTCAGTAAATCGTTCAGTTTCGTCACGACGAGTATAACAGTCATTCGTGTGTCCGCTGATGGGTTACAAGTTATCATAGTCGTTAACCTTAGTCCGAGACCGCTACATTTGTTCACATGTAATAACCATATTAATGAAACTACCATGAGATTTATCTCCTCCATCTCTCGCaaactccattttcttcctttcaaGGACATTTCTTTTCGCACTTTGAGGCCGAATGCAATTTTTGTAATATTACAGCTAAGTGCCTTGTGACTCAGACTCCTCTTTCGCTTTTGAGAGAGAATGTCGAAATTCAAGAAATTTTGGAATGGAAATCAAATTGTTGCACATCAAAA
>LOC103406500
aaataatttGCATATAAAATAGATTAGTTAAACTAGGGTTCCCTAAACACATAAGTTTTTATTCTGATTCCAGATAATTTTAATAAACAACTCCAACAataatctgattctgattctaCCTCATTCTAATTCatcttcaattcaattcattctTCATTAAATTCCGTTAATCTGATTCCGGAATAGTAAATGTGCTATAAAGTAATACGACGAGGTGTTAGCACGCCAACAAAAGATCCAAATATCGAAACTGGCAGGTGCCAATCGTAAACTGACCAAAAGTTTCTGGAAGCAAAACTGCAAAAACACACACTTCCCTCGCAGGGCTCTCGAATCTCACTCAATCCCTCCACGGCAACCCACGGCCAACCCGAAACCCTCCCACTACAGCTCGAGACCCGGACCCGCGAACCCGACTCCGACCCAACCCGAAACAAGCCCACCGGAGTCACCGCGATGAGACTGATTGTGCCACTCCAAGGCGTCGTCCAAGGCAGAGGCGGCCTCATCCTCGCCTCTCTAATCCCATGTGCTCTCTATTACTGCCTCCAGCTCTACCTAAAACGACGCCGACCCTCCAACCCCGATCCACCTTCCCCCTCCCAGTCCTCCTCCAACCTGGCGGAGCTCCCCAGAACGCCGTCGCGGTCCAGCTTGTCCACCCGCGGGCCCATGGGCCGGGTCCGGATGTCCTCCCGGGCGAGCTGGGTTGCGAAGCCCAATGACTCGCCGTACTATATCGGGTTGGATAGGGCTTCGGAGGAGCCGTACGATAGGGTGGATAATCCGGATGGGGTTATTCAACTCGGATTGTCTGAGAACAGGCTGTGTTTGGATTTGATTGAGAAATGGGTTTCGGAGAATCTGATGGAATCGATGGTGGGAACGGACGGTGGTGATTTGAGCATAAGTGGGATTGCAGCGTACCAGCCGTTTGATGGAATGACTAAGCTGAAAGTGGGAAGAAACGGAAAGGTTTGAATATTTGTTTGGGGCGAGAATTTCGGGTTGGTTTAAGAAGGCAAACTCAGCCAGAAAAGGAAAGACGACGACGACAACTTTTTTCAGCGCCCAAGTTTGAGAGAAATGTTCCTTCTGTCCAGAATTTTGAAATCGTGGGATCCACTCCGCCACGCCCAACGCTTGCATTTGTGGGC
>LOC103406503
CGTATATCTCTCTATCCCTCAACCACGTATCCCTTTTCCCGTGGACTCACTAGGACCGAGTCACCATCAGAGAGGCTCACCACGAGCCCAGGGACCCTGCCCTGCGAGTTCAACGACACGGAGCTAAGCTCCGGCgagcattttctttcttttcgttGAGATTTTGCTTCGGAAATCATTGTGGGTGAGCACACCCATTTTCCGGCGAACCGTGGACTTTGGGAGCTTTTTCCGGTCACCTCCGACCGAGTTATGGTTTTTGGAAGgacttagaatcaagaCACCTAATCCCGGCGTGAAG
>LOC103406504
TGGCAATTAACAAAGTTTGGTTTCTTATAGTCTCTGGTTTTGCTGGTGTTATTGCATTGTACTACTAGttttacagagagagagagagagagagagagagagaatggggaGAGGGAGAGTGGTTATGGAGAGAATAAAGAACAATATCAACCGTCAGGTGACCTTCACAAAACGCAGGAACGGTCTGCGCAAGAAAGCTCATGAGCTCTCTGTGCTTTGTGATGCCCAAGTTGCAGTTATCATCTACTCCAGCCGTGGGAAGCTCTATGAGTTCTGCAGCACCGAGTTAtatcctccctccctccctccCATGAACAAAATCCTTGAGCAGTACCGTCAAAGTTGCTATTCCTCACAGGACAATGTTGCTGAGAACGAAACACAGAACATATGCCAAGAGGTCTCAAGATTAAAGGTCAAACACGAGTCTCTTCAACGTTCACAGAgGCATTTGCTTGGAGAAGATCTGCAACAGCTTCGCCTTAAAGAACTGCTTGTTCTTGAGAAACGACTTGACAGAACTCTCTCAAAAGCTAGACAAGAAAAGACGCGGATGATGTTTAATCAACTAGAAGAACTGCGCACAAAGGAGAACGATTTTGCAGGGGTTAATAAACAGCTTAAACGTGAGCTTCAAGAAGTAGGACCTTCAAATGCCAATCACGTTGCATGTGAAGAACCTACCTTACAATTACACATATGAGAACATGGATGTGTACCAGTTCCCCAAGAAAAAGGAAACTACTGATCAAGGGTGGGAGGGAGCAGCTGCAACAGTGTGGGCTTTATTTGATTGCTTGTACGAGTACTACTAAGATGTGTTCAGCTCATCGATGTCTAAAACTCTTAATTACTACTAAGATATGTTCAGCTCATCGATGTCTAAAACTCTTAATTACTACTAAGATATGGATGTCTGGAACTCTTAATTACTACTAAGATATGTTCAGCTCA
>LOC103406509
CTGATCTGTTCTGCAAGCTTAAAGCGCAACACAATCTTTTACTCGCATTTGAATCATGGAGTCACAAATGGCTCGTCCTCACGATCACGAGGACAACCGCCACACCCAGCACCTTGTCACGCACCAAGGCGAAGAGGAGGACCACCAGGAGAAGTCGGTTCTGAAGAAGGTAAAGGAGAAGGCGAAGAAGATAAAGAACAAGCTCACAAAGCATGGCCACGAACACGAACACGACCATAATGATCTCGAcaaggaagatgatgaagaagacgAAGACCCTGAATTGCATGGTGCAACAACCATAAGGAGTGGTGCACCAGGGCAAGGAGATATTTTGAAGGTGCCAATGGTGAGATTCGGGGACACGAAAGCAGCGATTCAGGATCGCGATCCTCCCGAAGTGCCGCATTTGGAGAGGATCGATCCGATGAAGGAATATGTACCCACCGGGGGTCATTTGGGTCAAACCAGGGTCCATTTGCACCACCGGGGCTTGGACGATCGCACCCCTATTTCTTCTCGTGGAGATGACCAGAAGACCAATGTCAATGTCACTGACCCAAGTCATGCTTTTGCTACAAGGAAAGAAGGGCACTTCGGTCAGTCCGGGGTAAATTTGGACCGACCGAGAGGATTGGAGGAGGATCCACATGCGCCAAAGGCCAATCCTCAAGGTTATACTCCTTCAAACTATGAGACTAAAGTCACTGATCCAACTCATGCAGGCGGTGAAGAAATTGGAATTTCGCCGATTCTCCACTCGTTTAATAAGATTAACATTCATGGTGGAGATGCCAAGCCATCATCGAACCGGGGCAGTAGTTACACGGAGAAAGTTTCATCTGCCACTTCCGCTATCGCTGAAGAGGCGATATCTGCAAAAAATGCAGTTGCTTCCAAGCTTGGGTATGGAGGAGGGAACAATGATCAACACGAAGATGTTAATCCGCATGCTTATTCTCCAGCACATGATTCGACTAATACAGGATTACACCATTATGTTGGAACAAATCAAAACCCGAGCACTGGAAGCCATGATCAATTTTCTCCTGAGCACCCATCAAACCAGGGCGGTAGCTACACGGAGAAAGTTTCATCCGCCACGTCTGCCATTGCTGACAAGGCAATTTCTGCTAAAAACGCCGTCGCTTCCAAGCTAGGATACGGTGGGGACACTGACCAACAGCAACATGGAGATCAGGCAGCCGTTAGGTCCGGGTCAGCTGCACCTGGGCAACAGGGTAAGGGCATTACAGCCGCAGTTACTGAGAAGCTGACACCTGTCTACGAGAAGGTTGCCGGGGCAGGGAGTGCAGTGATGTCGAAACTCCCCGGCGGTGTTGGGACAGCTGGCAAAGAAGAAGTCCACCGGAGTACTGGTACCGCTACTACAGGGGGTGAGTATAACAAATCCGGGCAGGACAAAGGAATTTCTGTGAAAGGCTATTTGTTTGAGAAGTTGAAGCCTGGTGAGGAGGACAGGGCACTGTCCGAGGTGATATCGGAAACCCTACACATGCATAAGGCAGAGCAACCTAGGAGCGGTGCCCGGCCTGTTGGGAAAGTGACCGAGAGCATGGAGGTGACCCAGCGGTTGGGGCCGGATTATGGGGATGGTGACGTCCAGCAGTCTAGCTATGGGAAAGTTGTGGCGGATACCGTTAAAGGGGCTGTTGGTTCATTGCTTGGGAAAGCTGATGAAAGCGCCACTTCTCCTCAGTCCCTTGGTTCTTCAACTGGTACAGAGGGTTTCTCTAGTTCTGGCAGTGGAGTGGCGGAGCGGCGAGGGCATGGCGATGCGGAGCAGCGGAGACTTCAGGGGTCCAGCAACTGAAGATGGCCGTTGATGGAAGTTTGTTGGTGAATAAATGGGATATTTAGGGTTGTAGTACATGGGGACATAGACAGTGTGTTGTAGTTTGAGGAGTTGTTTTGTGAACTTGAATGTTTGTGTGGCTTCCCAAGTCATGTGTTATATTATCATGTATCTAATGAATTAGAAAACGGAGGGTACTTTAACTTAAAAGCAGGGGGGGGATTTTAACCGT
>LOC103406511
TGACAGTTAACATATCAAATCGTGTTTTCGTCGTTCTGAAAAATTATGCAATTCAGATATCTTTCCTGAAACATATGATTGCATTAAAATCCGATACAgctaattattttgtttctctaatcacatttttatttatGGAATTCGTTTCTGAGTCGTCTTCAAAAATGGTTCTGTGGAGCGTCTAGTCTTACAGCTAGAGATTAGATTTTCACAGCCACACAGCCTTCTAGTCGTTTTCAGAATATTCATCTGTTTTCAAAAACAGTGGACTGAAAAATACCTTGCTTGTTCCTAACTTCTGCTCTAACCTCAAAGAAAACAGCATCGTCTGCTCAAAATCTCAGAAATTTTTTTTCTGAGATCTGAGAACTCAGGACTCAGAAATCAGAAAACATGTTCAAGTCAtggagcaagaagaagaagataagagCTGTATTCCAATTGCAGTTTCAGGCAACTCAGGTGCCGAAATTGAAGAAGCCTGCTTTGATGCTGTCGCTGGTGCCGGACGACGTCGGAAAGCCGACGGTGAAGCTGGGGAAAGCGGCGGTTCAGGACGGCACCTGCATTTGGGAGAATCCAGTTTTTGAGTCAATGAAGCTGATTGAGGAAGCAAAAACAGGAAAACTGAAGGAGAAGATTTATCACTTCATTGTTTCTAATGGATCTTCGAAATCGGGTTATCTCGGAGAAGCTTCAATTGATTTTGCAGATATTGTGGCGGAAACTGAACCGTTAACCGTCACTCTGCCCCTTAAGTTTGCAAATTCCGGTGTAGTTTTACATGTGACAATTCACAGGATTCAGGAAGATGGTGATCAAAGGGAAATCGAAGAAGGTGACGATCCAAGTCTGTCACGCCATAGCAGCGTGGGGAACCAAAACGGCAATTGGGATGCAGATGGAAGCAACCACTTACGTTCCAATGAAAATGGAGGATATGTCCAACGGGACGCTGCTAGTTCCCTGTCACCCCCTGAAGTACAAAATTCCATGCCTCACAATGGACAGGCGGGTGCCAACGTAAGGAAAACCCATACGCATCAAAAATCAAGCTTGGATTGGTCTTCAGATGGAAGCTTATTTGACTCACTAGACATTGTTGAAGACAAGCTTCCGGCAGAAAGAGTGCAAGCAGTTTCAGATGTtgataaactcagaaatgaAATTACTGTTCTGAAGAGGCAGGCAGACCTATCGGAACTGGAATTGCAGTCTCTTCGGAAACAAATGGCCAAAGAGAGCAATCAAGGGCAGAATCTGTCTAAACAAATTGTTAGCCttaaagaggagagagatgcaCTCAAAATGGAATGCGAACAACTTAAGTCCTCACAGGGACGTAGTAATGGGAAACAGACTTTCAAAAAGATGCAGCCCGAGACTGAGGATACAAGAGCACAGTTAGACGCAATGAAGCAAGAGCTTAGTTCTGAGAAGAAAGCAAGAACCAATCTTCGCTCACAACTCGCGCACACACAAGACTCAAATTCTGAGTTAGTCCTTGTCGTGAAGGATCTGAAAGATGAATTGGGaaagaaaaatagagaaataTTTGATCTTTCAAGCCAGTTAGAAGCtgaaaaaaattccaaaatgaTGGCAACATATTCTGCAGGAAGAATAAACAAAGATGATCAGGAAGTGGAATCGTTGAAGCTTGACATCAGAGAACTTCTCGGTGAAATAGACACACACCAGAAAAAGAGGGAAGAGCAGGATATGCGTATAAAACAGCTCACCTTGGACTGTGACCTTTTAAGGCAGGAAAAATATGACATCTCTAAGAAGTTAGATCGAAACCAAGAAAGAATACGAACAGAGATGGCAAATGAGCGAGCAGGTTATATGGCAACTATAAAAGAGCTTGAATCTCAGTTAGAGAGATCAGAAGAAACAATTGAGAAGCAAGCACATGAATTCTCAGAATGTTTGATGTCCATTCAGGAACTTGAGAGTGAACTTAAGTCTTTGGAGAAGGAACGCGAGATGCAGGCCAAGGGATTTGAAGAAAAACTTGAGGAAGTGATGAATGCCAAAGTTGAGCAGGAATACAGGGCCATCCAAGCCGAGGAAGAATTGAAGAAGACAAGGTCGAATAATTCTGAAACAGCCGAGCGTCATCAAGAGGAATTCAGAAAGCTTTCTGTTGAAATGACATCTAAGGTTGATGAAAATGAGAAGCAGGCCACAAAAGCGATGGCAGAGGCTAATGAACTGCGCCGGCAGAACAGAGTTTTGGAAGAGATGCTCCAGAAAGCCAACGAACAGTTAGAGCTGATTAAGGACGAGACTGAAGTAAAATTGCAAGATCTTATCAACCAGAATGAAGTGAAAGCACAGCGTATAGAGCAGATGTCATTGGAACTAGACAATACATCAAAGCACCTTGAAAAAGTAAAGAAGCATGAGGAGGAAGAGCACGAAGCTCTctcaatgaaaattgaaatgctCGAAACTGAGATAGAAAGGCTCACAGATGAGAATTCTAACTCCAGACAGGAGAAAGAGAAATTGAGAGGAAATTTGGAACAAACGAAGAAATTAATTGCAGAAAATGAGATGCTCATCCAGTGTCTGAGTGTTGAAAAGGACAATTTGGAGAAAATATTTGCTTCAGCAAAGCGGGAAACAGAGAAAACGCATGAGGAACTTACTAACATTAGATCTTTGAAAGACGAGAAGGAAACTGCAATCACTTCTCTGAACTCCGAAGTGGAAAACCTGAAGACCCAGCACAGCAAGTTGAAGGATATGTTGAAAAAGGAAGCATTGGAAAAAGAAAGCTTGAAGAAACAAATATCTCAATTACAGGCTGAGGTACAAAAGAAAGTCAGCAATTCAAAGAGAACGGTTAAGAATACCAATGGACAAAGGAAAGTAGAAGATTGCTCGGTGAAGGAGTTGAAAGCCACCAGTGATGAGAAGAAGTATACAGATTTGATGACTGAATTGACATTgctgaaagaaagaaacaaatctATGGAAAACGAACTGaaggaaatggaagaaagaTATTCGGAGATAAGTCTTAGATTCGCAGAGGTTGAAGGTGAAAGGCAACAACTTGTAATGACTGTGCGTAACCTCAGAAACAGTAAGAACTAGCTTCCTCTGAGGTTTTGAACCTTGGACAATGTACAGAATTGCAGCTGGATATGCTGAGCACTAGAGCAAATATCCAGGTGGAACTATTCGACTGCAGAATGTCCAAAGGTTAATAAGTAGGCTGTGAAGCAATAGACATTAATTTTTCACAAACCTGTTGTTCATCATTTTCCAATTTGAATCATGACAGAATCACCGAAGTCTGGAACCCCGAAAGATGAAGATCCAGGATTCATAACTGAGTGGAGATTTCATGAATATTGTACCATTTTCATTATATTAACACAGTTTTTGTATCACACAGGCATTACTCATTCATTTGTGCTATTTGTCTAAAGGATGTAATAGAAAACGTTATTGATTTTCTGAAACTGACTAGTTTGTGACACGAA
>LOC103406512
ACGTGGCATCCATCACATGACGTTTATGATCCCCATCCAACGGTCCAATTGGGTTGCCAATGCCATAATCTGGTGGAAATGTTTGAGGGGACTGAGTCACAGAGAGCAAGAAACAAGATAAAATCCTCCCGTGGACAATATAGATATTTACTGAATTCGTAgagactagagagagagagagagagagagaattaagAAGAGGAGGGCgggggaggaggagagagaaagagatggcGTTAAAGGTACCGGCGGTTGCCTTCACGTTTGTGGTACACACGCTCGGGGTtacggctttggctttggtgttGGTTTGGACCATTCATTTCAGAGGAGGTTTGGCATGGGAAGCTACCAACAAGAACCTCATCTTCAACCTCCATCCTGTTCTCATGTTACTTGGCATAATTATCATGGGAGGTGAAGCCATTGTTAGTCACAAATCACTGCCTTTCAATAAAGAGACGAAGAAAGTGATACACTTGGTTCTTCATACCCTCGCATTGGCTCTTGGGATCATTGGTATTTATCTTGTGTTCAAGAACCACAATGAGAGTGGAATTGCCAATCTGTACAGTTTGCACTCCTGGATTGGAATTGGGGTGATTGTTCTCTATGGAATTCAGAGAGCAAGAAGaatgaagagagaagaaaagctAGAGAGAGAAGCAGAGAGAATATTTCATAACAGCAACATTCTAACCGTTTAGAATGGTGCTCCACTTTCATATGTTCATTCATTCCTTACATCAGTCATCATCACCATTCAATACATAAGCCATTGTGATTATGACACATGGCAATTACAAGGCATGTGAGCCATTAGAATGAAAACTGATCTAAGGCCTACACTTGACATAGGAGCTTAAGCTATCTCAACAGAAAACAGTTTcacaaaatgacaaataaaaaatctaCTAAGTAAACCATTTACTAACAAGTAATTAGTAAGCAATTTACTTttcaacactcccttctaaattGCTAACTGATTTCACACCAAGTAGGCTTCTCAGGTAGTTGAACCTGTCTTTGGGAAGAGCCTTTGTAAAGATGTCTGCAATCTGTTCTTCACTCTTGTAGTAAATCAAATCAATCAATCATTCTTGAATTGCATCTCTAATGAAGTGAAACTTTCTGCCAATATGTTTGGTTCTCTGATGAAACATAGGGTTCTTAGACATAGCTATAGCTGAGGTGTTATCACAGAATAAGGGAGTTGCAGTGGCGTGCTCTTCTCCAAAGTCTTCAAGCACAAATCTAAACCAAATGGCATGTGTAGTTGCTTCAGCTATGCTGACATACTCAACTTCTGCAGTTGAGAGTGCCACACTGTGTTGTTTAACTGAGGCCCATGAAAATGCCCCACTTCCAAATGAAAAAGCATACCATGAGGTGTTTTTCATGTCctcctcaaatccactacagtTACTATCACAGTAGCCAATTAATAGAGTAGACTTTCCAACCACATATTCAATCCCAAAATCAATTGTTCCCTGGATATACCTTAGAACCCTTTTAGTAGTTCCATAGTGCTTCTTGGAAGGTTTATGCATGAATCATGCAAGTAGGCTACCAGAGAACATAATATCTAGTTTGGTAGCAGACTCCCAACAATTTTCCTGTATAAACTTTCATCTGCGGGTTCACTATTATCATCACTTCTCAAATTTTCAGTTGTAACCAATGGAGTGCTCACTAGCTTGCAGTCTTTGAGCCCAAATTTATCCAAGAGTGTCAAAGCATATTTTTTCTAATGTATAAATATACTCCCTTCAATTTGAGTTACCCTCATTCCAAGAAAATGTTGAAGACTTGTGACTTGTGCTGCAAAAAGAACACCTAACACATTTTAGTGTGATCATCAATAAAGGTAAGGAATAATGTGTTCCCTCCAAGAGTAGTGATCTGCATTGGACCACAGATATCAGAGTGAATCAGTTCCATAGCAAACATGCTCAGTGACTTGTAGTCTAGGTAAACCCTGCACCATTTCCTCCTCTTGCAAGAGCATCAAACTGATGTAGTTTAGATGTCCATATCTTCTATGCCACAACCAAGACGACTTTTCAACAGTTGCTCTATTAGTCATAAGAGGATTAACATATTCTAGACTTAAGGGAAAACATCTGTTTCCTTTCATTTGAACACTTGCAATCAAATCTTCCATCTGTCTATCTGCATATATATCAACCATGTAATCACCAAACACAAGCCAATATCCATGTTCTACCATCTACCATACACTCAATAAATTTTTATCCAATCCAGGTACAATCATAACCTCTTTAATATATCTAGTCACACCTTTCATCTCTATAACCAGGGTACTTTTGCCTATTGACTGCACTAAATCTCCAGTGCCCATGTTAACTCTACACTTCACATTTTTATCAACATCAATAAGTAAAGATTCATGAGAGGTCATATGATTACTACGTGCACTGTCTACATACCATATGTTCATATTTCTTCCAATAGTAACAGAATGACAGGCATAAAACATGGTTGCAGGTTCTGTTACCTGATTGGCAAAGTTTACAAGCTTTCTAGCCTTGTTTGGTTGATCACAATCCTTGATAAAATGACCAAATCGATTGCAACCATGGCATTTTAGCTTCCCTTTAAACCAACACTCACCATAGTGTAGCTTATCATAATGTTTGCATTTTCCCTTAGCCTGATATGGTTTTCCTCCTTGATCATTTTTGCCACCTtgattgacaaagttatgaggTTTAGGGTCATATTTCTTTCCCTTCGATTTCCAGTTCTTCTTTGGTTTAGAGTTACCAAAAGAGGGATTTGATTGAGTTCCTTTTGGATTCACACTCATACTACTAAAAGCTCTCTCAGTGGTATTCTGAGCATGCCTATCAAGGCGTTATGAAAATCCTCTCAAAGAAGCAATAACTTCTTGCACCTCAATAGTTTCAATGTCCTTAGTTTGCTTGATCATATAGCAAACTGGATCAAATTCTTTGGTCAAGCTTATAAGCAATTTATGAACCAAACGCTCTCTGGGTAAATCTTTCTCATACCTTTTCATTTGATTCACCAGCTCGAGAAGACGAGTGAGATACACAGACAAGGTTTCATCATCCTTCATCCTTGTGTACTCGAAATCACGATGTAGACCCTGTAGTTTGATGGATCTCACTTGTTTATCACCATGAAATTCCTGGTGTAAAATATCCCAAACGCCCTTTGAGGTCTCCTCATTTGAGATTCTAGGAAAAATATCCTCCGAAACTGCTTTTTGAATGATACCCAACGCCTTAGCATCCTTCATTGGCTTATCACTCAAAGAAGTTTTCTCTGAATCTAATGAGCCTTCCGCTTCGACCTTCTTCCCCTTCGATTCTGGAATTTCAAAACCCTTTTCAACCAAATCCCATATTCCATGCATTTGAAAATGGTTCTCATTCGGATCTTCCAAAATTCATAGTTGTTACCATTGAATATTGAAGTCCAAAGATGACCACCACTTAACCCAGCCATTTGAGACCTGAATCAATGAACTGAGCTAGAAATTTCACGTTGGATTTCCGAGCACAACCCTCACAGATCCGATGCCTCGATTCCAGATAGAACCTAGGCTCGCGATACCATGTTAAGATTGTTAAGGATAGTAATCCAATGGTAGAATATGAAGACACTTGTCAAAAGATTAGGAAGGCTGTTAGAGTTAGTTATATTGTGACTTAGGCAGTTTCATATAGTATAAGTCTTGATATTGTAAGATTGAAGTAACTGAAATATGACATATGAAAGTATcaacttctctctctaaatctctctctctctctcgagtACTGCATATTCTCCTGTTATTACAGTTCGGTTTACAAAGATTTGAGTAAGCTTCCATTAATCTGATCATTTGGATTTCGAAGAGAGCAAGAAGaatgaagagagaagaaaagctAGAGAGAGACGCAGAGAATATTTCATAATAGCAAGATTCTAACCGTTTAGAATGGTGCTCCACTTTCATATATTCATTCATTCCTTACATTAGTCATCA
>LOC103406519
ATGAGGTGCATTGAGAGGGAAAGAGAAGCACTCCTTGCTATCAAACAGAAGCTCGTGGATGACTACAATGTCCTCTCCTCATGGGGAAGAGAAGAACACAAGCAAGATTGTTGTAAATGGGTTGGCGTCCACTGCAGCAACCGCACCAACCATGTTACTCAACTTAATCTTGGAAGGGAACGTTTGGATCAAGCTTACTCACTTCAACAGAAAGGAGACCCGCAGGAAATCAAATATTATTTGCAAGGTATGATGAGTCCTAAACTGATTGAGTTGCAGCATTTGAAATATTTGGACCTTTCGGAAATTAACTTTCATGGGGCCCAACTTCCAGATTTCGTTGGTAATCTTTCCAATTTAAGACACCTCGATATCTCTCGTGCTTCTTTTGGTGGTCGAGTTCCAAGTCAGGTTGGAAACCTCACCCACTTGCAATTTCTCGATCTCAGCTACAATGCCTTTGCTAATGTAGAAAATTTGAATTCATGGctccctcttctttcttctttaacaTATTTGGACCTGAGTTACAACAATCTTCGTAATGTTCCTGACTGGCTGGAAATAGTTAATAACCACCCTAAACTTACAAACTTGACATTGGCTAAATGTGGTCTTTCTTCACCTCCAATTCATTCCAGTACTCTTTTTAACATGAATTCTTCTAAATCTCTTGCTCATGTTGATCTCAGTAACAACCAATTCACTTCTCCTTCAATATTCTTATGGTTGTCAAACTACAATGCCAGTCTTGTTCATCTTGACCTCTCTTCGAACAGTTTAACTGGTTTAATTCCCCAAGTTTTTGGAAACATGAGCTCTCTTGtctatctatctctctctaatAACCACATTGAAGGAGGGATTCCGCAATCTTTTTCCAGGTTATGTAATCTGCAAGAATTGCGCCTTTCCAACAACACTTTGAATGGACGGCTTTCTAAGTTGGTTCAAATGTTAATGTCTACATGTCCAAATCAAAACTCATTAGAGACTTTAAGACTCTCATACAATCATCTTTCTGGATCAATTCCTAATCTCACAAACTTTTCATCGTTGAAAGGATTAGATCTCTATGAAAATCAATTGAAAGGAACAATACCTGAAAGCATTGGGCAAATGTCTAATTTGGAGTACATGTATTTGGATATGAATGCTTTGGAAGGTGTGGTTTCGGAAAGCcacttctccaatctctctagATTAACATCTTTGTATTTGTCCTCCAATTCACTGGCTTTAAGCTTCAATTCTAATTGGGTTCCACCTTTTCAATTGGACACTATAGTTTTGGGGTCATGTAAGATGGGTCCATATTTTCCAAAGGGGTTTCtccattttaatccttaa
>LOC103406528
TTGCAAAACAAAGAGACATACGATATTGCGTATAAAATagtgtttgacaaaaatatctaAAGAGGGGATGAGGAGGGGTTCTTACTGCTAACAATTCCCTTAAAAATGGTGCGGCAATCATAAGAGAGAAGGGCGCAAGTGGGGCTTTCCTATGGGAAAATGCACGCTGTCACATGGCCATGCCATATTTTACCTTCCAGAGTTACCACAAACCTTACTTTTTCcaggaaaattttcattttctaggAAAAGTTTTCATTTTCTGTATCTTGAGAGATCATTCCGTTACTGATTTTCTCTACACATAATCTTGATTTGTCTACTTGGTTTAGAGCAGTTTTAGTTCATTTGGCTTACTACATTACTTGCCGTTGAGGGTGTACTTGCTAAATCAGTTATAATACAACATTAGCTTACTACATTACTTGCCATTGAGGGTTTACTTTGCTAAATCAGTTAGAATGGCCATCTCATCAGTTTAAGCACAGATGCTATCAAACAAGCTTTGATGTGGATTCCATTCTTTTTCCCTCCATCTGGTTCTCCACTATTTTTTTCTCATGACTCATCAACAAGAGAAACGTGAACCAATTATTCCAACCAAAGAAAGTTGTTTTGTTAGGAGATTACTTCATTAATTTAAGTTATTCTTTATGGTCATGTCCCTCTATAAGTTATATTCCTTCCCTTCTTATATGTATAGTTCTCACAACTTCATCTCCTTAAAGCTTTCAGACCctattactctctctctctctctctctctctctctgaattaAGCTTGAAGAATCCCCAGAGCTCCCCATTACCTACACGGTGATTTTCTTTAAGCGTTTAGCTTGGTCATATCGAGTGAATTCACGATTAGTATTGTCGACAGAGCTGAGTTGTCCCTGTTGAAAGTTGAGAGATAATTAAGCAGGATGGCTTCTGCCCAGGGCAAAGAAAAGCCAGCAGCCATAAAGTTTCAGAAGAGCTACTTTGATGTGTTGGGGTTGTGCTGCTCATCAGAAGTTCCTCTGATAGAGAATATCCTCAAGCCTCTTGAAGGTGTGAAAGACGTTTCAGTGATTGTGCCTTCCAGAACTGTCATTGTTGTCCATGATAGCCTTCTCATTTCCCAGCTTCAAATCGTTAAGGCACTAAACCAAGCAAGGCTAGAAGCAAATGTGAGAGTGTATGGGGCAGGGGACATTTACAAGAAAACGTGGCCAAGTCCATATGCAATTGGTAGTGGCGTGTTACTGGTTCTATCATTTCTCAAGTACGCATATCGGCCATTAGGGTGGTTGGCCCTTGGAGCCGTGGCCGTTGGCATTTTCCCCGTTGCTTTGAAACGTTTTGCGTCTATTCGGAATTTCAGGTTTCATGACATCAACATTCTTGTTATCATTGCCGgACATGCAAAAAGGCAATGCTTCTGTTTCAGTCTCCTTCGAGCCCTCTCAGTCATTTCTGAAACTCCAACCTCCATATTAATGGACAATACAATTGTGATCAAGGTTATGAAACGGACTGGATCATGTGGACAGGTGACTCAAGTGAAGGTCAAGTTTCTATTACTTTGTGTCGGTGAATGGCGAGGAGAGAGGAAGGGGATGAGGCATTTGGAGGGAATGCGATTATTGCGGATTGAGATGCCATTGCAGCTGCCACTGCCAAACCCACTAGGCGATGCTAGGAGGTGGTATCTTTGAATGGGATTGGaatttgatttggatttggagGGTGGACAAATCCATTGGCAACCAGTTTTGATTCCATTTTTGGTACTTCGTTTCTTGCCTTGCCTTGGCCTACATTTGCTTCTGTGGCTCTGGGCACTTGGGCACTAGCCAAGCAGCAGAGCATGCAAATTGCAATGGAAGTGCAAAGTACGTGTATGATTGTATCAAAAGTGACGGAAGTTGAGAGATAATTAAGCAGGATAGCTTCTGCCCAGGGCAAAGAAAAGCCAGCAGCCATAAAGTTTCAGAAGAGCTACTTTGATGTGTTGGGGTTGTGCTGCTCATCAGAAGTTCCTCTGATAGATAATATCCTCAAGCCTCTTGAAGGTGTGAAAGAGG
>LOC103406533
ATGGAGTCACGAAAAGACATCAACATGGAGCCTCCACGCTGCGCAAAAGGCTGCGGTTTCTTTGGCTCTGTGACAAACATGAACATGTGCTCAAAGTGCTACAGAGAGTGTCTAAAGGAAGAGCAGTTTGCTAAGCCTGCAGCCATGGTAGGGTTAGCTTCAGTGGACAAACCCCTCATTGTCTCAAACTCCACTGCTACTGCAGCTGTTATTTCTTCTTTGCCTTCACAATCGTCACAAGGTTCTTCGGATTCGTCGGAGAAAAAGAGGTGCTTGAGCTGCAAGAAAAGGGTTGGACCGACGGGGTTTGAGTGCCGCTGCGGCGGTGTGTTCTGTGGGAAGCATAGGTACCCTGAAGAACACTCATGCTGTGTGGATTACAAGAAGACTGGACAAGATCTTTTGACCAAGCAAAACCCTCTTTGCAATGGTGATAAGTTGGATTGGAGGGTTTAG
>LOC103406534
CGGAAACGAAAAAGGCCCCAAAAAACAGAGATTAGGCCCAAACAGAAACAAAgctcaaagaagaagaaaaccctAGCAGCAGAGAAACTGTTGAAGTCGTCGTCCCCATCGCCGCACTGGTGAGCCAAACGGATGAACGGCTGCAGGGATCCAGAAGAAGATAAGGTCAAGCAAGAAAACTCCCAAGAAAACTCCCAACACAGCACGTCCAACAGATCCACGAGATAAACCAAAAGACAGCCCAAAAAGTGCAGGACACGAATGCTCCATCATCCTCCACGAACCCAACATCACCGCACCGGTGAGCCAAACAGAATCATATCTTTGGGTACATTTTTTCCAGCCGATCGTTTAACTCCCAACTCCAAAAGCTGACGCTTAATTACATTTTTTCCAGCCGATCGTTTAACTCCCAACTCCAAAAGCTGACGCTTAATCGGCCATTTCAGCTTTTACGTTGCATTAGGCGAGTCGGTAGTTGACCATCTGCTGTGGATATTGTCCCTGTCAGATGTCAATGGCTGCTTCTTCGTCTTCCTCATGGAAATACGACGTCTTCCTGAATTTCAGAGGCGAAGACACTCGCAAGATCTTCGTCGGCCATCTCTACAGAGCTCTGGATCAGAAAGCAATCAACACCTTCATCGACGCGGAAAAGCTCAGAAAAGGCAACGACCTTTCGGAACTCCTTTCAGCCATCGAAGAGTCAAGGATTTCGATCGTGGTTTTCTCCCAGAACTACGCTTCTTCGACGTGGTGCTTGAAAGAACTGGTCAAAATCCTGGCGTGCATGGATACAAAGAATCAGATAGTGGTGCCGATCTTCTACCAAGTCGATCCATCTGAAGTTCGTAAGCTCAAGAGAAGTTTTGCAGAAGCTTTTGCTCAACACGAACGCGAATCGAACGCCGAAATGGAAGAGGTGAAGAGCTGGAGGTCCGCACTAACCAGAGCCACCAATTTATCCGGATGGGATTCGCGAAAATACGAGGATGATGCCAAGCTTATTGAGGAAATTGTGGATGACATATTTAAGAGATTGATCCATGTCTCCTCAAGCAAAGATAATGGCTTGGTTGGAATGGATTACCACATAGATAAAGTGAATTCACTGTTACGTCCTGGGGTGAATGATGTTTTCACTGTTGGAATATGGGGTATGGGAGGTATAGGCAAAACCACCATCGCTCGCGCTGTTTATGATGAAATCGCTTGTCAATTTGAAGCTTGCTGCTTTCTCGAAAATATCAAGGAAGGCTTCTCGAAAAATGGTGCAGCACATATGCAGGAAGTGCTTCTTTCTAGAATCTTGAAGGAAAAGGTGCAGAGTTTAGGCACGTTGGATCGAGGTTCCAGAGTGATAATGGAAAGGCTACAAAGGAAAAAAGtgttcattgttcttgatgacgTTGATGAATTATCCCAAATCGAAGCCTTACTTGGAGAGCAGCATTCATTTGGCGGTGGAAGTCGGgtcattataacaactagagaTAAACAATTATTAAGTGGAGCTGGTGCTGTATATGAGCCCGAGAACTTAAGGGAGCCAGAAGCTCTTAAACTCTTCAAGCAGTATGCCTTCAGAACAAACCAACCCACCAGAGTTTATGATCAGCTCTCAAGGGATGTCATACAATATGCTCAAGGTCTGCCTTTAGCACTCAAAGTGTTGGGAGCTTTTCTTGATAACAAAACATTGCCCGAGTGGGAAGATGTGTTAGAAAAAATAAGGAAGATCCCGCAAAGGGGAATTCATAATGTGCTTAAAACAAGCTTCGATGGACTGGATGATTCAGAGAAGAATGTCTTTCTAGATATTGCATGTTTCTTGAAAGGAATGGATATAGACATGGCAAAAAAAATTCTGGACAGTTGTGGCTTCTATCCCCATACTGGAATAAGAGTTCTAATTGATCGAGCTCTAATATCTGTCTCAGAGTGGGGGACACTGGAGATGCATGATTTACTAGAGGAAATGGGTCGGGAAATCGTTCGCCAAGAATCTATCAAAGAGCCTGGGAGAAGAAGTAGGTTGTGGAGTTATGAAGATGTTCATCATGTGCTGACTAAAAATACAGCTACAGAAGCAGTTGAAACCATAATCCTGGATTCGGCAATCTTGAAAGAGGGATGCTCAAATactgaagcttttgttagtatGACAAAACTAAGACTGCTCATGATCGTCAGGGATTCATTTGGCCATCAAACTCCAAGTGATTGCTTCATAGAACACTGGATTGCGGACTTAAAGTTCCAATCTTCTCAATTGAGGTGCCTCATCTGGCGTGATTGCCCCCTAAAGTCTTGGCCATCCAACTTTCAGTTCAAGAATCTTGTAAACCTTGACATGAGCTATAGTTGCATCGAACAACTTTGGAAAGGAGCTGAGCCTCTGGAAAAGTTGAAATTCATCAATTTATGTCATTGTCAATACCTTAAGAAAACCCCTGACTTCACAAGGGCTACAAGTCTTGAGGAACTGAGATTCGAAAATTGTACAAGGTTATGTGAGGTTGACCCATCCATTTCAGCTTTGAAAAACCTTGCTATATTGAGTCTAACTTGGTGCATTGATCTTAAGATTCTTCCGAGCATCACTGGTATGAAGTCTCTTAAAACCATTCGTCTTTCCGGTTGCTCAAGCCTTGAGAAGTTTCCTGAGATTTCAGATGTTATGGAGAAGCTATCAGAGTTATATTTAGGTGGGACTGCAATTAAAGAACTGCCTTCATCAATTAATAAACTCACGGGCCTTGCTACTTTGGACCTACGAGGCTGTCGAGAACTCAAGAGCCTGCCGAGCAGCATTCATATGGGATCTCTTCAAACCTTTAATCTTTCTGGTTGCTCAAACCTTGAGATGTTTCCAGTGATTTCAGAAGTTATGGAGGAGCTATCAGAGCTTCATTTAGATGGGATTGCAATTAAAGAACTGCCTTCGTCAATTAATAAACTCACGGGCCTTACTGTTTTGGACCTATCTGGGTGTCAAGAACTCAAGAGCCTGCCGAGCAGCATTCATATGAGATCTCTTCAAACCCTTAATCTTTCTGGTTGCTCAAACCTTGAGAAGTTTCCTGAGATTTCAGATGTTATGGAGAAGCTATCAGAGTTATATTTAGGTGGGACTGCAATTAAAGAACTGTCTTCGTCAATTAATAAACTCACGGGTCTTCCTGCTTTGGACCTACGTGGCTGTCAAGAACTCAAGAGCCTGCCGAGGAGCATTCATATGAGATCTCTTCAAACCCTTAATCTTTCTGGTTGCTCAAACCTTGAGAAGTTTCCTGAGATTTCAGATGTTATGGAGAAGTTATCAGAGTTATATTTAGGTGGGACTGCAATTAAAGAACTGTCTTCATCAATTAATAAACTCACGGGCCTTGCTACTTTGGACCTACGAGGCTGTCGAGAACTCAAGAGCCTGCCGAGCAGCATTCATATGGGATCTCTTCAAACCCTTAATCTTTCTGGTTGCTCAAACCTTGGGAAGTTTACAGAAATTTCAGATGTTATGGAGAAGCTATCAGAGTTATATTTAGCTGGGACTGCAATTAAAGAACTGTCTTCGTCAATTAATAAACTCACGGGCCTTACTGTTTTGGACCTATCTGGGTGTCAAGAACTCAAGAGCCTGCCGAGCAGCATTCATATGAGATCTCTTCAAACCCTTAATCTTTCTGGTTGCTCAAACCTTGAGAAGTTTCCAGAGATTTCAGATGTTATGGAGAAGCTATCAGAGTTATATTTAGATGGGACTGCAATTAAAGAACTGCCTTCGTCAATTAATAAACTCACGGGCCTTACTGTTTTGGACCTATATGGGTGTCAAGAACTCAAGAGCTTGCCGAGCAGCATTCGTGTGGGATCTCTTCATACCCTTTTTCTTTCAGGCTGCTCAAAACTTGAGAAGTTTCATGAGATTTCAGATGTTGTGGAGGAGCTATCAGAGCTTCATTTAGATGGGACTGCAATTAAAGAATTGCCTTCGTCAATTAATAAACTCACAGGTCTTCTTACTTTGGACCTACGAGGCTGTCGAGAACTCAAGAGCCTGCCGAGCAGCATTCATATGGGATCTCTTCAAACTCTTAATCTTTCTGGTTGCTCAAACCTTGAGAAGTTTACAGAGATTTCAGATGTTATGGAGAAGCTATCAGAGTTATATTTAGCTGGGACTGCAATTAAAGAACTGTCTTCGTCAATTAATAAACTCACGGGCCTTATTACTTTGGACCTGAAAGGTTGTCGAGAACTCAAGAGCCTGCCGAGCAGCTTTCATATGGGATCTCTTCAAACCCTTAATCTTTCTGGTTGCTCAAACCTTGAGAAGTTTCCAGAGATTTCAGATGTTATGGAGAAGCTATCAGAGTTATATTTAGATGGGACTGCAATTAAAGAACTGCCTTCGTCAATTAATAAACTCACGGGCCTTACTGTTTTGGACTTATATGGGTGTCAAGAACTCAAGAGCTTGCCGAGCAGCATTCGTATGGGATCTCTTCATACCCTTTTTCTTTCAGGCTGCTCAAAACTTGAGAAGTTTCCAGAGATTTCAGATGTTATGGAGAAGCTATCAAAGCTTTATTTAGATGGGACTGCAATTAAAGAACTGCCTTCGTCAATTAATCAACTCAGGGGCCTTACTGTTTTGGACCTATCTGGGTGTCTAGAACTCAAGAGCCTGCCCTGCAGCATTCATATGGGATCTCTTCAAACCCTTAATCTTTCTGGTTGCTCAAAATTTGAGAAGTTTCCAAATATTTCAGATGTTATGGAGAAGCTATCACAACTTTATTTAGGTGGGACTACCATTAAAGAACTGACTTTGTCAATTAATAAACTCACGGGCCTTACTGTTTTGGATCTATCTGGGTGTCAAGAACTCAAGAGCCTGCCGAGCAGCATTCGTATGGGATCTCTGCAAACCCTTATTCTTTCAGGCTGCTCAAAATTTGAGAGGTTTCCAGAGATTTCAGGAATGGAGATGCTATCAGAGCTTCATTTAGATGGGACTGCAATCAAAGAACTGCCTTCATCAATTAATAAACTCACGGGCCTTCGTCATTTAGATGGAGTCCAATCACGTGATTCTTGGGTACCAGGGCAGCAGCATCGCATCAGAAGGTGTGGAGTTCGTCTCTTTTATGCCAATAGTGAAGAGATGCATAACCAAAGCATGACACAGCCTGACTATCCATCATGAAAATTCTGAAGCGGAATTTCGTGCTTTTGGCAGATCACTGGTAAGAGTTGCTCATTCTAAGAGGAACCGTGAGGGGTGTTGCTATAATGCGGCTGAACAAAGTTGAGGTCAGGCCCGGCCCAGGCGCAGTGCAACAGGGGCAATTGTCCAGGGCCCAAAGTTGAATGGGgcacccaaaaaacaaaatccaaataattaggtataaaaaaaaatttgtccaaagcccaaaataaaggCTGTAGGCGATAACTTGTCCAGGTTTTGGGGATtaaaaatcaatataacataAAGGGTATCTGAAGGGGACAAGTCGTCCAGGTTTTGGGCATGGAGGAGAGGCATAAGATTCAAGTTTTTCAAAGGGAGCTCCCTCTCTGCTTGGAGCTTGTCACCCAACTGCCCAAGCCCAAGCTATTGAGAGGTGCAAGCAGCAGATTTCAGATGCAACCGCAAATTACCTGCATGGACAATCTAAGTGTTCTGAGCAGACTTCAAGTGAGGGGCATGTTTTTGAGGAATTCATTCCATTAACACGGATTTCATACAACTCCAGATGCACCACTCGAAGAGGGTAATGGCAGGAGGAGCAAGTTAAAGGCTATAGTGATGGAGATGAAGAGAAATGGGGTGCTTTTCAGCCTttccaaaggaaaaaaaaagcattggAAAGACAAATGGACCGGTGGCTAAAGAACCTTCTTCGGCTCCGGCTACTAGTTCCACCACGGACACCGTGAGTGGAGACAGTGGTGGgaacaacaagaacaaagagAAAGATGGACAGGGAAACGAAGGCGAAACTGGTCACCGGAGTTGCACCGCCGGTTCTTGCATGCTCTTCTCTTCAACAACTTGGTGGTTCACATGGACCGGCCCTGGTTGAGGTGAAACCCCCGACGTGGAGGATTTATATCCTAAAagattggtacttcctgatgggGCAAAGGAAAACTGAAGAGAATAATTCCTGTGTGTTGGATTTGACTGCTCAGTTCTGTTGGGTCTCGACCCTTTCTTACGCGGACCTAAAACCAAACTGTTGTGGCTCTTTAGTTGGCATGTGCGGATCACATGCTAGGTCTTTTTAGCGCTCATAATATAAAGCCTCACATTGTGCAATTTGGACGAGAGGTTGAACCGAAGCAGCTGCACTAGTATGACGGGAAGAGGAGCCGAAACCCAATAGAAGAGAGAAATAATTCGGAGCtgctgcatttttatttttttttggtaagaGTGAAACCAGTTAGAGATTGTTGTAGTTGCAGAGAGACAAATATTTTGTTTCTAATTCGTTTATTCGCTCATCTATTTGTGTGTATTTGAGTGTATTTTGGGTTTGAGTTTGAGAGCTTTCTTTGTAATCTCGTTTTGTTTATTAGTGGAACTTCCTCACTGTCCTTAAACTGGATGTAGGTTtatgccgaaccagtataaatctttgTGTCATTTTGAATTGTttggt
>LOC103406536
TTCCGAGATGCCCCCTTGAAGATGCATCTCCTTTTCCTTCACCGAGGCAACTCTTCCTTTCGGATCATTTTCCAGAGAGAACCGTGAAGGAGTTCAGTCGTTGAGCATCCATCTAATCCAACGTCATCTTGAAAGTCGATCTTGTTCTTCTCAATGGCTTATTCTCCGTCTTCTTCATCTGTTCTCGATTGGAAATATGATGTCTTCCTCAATTTTAGAGGCGAAGACACTCGGAAGACCTTCATCGGCCATCTGTACAAAGCTCTAGTTCACAAGTCAGTCAACACCTTCGTTGACGCTGAAGAGCTCAGAACAGGCAACGACCTTTCGCAACTACTGACAGCTATTAGCGAGTCAAGGCTTTCGATTGTAGTTTTTTCTCAAAACTACGCTTCTTCCACATGGTGCTTGAAAGAACTCGTCCAGATCCTGCATTGCATGGATCAGAAGCACCAGATTGTGATCCCCGTTTTCTATGAAGTAGATCCTTCTCATGTTCGTAAACTTGAGGGAAGTTTTGGGGAAGCTTTTTCTAAGCACGAACATGATCCCAACGCTGACATGGAAGAGGTTCAGCACTGGAGGTCCGCTCTACAAAGAGCTCCCAATTTATCAGGCTGGGATTCACGAAATTACCAGGATGATGCCAAGCTTATTGAGTTGATTGTAGATGATATTTTTGATAAATTGATCAACAACTCATCAAGTGAAAAGAACGGTTTGGTTGGAATGGATTCCCGCTTACAGAAAATGGATTCACTATTATGTCATGAGGTGGATGATGTTCGCTTTGTTGGAATATGGGGTATGGGTGGTATAGGCAAAACCACCATCGCCAGAGCTATGTATGACAAAATCAATCATCATTTCGAAGGTCGTTGCTTTCTTGAAAATGTGAAGGGACGTTTCCCGACGATTGATGCAGGTGAAGCACCATTAGATATGCAGGCGGAAATTCTGTCTAGCATCACGAATGCTAAGGTGGGGAGTTCAGAGATTTTGAGAAATGGTTTTCAGAAGATGGTGGAAAGAGTTGGTAAGAAAAAGATTTTACTTGTTCTTGATAATGTGGAGAATCCATTCCAAATTGAAGCTTTAATTGGACGACAACCTCCATTTGGTGGCGGAAGTCGAatcattataacaactagagaTAAACAGTCACTAAGTAGATTTGGTGATCAGATATATAAGCCAGAGTTGTTAAATGATGATGATGCTCTTGAACTGTTTATGCAGTATGCTTTCAGTACAAAGCAACGCACAGGAGAATACAGTGATATGTCAAGTCATTTCATAAAGTGTACTCAAGGTCTGCCTTTAGCACTTAAGGTCTTGGGAGCTTTTCTCGACAACAAAAGTGTACTTGTGTGGAAAGACGAGTTAGAGAAGATAGCGACAAACCCGCACCTGGGAATTCAGAAAGTCCTTCGAACAAGCTTTGATGGACTAGATCGTTTACAGAAGAAAATATTTCTTGATATTGCATGTTTCTTTAAACAAATGAAGAAAGACTATGCGATAAGGGTTATGGAGGGTTGTGGCTTCCATCCCCATACTGGACTGGACGTTCTAGTTGGTAGAGCTCTTGTAACTATCTCATCTGACGGTATAATCGAGATGCATGATTTACTAGAGGAAATGGGTTACGAGATCGTACGTCAGGAATCTATAGAAGAGCCTGGGAGGCGCAGTAGGTTGTGGAGCTATGAAGATGTTCGTCATGTGTTAACTCAAAATACGGCTTCAAAAGCAGTTGAAAGCATTATTGTGCATTGGCCGCACTCAAACGAAGTGTTACAATTAGATGCAGCTTTTGCTAAAATGACGGAACTAAGACTCCTTAGGGTCCACTCACACTATATACGAAAAAATGGAAGACATCAGTCGTTCGACTATGATCAaagagaatgtgaagaattaaaGTATCTTTCTGGAAAGTTAAGTTGTCTCTTCTGGCCCAATTGCCCCTTAAAATCTTTGTCGTCCAAGTTTAACGCGGAAAATCTTGTTGACCTTGACATGCAATATAGTCGTCTTCAACAGCTTTGGGAAGGAACTAAGTCTTTAGCAAAGTTGAAAGTTGTCAATTTAAAAGGCTCTCAACTTAAGGAAACTCCCGACTTCACTGGGGCGAAGAATCTTGAGAAACTAATTTTTGAGGGTTGCAGTTGTTTATCTGAGGTTCACCCATCCATTTCTGCCCTTGAAAAACTTGTTCTCTTGGATCTAAGTTGGTGCGTCAAACTCAAGGCCATTTCAAGCATCAATCATATGAAATCGCTTGAAACCTtgaatctttctttttgccGAGACATTGACAAATTCCCTGAGATTTCAGAAGTTATGGAGAAGCTTTCAGGACTTTATTTGCGAGGGACTGGCATAAAAGAACTGCCTCAATCAATTAACAATCTTACGGGGCTTCTTACTTTGAATCTTGAATATTGCAGAGAACTCAAGATTCTTCCAAACAGCATCGTTCAACTCAAGTCCCTTAAATTTCTTAATCTTTCTGGTTGTTCAAAGCTCGAGGTGTTTCCAGGAAATGTAGGAAATATGGAAGGATTAAAAGAGCTTTGCTTGGACGAGACATCTGTTAGAGAGCTTTGCCCATCAATTGCGTCTCTTCAAAACCTCGAGAGTTTGAGTTTAGAGCAGTGCAAGGAATTTCATAGTCTTCCAAGCAGCATTCATATGAGATCTCTTCGAACACTTAATCTTTCCGGCTGCTCAAATCTGGAGAAGTTTCCAGAAATTCCTGAAGTCATGGAGAACCTATCAGAGCTTAATTTAGAGGAGACTGCAATTACAGAGTTGCCCTTGTCCATTAAAAATTTAACGGGACTCGTTACTTTGAAACTGAAGGATTGCAGAAGATTAAGGATTCTTCCAAGCAGCATTCATATGAGATCTCTTCAAGCCCTAAATCTTTCTGGCTGCTCAAATCTGACGAAGGTTCCAGAGATTCTAGAAGTTATGAAGAACCTATTAGAGCTTCATTTAGATTGGACTACAATTGAAGACAATCATATGAGATCTGGCAGCCAAAATCTTGAGAACCTTCCTGTGTCTTCAGGACCTATGAAAGATCCATCAAGGCTCAGTTTAAATGGGATTGCAATCAAAGAATTGCCATCAGTAATTTATAATCTGAAGGGGCTTGTAACTTTAACGCTACGGTATAGCAAAGACTTTAAGAGTCTTACAAGCAGCATTTGTCAACTCACATCCCTTagttatctctctctttctggtTGTACAGAGTTTGAGGTGTTTCCAGACATTTTTGAAGATATGGAACGATTAACCGGTCTTGATTTGGATGGAACATCTATTAGAGAGTTGCCCCCATCAATTGAACTCCTTCAAGGGCTTGTGACGTTAAATCTGAAAAACTGCAATAGCCTTGTCTCACTTCCGGACAGTATCTGCAATTTGTTAAGTCTTGAATGGCTGAATCTCAGTGGCTGCTCAAAACTTTCTAAGTTGCCTGAGAACTTGTGGTATTTGAAACGCCTTGACGTAAAGGGAGCTGGTATACGTAAAGACAACAATCATGGACCAACAGGCCGTTACCGCCCAAAACAGCGGTTTTTTAGCACTTTGGGGGATTTGGCTCAGTTTCGAAGCACTGCACCTTTGATTGATATTATGGGCTCAAACTGTAAGCAAAAAGAGTCGATGGCTGATGAGGAATCCCTTCTCACCTGGAGTGATGATTCAGAAATTTTGACTGATCCTGAGAAGTCATGCTATGCGGAAGAGACAAGGCAGATACATTTGGAGGTCCCTGAGCTAGAGAGCACGCTAGAGGGAACTGGTATACATCAAGACAACAATCACAGACCAACGGATTCCCACCCAAAACAGCATTTTTTCAGCACATTGGGGTATTTGGATCAGTTTCAGAGCACCACAACTTTGAGCGATATGGTGGACTCAAGCTACGAAGAAAAGGAGGTGGTGGCTGTTAAGGAAATTTTGAGTGATCTCAAGCAATCGAGAcatgaggaagaggaggagaggGCGGTGGTAGCCTCCAGGAAAGGTGGGAGGATATGGGGTTGCATCTGTGGGTCACGGGGTAATGAGGATTGAGGTATTGGGCGCATCATCACTGATATAAAGTAAGACTTGGGACATGGGAGGATGAAGAAATGGTGATTTTCTGTAGTCGAGTTTTGcgaatttcctttttcttctgtGGTTGGTACATGGTCAGTATTTACTTACCCTATGTATTgcaaagttttttgtttttttttcttcttttcgatAAGGTTTGTATTGCGGAGTTGGCGCCTGTTCAGTTAAGTAAACTACGATTGTATTAATTTGTGTCTGTTGAGTGTTATCATGTTCCTAACTTTCTATCAGTGATAACATCCTTCTCCAAGCAGTATATAAAGACACTAGAAATATATAAATCTATAACTGAAACTACCAGAACCATTCAATTCTAGTGTCTACAGCTTTAGCATTAGTTTCTACGAGAGGCATTCTTCCGAAAAGGGAGATGAAATTGTTGAGACTCTTATTTATCCCTCCTCTTGCTGTGTCCATTTAAACTACTGATTCAAGGCGATCCAATCTCATACGACTTCCCTGCAAAAGCATGTTTGCCAGACTCCAAGATCAAAATTTTCCAATGAAAGAAACTTCAAGACCAAACTCGTTAGCGGAATAAATGGTGCACAAAGGGTTTAAAATCTTTACATCTGTATATTTTTGTTGAGTGGCAGATTTTTTGTGAGCATGCAACTAAAACCGGCATCACTATCAATGGTGCACAAAGATTGGCAGAAAAACATGAAGGGAagcaatcacaacacaacatgtACGAAGTAATCTGTCCACATATTGGGAAACTTTAACAGTTTGAATTGTTAGTTTTCGATTGTATTTGTTTAAGGCGAGATGGATGTCAACTATGCAATGCTCTGTAAAACTTAAACGGCTGCATAGCAGATCTTGTCCGTTGTATTGAACACCATGGTTTCTCTCAGCGAGAAAGACTTCATTTCTCTTTTGATTTCCTTCACAGGAAAAGTgcttaaaacttttttttgttaagatATTTAGTCGtttgtttttcaataaattCCTATTTGTTAGGAAGTCTGTTTCTTTTACCTATTCCTTAGGAGAATCCCAGATTACTAGGAGTTGTTAGTCGTGGGATTAGACGTTGCTTTATTTTCTAGCTTTCAGTTATTTGCATTTGTATTTAATCAGACTTCAAGTCAATGAATCAGTATCGCATTCCTTTTTA
>LOC103406544
TGACCATATTATGCATTATATATCTTCACCCTAATTTACTCTCATCGCAATAACCTACTCATGCAAGATCATTAGTAGTACCAGTAGTAGCACTAGAAGCAAACAATATAAATCGGTTGCGGCGGCGGCGAATATGGAGGAGGAGCAGATGGCACAGCTGCGCAAGATCTTCCGATCGTTTGACGGCAACAAAGACGGCAGCTTGACCGAGCCGGAGTTGGGGTCACTGCTGCGGTCGCTTGGGCTGAAGCCGAGCCATGAGCAGCTGCAGGCTCTGATTCGAAAGTCGGATACCAACCACAACGGATTGGTCGGGTTCTCGGAGTTCGTGGCGCTGATGAGGCCGGACCTCAACGGACTCTTGCAAGACGACGCCAGGTGCCCGTGTTCGTACAGTGAGGATCAGTTGAGGGAGATGTTCAGCATGTTCGACAGGGACGCCAACGGGTACATCAGCCCGGCGGAACTGGCCCACTCGATGGCCAAGCTGGGCCACCCACTCACGGTTCAGGAGTTGTTCGGCATGATGAACGAGGCGGATACCGACCGCGATGGCCTTATCGATTTTCACGAGTTTTCCAGGGCCATCACCTCAGCCGCTTTCCTTAATATCAATGCTTAATTGAGTGCATATTTTGATAATGAATGAATCAGTATTATTCAAATAGCAACAAGTTCATATGCATCATGCATGTATtgtaattatttccaaaaataCTGAGGTGAATTAATGAgtaggtttttgtttttcaatatactTTTGAAATATGAGAGATATAGATTAGTACTTTTGAAAAGTTcatattactttagtctaaagaaggCTTTTCAATTGCACTGTACAAATTAACAGTGTTTTGAACCACATTTCAGTTTATTTACAAGATTACCACCGCCTCTTCAGTTTCAGATTGAAAATTTCGATTTATTTATGAAATAGCCACCCCTCAGACTGCACGTGTCGACCATCGTAGAAAGGGTGGGGGATGGAAGCAAACCCGATTTTGTTCCAGAGATCTCTTCGAATACAAACCCATTTTGCTCCAGAGCTCTTCAACGACAAAGTTGATTCGGCGCCTCGCCATCGCACACCTCGCCTTCCCCTAGCCATCGCACACCTCGCCTTACCTTGCCACCGCACTCCTTACGAGAACTCGAATCAATGGTAACGTGCcaattgtatatattttttgtcgatttttatcattattctggaaattagggtttgatcTAAATTTTGTGTGGCTATGCTTCAGC
>LOC103406559
GTCCACTACCTTGAATCTCAACCAGAAGAACGAATCTCTCTCAGCgcagagagggagggagggagggagggagagagagagagagagagagagacgatgTCCATGGCATTGAAACTCACCATTTCACCCGCCTCTCGTCCCCCGTTGCCGACGCTCCAACTGTCACATTTCCCTCCCCGCCAAAACTTGAGCCTGAGTGTGCGTGCCTCCTCCCCGGGCGCCACCGTCATCGGCACAAATCAGAGCTTTCTCTCCCCTCCGAATCCTCCCAAGCGGGACCGATCTGTTACTTCCAAGGCCGGTTTCCAGCTCAATGTGAACGCCCCTCTTATCTCTGCTCATGACCAATGGGGCATCTGGACGGTTCTCTTCGCCACCGGCGCTTTCGGTATCTGGTCGGAGAAGAACACGAAGATTGGGAGCGCATTGAGTGGGGCGTTGATGAGCATATTGATCGGACTTGCAGCCAGCAGTTTGGGAATCATTTCTTCGAATTCGCCGGCGTATTCGATTGTGTTGGAGTTCCTGCTCCCGCTGGCTGTTCCGTTGCTTCTGTACAGGGCGGATTTGCGCCGCGTGGTCAAATCAACCGGCGCACTTCTCTTGGCCTTCTTGGTTGGATCAGTTGCAACAACAGTTGGAACAGTGGTGGCGTATCTATTGGTGCCAATGCGATCGCTTGGTTCAAACAGTTGGAAAATAGCAGCTGCACTCATGGGCAGACATATCGGTGGAGCTGTCAATTATGTTGCCATATCTGAAGCTCTTGGGGTCTCTCCGTCAATTTTAGCGGCTGGCCTAGCCGCAGATAATGTCATTTGTGCTGTATATTTTTCAACATTGTTCGCGTTGGCTTCTAGAGTACCTCCTGAGCCTCCAGTATCTGGCGATGGCATTGCAAAGGATGCAGACTCTGAGCCTGCAAACAAGCTTCCTCTGATACAAACTGCTACGTCCCTTGCCGTGTCCTTAGCCATCTGCAAGGCTGGCCATTACGTCACGAAATATTATGGAATTCAAGGAGGTATCCTTCCAGCTGTGACAGCCATTGTTGTTATTCTGGCGACTGTGTTTCCTAGACAGTTTGCGTATCTCGCACCAACTGGTGAGGCTATGGCTATGATCCTAATGCAGGTATTTTTTACAGTCGTGGGAGCAAGCGGGAACATATGGAGTGTGATTAACACCGCTCCTAGTATCTTCTTATTCGCTTTAATCCAGGTTGCTGTTCATCTTGCTGTGATACTCGGAATGGGAAAGCTATTGGGGTTTGACCTAAAGCAGTTGCTTATAGCGTCGAATGCCAATGTTGGAGGCCCTACAACAGCATGCGGAATGGCTACGGCCAAAGAGTGGCCTTCTATGATTGTTCCTGGTATTCTTGTCGGCATTTTTGGCATTGCGATCGCAACTTTCATCGGCATTGGATTTGGGGTTGCGGTTCTAAAATACATGTAATGTGAAACTTTCCATTGATGATTAGCAGAAATGTTTCAAATCTGTAACAAATGTGAACAAGGCAGACAATAGGGGTAAGTTGGAAGATATGTAGATAACTCACCACCATGTCTGGCATTGCAATATACATGTATGTAATAAACCAACGGAATCCTAGTCATCGTATATATGGTGTGTTGTAGGATCGTA
>LOC103406560
GTCTTGAATATTCATAGGGCAAACATACTAATGATTAGAAGTGATCCACAAGTGCACTGTTCATCAGCTCACAATCTGCCACGTCATCCTCAACTGCAAAAAGTACCAAATAGACCAGAGAGGTTCAGAAGAGCTCATGCACTGAAACCTCCGTCCCGAAACGTTAATGGCTTCTCTCCCCGTCACATGGCCGTTACTCCACCTTCCCGCCACTCCCACTCCATCACTCTCACCAGTCAAACGAGTCAAACCCAACCCTTTTCCGTCTCACGCCGTTAATGGAACGCTTCTCTTGCCGTTGACTCGTCCTCGGAGCCGCAAATGCGTCCAAGCGACAAGGGTAATTACGTCACAGCTCAGGCAGCCTATCGTCGCTCCGGATGACCACTGGGGCTTATGGACCGCCCTGTTCGCCACCGGTGCTTTTGGTCTCTGGTCCGAGAAGACGAAGATTGGTGGGATGGTGAGTGCTGCCCTTGTAAGCACTTTGGTTGGGCTTGCAGCAAGTAATTTTGGCATAATTCCTTTTGAAGCGCCTGCATATTCCATTGTCTTGGAGTTCCTTCTACCATTATCTATTCCATTGCTATTATATAGAGCTGACTTGCGCAGTGTGATGCGGTCCACGGGGACTTTGCTCTTAGCTTTCGTGCTTGGATCAGTTGCGACTATGGTTGGAACTCTCGTGGCATTTCAAATGGTGCCCATGCGATCACTTGGTCCAGATAATTGGAAAATAGCTTCTGCTCTCATGGGTAGCTATATTGGTGGATCTGTTAATTATGTTGCGATTTCAGAGGCTCTCGGTGTTTCTCCATCGGTCATGGCTGCAGGAGTAGCAGCAGACAATGTTATTTGTGCTCTGTATTTCATGGTGTTGTTTGCCTTGGCCTCTAAAATACCTCCCGAGGCCTCAACATCAACTGATGATGTTTCAATGCAAACGGAATCCAATTACGACAGAAAGCTGCCTGTTGTAGAAACTGCCACTGCTCTTGCTACATCGTTTGTGATATGCAAGGCTTCCACATATCTCACAGGATTGTGTGGAATTCCAGGAGGCAGCTTGCCAATGATAACAGCCGCTGTTGTCATATTAGCAACTCTTCTCCCGACACGTTTCGCTTACCTTGCACCTGCTGGGGATACCGTTGCTTTGCTTTTGATGCAGGTATTCTTCGCAGTGTTGGGGGCTAGCGGGAGCATATGGAATGTCATCAACACCGCACCTAGTATCTTTTTCTTTGCTCTAGTTCAAGTGACCGTCCATCTTGCCGTGGTACTTGGATTGGGAAAGCTATTTCACTTGGATTTAAAACTGTTACTCTTGGCTTCCAACGCCAATATCGGAGGGCCAACGACAGCAGGCGGCATGGCCGGGACCAAGGGATGGGATTCTTTGGTTGTTCCTGCAATCCTTGCAGGCATATTTGGAATTGCCATTGCAACATTTCTTGGCATTGGTTTTGGAATGATAGTCCTCAGACGCTTGTAGAAAATGTAGATTACATATTCTAACCGAGAACAATGCCATTCTAGGATTTATACAACTGactcacttagtgggataaggttTGGTAGTTGTATCCAAACGGGAAATCTTTGAGCTTaggaataattaattaattaataatgaaTGTTGACCATCAAATATGATGTATTTTTTGCAATAA
>LOC103406562
TCTGCGCCTCAAGAGATTTTGAGGGACAGAAAGTTGTGGTCTTTGTTCACCCCAACTCCACTCACCTTCAgctcaaatctctctctctatctcaacTTTCAACCTCACCAACAAGCATACTTCCATGGCGGTCGGACTCTTCGCCGCCACAACCCCCACCCCCTTCCGCCTAATCCAGTCCTCCTACGTCATTCCAAAACCCAACCCCGCCACCGTCTTCTTCCCAAATCTCCGCCACCAGAAGTCGGCACTCCACAGGACTCGCCGGAAACTCTGTTTCACCGTCTATGTAGTGATGGAGGGCCAAAAACAGGTAACCCACCTCGACAATTCCGCCGGAAAAGCCCCGGAAGCCGATGATTCTCAGATCCCAATCGTAATTCCGTCGGTTCGCGTGGCGGAGAGGCTGTCGAGGAAGAAGTCGGAGAGGTTCACTTACCTTGTCGCTGCCGTGATGTCCAGCTTTGGGATTACTTCCATGGCTGTCATGGCTGTTTACTACAGATTTTACTGGCAAATGGAGGGTGGGAATGTGCCTATGTCTGAAATGCTGGGTACATTTGCTCTATCTGTTGGTGCTGCTGTGGGAATGGAGTTTTGGGCAAGATGGGCACATAAAGCTCTCTGGCACGCTTCCTTATGGCATATGCACGAGTCGCACCACCGGCCTAGAGAAGGTCCGTTCGAGCTCAACGATGTGTTTGCGATAATCAACGCGGTTCCGGCAATCGCCCTCCTTAATTACGGTTTCTTCCACAAAGGCCTGGTTCCTGGTCTTTGTTTTGGTGCTGGCCTTGGAATTACGGTGTTCGGCATGGCGTATATGTTTGTCCACGATGGTCTCGTGCATAAAAGATTCCCAGTGGGGCCCATAGCCAACGTGCCCTATTTGAGAAAGGTTGCTGCAGCTCATCAGCTCCACCACTCAGAGAAATTCGAGGGTGTCCCATATGGGTTGTTTCTTGGACCTAAGGAACTCGAAGAAGTGGGAGGACTAGATGAGTTGGACAAGGAGATCAATAGAAGAATCAAAGCATACAATACAAGGGCTTCTAACTAGATCAAAATTTTCAGTGTAGAAAAAATGAtagataaattaaattaaatgggtttTCGGTGATCAATTTTGTGTTACATGCatttgtatgtatgtatgtttttGCCAATTTTCTGGGCAGCCAGAGAGTCTTTGCAATGAAGAAAGAGGAGGACATGTGTATATTTTCTATGGGGATTTGTATTTTGTTCCACTTACATACTATGACGTGCGACCACCA
>LOC103406563
ACTCTTCACTTCACCAAGACACTTTCAACGTCTCTCTTCCTCTTAATTACTTCTACCATAATATAATCtcgttttattttcttaatttcttgGATTCTGCTGAGATATTTGAAGTGTTTGATTCAACTTCTTGCTCTCAGATCACTCAAGCTCCACAGAAAAATGAAGAAAGTAGTGTTGAAATTGGAATTATACGACGAGAAGTGTAAGAAGAAAGTCATGAGGGCCGTCTCGGGGCTTGAAGGCCTTGATTCAATTTCTATGGATATGAAGGACAAGAAGTTGACGGCCACAGGGGACATAGATCCCGTGCATTTGGTGGGAAGATTGAGGAAGCTTTGCCGGACGGAGATAGTCTCAGTCGGACCGGcaaaggaggagaagaagaaagaggagccgAAGAAGGAGGAGCCGAAGAAGAAAGATCCAAAGGACGAAATGCTTGAGCTTATGAAGGCCTACCCAGCACTTTATCCTCCAATGCCTGCGTATTATTACGTAAGAAGTTCAGAAGAGGATCCCAATGCTTGTGTCATTTGCTAAATGGTTGGCAAAATTCAGTTGATACGGTGTTTTTTCAAGGAGAGAAATCATATGTACAGTGGTTGAAATTGGGATAAAATTTTGGTTAAAATATTGTGGTTGGTCTTGAATTTTCCATGATCCAGAAGTCTTTGAGGTATTTTTGATGTATTACTTTgtatttcttttatatagtattTACTCGAATAATCAGTGAATGAAAATCAGCTGTCTTAGCAATTTCATTAATATTTATATGCTATCATTTTTTACTGCA
>LOC103406564
TATATAAGAACAGTTGTGATCAGGGAGCGCAGCTACAAAACCCTCACAGAGACAGAGAGCTATGGAGGAAGTAGCTATCGTTTTATATCCATCACCGCCGATTGGCCACTTGGTCTCCATGGTAGAGCTAGGCAAGCTCATACTCACCCACCACCCTTCTCTGCGCGTCCACATCCTCATCACCACCCCGCCCTACCGCGCCGACGACACCGCCTCATACATCACCTCCGTTTCCGCCACCATCCcttccctcatcttccaccACCTCCCCaccatctctctccctccctccctcgcCTCCTCCCCCAACCACGAAACCCTAACCTTCGAAGTCCTACGCCTCAACAACCCTAACGTCCACCAAGCCCTCCTCTCCATCTCCCAGAACTTCTCCATCAAAGCTTTTGTCATGGACTTCTTCTGCGCTCTCGGGCTCTCCGTTGCCACCGAGCTGAGCATCCCCAGCTACTTCTTCTACACGTCCGGCGCCGCCACCCTCGCCGGCTTCCTTTGCTTCCCCACCATTCACAACAATACCGACAAAAGCCTCAAAGACCTAAATACCCTTATCAACATTCCAGGAGTCCCGCCGATTCCTTCCTCCGATATGGCGAAACCGATTCTTGAACGAAACGACAAGGCGTACGAACATTTCCTAGAAAGCTCAAAGCAGTTCCCCAAATCCGCTGGGGTTATCGTAAACACGTTCGAATCTCTCGAACCTAGAGCTCTCAAAGCAATATCGGACGGTCTGTGCTTGCCCGAGAACTTTCCCACGCCGCCGGTCTACCCCATCGGACCGCTGATTGTTTCCCACGGCGGTGGAGGCCGCGGGGTCGAGTGTTAATGGCTGGACTCACAGCCAAGTGGAAGCGTGGTGTTCCTCTGTTTTGGGAGCTTGGGATTGTTTTCAAAGGAGCAGTTGAAGGAAATTGCAATTGGGTTGGAGAATAGTGGGCAGAGATTTTTGTGGGTGGTCCGTAATCCGCCGGCCCATAATCAAATTGGGGTGGCCATTACGGACCAGTCCGATCCAGAATTGAAATCTTTGCTTCCCGATGGGTTCTTGGATCGGACCAAAGACCACGGTCTCGTGGTCAAGACGTGGGCCCCGCAAATGGCGGTGTTGAATCACGACTCGGTGGGTGGGTTTGTGAGTCATTGCGGGTGGAACTCGGTGTTGGAATCGGTGTGTGCTGGGGTGCCGATGGTGGCTTGGCCACTCTACGCCGAGCAGAGATTCAACCGGGTCGTTTTGGTGGAGGAGATTAAAATTGCATTGCCAATGAACGAGTCGGAAGACGGGTTTGTGATTGCGGCAGAGGTGGAGAAGCGAGTTATCGAGTTGATGGACTCGTCCGAGGGCGAGTCGATTAGGATGCGTACAAAGGCTTTTCAGAACGAAGCCCATGCAGCGTTGGATGAGGGCGGGTCGTCTCGGGTTGCATTGAATAAACTACTTGAACTATGGAGCCAAACCGGTTAGAGTCCGACCGGGTTTatgacttttttttctttgaccgGGTTTATGACTTTGTTATTGTATTTTCCGGCCATGATTTTCTTCTTGTTCAATTTTATCAACGGaatcttcaattacaaatgaTCAATACGATTCATGCCAATAATTACTACGATTAACAGTATTTC
>LOC103406565
TTCCCCTCTTCTCTATTCCTTCCTCCTTTATTCGCCATTGAATTTCAGAGGGAGAAGCATGTCAAAGCCACTGGAGAGATACCAAAAACTTGTCCTCAAAGAATCATTGCCCAAAATCCACAGGTACCCTTTTGCCTGCAGAGAGCTCAGCTTAATCCTCAGAGGCGCTTACAAGAAATTCCCCAAGAATCTCCAATCTCTCATCTTCCAAGACACTCTCACGGCCTTTCGTCTCCTTCCCGAAATGCAGACGCGCAATGCTGTTTTGGCAGCCCATCTCCTCCTCCAGAGTGCCGAGGCCGCGTTGCCGAAGCAAAAGAAGAATCTGGCTGTCGCAGAATACAAGAACGCAATGGTTGCTCATAAGAGGCGCACTAAAGCACGGCAAGAAGAAAAGGTTTCGGGTTCGACCCAGCTGCCACAAGATGTTCTTGTTCACATATTTGGGTTCCTCGATATGCAATCCTTGGCCTCTGTTGGACTAGTCTGCTGGTCGTGGAACATAGCGGCAAGTGATAACCATCTATGGGAGACACAATACGCTACTTTCTTCGGGAAGTCTGAGGATGATAAGCTGATTAAGGCTCGGAAACTTAGTGGTCGACGGGTTGAAGATGAAGAAGGGTACACACTATTTTGGAAAGAAGCCTTCAAAAGGGCATATTTAGGCAGCTCGTCGAAGAAATTGAAATCCGGTAGGGGATACTGTAGAGACTGCAACACGATTGTTTGGCTTGACAACATGAAATGTTCAAATGAACATAGGGGACAAAATTCGGAAAACCATCAAATTAAGCCCGTGTTACCTAATCAGGTGGTTGGATATCTGTTGGATGATTCTATATCAATGATATCTTCTTCAGACAGTGATAGCGATTCAGATGAAGGGCCATTTTCCAGGTTATGGGCCTACAGAAGACCCCTTAGCAAGAGTCAGTGAAACCTTTCATTTAAACCTGAATACCAGTGTGTAGTGATGCTTGATTAGGGGGGATGTGGATACGATAAAAACTTACCTATCGCATGTGTTTAGTAATCAACTTATACGATAACTGAACTTCTTTTGTCATACAAAATTAGGTATGtgtttagtaaacaacttatacgACTTAGTATCTTTATTTCGAGTTTAGATAGTTTATACGAATCagtatcatttttatttttagaaacgCTCTATGGAACTCGATTTGGATTTCA
>LOC103406566
ACACATTCATGGCACTCTGATATCAACGCTCTGGAAAATTAACACTTCcatttctctctgtctctcatcGATCAAAGGATCCACGGCGGAGCCAAAACCAACGCCCACGGCTGAATCGCTGATGGACAAGATCTACAACCACCACTCTTCGTCGTCGTCGGACTCCGACGACGACAAGAAGTCCAAGCACGCTGCTTCCGTCAAAGCCAAGGTTGAAGACGAGAAGCCGTCGGCGCGCGATGCCGTCAAATCCAAGATTTTCAGGCTCTTCGGCAGGGAAAAGCCCGTTCACAAGGTCTTGGGCGGCGGCAAACCTGCTGATGTTCTCCTATGGAGGAACAAGAAAATATCTGCAAGTGTGCTTGCCGGTGCCACTGTTTTATGGGTTTTCTTTGAGTTGCTCGAATACCATCTAATCACGCTGGTGTGCCATTTGTTGATACTTTCTCTGGCTGTCTTTTACCTGTGGTCCAATGCATCCAACTTTATCAACAAGTCGCAACCACAAATCCCAAAAGTTCAAATTCCTGAGAAGACCGTCCTTGAGCTTGCCTCTGCTCTGAGAATTGAACTCAACAAAGGATTTTATGTTTTGCGGAATATTGCATCCGGGAGAGATTTGAAGGCATTCCTTGGTGTTATAGCCGTCTTGTGGATTCTGTCGGTGGTTGGGAAATGGTTCAACTTTCTGACCTTGTTCTACATAATTTTTGTGTTGCTGCACACGCTGCCCGTGATTTATGAGAAATACGATGACCAGATTGATGCCTTTGGCGAGAAGGCGTGGAtcgaaataaagaagcagtacGCAGTGTTTGATGCCAAGGTTTTGAGTAAAATCCCCAAGGGTCCagtgaaggagaagaagaaggattaGACGCATCATTCCGACGTTAAGCGTTTACTAGGCTTCGCATTTAGTCACCGTTTTTAGTCGAATCGCTTAATTCCATTAGATCACTGTCTTACTGCGTTATGTTTTAGTGCAGTCCGGTTGCACGCAGATTACTGAATGTATGCATTTTAGATGGATGCCTGGAATTTTCGCTGTTAGTAGTATCTGAAAGTTTTtagagagttttaacaaaaca
>LOC103406568
TGCCTTCACGAATGATAAGAGCATACAACGGAGATTGGCTTTGTATCAAGGCGTATGTCCAATATATACATGGAGTTCACAGAAGATTCTGAAACAAGCTTTAGCAATGCCTTGACTGTGCTGAAGGAGCAAGGATTGGTAAAGGCAGGAGAAGAGGTCGCACTCGTTCAAAGTGGCAGGCAACCCATTTGGCGGCTCCAATCCACTCACAAAATTCAAGTGCGCAAAATTTAGGTGCAACGGAGATGGAATAATCGCCCTCGTAACATA
>LOC103406576
AGTCTGAGCCACAACCTTTTCGTTGTTCTTTCACCACCAACACCAACGTTTTAACTCACTTGATACGGAAGCAACGCACCCACCAATCTGTCTGTCTGATTATTCTGACATTAAAAATCTCGACTCCAGTCAACTTCTAGATCTGTTTCTTTCCGGACAGTAAAAGTCCACCCCCTGACAATCCATCGTCTTCTCCGAGCTCACTCTGCACTCTGCGCACAAACCACTGTTCTATCAGATTACCAAACGGATTGGTTGGGATTTCAGAACCAGCAACGGGAGAGAAAATGCACAGCAGGGGATCCAGTGCTCGTCTCTCCGGCACCGTTTTCCGATCTCGGATTCCGACCCTTTTGGTCTCCATGTTCGCCACTTTCGCCTCAATCTATGTCGCCGGCCAGCTGTGGCAGGATTCGGAGAGCAGGGTTTATTTGATCAAAGAACTTGATAGGATTACTGGGCAGGGGCGATCCGTCATATCAGTGGATGATACATTGAAAATCATAGCCTGCAGGGAACAACATAAGAAGTTATCAGCGCTTGAGATGGAGTTGACTGCAGCTAGACAAGAGGGTTTTACTGTGGGGCGCTCAACAGAGATTAATGGAACTGATTACAAGAGAAGGCCACTAGTGGTGATTGGTATTCTTACAACCTTTGGTCGCAAAAATAATAGGGACGCAATTCGTCAGGCGTGGATGGGAACAGGTGCTGCCTCGAAAAAAATGGAGAATGAGAAGGGAATAGTCGCTCGATTTGTTATTGGACGAAGCGCAAATCCTGGGGATAGCTTGGACAGAGCCATTGACAACGAAAACAGGAAAACTAAGGACTTCATTATTCTTGATACCCATGTAGAGGCACCTAAAGAGTTCCCAAAGAAGACTAAATTGTTCTTCGCTCATGCTGCTGAAAAATGGAATGCTGAGTTTTACTCCAAAGTCAACGACGATGTTTATGTAAATATTGATGCTCTGGGAGCTACACTTGCAACTCATCTAGACAAACCTCGTGTTTATATGGGGTGCATGAAATCAGGCGAAGTTTTCTCTGAGCCGAGCCAAAAATGGTATGAACCAGAATGGTGGAAGTTTGGGGATAGAAAATCATATTTCCGCCACGCTTCAGGTGAGATGTACATCATATCGCAAGCTTTGGCCAAATTTGTTTCAATCAATAGAGGTATACTCCGTACTTATGCCCACGATGATATCAGTGTCGGATCTTGGTTTATTGGGCTTGATGTTAAACATGTAGATGAAGCCAAGTTTTGTTGCTCCTCTTGGGCGGGAgGAGCTATTTGTGCCGGTGTTTGATCTGATTTGCGTTGAGATCGCGGAGAAAATATCAGTGCAGGGAAATGGTTCAAGAGGTATTTTCGCGTCCTTAGCGATGTTTGCAGCTTACATGATGATGTACAGCTTTTGATATGGATCTCTTGCTCATCAGATGAAACTGGATTTGGCTCACGGCATGTTGTACACTGGAGAGCGGGAAGACGGGATTTCGAACAGTCATGATAGTTGTATAGGTTTAATTATACAAATTCGGAGAGATTAGTATAGGATTAGGGTGATACTTTTGCAGCAGAAGTAGACATTTCTTCTGTAGTCTTGGAGAACGCCCTAGTTTTAGTGCTGGGTTATTATTCTTTGTTCAAAGAAATAGAAATTTGTGTTCTCGATTTAATAATAATACGACATGATTAGTTTCGAAAA
>LOC103406577
taaAACAGTTTGGTTTTCTTCTTCCCCCAAATTTCCCTCCATGAAATGGGACATGGAAATCGAAGAAATCGAGGCAGTCCTCGAGAGGATTTGGGACCTCCACGATAAGCTCAGCGACGCCATCCACTCCGTTTCCAGAGCTCACTTCCTCAACTCCGTCAAGTCTCGCAGAAATTCCGACAAGAAGAAGCGGCGGCGGACCAACGACGCCGCTGCCGATGAGAACCGGGCCGGATACGTGTATTTGAAGGCCTTCCGAGTCGGGCACGACGATGACTCGGCGGTTCGGGAGGCCAAGAGCCTAAATGCCATTCGGACCGCTCTCGAGAACCTCGAGGACCAGCTTGAGTTTTTTCATacTGTGCAGGTGCAGCAGCGGGCTGAGAGAGATGCTGCAATTGCACGCTTGGAGCAGAGCCGTATTGTTCTAGCAATGAGATTGTCTGAACACCATGGTAAGAAGTACCGATTTATTGAGGAAGCCCTTGCCTTCGTTGGAGATGTCTGTGATGCAAGTCGTTTAGTATCTCCTGAAAGTCTTTGTGGCCCTCTGGTCAGTCCTTCTGGTGAGAAGTTGGTGACCTCCAAAGGGAAGAAGCGAAATATTTTGATCAGATTtctcatttcaagtatcacatTTGTTAAGAAAACCCTTAAGTTGGATAATACGGGTGGAATACTTGGAAATGCTGCGTTGGTGGCGCTTAGTATGATTGCGTTTGTGCATCTGAATCAGGTAGGTATTAAGGAGCATCAACAGAAGCTGGAAGATAAAATCTACATCAACAGAAACGTTAGAAAAACTTCCCCGTCTATTGGTCATTCCAGCAACTTGGATGTTCTATTGGCTAGAGGTTAGCTCTGAAATCTTAATTCTGTTGCAGGGAATTCAATGGTAGGTGGCCATGCTGTTGTTATAGTCGTATTTCTTCTTACCACGGAAAGTTTCGGAGATTTTGGCAAAGAGtttttttagaatttatttgtatttttactaagaattgattctaaaaacattttcactaaaaacgccttcaatcattttaaaagcacatccaaacgagcccatTCATAGGTCGTTTGGCTTGTTTCATTtgtttagatgatgatgaattCCGATATCTCAAGATATCGcgcctttttctttcttttctttttcttcgtcTATTGGAAATTCAGTGTATATCCCAGTTATGGCGATCTCTCGTTTGGAGGGAATTGAAAGCGATTAGTTTTCTTAAATCAGTAGTTTATCTTTGATCTTCAA
>LOC103406579
AACACCTTCCCATAAATCCCCATAACCACCTCTCCCTCTCATTCCTCATCAAGTTTCCACCTTCAGATTCTTCCCATCTCATCACTAATCACAGTGATTACACATACTAATCCAAACACAAAAACTTACCCTTCTCACAAATCTGTCTCCCGTTTCATGATAACTTCGTTCCTATATCTCATGTGCTGCTACTGACAAATGGAGAACTGCAATATACATTGGGAGCAAAAGAGTCTTGTAAATGAGCTAGCACAAGGGAGGGATCTGGCTAGGCAGCTACAGATCCATCTCAACGTTCCATCTTCTTATGGAACCCGGGAATTGCTGGTTCAAAAGATCATACTTTCGTACGAAAAAGCGCTTTCCATGCTGAACTCTAGCAGCTCAGCCTCAGGAGGTGAGCAACAACAGCCCACAGGTCATGTTGCAATTCGAATGGTTGAGTCTCCGCCGCATTCGCTAAATGAAAGTCCCCGGAGTGAAGACTCCGACCGCGAATTCAAGGACCATGACAACAAAGATTCCTCTAGGAAGAGGAAAAATCTCCCACGGTGGACACAACAAATAAGAGTTACATCTGGTATGGGGCTTGAGGGGCCTCTTGATGATGGATTTAGTTGGAGGAAGTACGGCCAGAAGGACATACTTGGAGCCAAATATCCAAGAGGCTACTACCGCTGCACTCACCGAAACGTCCAAAGCTGCTTGGCCACAAAGCAAGTCCAACGTTCCGATGAAGACCCGACGATCTTTGAAATTACTTACAGAGGAAAGCACACATGTACACAAGCCTCCACCGGCACAAGTACTCCTCCTTCCCCGTCACCGTTGCAGCCCGAAAGGACGGAACGGCAGAATAACCTAGTGGATCCTCAACAAAACCAGCAACAATCACAACAACACACGCTCTTAAACCTCCCGGAAGGCCTCAGAGTCATTACTGAAGGATTAGACACTCGTGAGGAACTGTTCCCCTCCTTCAACAGTCCCTCACCATTGAACAACAGTTATGTGGGAAgtttttcttctccatttgcggGACCTACAACTTCAGGAACAAACTATTTCTCAATGTCTCAGCGGGATTTTGGAGTTGACCAAAATTTTCAGAGTGGAGAGATAATCTCAGCTCCAACTTCAGCTACCAACTCTCCAAGTGTTGGTTTAGATATCCCATTTGGTCAGGCTGATCAGTTGTTTCCCAACTTCTCATTTGACGGTCCAGGATTCTTTTCCTAATTTCACAGGCTCCCACAACACAGAAGGTGGGGGAAATTGATTAGCatacaaaattttaattaagcATTCTGAATTTTAGGTATATTTGTGTGTAGCATCTGTgagaaagtgtagaataatcGGTCATGTAACATCTGTTATAGTAGTCTGATATATGTtccataaacaaaaaataaactgatATGTAGTTTCTTCCCAATTTTTATTCAGAAAAATAAACTGAATAATgtgttttaatgatttttttctaTTACCTTTTTTTGGGTAAGGGCCAACCACAATTGTGTTTTACCATATATTGGGTTGAATAAGGCCCAATAGTAGCTAGGTCAGGCCagtatttcttttttctttttgtatttgaGGGATATTTTAGTCTAAGTGAACTGGAGGAACATGCAAACTCGGATGTAGAAGGGTGAATAGCGAACGAATTGTTCTAATAAA
>LOC103406584
GCGGTCTCGTGCAAACCGAATTGGAGCAGCAGAGAGAACCAGAGAGAGGCAGAGCAAAGATTTAACGACAGActtctcagagagagagagagagagagagactgcgAGTGTGACTATTTACCCAGTTCGTACTAATTTTCGTTTCCCGCTCACTTGAAGCGCCACGAAAACCCAATTTGTGATCAACCCAGGCAAGATCAacccttctctttctctctctgcatCTATATCTCTAGGTTTCTGCTTCTCTCCCTACATCTGTATCTACCCGCTAGACTGGagacggagaagaagaagataatatATGGAGGACGGCGCAGGaagaggtttggaatgccaGAAGACTATGGATGGGAAGGGGAGTAACGGGAATGGTTCGGAGAAGGCCATCCCTTCTTGTTGCTTGAAGGCTATGGCTTCTACCCCTGAGGCCGAGGCAAAATGTCATTCCACTGTTGTTTCTGGGTGGTTCTCAGAATCCCAGTCTCGCTCTGAGAAGGATTGTAAAAAGGTTTATTTCAACAACCCTATGTGGCCAGgtgaAGCTCATTCACTGAAAGTAGAAAATATTCTGTATAGGGGAAAATCAGAGTACCAAGAGATTTTGGTGTTTGAGTCCTCAATATATGGAAAAGTGCTTGTTCTTGATGGCATTATCCAGCTGAGTGAGAAAGATGAATGTGCATACCAGGAGATGATAGCACATCTACCTCTTTGTTCAATTTCCTCCCCCAAGACAGTTCTGgttgttggtggtggtgatggtggggTTCTTAGGGAGGTTTCTCGCCATCCTTCCATTGAGCATATTGATATATGTGAGATAGATAAGATGGTTATAGATGTGTCCAAGAAGTTTTTCCCTCagttagccgttggatttcagGACCCTCGCGTCCACCTTCATGTCGGTGATGCTACTGAATTCTTAAGGCTTGCACCTGAAGGGAAGTATGATGCTGTAATTGTTGATTCGTCAGACCCTGTCGGTCCTGCCCAAGAGCTTGTAGAGAAGCCATTTTTTGAGACAATAGCTAGAGCATTAAGGCCTGGTGGTGTCTGTAATATGACAGAGAGCATGTGGCTCCATACGCATCTTATTCAAGATATGATCTCTGTTTGCCGTCAAATATTCAAGGGGTCTGTCAATTATGCTTGGGCGAGTGTTCCTACGTATCCAAGTGGTGTGATAGGTTTTCTGTTGTGCTCAACAGCGGGGCCTCCCGTTGATTTCAAAAATCCCGTCAATTCTATTGAGAAGTTAGAAAGAGCTCTCAAACATAAGAGAGAACTTAAGTTCTATAACTCCGAGATGCACTCAGCTGCCTTTGCGTTGCCTCCTTTCTTGAGGAGGGAGGTGAGTGCACTACGTGAGTCTTCAACACCGGCAAGACAAATCGGCGAGAAGTAGTTACTTGTAGTGACATCGGTTGCTTGAGTAGCagatgggaaaaaaaaaaattagagaataGGTAATTTGTCAAGTGTGTAGATGGGGGTTCTTGAGCTCTCCCTTGAAAGGCATTGGTGGGATTTAGGTTTATTTGTGTGTAGATGGGGTTCCTGAGCACTTACTCCAATAATTATTTGTGGATGATAATTATATAGCCATTTGACAATATGTTATTGGGAATTTACCGTGGATGATAATTATAATTATGAATCAGACTTTTTAAGTTATTGTTGTA
>LOC103406585
AGTACCATCATCTCTTTCAGCATAGTGCTTCATCTTTGCCTTTAAGACTATCTGGGTTTGAAAAGTGGGTGGTTTTTCCTCTCTCAAAAGACTCCACATAGCTTTTTCTCTCTACCCTTTTCTCCTCGTTAATCCATGGACACAGCTCACTGGCCACAGggTATTGGAGTGGTTAACTCCATGGAAGATTTTTCTTCTACAAGGCCAATCACAGAGAGAAGGGCAAGGCCTCAAAAGGATCAAGCTTTGAATTGTCCAAGGTGCAATTCCACCACCACAAAATTCTGTTATTACAACAATTACAGCCTCTCTCAGCCAAGATACTTTTGCAAGACTTGTAGAAGGTATTGGACTGAAGGTGGATCTCTGAGAAATGTTCCGGTGGGTGGAGGGTCACGGAAGAACAACAAGAGATCAAATAATTCCGATTCATCATCACCGTCCACGTCTTCAGCGAAGAAGGTTGCTCATGATCGTGATCACCATCTGACCCCACAAAGTAATTTTCCTTCTCAGTCTGCTTCTCAAAACCCTAATAAGATCCACTTCCAAGGTCAAGATCTCAACCTTGCATACCCACCAGCTGATCAGGAACATGACAACAATAATATTACCGAACTACCCTTCAGTATGGAGACTATTGACAACAGAACctaccaccaccaaaaccctaGCTCCTCAGCCACTACTACCACATCTCATCATTTCTCATCGGCTATGGAACTGCTCAAAAGTACTGGGATTGCATCAAGGGGGCTGACTTCTTTCGTGCCGATGGCGGCGGTGGAGGTGCCGGATCATTCGAGTAACATCACAATGTTTTCATCTGGGTTTCCGATGCATGAGTTTAAGCCAAGTGGGCTTAGTTTTTCTCTAGATGGGTTTGAGAGTGCTGGATTTGGTGGCTGTCTTCAAGGGGTGCAAGAGACTACTAATACTAGTCATGCAAGGCTTTTGTTTCCTACTGCTCAGGATTTGAAGCAGCAGATTCCGAGCTCTACTACTGCTGCTGCTGATTTTGATCAACACAATAatagaggaggagaaggaggttCCGGTGGTGGGTATTGGAATGGAATGCTAGGTGGCGGATCATGGTAATGCAATTGccagaaaagaaacaaaaaaagtaGTGATCTAGAAGAAAGATCggtatttggttttgtttttcttcatttgcttggaTGGCTTGTTTGGAATTGGAGTTGATAACGAACAAAGTAATAGGGTACATGAGTTTTTCTTCCCCTTTTTCATCATCAGTGTTAATTATACTTGATCTGCCTTGTTCTTTCTCCCTCTCGGTTTTCTAGTATGCTTAGGATATCCTGTACACCAGAGCATAGTAGAATTTTCGCTCATTCTCACCCTCctccttattattttttttcctttattttgtccttaatCAATGTGcatgtttgaaaatttattattggttttgcttcaaa
>LOC103406586
TGCactgcttcatcatttcaaacCCTAACACAAAACCGCTGCTCTCTAACCATTCCAAAATCTTCCAGTGGTTCATTTGTTTCCATCCATCGAACTCGAAGCGCAGCCCTCCCTCGCCGAGCCCTCATCTCTCATCTGACTCTCTCTGTCGAATTCCGGCCAGCCACCGGCCTACCACCACACCATACTGTCGTCTCTGACTCTCCAGCCTTCCTTCACCACACAACCACCGCTATCTCTAACGATCTCTCTCTCGGGCGATTTTCTCTCACGGACAGAACAGAACCCGCGATCTCTCTCACCACCACACTGAGTCCGAGTCTCACTCTCACCccaaattagTTCTAACAGATGGAGTACGTGAGCCCAGAAGGTCTTCGCTTAGATGGTCGGCGGCCCATGGAAATGAGACAAATTCGAGGAGagattggtgttgtggacaaaGCTGACGGTTCTGCTGTGTTTGAGATGGGGAACACCAAAGTCATTGCTGCAGTGTATGGCCCTCGAGAGGTCCCAAATAGGAGCCAACAGATGAATGACAGGGCACTGGTGCGATGTGAGTACACCATGGCAAATTTTAGTACTGGAGATCGCATGAGGAAACCAAAGGGTGATAGACGATCCACAGAGATTTCTCTTGTTATTCGGCAAACCATGGAAGCATGCATTATGACTCATTTAATGCCTCGGACTCAGATTGATATTTTTGTGCaagttctccaagcagatggaGGTACTAGATCTGCATGTATCAATGCTGCAACCCTGGCCCTTTCAGATGCTGGAATTCCAATGCGTGACCTTGTTACTTCCTGTAGTGCGGGCTACCTTAATAGCACACCTCTACTTGATTTAAACTATGTAGAAGATAGTGCTGGAGGCGCTGATGTCACTTTAGGCATTATGCCAAAGTTGGACAAAGTGACTCTTCTTCAGATGGATGCTAAATTACCGTTGGACATTTTTGAAAACGTAATGCAACTTGCAATCGAGGGCTGCAAGGCAGTTGCAACATATATTCGACAAGTATTACTAGAGAATACAAAGCAATTGGAGTATCGCCGAGGCACGTAGTTTCAAATCATGGTTTATAGCTGTTCTTATGAAGTTTGACGGCGGTTATATCATGGAGACGGTGTTTGATGAAGGAAGTAGgcttaaaattaaacacattcAGTCGAGTATCCCCAACCAGAGAGCTGTTTTTAGATTCTGAAAATTGTATCTGTAACATCTACGACATGGCTCTTCTTGTAAATGAATATTCTGAGTAACAGATTTTtgaaacgatagattttgttagaatAAATATTAAATTAGCAACCGATGAGGTTTGAATCCACGTCATCATGCAAGAGCACAATACTTTTCTACTACTGTGATAAAA
>LOC103406587
GTTAACAGTAGCACAGCCCCGCTAAGCTTGCGCGTGTTGAGCCTCTCAATCGGAGCGCGCGTAACTCTGCTCTTTGTGACCCAACCAAGTCCATCCTACTCAAAATATTGcagaaaactctctctctctctctatctctatctctctctctctctctcatagagTTTGTACGCAACCCTCAAGTCTCACAGCCCTCTGTTAAAAGGCTTCTGGGTCACTGTTGATCTTGTTGCTGTGAGAGGTGTTTAGAGGTTCGAGCTGTGGACTTATTTGTTAATGGCGAATTTGGTAGGGCCTAGATTGTACAGCTGTTGTAATTGCAGAAACCATGTTTCCCTTCACGATGATATAATTTCCAAGGCTTTTCAGGGAAGACATGGCCGAGCTTTTCTGTTCTCCCATGCGATGAATGTCGTTGTTGGGGCAAAAGAAGACAGGCATCTCTTAACTGGTCTGCATACTGTTGCTGATATCCACTGTGGTGATTGCCGTGAGGTGTTGGGATGGAAGTATGAACGAGCTTATGAGGCATCGCAAAAGTACAAAGAAGGGAAGTTCATATTTGAGAAGTCAAAAATTGTGAAGGAAGATTGGTAGCAAAGGGTTCTGCCATTTGTTCCGATTGCTGTAATTAAGCTAAGTGTACCAATATGCAGTTCCTATATATGtagtatttgtgtttgtacagAAACTTGGCATTCCTTGACAATCTATCATTGTTTTGTGCGGTTTGATTCTTGCCGTCTGCTTTGTGCAAACGTTGTAGATGGAAATCATCAATCATCAAATTTATGTGTAAATAAACTATGGCATTTCTCAAGTATGCTATTTTCTTGTAATATATTCACTAATCAGTTCTATATGCTGCTTTAATGTGTGTGGAGAAAAGCAATATCCAGATTAGACCACGAAACACGCATATCCTCGCAGAAGCGAAGCAGATGCCCTCACTGTCTCATGCAAAACGTATGAGTCTGGTTGCTTCTCATCTTTCACGCAAGGCGTCTTATTTTCTGAGGTCGTAATGCTTCATTTGTGTCTAAAGATTATGTTTTTGTTGAAGTTCGTTGGTAAAACCGTTCAATTTATGGGCTCTCTCCGCAGGGAATCAAAACAAACACAACACAACCAAAAGGTGAAAACCAGCAGCAAAATGATTACTTTAAGACTGTCGATACAACATAGCATGTTGTATACAATGTCAATGTCAATAAGCGACACCAGATCTCAATGCAGGTCCACGTATTCCCATTGATAAGAGCTAATCTCGGAATCCTTAATTTTTCTGCTGGTACCAACTGTATCAACAGAACTTTGAGGTATACTTATAGAAAGCTCCTTTGGGTTATACATGAATCCCCGTGAGGAAGAGATCATTGAAATTCCGAGTAGTCCAAACCGGAATCCTGCAGCAACTACTGGGCAGAGTTCTGCCGATATCGATTATGGAAAATATAGACCAAGTAATTCATCTAGCGAATTCTTTGCTGGGAATGATGTGTTTCTACTAATGTTGGGTTTAGCTGTCTCAGTGGATCCTTTATTCTTTTACATTCCTATACTCAACAAAGACATGAAGTGTATCAGATTGGACAAAAAGTTGACACCAGTGGTTCTTAGTTTGCTATTATTCACTTATATCTTTTACGTACTTGACATTATCTTTCAACTTCGAGCTATACACGAGGCTGTGAGACGTGAGGATCAGGCTGCGAGACGTGAGGATGGTATCGCTAAGGGGTGGAGCAGGAGTTATGTATTAGCTAAAAAAATTTGGGGGTCATGCCTCTTAATTGATAATTTTGGGTGTTGCTCCTATTCCACTTGTATTTATTCGCTCTTTTGCAAAAATAATGAGGGGCTCGAGGTCTATGAGGATGTTTCTGAACTTCCTTCTTGTGCTGCAATACATGACCCGGGTTCTACGCTTTGATGATTTTCGTAAGAAACTCGAGAAGGATATAACCAAAACCAGTCTAGCAGCTATGCATGGGAAAACCTCCAGACTAGCAGCTATGCATGGGAAAACCTGTTTGCAGTTTTTATATCTGTTATCGGCATGCTATCCGTTTTGATATATCTCAAAGCAAATTTGCAGGTTGGTACTGGCTACCAAGTCTTCGTATAAGCATTTGTATCATCAAAAAAGTAACATGCTTGAATGCTGCGTCTTCTTCTAGGTTTGGATGCTTCAAAATGTGAGTGAGAAAGAGTTTGTAAGTGTTCTGCGAGTATCTTAAGCCCGTGATTTATAAGACGGACAACTTTATTGTTCGAAAGGGGGAATCATTTGATAAGATGTTTTTCATCACTCAAGACTACAAGTGATGATGGAAGGGGTTCTTCAAGCGCTGGTAATACCGTTAGCGATGGGTGCTTTCAGTAAGGAATTTTATGGAGAAGAACTTCTCCAAGCTTGGGCATCAATTGAAAGGACCTTCTTTCGCTTGACCAAAAATGCAAGGTGCTGCACAGAAGTTGAAGGATTTACGCTTACGATCAAGGACATGGAAAGAAGCAGAGAAAAAAATACGAGGAGAGAATTGAGCTACATGAATGAAGGACGAATGAGTTATAagttagggtgcgtttggtacgcagacggaacggaacggaacggaacaggacgggacgggacgggacggaacggaacgggacgggacgga
>LOC103406588
CTCCAAGTCTCCAATACTATTTCCAGTCAACTCTCCAAACTCTACAAATATGCCTCCCTCTCCTTATTATTCTTCAATCTTAGGAGCGGAGTTTCTTGACTCTCCTCCATTTTAATGGCGGAATCCGGCGGCAACCCCTTCTTCAGCTGCAGAAGTTGCCGTAATCCTCTTGCTCTTCGTGACGACCTTATCTCCAAGAAATTTGTGGGGAAAACTGGGCCGGCATATTTGTTCTCTCATGCAATGAACATCATTGTGGGGCAAAAGGAGGACAGGAAGCTCATATCAGGTGTTTTCTCAGTTGCTGACATCTATTGCAGCAACTGCGGTGAGGTCTTAGGTTGGAAGTACCTTCGAGCTTATGAGCCGACACAGATGTACAAGCAAGGGATGTTCATAATCGAGAGAGCAAAGATTTCTAAGCAGTACTAATAATCCCTCACGATGCATGACAAGATCAGGGTCGTGATCCCTTTGGTCTATAACTTCCGCCGTGTCACCCCATCACAACGCAGTACCTACTACCGACAATAATTCGATTTTCGAAGGACTACGATCATTTGTGGATAATGTGTACTTCTTCTTGTTGGTTCTCTGCATATGTTGCGCAGAAACTAATGTGTGTTATATTTCACATGCTTTATGCAATGGATGATTTAGCAATAAGATTAAGGTGAATAAGAGCAATGATAAAGATTGCatcaaaaggaaaaggaaaatctTAAAGTTGGAAAGGGGGGATTTTCTGGTAATATATGGACTTCGGTTAATGGAA
>LOC103406590
TCAttacttgttttctttaaaaGGGGACTCTTCGTTTGCTAATTTCCACTCTAAGAACGCTTCCCAATCTGAGGCCGCGTTGATTTGAGGTATCAACTGTACCAGCAGAACTCTTGAGGTATACGTCGAGAAAGCTCCTTTGGGTTATACATGGATCCACTAAGCTCCTCTGAGATAACGATTTCCGTTGAGAGAGGGATAATTGAAAGTCCGAGTAGTGCAAATCCGAATCCTGCGGCAACTACAGGGGAGCGTGCAAACCCGATTCCTTTGGAAAAGTTGAATCCGACGAAGAGTGTTACGTCCCCTGTAAGAGAATGGGCAGAAAGGAGACAACCGAGAGAAGGGATTAAGGAAAGCTGGCGTTTTGGAAGAGAACGTGCAGAATGGATACAACGGAGAGTAGCGATTAAGGAAAGGTGGCGTTTTGGACCAACATTTAGAAGACTCTTAAATCCGAATGGGGAATTTTGTCAAGTTTGGAGTGCTGTGTTGATACTAATCTGTGGGTTTGCGGTATCAGTGGATCCTTTATTTTTATACATTCCTATAGTCAACATAGACATCAAGTGTACCAGATTGGACAGAAAGTTGAAAGTTACGGCTCTTTATTTGCGATTCCTCACAGATATCTTTTACGCATATGACATTATCTGGAATGTTCTTGAGGATCGTTTTAATCGTTGGAGGATTATTAAGCAATGGTTGCCAATTGTTGTTTTGGCTGTTGCTCCTGTTCCACAAGTTGTTATTCTCTCGTTCACAAAAATAATAAGGCTCCCGGGTTCTTATAGAATGATGGTGAACTCTCTTCTTGTGCTGCAATACGTGGTCCGGGTTGGACGCATTTATCAATTGCGTGAGCATATAACCCAAGACACTCCTATAAAATGGTTTAAGGGTGTTGGCAAATTCTGGATTCGTGGCGTTTTCATAATCTTTGAGTTCATTCTTGCTAGTCATGTTTTCGGAGCTCTTTGGtactttctttcatttcaaCGATTGATGGATTGCTGGAAGTATGCTTGTCGAAATGAAAATGGTTGTGAACTTGGAGGTTTTTATTGTGAGGACAAGGATACATTCATGAGAAATGTCACGCTTCTAAATAATCTATGTCATGCAAATCCACCAACCGCAACGTCTTTTGATTTCGGTATATTTCTTGATGCCATTCAATCTGGTATCTTGAGCTCAACAGATTTTCCACAGAAATTCTTGCACTGTTTTTGGTGGGGCTTACGAAATTTAAGCTCTTTTGGGCAAAATCTCCAGACTAGCAGCTATGCATGGGAAGACCTCTTTGCGATTCTTATTAATGTTATCGGCATGCTATTCGTTTTGATATATCTCAATGCAATTGTGCAGATGCATGCCCAGTCGACAGCTGAATTATCAAAGGAGAACAGAAAGTTGAGGGAAATGAGGAATAAGAGAAATCCTCAGATAGCATCATGGTTAGATGAGAATGGCCTCCCTTTGGATTTGAAAGAAAGGATCATGACATGTGCATTAAACGAATTGAAAGCGGATAAAGACATCAACATAATAACTATCAACGATATTCTTCCCTGGAAAGATAGGGTTAATATCAAGCGCCGTCTCTGCCTAGATACACTAAAAAGAGCTACGGAGCTTCATAATATGAAAGAAAAGGAGTTTGAAGCATTCTGTGATTATCTTAAGCCCGTGATTCTTGAGGCGAACACCTATATTGATCCAAAGGGGGAACAATTTGAAGAGATATTACTCATCACGCAAGGGACAGTGATGACCTGCACACCTACAAGTAACCGGTTATTTCATAAAGGTGATTTTTACAGAGAAGAACTTGTTCGAGCACGGGCATTCTATGAAGGGACGACCTCTCGCTCTACCAAGAGTGTTATGTGCTGCACAAAAGTCGAAGGGTTTACGCTTACGATCAAGGACATGAAAAGAGGCATTGAAATAATAAGAGAACAGAAACTACACCGTTGAAGTTGTTTTGGTTTCCTAGCCGTTAGGGTTGGGTTTCCTAGTTTCTATGGCTTGTTTCAAGTAGTGGTTCAAGTTGTTTAGTTTGTTTCCAACTTTAGTCGTGTACCACGTAATTAGGGTTGTTAAAATGTGAGCTGTACTTTCAACTTTCAGTTCTTTGTAAGGCTGTTTAACGCCATTGTTGCTCTTGAATTCATTAATAGAAATTCTTCCAACTAT
>LOC103406591
ctacaCCGTActgtgagaagaagaagaaagaaaagaaaaaaaaaaaattttgcccGCTCTCCGGTCTCCTATCATCTCACTCTTGctctcattctctactgagaaAAACCAGAAGCGTTCATCTTCCTCTGCTCTTCCTTTCTCTCCACTCTTCATATCTCTCGCCGTGGAGCCAACAAACCAAGCAGCTAGTGACGGTCGACAAGCCTCAAACATGGCGGACGCGTATTGGAGGTACAGCGATGGTCGACAACCGCCGGCCTCGACGATGAATTCAGTCGTCGGAAAGCGTCCTCGCTCCGATTACGATGCCCAGGGTGGTCATGACCTCCCTAACTATTATCCCCAAGAAGATGATAGAGGTTCTATCCGAGCAATTAGAGATACCGACTCCATAAATGCGTCGTATGATCGTTACCTGCGCAGTGCGCAAATTTCATCATATAGCGGAGGGCAGTCTGCTAGAAACATGAGTGGGGGACCACCTGGTCGTGCTGTTGATGATCCACGCATGATGGGAATTGGGGGTGTTGACCCAGGGGCACCTGTTAAAGATAGGGTCTTAGGAATGGGAAGTGGACGGCCTGACGCTCCCCTTCCTCCTGGTGCTACCAGTACGCTATTTGTGGAGGGATTGCCTCCCAACTGTACTAGACGTGAAGTAGCTCATATCTTTAGGCCTTTCGTTGGCTACAAGGAAGTGAGACTCGTGAGCAAGGAATCGAGACATCCTGGAGGAGATCCGCTGATACTttgttttgttgattttttgagTCCGGCCCATGCAGCAACTGCTATGGATGCATTGCAAGGTTATAAATTCGATGAGCATGACCGTGACTCGGTCAATTTAAGGTTGCAATTCGCTCGCTATCCTGGTGCGAGGTCAGGTGGTGGGCACCGAGGGAAGCGTTGAATTATGCGGTTTTTCAGGACTTGCTTGATTCGGGAGGTTGTGATAATGAGGGGCGATACAGCAAACTTGCAGTTTCGAGAATTAAAGGCGCATAGTTAGGACCAACTCGCTTGGGTGGTTCCCTCTAATTCTAGAGTGCTTTTCTGTTTAGACACCTGCAGACTTTATTTCTTTTACTTTGATTTGAACTGTTCCGTTTCGTTACCAGTATGATTACTTACGGATATTTTGCCATGCGTTTGCTAGAAAATGTAAACTTAAATAAGTTGAACATGTTGAAGTCTCCTTGCATTTGCATATGCTCTGGGATTAGGGTCTAGGTTTGATATTTATTCGGTGATGAAGTGCGGTGACTGTTGTAGGTTTCGTTTTGTATTGACAGTAACTGGCTTTTGTGGTAACTGTTGTAGGTCTCGTTTTATATTGAAAATAACTGGCTTTTTCTGTGTTGttgctca
>LOC103406594
ACCTAAAGTAAGCCTGGTTGCGCACCGATTATGGCCTCCGTATATTCCCGCCGACCCAGCTTTCCCTCTCATTCCGCACAACTCTGTCCCCATCGCATACATCTCGAGCGCCGGGAATAATCTCAATCCGATCGGCACCAAGATCTCCATCCCCTCGATTAAACCCGTTCGCTCGAATTTCAAGAACCCAATTTCCGCATCATCGGCGTAGGCAGAGATGGCGGGCCAGTGTGAGAAGAAGGTGGAGAAGTTTCAGACGGAGGAGGAAGTGGCGGTGCGTCTGGCGAAGTACACCGCCGACCTGTCGGCCAAGTTTGTGAAGGAGAGGGGAGTTTTTACCGTCGTCTTGTCCGGCGGCTCTCTCATTTACACGCTCAGGAAATTAGCGGAAGAGCCGTATAAGGATACGGTGGAGTGGGGGAAATGGCATGTGTTCTGGCTGGACGAGAGAGTGGTGAAGAAGGATCACCCCGACAGTAACTATAAACTTGCTTTTGATGGTTTGCTCTGTAAGGTACTGATTCCCCCTGGTCAGGTTTACGCCATTAATGATGCACTTTCGGCCGAGGCAGCAGCAGAAGATTACGAAACCTGTCTTAAACATTTGGTCCAGCGCAATGTGATTGCCACTTCAAAAGCTACTGGATTTCCAAAGTTTGATCTCATACTTCTGGGTATGGGTCCAGATGGACATCTTGCTTCTCTATTCCCTGGTCATGCGCTTTGCAACGAGAAGACGAAATGGGTGACTCACATTATGGACTCCCCAAAGCCACCTCCACAGAGAATTACTTTTACTTTTCCGGTGATCAACTCTGCTGCATACAATGCAATGGTGGTGACAGGCCATGACACAGCTGATGCCGTGCAGAAAGCACTCGGAAATATTCAGCATCCTGATACTTTGCCTGCTCAGTTGCTCGCAGCTGAAGACGAGGTAACTTGGTTTTTAGATCACGATGCAGCTTCCAAGCTGTAGGAGCAGAATGTCGATGCGTTGCACTTGCATCCAATGTATTTCCTATTTACATGTCGATGTTAATGTGTTTGTGTTCAATAATGTAGGCAGAAATCACTGTGATTCGCTGCTTGCTTTTCTTGCTAGTAGTAAGAACTCGTGACCTTTTTGGTCCTCTGTGGTGGCAATAAGAACTGGTGACCTTTTGGGTCCTCTGTGATGTATATTTCAGTAGTGGTAAAGCTACTATATATTCTGCTGC
>LOC103406596
TATCTGTAATTCACGTTtctctcctccctcctcctcctcctcctcctcctctcccgCCGGTTTAACAAGTCGTCGGATTTTCTCCACCGTCCGATGCACTTCCTTTGACTCCTCCCTCCGCCAAAACCCCAACAATTCAACGATGGGACTTTGCTGCAGCAAGAACGTCGCCGTTTCCGAGGCCGACAACAAGCCCGCAGCCGCGCAACAGTCAAAACACTCGCCAGTGGCACCGGTGCCGCCCAGCTCCAGACCCGGCGATGCTCACTCCGGAAAGCACACTCCGGCCAACTCCTTCTCGGCCAGTCCGTGCCCGAGCCCGCTTCCCGCCGGAATTGCGCCGTCGCCGGCGAGGACACCGGGGAGGAAGTTCAGGTGGCCCTTACCTCCTCCGTCTCCGGCGAAACCGATCATGGAGGCGCTTCGACGGCGGCAAGGGCGTGAGGTGAAGCCGAAGGATGGGCCGATACCGGAGGAGCATCCAGGGGGCGTGGAAGgcgagggaggagagagagcacTGGACAAGAGCTTTGGGTATGGGAAGAACATTGGGGCAAAGTTTGAGCTAGGGAAGGAGGTGGGTCGAGGGCATTTTGGTCATACTTGCTGGGCCAAGGGGAAGAAAGGAGAGCTCAAAGGACAGCCGGTCGCCGTCAAGATCATAGCCAAAGCGAAGATGACAACGGCAATAGCTATTGAAGATGTTCGCAGAGAGGTGAAAATACTGAAAGCATTAGCTGGACATAAGAATCTGGTCAGATTTTACGATGCATTTGAGGATGACCATAACGTCTACATTGTCATGGAGTTGTGTGAAGGTGGAGAACTACTGGATAAAATTTTGTCAAGGGGTGGAAGATACACAGAAAAGGATGCTAAAACTATTGTTGTGCAAATTTTAAGCGTTGTTTCCTTCTGTCATCTCCAAGGTGTCGTACACCGTGATCTAAAGCCAGAGGTACTACATTCAGAAGAAAAGATGAGGATGAAGGTTATTGATTTTGGTCTTTCTGACCTTATTAGGCCTGATCAACGTCTCAATGATATTGTTGGAAGTGCGTACTATGTTGCACCTGAGGTGTTATATAGATCTTACAGTCTCGAAGCAGATATGTGGAGTGTTGGTGTCATAACATATATATTGCTATGTGGAAGTAGACCTTTCTGGGCACGAACTGAATCAGGAATCTTTCGTTCAGTGCTAAGAGCTGATcctaattttgatgattctcCTTGGCCTTCAGTCTCCTCAGAAGCCAAAGATTTTCTTAAAAGGCTTCTGAATAAGGACCACAGGAAAAGAATGACTGCTGCCCAAGCTTTAACTCACCCATGGTTACGAGATGAAAAACATGATGTGCCTTTAGATATTTTAATCTACAAGTTGGTTAAATCGTATGTTCGGTCCTCACCCTTCAAGCGTGCAGCACTAAAGGCTCTCTCCAAGGCTTTAACAGAAGACGAGCTCTTCTATCTTAGGGCTCAATTTAGGCTCTTGGGTCCAAAAAATGGACGTGTTTCCCTTGATAATTTCAGAACGGCCCTCATGAAAAATTCAACTGATGCCATGAAGATGTCAAGGGTTTATGACATTATAAATTTGATGGAACCCCTCTCACACAAGAAATTGGACTTCGAAGAGTTCTGCGTCGCTGCAATAAGTTCATATCAGCTAGAAGCTCATGAAGGATGGGAGAAGATTGCAAGTACGGCGTTTGAGCATTTCGAAAATGAAGGAAACCGGGTCATCTCTGTTGAGGAGTTGGCACAGGAAATGAATCTTGGTCCTACATCTTATCAATTACTCAATGACTGGATCCGACCTTCAGACAGAAAACTTACGCTCCTTGGATACACCAAATTTTTGCATGGTGTGACAGTGCGTAGTTCCAATCCTAGACGTCCATAAATGAAACCGGGATATATAATGTTCTCTTCAAAAATTTA
>LOC103406597
GTAGCGCCACGCGCCACTCGAAAGCGTCGGCAATCATGCGATGGTAGTGAAGTTTGCCCTATAAATGGCGGGAGCCTCACCTGCTTGTAAATTCTCTCTCCGTCGTCAACTCTTCTCAAATTGCATATCAACCCCTCCAAAACCCTCCAATCGCAAAACACTCCAAATCGTCCGGGTGCTTCCCCTTCTCTATCGCTCTGGTGGAGTAGCTCCATTGCCGGTCCCTCTCGTCTCGAAAATCCCTGCAATTCCATGCTTTTACATTTCCCCCTTTCCTTTGAGCCTTTCGAACCCTAGGTTTTttttgttcccttttttttttttctgagctGAGCTGAGTAAGCGAGTTTGAGTAGTACCGGAGCTTCTAATTCAATGGAGGCTGCGGCCGCTGCGCGCGGTAGTTCGATGCCGATGCCACCTCCGCCATCCCGTAAAGAGTGGCGCGTCGTCTCGGACCATCATTCGGCTCGAAACATCGGGGATGAGGAGTTGGAACGATCAAAGCTAGGCCAATCAGATGAGAGAACTATATATGAGGTGCAGCAAGGGAGAGGGCCAGTTGATGTGGACTTCTGTTCGATCACAGTAGATGGGACTTTAGATCATGGCCTTCTGCAGCAGCGGATTGAAGACGTTTCTAGACAAAGAGAGGCACTACAGCATATGGAGATTGATCTTAAAGCTCAAATCATTGCAAGATCCGAGATAATGGAAATACAACATaactttgatgctaaaataAAGGAACATGCCAATGCTGCTTCCAAGCTTCAGGAGCAACTCCATGAAAGGGAGCAGACCATACATGATTTGGAAAGGAAAATGGACGAGAAGGATAGAGAGCTGCATGCTATCAAACTAGATAATGAAGCAGCCTGGGCTAAAGAAGACCTTCTTAGAGAACAGAACAAAGAATTAGCAAATATCAGAAGGGAACGTGACCATTCGGAAGCTGAAAGAACCCAGCACATACAACAACTACATGACCTGCAAGAGCATATTCAAGAAAAAGAGAGGCAGCTTAATGATCTGCGGGAACAGCATAGGCTTGCTCAAGAAGCCATCCTTTTTAAGGATGAACAGTTGAGGGAGGCCCAAGCTTGGATCACCCGTGTTCAGGAAATGGATGCCTTGCAGTCAACTACAATCCAAGCTGAATTGCGGGAACGTACAGAACAATATAATCAACTCTGGCTTGGTTGCCAAAGACAGTTTGCTGAGATGGAGAGACTTCATATGCATACAGTACAACAGCTACAACTTGAGCTGGCTGATGCAAGAGAAAGGAGTGGAGCTTACACTGATGAGTCACGCATGACACAATCAAATTCAAAGGATGCATCTCAATTTGGTCAGAACAACGGAAACCAGCTAGATATGAATACATCAAATGGAAATACAGGGCCCCTCCAAAATGGGAATTCGGATGATGTTTCATCATTTGCTTCAACTGGAAACGCATCAACTCAGATCGACCATGTTGCTGGGGTTTCAATTTCACCATCATCACTACTTGGGATGCCTTCCTATCTTCCCCCTGGACAAGTGACTGCTCTACATCCATTTCTTATGCATCAACAAGGGGTGCCCCATTCTGTCCCACCACATGTTCCTCAATCTCATGTTGGTCATTTTCACTCGATACCTGCAATATCATCTCTCCAACAGTGGCAAAACCAACAGGCTCCATCTGAGGGTTTGCAGATATCTACACAGAATGAGCTTCCATCATCACAAAATGATCCAAACTTAATAAGACCAGATGCAAATTATAACTATGAAACATCTGGTAATGGGCAATTTCTTCAACAAGACTATTTGGATGCTCAAATTAACCAAGGGGCACAGCCTGATTCTGTCTTGTCATCATCTACTGGGGAAGCACAGGTTCTTGAGTCAATTGATAGAGGTTATTTGGTCTCATCCCAACCTGATCAGAGCTTGCAACAAATTTCCTCCCAGTTCCGCAATGCTTTAAGATTGGAGTCTCTTGAACAGAACAGTGAAACCAAGGTACCGGAGCAAAATGTTCAGACCTCGACTGACCATGGGTTGGATGGACAAGTTTTAACTGCAGAACAACCAATTTCTACTACCAATTCGTTAAAATCTGATAATTCAATTCCTTCAGTCAATATCAAGGAAACTGCAATTGATAATGCCACTAGTGCAGTTCTGCCTGAAGCATTTGTCTCAACTGGGCATGCAAATGCGGCAGGGGGACAGACTTCGGAAATTGCACTTCTTGATGAAAGGTCATTGTTGGCTTGCATGGTTCGCACAATTCCGGCAGGTGGTAGAATTCGTATCAGTTCAACGCTACCAAATAGGCTCGGAAAGATGCTTGCACCCTTACACTGGCATGATTACAAGAAAAAGTTCGGAAAGCTTGATGACTTTGTGGCTAGTCACCATGAAttATTTGTGATTGAGGGCGACTACATTCAGCTTCGTGAAGGAGCGCAAGAGATGATAGCAGCTACAGCTGCTGTTGCAAAAGTTGCTGCTGCAGCAGCTGCATCATCTCCCTACTCTTCATCTTTGCCTTCTGTGGCTATTACTCCAGTGGCACAGACTCACCGCTCAAGGAAGATGTCAACTTCAAATGTAAATGATAATCACTTGCAGTCTGTTAAGCAGAATCAGCAATTAAATGGGTTAAGCTTTGGCATTCCTGGAGGTTTCTCAAATGTAAAGATTTTGAGTAAATCTAAGGATTCTTGGGAACCGAATGGCCCTGACACTAGGCCAAGCCAGTCATCTGTACTTATGAATGGTGGAAATGGAGCACTTATGGATAGATCAAGCATGAGCAGTACCCAAAGCTCAGGCTTGCCTAATGGCCGGCTGAGCTCAAATGCTGTTGGGAAACATGGCAGGATGACCAATGCTGCTGCATTTACTTCCAGAAGATAGAGAGAGCAGGGAATCGCGCCACCTTATGACCGGAATTTGTGGACCAGAGCGTGGACGGAAGATTATTTTGGGACGGCAACAGGATATGCGGGAGATTACATATTCATCATAGGTTGAATCAGACCATCAACCTTTGCAGCTCACTTCATGGAATTTTCTGACTGGAAATGTTTGCccttttttcggttttttgttttttcggtTCTTCAAAAGCTTTAGGTTGTGACTGTTTTATGATACACTGAAAAGATCGAAGACTGCAAACTCAGAATGTCTCTGCAGTGCAGTGATGATGATATTCATGCACAAAATTGCTTCTGTGCGCAGATGGATGAAAAATCTGCCCGTTTTGTTGTTGGATGAAATGATGGATTCTTTAAGCATTTTTATTAAACATTAATTTATTTCTCTCTtcttattttta
>LOC103406599
ATATTGTCGATCGGAAATCAATTTTTAAAAGCGAAAGAAGGAAAgggggaggagaagaagaaagatgggTTACGTTCTGAGAGTGAGAATGGCGTCGTTTTTCGGCGGAGCTGCGGTGGCGTCGTTTCTGGGTCTCTACATCCTCCACAACGATTACAAGGTCGCCCACCACTCCATTTCTCAACAGGTGAAAGGCCTACATGAATCATTGGACAGAAGAATTTCAGCTCTCGAAAGTTTAAAGCCAACAGAAGCTCCACAACCTGCAGAAGCATCCGAGTAGATGCCTTGAGAATGCTACCTGCAACTCTCTTGTGACTCCAAAgatcttttttgtttcttcgaATTATGCGGGTGGTTTCTATGTTGTTTCTCCACCCTTACAAAGAATAATAATGACATAACTGACTTCTACGGTTACTACAAGACTCgagtattttgtatttttatcagATGAAAACTGTCAGTAGCTCCGAGAGATGCTTTGCATCGACGAGAGGTTATTTTACTTTcggatataaatttgtttcatcGAGAA
>LOC103406600
catacatacatacagacAAGGCCTGCACTGCAGCTGCTGCTCCTCTGCTAAATGCATGAACTAGCAGAAGCATAACCCCACTCGCAGAGCACATACTTTGTTCTCTCTTCCCCACTCATTAATTACATCTCTGCTTCTGAAGGTAAAGCATTTATTTCAAACATACCAACTTCTCAAACAGGAAGCTCCTATAAAGAAATTCCCATGCTTCATtgtttcatcacctggttttaCCATTATTGCTGTTTCTGAGTTTTTACCGGTCAGCATTTTCATGGGGAAGACTGGAGGGAGCTCCTGGTTGACCGCGGTCAAAAGGGTTTTCAGGTCTCCTACCAAGAGTGACAGAAGCAACACTAGGAGGAGAGAAGAACTGCAGGaacaagaggaagaagaaaagAAGAGAGGAAAACGGAGATGGATTTTTAGGAAGCCTACGATCCAAGAAACGTTTATACAAGTACAACATAGAAACTGTCCAAGATCTGCTGCTGATGGCGGAGCAGCCACTCAAAATGCAACTATGGCAGCTCATGATGAGGCCCGTGATGCTCCTAGAATGGCGGTGGCCCCGACAGCAGCTGCCACAGTGCAAATGGCGGTCAAAGCTGTTCGTCTTACTAAGTCTAACTGCAGGCCTTCCATTTTCGTTAGAGACTATGCTGCCATTGTTATTCAGACTGCTTTCAGAGGATGTCTGgCTCGAAGAGCTCTTCGGGCCCTGAAGGGGCTGGTGAAGCTTCAAGCACTGGTGAGAGGCCACAATGTTAGAAAGAGGGCAAAGATGACTCTGCAATGCATGCAGGCTCTGGTTCGAGTGCAAGCTCGGGTTCTTGACCAACGAACGAAGAGGCTTTCGCATGAAGGCAGCGCAGATTCCATTTTCAGTGATCCCAATGGCTTATGTGGAGCACATTTCTCAGATAGAAGGAAGTCCATATCGAAAGACGAAGAGAGCAGCGCCTTGGATGATCTGATCCATTGGGACAACTTGAAACCGAAAACATTGGAGCAGATTGAAGCCATGTTACAGAAAACCAAGCAAGCTGCCTTGAAGAGTGAAAGGAGTACTAGCCTTGCTTATGCCTTCTCTAGCCAGaaattgagtAGTGGTAGCAGCGACGAAGATGCTAGTGAGCATGAGGAGTTAGAGGAGAAATTTAATTTGCTTGATGGTTGGACAAGAAGAAGGCAACGTGAGATCAATCCAGGCAGAGCTTCGTTTGATCAGAGAGATCCTATCAAAACAGTTGAAATCGACACTTCTCGACCTTACTCTTATTCGAGTACTCCGAATTCCAATTCCAGAATCAAAAGATCAGATCAATATAATTATCAGAGCCACCATCTTCAGTACAATTATCAACAGCAAAGAGCTCCTCCTCAGTCATATCCAGTTGCCTCTCCTCAATCACCCGTCACGCCATTTACTTCCATGGCAAGAAATCTACAAGTGCACTCGGCTAGTCCTCGTTGCCTTCGGGGAGATCAGAGGATTAACCACCCAATGCCACCTCCTCATACTCCCAACCAGAACTTAGGCTCAACTAATTACAACCATGGATTGATGGGGGTGCCAAACTACATGGCTACTACAGCATCAGCCAAGGCTCGGATTCGGTCTCAAAGCACACCAAGGCAAAGGCATTCAGCAAGCGAGATGGAAAAGCCAGGATCCGCAAGGAAACGCTTGTTTTTTCCAGCTCCTCATCCATGTGGTGATAGCTGTGCTAATGCTAATGTTAATGGTGGTTCGGATTATAACTTGGAGAGCCCTAGATATAACAACGGCATCAAGGGAGGCCTTGCAGTTCGAATGCCGCAGAGGCCTAGCGTGTCTTCTTGTTACACAGATGGTGAAACCTCTCCAACTTCCAGCAGCGAGCACAGAAGGTACTGGTTGAGGTAATCAAGCAGAAGAGTGTAACCGGCAAATTTGACACATGATTGGGTACTGGTGGTTAATCTGCTAACTCAACTTCAAATGCACAATATGGGATTAGAGGAGCAATTAACTTAACTATTAAGCTTTCACTAGATGCTTTTATTCAATATATAAATCTCGTTTGATATCCGAGAATTGTGAGACTATAAGCCGTTGATGCATTTTGCTCCCACAAAGCATCAACGACTCACTATCTCTCGCATTGCGCGCATAGGCAACTGATGCTCTCTAAACCGATGCAGCTGGGTGTTGAATAAAGTTGATGACTTCGTTTTTTAT
>LOC103406603
GTTTCTTCACTTTGCACCGCCTGCTTCAGAAATCTCTTCGCGCATTTCCTTCCAAAATCCTAACCCGAACACTCCCACGCTTCAGAAATCCGACCCGAAGCCTTCCCCTGACTGCCTCTTCTCCCTCTCGACAAATTTTCCGTCACTTTCCCGAGaaaatttgaggaagaagaaaatggagaactCTACGCAAGAATCCCATCTCAGAGCGGAGAACTCGGTGACGTACGAGTCGCCGTACCCGCTGTACGCCATGGCCTTTGCCTCGCCCCAAACCCGAACCCGCCACCAGCACCACCGAATCGCCGTCGGCAGCTTTATCGAGGAGTACTCGAACCGGGTCGATATCCTTTCCTTCGACCCGGATACCCTTTCAATAAAGCCGAACCCGACCCTCTCCTTCGACCACCCTTATCCGCCCACCAAGCTCATGTTCCACCCGAACCCCAACGCCCTCCACAAAACCAACGACGTCTTAGCTTCCTCTGGCGACTACCTCCGCCTTTGGGAGGTCGGCGACTCCACCGTCGAGCCTATCCAGGTGTTAAACAACAGCAAGACCAGCGAGTTTTGCGCTCCGCTGACGTCATTCGATTGGAACGACATTGAGCCCCGGCGAATTGGGACTTCCAGCATCGACACCACCTGCACAATTTGGGACATCGAAAAGGGTGTCGTCGAGACGCAGCTGATTGCTCACGATAAAGAGGTGTACGACATCGCGTGGGGGGAAGCTAGGGTTTTTGCTTCGGTTTCGGCTGATGGGTCGGTGAGAATTTTCGATTTGAGGGACAAGGAGCACTCCACGATCATCTATGAGAGCCCTCAGCCGGATACCCCTTTGCTTCGATTGGCTTGGAACAAGCAGGATTTGAGGTACATGGCCACAATTTTGATGGACAGCAATAAAGTTGTGATCTTGGATATCCGATCGCCGACGATGCCAGTGGCGGAGCTGGAGAGGCACAGAGGTAGTGTGAATGCTATTGCTTGGGCCCCCCAGagttgtaggcacatttgctcTGCTGGGGATGACACTCAGGCGCTTATTTGGGACCTGCCCACGGTCGCTGGGCCGAATGGAATCGACCCCATGTCGATGTACTCCGCAGGTGCGGAGATTAATCAGCTGCAGTGGTCTGCTGCACAGCCTGATTGGATTTCCATTGCATTTTCTAACAAGATGCAGCTTTTGAAGGTTTGAGGGCGGAAGCTGGGAAGCTTGTTTTGTGATATGGATTGCATCCTATCTTGATGGAAGCGGTGATGATCACTAGGGGAAGTTAGCTGGAAGTAGTTCTTCGATTACCTATGAGGCTTATTTATAAAGGAATATGGTTAGCTTTGAACTCTTTAGAGATATGTTTATTGTTGATTATCAACTAGTCTTGCTATCTTGGTCTAGACCCGCAATGTGAGTAGcgtgtcttctcttcccctcacACGCTTCGTCTAATCCAACGTTAATTGTACCTGTTAGTGTTGGCCTCTCCTGTATTGCATATGTTATGCCCTCGTGTTTGACAGCACTCTACTCTATtgagaaaagtaaaaaaggaaGTCGTCGGAGAATTTTGATTGTTGCTATATATAAGTGAGTTTGGGTTGTTTCGATA
>LOC103406608
tctctgtttttcttttctttttctttttctttcgttttttCCTGGACCATACAACTGTCTGTAATTCTCAAAGAACCATGAAAACACCTGAACCTTCTTTGGCAACCTATAAATACAACCACTGTCGCACCCACCTTTGTCAGATAAGATCGTCGAAAGCAATCTAAGCAAAAATCTCTCGTTCAAATTCTTCGAATTGACGCCCAGCAAAAaccaactctaacccatcatccAATGGCTCTCAGTCTCTTTGGCAACGGCCGACGAAGCAACTTCTTCGACCCCTTCTCCCTGGACATCAGGGATCCATTCGAGGGCTTCGGCACTCTGGCCAACATCCCCTCCTCCGCCCGCGAAACCACTGCCATTGCCAACACCCGCATCGACTGGAAGGAGACCCCGGAGGCCCACATCTTCAAGGCAGACCTCCCGGGGATAAAAAAGGAGGAGGTGAAAGTGGAGGTGGAGGACGGGAGGGTCCTGCAGATCAGCGGCGAGAGGAGCCGGGAGCAGGAGGAGAAGAACGACAAGTGGCACAGGGTGGAGAGGAGCAGTGGCAAGTTTATGAGGAGGTTCAGGCTGCCGGAGAACGCGAAGATTGATCAGGTGAAGGCATCGATGGAGAATGGGGTCCTGACTGTGACTGTGCCgaaagaggaggagaagaagccTGCTGTCAAGGCCATTGACATTTCCGGCTAAGCTCTTGTGGTGTTAATTTTTGCTTCTGTGTATTTCCGAGTATCTGTGTGTGAGATGAGTGATCTGATGTGTCAATTTTCATGTATGGCTTCTTATTCTAAATATTATTATAAATCTTTATAAAAGCTGAGtccattttatttttgaagaaGTGTCTCTTGGAGAAGATCTATTTAATTTTATACCACGAA
>LOC103406609
TTCTCGGAGAAACCTTCTGTGCCATCCTATATATATACAACTCACTCCACAACCCTCCTCATCAGATAGAATTATCCAAAGCAATCTAAGCAAAAATCTCTTGCTCAAATCCTTCGAATTCACACCCAGCAAAAACCCAACTCAAACCCACCATCTAATGGCTCTCAGTCTCTTTGGCGGACGACGAAGCAACGTCTTCGACCCCTTCTCTCTGGACATCTGGGACCCTTTCGAGGGCTTCGGCGATCTGGCCAACATCCCCTCCTCCGCCCGTGAAACCACCGCCATCGCCAACACGCGCATCGACTGGAAGGAGACCCCGAAGGCCCACATCTTCAAGGTGGACCTCCCGGGGATAAAAAAGGAGGAGGTGAAAGTGGAGGTGGAGGACGGGAGGGTCCTGCAGATCAGCGGCGAGAGGAGCCGGGAGCAGGAGGAGAAGAACGACAAGTGGCACAGGGTGGAGAGGAGCAGTGGCAAGTTTATGAGGAGGTTCAGGCTGCCGGAGAACGCGAAGATTGATCAGGTGAAGGCGGCGATGGAGAGTGGGGTGCTGACTGTGACTGTGCCgaaagaggaggagaagaacCCTGAGGTCAAGGCCATTGACATCTCCGGCTAAACTAAATTCGCATAACCTCGATCGGCTACTTTTGAGCTCTGTTTTGGTGTGGTGTTAAGTTCTGCTTGTGTGTATTTCCGAGTCTCTGTATGTGAGATGAGTGATATGGTGTGTCAATTGTCATGTATGGGTTCTTCttctaaatattataataaatctttATAAAAGTTTACATTATATTTCCAA
>LOC103406612
TCTGCAGACATAGGAAACGAATCATAAATGTCGTCGTCGATCAGCATGAAGATTTTAATTAGCTTGAAACTTGTAGTTGGCTTGTTATTGTCTACTGTTGGCATCTTCCGTTGCCAAGCGTCGCCTCCTCGTTACACTTTTGTGGTGGAAGAAACTCCATATAAACGACTGTGTAGCACAAAGAACATCTTGACTGTAAACGGTCAGTTTCCAGGCCCAACGTTGTATGCTCATGCCGGAGATATTGTTGTAGTGGATGTCTATAACAAGGGCAATCGTAACATTACCATCCACTGGCATGGAGTTAAGCAACCGAGGAATCCATGGTCGGACGGTCCTGATTACATCACGCAATGTCCTATTCAACCAGGAGCCAGGTTTACCCAAACCATTATATTTTCCTCAGAGGAAGGGACTCTATGGTGGCATGCTCACAGCGAATGGGATCGAGCCACCGTCCACGGTGCTATAGTCATATACCCCAAGAAGGGAGCCACTTACCCTTTTCCCAAACCTCACGCAGAATTTCCAATCATCTTGGGAGAGTGGTGGAAAGAAGATATCGGACAACTTTACAATGAAACGATTCAAAGCGGAGGGGACCCTAATAATTCAAGTGCTTTCCTCATCAATGGTCAACCCGGCGATCTCTATCCTTGCTCAAAACCAGACACATTCAAGCTCATAGTTGATTACGGCAAAACCTACCTACTCAGACTAATCAACTCCGCCGTGCAAGAGATGATGTTTTTCGCCATTGCCAATCACAGCGTCACAGTTGTAGGCTCAGATGCTAGCTACACCAAGCCATTTTCAACAGATTATGTGACCATATCTCCCGGCCAAACCATTGACCTCTTGTTAAATGCCGACCAAAGCCCCAACAACTACTACATTGCTGCAAAAGCCTACGTTGGCGGGGCTGGGATTGCCTACGACAACACAACCACCACTGCCATACTACGATACCATGGAAATTCTAATTCATCCCCTACTTCTTTGCCTAATATTCCTTCCCATAACAACACCAACGCATCAGTTCACTTTACCAGTAAACTCAAAAGCTTGGCTGATAAAAAACACCCCATTGACGTGCCACACAAGATAACAACTCCTTTGTTCTTTACACTATCCATCAACTCACTACCCTGCCCGAATAATTCATGTGCTGGGCCTAATGGAACACGTTTAGCTACCAGTATCAACAACATTAGCTTTGTCAGCCCCACCATTGACATATTGCAAGCTTACTATTACCATGTCAATGGGGCATTTGGAAGTCGCTTTCCAAATTCCCCGCCGTTGCTGTTTAATTTTACAGCTCAGGACTTGCCTTTGTACCTACAGACGCCGAAGCAAGGGACGGAGGTGAAGATACTGGAGTACAACTCAACGGTGGAGATTGTGTTTCAGGGGACAAATTTGGTGGCAGGAGATGACCATCCGATGCATCTCCATGGATTCAGTTTCTACGTTGTGGGATGGGGGCTTGGGAATTTTGACAAGGACAAGGACCCTTTGACGTATAATCTTGTCGATCCTCCTCTTCAGAACACCATCGCTGTCCCTGTAAATGGTTGGACTACCATTAGATTCAAGGCAGACAATCCTGGCGTTTGGTTTATGCACTGTCATCTGGATCGACATATGTCATGGGGCATGGACATGACGTTCATAGTGAAAAATGGAAAGGGCCTACAAGCGCAGATTTTACCTCCGCCACAAGGAATGCCTCCATGCTAACAATTTTTATAAAGCTTTCGACCTGGTTCTATGTTCATGGCAATAATTGGGACAGCATGTAGTTCGTCCCTTCTAATACCATTTTATACTAGCAACTATTTGGACTGGCCGTGGCCAGGATATATATGTCATAAAAATTCACCTGGCTTTGTATTGTCACCAATTTGGTGGCCGTCACGACTCAAGAACACGTGGAAAAGTTTCCATCAAAGAAATATGATGATCAATGCACGTTGATTAGTACTAAAATTATTGGCCTTATTTTAAA
>LOC103406615
TTATCGTCATCATACCGATTGGCACCATCCCCCGCAACAAAGCAACAATCCCATCAATCCTTCTTACCCATTATCCAACGCACCCTCAGCACCATCCCCACTAGCGCACGTTAGAACAGAGACGCTTTAACCCCATGGCTTCCTCCCGCCCTCCGCCGCAGAAGCCGCTCGATCTCGACCTCACGATCGTCTCCGCCAAGCATCTCAAGAACGTCAACTGGAAGAACGGCGACCTCAAGCCCTACGCCGTCTTCTGGGTAGACCCCGACCGCCGGCTCGCCACCAAGTCCGACGACTCCGGCTCCACCCGCCCGGTCTGGAACGAGCGGTTCACCGTCCCGCTCACCCTCTCCCTCCACGACTCCTTCCTCACCCTCGAAATCTTCCACTCCAAACCCTCCGAAACTTCCAAGCCCTTAGTCGGCACCCTCCGGGTCCCACTCAAGGACCTGCCCGATCAGGACGACTCGACCCGAATCCGGACCTTCCAGCTCGTCCGTCCCTCCGGCCGTCCCCAGGGCAAGATCCGTGTTAAGCTTGCCGTTCGAGAACGACCTTTGCCGCCAGATTACCATATTAGCCCTCCTCCTAGCTACTTTTACGGAGGTGCCCCTATGCCCCCACCGCCTGTTCGCGACTTCAGGTCATACTCGCCGTCGTCGTACAGCTCTACTTTACCAGCTTCCGCTCCTAGTCCATCGGCTTCGCCACCGCCTCCGCCTCCGCCTTACCATTACAGCTCCTATTCCGATCCGTACTCGGGTTACTATCCAGCGTACTACTCCAGTGCGCCACCGCATCCACCAAGGCCGTTCTTCGACCGACCGGTGAACTATGGCGGGCCTAGTGGGCCTTCAGCGCCATTGGACTACTCAAATTATGACCAGAATCAGAAGCCCAAAAGTGGGAAGATGGGATTGGGCACCGGATTGGCTGTGGGCGCAGTGGCCGGAGGTCTTGGTGCAGTGGCATTGGATGAGGGGTTGAGGTACGAGGAAGATAAGGTTGCACAGAGGGTGGAGAATGACCTGCGCGAGCGTGACGAGTACAGCAATTATCATGCCGATTATTGATTGAATCGGGGTTTAGCCGTTTTGGTATGGTTTAATTACTAAAGCGCAATGTTAATTTGCCGGTTCAcagtgtatatgtatatatgtttttatgtgGAATTTGGTTTGGGGCTTTTGGATTGCTGAATGAATTAAGACAACGGTTTAAACTTTATTGTTAAGTGGGTGTTTTATTCGATGGAATGAGTGTTTATGTATCTTGGAATGAATTGTGTTATTGATCATCTTGGAATGAATTGTGCGTTTGATCA
>LOC103406616
TTCCCCGCCGATCCAGAATTGGGATTGGGATTGGGATTGGGCGTTTCAATTTAGCACTTACATTTGATGCTATCGCATTGTTTTAATTCATCTCTAGGTACTCGAATTGTTTTAGTTCCAACATGTTGTAATCAATGACTCTGAAATTGTGAGTAAATCTGTCTGATAGATCGATCTGGCGGTTTCTTTCGGTACTCGAATTGTTGAAATTCTGAAATTGATTTTGTGTACTTAGAGCAATGGACCATGCTGAGCTCACGACTGAACAGGTTTTGAATAGGGACATCCCATGGGAGACTTACATGACCACTAAGCTCATCACTGGAACCTGCCTTCAGCTCTTGAGGCGCTATGATAAAAGATCCGAGAGCTACAGATCACAGCTTCTCGATGATGATGGCCCTGCTTATGTTCAAGTGTTCATTGGCATTTTACGTGATATTTTCAAGGAAGAAACGGTAGAATATGTCCTTGCTTTAATTGATGAAATGCTTACAGCTAACCCTAAAAGAGCAAGATTGTTCCATGATAGTAGTCTTGCTGATAAAGATATCTATGAGCCTTTCTTGAGATTGCTCTGGAAGGGTAATTGGTTCATACAAGAGAAGAGCTGTAAGATACTTGCTGTAATAGTGAGTGCCAGGCCAAAACCCCAAGATGGCTCTGCTGCAAATGGAGAAGCCTCAAattcaaagagaaaaataaCTACTATTGATGATGTGTTGAAAGGATTGGTGGAATGGCTTTGTGCACAGTTGAAGAAGCCTTCCCATCCTAGTCGTGGTATCCCAACTGCCATCAATTGCCTTGCAACCTTACTAAAGGAACCTATAGTTAGATCTTCCTTTGTTCAATTAGATGGGGTGAAGTTGcttgttcccttaatttctccaGCTTCCACCCAACAATCTATTCAGCTTCTTTATGAAACATGTCTATGCATCTGGCTCTTATCTTATTATGAACCTGCAATTGAGTACTTGGCTACTTCTAGAACTCTTCCACGACTCATAGAAGTTGTCAAGAGTTCCACAAAGGAGAAGGTTGTCAGAGTTGTTGTTTTGACCCTGAGGAACTTGCTCTCAAAAGGGGCATTTGGCGCTCAAATGGTGGACCTTGGACTGCCGCAAATCGTTCAGAATTTGAAAGCACAAGCATGGAGTGATGAGGATCTCCTGGAGGGATTAAATCAACTGGAAGAGGGTCTGAAGGATAACATCAAGAAATTAAGTTCTTTTGACAAGTATAAGCAAGAAGTCCTCCTTGGCCATCTTGACTGGTCACCCATGCACAAGGATCCAATATTCTGGCGAGAGAATATTACCAACTTTGAAGATAATGACTTTCAgATTCTAAGAGTCCTGATTACTATCTTGGACACATCCAGTGATCCTAGGGCATTGGCCGTAGCCTGCTTTGATATCTCACAGTTTGTCCAGCAGCATCCGGCTGGAAGAAGCATAGTGACAGACCTCAAAGCCAAGGAACGTGTGATGAAACTGATGAATCATGAGAGTGCCGAGGTCACCAAAAATGCGCTGCTGTGCATCCAAAGGCTTTTCCTAGGTGCCAAGTATGCTAGCTTTTTGCAGGCTTAGAGATGCATTCCTTTGAATGGCGGAGCCGAGCAATGCGGCAGCGTTTGTCTAAATTGTATTGTCCAAAAGAGATGTTTATGAAGGGTGGGTAGGGGTGTCGCTGTCACAGTAGTAGTGGTTTACATATTATTGTGTTTGAGTAATACATTTCATAGGGCTGTTTGGTTATTTGGAAATTCATCTGTTGCTGTGTTTTTTTAGCTTTCTTGGTTGGTACTTGGTAGTTGGTACTGAGCTGTAGAGAAATAAATTCCATCTGTAATCTCGCTGGgggaataaaataaattttgtgtaTTCGTTGTAGTGTTA
>LOC103406617
GCTCACAACAATGAAATAAGTGACGATAATGTGTCATGAAAAGAGACGAATTTCCTTATATTGGAATTTTCTTCAACGGGTTTTCATATCAATTGCAATTTTCTTTGCCACCGTATCTAAAGAATAGAGAGAGATGGAAAAAAAGAGTGGGAGTGAGGAGGATAAGGGAAAGGTATGCAAAAGGTGCAAGGAAAGCTACAGAGCCTCCTCTAACACCTCTTTCTCATGCCGCTTCCACCCTTCTTTCTTCGTCTGTCGCCGTCACGACGACCAGAAAAGGTACTATGAATTGGGACCCAACGATCCGCCATACGCTGCCAAGTTCTACGACTGTTGTGGGGCTGAGGATCCTGAGGCATCTGGCTGCACTACCAGTTTCCATGTTTTGTATGATGACGATTGATCCGTGTAACCAAGTTTCTGTATCTCCAATAATGTCATCTCTATTATATGAAAATGAAGTTGATGCAAAATTCTTAATGTCTGAGTGTGCAATAATGGTTGTTTCATGAGGTGATGGTTTGTATATATAGTTTAGATTGCCACGGTTCAGATAAAGTTGGAAGAAAAACAAAGTCATGTAAAGAAAATAAAGGAGGAGACACGATGACGAGGGATATCTAGGCTGGTTGGTGATTGTTATTTTGCCTGTTGCATGTATATAATATGAAGATTTGATTCCATTTCCACCCCATTATAGTCCACCCCTGACCCATATTAATTCTCATATGGTGGGTGGACGACATATATATTCACAGTTGGTTTGGCATTGTAATTAGTTTGTATGATAGATTTATTAATTGGAATTGGATCTTGTTTCTTTTTCGGA
>LOC103406618
CGGTTCCTCGTCACTTCTAGTCAGTCCAATTGTCCAAGTCCAACTCCCGTTGCCTCTTCCTGCTTCATCTCCTTTATGCTCCTTTTTTAGAGTTTACTTTATTTTTCACTAACAAGGAAAATATAGCAACATGTTATCCGCCATGAACAAATTGCAAATTACACAcactgagggagagagagcatcATAATTAATTAGACAGCACAATCCCAACACCGTCTTTAACCCCATTTCCAATCAATCCAAGTGCTCCACTGCTACCAGTAccactcctcttcctcctccactTTACCCCGTTCTTCTTCCATTACCTCCGCCATGTCTTCCAAGCCCAAATCTACTGTATCTGATACTCCTAAAAAAGCATCACCAGCAGCAACCCCTCCACCTCGACTTAGTAAACTCGGCCGGGGAGTTGCTAAATCCGAATCCGATTCACCTTCACCTTTGCAAAATTCTCGCCTTTCAGTTGATCGCTCCCCGCGCTCTGTCAAATCCAAGCCCGCCCTTGAGCGTCGGTCACCCAAGATCACTACCCCCACCTCCACCCCACCGACACGGGTTGCAAAGGGATCAGAGATACAGGCTCAATTAGGTCTTGTTCAGGAAGATCTGAAGAAGGCAAAGGAGCAGATAATTTTGATTGAGAAAGAGAAGGCAAAAGCAATTGACGAATTGAAAGAAGCGCAGAAAGTGGCCGATGAGGCACATGAGAAACTCAGAGAGGCTTTGGTGGCTCAAAAGCGAGCCGAGGACAATTCTGAAATTGAGAAGTTTCGCGCTGTTGAGTTGGAGCAGGCAGGAATCGAAGCATCCcaaaagaaggaagaggaatGGGTGAAAGAGCTTGAAGCTGTGAGGAACCAACATGCTCTGGATGTGTCCACTCTACTCTCTACCACTCAGGAACTTCAAAGGGTGAAGCAAGAACTGACCATGACCTGTGATGCCAAAAACCAGGCACTGACTCATGCTGATGATGCAACCAAGATTGCCGAGATCCATGCCAATAAGGTGGAGATTCTTTTAGCTGAGTTGGCTCAGTTAAGGGCATTACTAGATGCAAAGCTTGAAACAGAGGCTAGCGAGAGCAACAAGATGGTGGTAAGCCTTAAATCGGAGGTAGATTCTCTCAAACAAGAGCTTGATAAAGCAAAAGGTTACAAGGAGAGATTAATAGAGAAAGAGGCTTCCATTGAACAGCTCAACGTTGAGCTAGAATCAGCCAAGATGGCTGAATCTTATGCACGTAGTGTAGTTGAGGAGTGGAAAATTAGGGTTGAGGAATTAGAGATGCAGGTTGAAGAAGCAAATAAGTTGGAGAGGTCTGCATCAGAGTCTTTAGATTCAGTCATGAAACAACTCGAGGGAAACAATGAGTTGTTGCATGATGCAGAATCTGAAATTTCTGCTCTTAAAGGGAAGGTCAGCTTGCTGGAAATTACAATTGGAAGACATAGAGGGGATCTTGAGGACTCAGAACTTTGTCTTGAGATGGCCAAAagagaaaattatgaaatggCGAAAATGGTTGAGTCGCTTAAGTCTGAGCTTGAAACTCTGAAGGAGGAGAAAATGCAGGCTTTAAGCAATAAGAAGCTTGCCTCATCCAGTATTCAAACCCTAttagaagagaaaaacaaactCATAAATGAGTTGGAAAATTCTAGGGATGAAGAAGAGAAGAGCAAGAAAGCAATGGAAAGCTTAGCTTCCGCCTTACATGAAGTCTCCGCAGAAGCAAGAGAAGCCAAAGAAAAGCTGCTGTCTAATCAAGCTGAGCTTGAGAGTAACAAGTCGCAGATAGAAGACCTGAAAATGGTCTTGAAAGCAACCAACGAAAAGTATGAAGGCATGCTTGATGATGCAAAACACGAAGTCTATCTTGTTACAAGTAACCTTGAACAATGCAAGACTGAATTCCAAAACGCAAAGGCCGACTGGGAGAAGAGAGAACTTCACCTGGcgaattgggtgaaacattcagaagaagaaaactctttgaaggaaaaagaaataagcAGGCTGCAAAATTTGCTCACAAAATCCAATGAAGAAGCTTGTGCTTTGAAGGACGAAGAAGCCCAGTTGAAAGAGAGTCTGAACGAAGTTGAATCTGAAGTGATCTATTTGCAGGAAGCTCTTGCAGAAGCAAAGGCCGAGAACATGAAATTAAAGGAAAGCATATTGGACAAAGAAAATGAGTTCCAGTGTATTGTTCACGAAAACGATGAACTCCAAGACAAGGAGGCAGCTTCTCTTAAAAAGGTTGGGGAATTGTCTAGGTTACTGGAAGAAGCTGTAGCGAAGAAGCGAGCCAAGGAAAATGGTGAGCTGACAGATAGTGAGAAAGACTATGATTTGCTTCCAAAGGTAGTTGAATTCTCTGAAGAGAATGGGCATGGAGGAGAAGAGAAACAGAAAATGGACCTTGCACCAAGTCAAGGTGAGGAGCACAAGAAGGAAAGCTTATGGGAAGAGAATAATAATGTTGTCATTAATGGCAAGGCTGAGGAAATGGACTACGCTAAAAGTGATAATGTGAAGGGCAAACCAAAAGAAGATGAGAGCAAAGAGAAGGAAGATGAATCAGTAGAGGTGGAGTATAAGATGTGGGAGAGCTGCAAGATTGAAAAGAAGGAATTCTCGCTGGAGAGGGAACAAGAGCAGGAATCGTTTGAAGAGGAAGTGGAGTCAAAGGTGGGGGGTGGCGAGGGGTTTGATGAGATAAATGGAGTAACTTCAACGGAATGTGTGGACGAAAGCAGGACCTCTCCATCAAAgcaacagaagaagaagaagcctttACTCCGCAAGTTCGGAAGCCTACTGAAGAAGAAGGGCACAAGCAACAACCAGAAGTAGAGAAGGTTGTTGCATGAATTGTGCTCAGCTAGAAGGCAGAAGGCAGGTTAATTCACTGGAAATTGTTTCATGggtttgattttcattttttggtgcTGATTTTCAGAATAGGTTAAGAATGAAAAAGTTTGTATtatgtttagggttttttatttttaatatttgatttcCGATCTGGGCAGTATCTTGTATGTGATGGGACTTTCATTTGGTTATTCCTTCTCCCTTCTACAATCTTACATAGATATTGTGGAAGGAGTGGTAACATGAACTTGTATCTTGATGTGCTTTCATCTGTTTCAAATGgagatatataaaaaaaacataaatatatcattgtTATTTGTTATTTG
>LOC103406622
ATGCTCTGCCTGGAAATTTGGTACATGATGAGTATACTCATTCTCACGGGCGGTCTTTCTGATGCAGTTATAGCCGTTGGTTCTCTTTCAATTTGCATGAACATCAACGGGTGGGAAACAATGTTGTTCGTTGGAATAAATGCTGCAATAAGTGTTCGTGTCGCCAATGAGCTTGGATTAAGACGTCCTAGAACAGTCAAATACGCCGTTTATGTGACGGTATCTCAATCTCTCTTGCTTGGGCTTCTTTTCatgattattattttaataaccAAAGACGATTTTGCCGTAATTTTCACAAGTGACAAGGAGCTGCAACAAGCGGTCGCTAAGCTTGCATACCTTCTTGGTATAACTATGGTGCTCAATAGTGTCCAACCAGTAATATCAGGTGTTGCAATTGGAGGTGGATGGCAGGCAACGGTtgcttatataaacttgggttGTTACTACATTTTTGGACTTCCTCTTGGATACGTTCTTTGCAATGTTGCAAATTTAGGAGTCACGgtaaatttaatattatttattttctttcaatgtTGCCAAGTTAATTTGGCAACTTCGACACCAAGTACTTGA
>LOC103406626
TGAGGAGGAGATGTTTATGGCATCCTTGATCTGCAATTTGGATGTCGATTGTGAGAAGCTTCTAGTATGCAAACCAGATCTTGATTGTATAAAGACTCTGCATTTTGACACCGAGGTAAACAGTAGTCTTCGAAAATGTTACAGTTGGCCCCAAGAATATGCATTGAATGGTAGCACAAGTGGCGCTTCAGCAACATACTTCCAGGGGAAATCCCCGTTTCCAGTTTGGATGCATTTGTAGAATCTGTTGCGACCATCGGAAATGTATCAGGTTGTACCTTGCAGCCTGCATCAGAAAAGTTTGATAATTTTCTGCTGTCACTTTGTAAATAACTTGCTGCTTCTCTAGGCAAAATTCGTAGCTGCTGGTATTGGCTGTCAGAGTTTGCCCTCATGGTCTATAGCATGTCAAGAAATAGATACCGTGAGCGAATTGGCAGACAGCATAAAAGCAATCACGTGATATACGTTGCCGACCTCAGAAGGGCTGCTTATTATCAGAAATGTCATGATCCTGACTGCAGAGGT
>LOC103406642
ATGTTGCGATTGGTGATCGGAGTGATGGGGAATGCTGCCGCTTTGCTGCTTTTCGCTGCTCCAACATTGACTATGTCGAGAATCGTAAGGAAGAAAAGCACAGAGGGGTTTTCGTGTGTACCTTACGTCACTACGCTGCTCAACTGTCTCCTTTACACTTGGTATGGACTCCCAGTTGTAAGCAACAAGTGGGAAAACGTTCCGCTCTTCACCATTAACGGCACAGGGATTCTTTTCGAGCTCTCATTCATCATCATCTATTTGTGGTTTTCTACAGCACGAGGGAAGATAAAAGTAACTGCGACTGTGATACCTGCTATTGTGGTGTTCTGCATCACCGCCATTATCTCAGCCGTCGTTTTCCATGATCACCAACATCGAAAAGTATTTGTCGGAAGCGTCGCTATAGTGGCCTCTGTGTCAATGTATGCTTCTCCCCTGGTGGTTGTGAAGCAAGTGATACTAACAAAGAACGTCGAATACATGCCATTCTACGTGTCTCTTTTCTCGTTCATCTCAAGCTCCCTCTGGATGGCTTATGGACTACTCAGCCACGACATCTTTGTTGCGTCTCCTAATCTGGTCGGAACCCCATTGAGCATCCTTCAACTAGTTCTGTACTGCAAGTACCGGAacctgaaaaatctctccccaAACACAAGCGTCCTCCATGCACGAAGCCACGTACCAGTTCTGTTCTCTCATCACTTGCAGAGTCTGTCTTGTTCTTGCCCCATTCACTCACTCTCAGCCCAGGAAACCACAAAGAAGAACAAAGCTGAAAAGCccttttcataattttattagTTCACAA
>LOC103406648
TCAACTCAAAAGCTAGCTCTCTGCATTctattctctctctatcttgtAAACTGAAAACCTCGTCAGTATGGCAACTTCAGATGCGGAGAACCCCCCAGCAGAGAAAGATGGCAGCGGGGAACTTACCCTGATACAGGAGATTTTTAGTCTGGAGCGGGGACGTTATCTTATCATATGGAACAAACTATTTGTAACATCATGCATATTTGCTGTCTATCTGGATCCTTTCTTCTTTTACGTCCTGATCATCGATCAGCGTAAAAAGTGCCTTCAAATGGACAAAACGTTGAGTATTGTTGCTTTTCTTGTGCGATCACTCACGGATTTCGTTTTCCTGGTGCATTTGATATGTGAAATTTGTTACAATGTTAGCGTGAAAAGTAAACGCTCCACGGCGGTGGGACAAACGGGGGGAAATTCAGTTACGAAATTGAAAATCAGAAAGTTTATAGCTCAAAAGATGCCGTGGTTAACTGTCTTCACTGTAATAGACTTTTTGGCTCTTATTCCCCTCCCACAACTGCTAATGGTAGTTATGTTTTACAACATGAAGGGCTCAGGATTTGTGGAACACTTATCCtttctgaatttttttcttctctgtcAATATTTTCCGAGGATTTATCGAATTTACCTATCTGCCAAGGAATTCAAAAGGACTAATGGGATCTGGGCTAAGGGCCTGTACAACTTGATTCTCTACATTCTTGCTAGTCACGTACTTGGAGCTTTTTGgtacttattttctattgaaCGAGAGTTAACATGTTGGCACATGGCTTGTGTAAAGTCTGGTAACAATTTCAGGGAATGTATGAGTACTTTCCACTGTGATAATCAGAGGACTACTACAAAATATATAACAATTCTAGACAAGTATTGCCCGTTGAATAATTCAGATGGTGGTCTGTTTAACTTTGGAATATTTCTTGATTCCCTTAAGGATCGAAACACAGAGCATATAAATTTCGGAAAGAAGTTCTTTTACTGTTTTTGGTGGGGCCTGCGAAATCTAAGTACTTTTGGGACTAATCTGACAACAAGTACGTATGTGTATGAAAACTTGTTTGTGGTTTTCATTTCTATCGTTGGCTTGCTACTGTTTACATATCTCATCGGAAACGTGCAGACTTTTATGCAGTTGGAAGCTACAAAACAAGAGGAGAGGAGACGAAAATATGCACAAGATGACGTAGACAAGTGGATGTCCATAAATGAAGTCCCTGATCATATAAAGAGACAAATCTTGAGTAGCATAGAAGAACAAGAATTGGAACAAGAGAGTGATGCTGATCTCCATAATTCTCTGTTCTATATTCGTCCCAAGAATATCAGACCACATCAGATGCTTCATTTTTGCATGAAAACACTTAAGAACGTAAAAAAGCTTCAAAACATGGCTGACGAAGTGTTGAAGTCGATGTGCGACTGTCTGAAGCCAGTGACGTACAATAAGAACGAATTCGTTTTTCGAATGGGAGATCCAGTCGACTGCATGCTGTTCATTATTAAAGGGACAGTGTGGACGTACGCGTTGAGTGATAGTCAAGCTGGGCAAGGAATCTCATCGTTGGCCACCAAGCGCCTCGGGAAAGGTGACTTTTACGGGGAAGAGCTTCTTGATTGCGCATCAGACAGTTTCACCGAACTTCCAGCCTCCGGCAAACATGTCAAATGTCAGACAAAAGTAGAAGCATTTCTGCTCATGGCCAACGACTTGGACGCTGTAGTTTCCGAACACCGGCTAAAGTGGGAGGAAAACGAGATGCGTTCTCAAGAGGTGGAGATCATGGCAACTTAAAAAATGTGCATTGATGTCATAATAATATACAATAGCGTTTTAGAAAAATGCTATTCAGCCCACGCTATAATAGCTAAAGCCTTTTCCACTATAACGTTTCAGAAATGCTATTAATAGAAATCATAGTATTTTGAAGTGCTATGAATTTTCTTTAATAGCGTTTATAAAATTCTATGTGTGTAGATGATA
>LOC103406651
ATGGGCAACTATTTGGTTCTCTCCAAGGAGGACAAAGTGCTGAGGGTTTTGAAGACAGATGGGAAGGTTTTAGAATTCAGGGCGCCAACCCTAGTTAAGGACATTTTATCAAACTTTTCAGGCGTCGGTATTAGTTTATCAAAGCAAGCTTCGGAGCAGCTTTCTCCTGATTACAAATTGAAGCTCGGGAAGGTTTATTATATGATTCCCCTTCCGAGTTCTGCAGAAAATGACAGTGCTGCTACAAGAAGGATTAAGATCGTCGTCACAAAGCAACGGCTTCAGGAGCTACTGACTAAGCAAATATCAGTGGAGGAGGTACTTTCAGCTTCAGGGCCTGAAAAgaaagcttcttcttcttgtgttgattcttcaaaaatttggaaaccGAAGCTCAAATCCATTACCGAAGGAATCGAGTAA
>LOC103406658
ATGGCGGACGAGGTGGTGTTGTTGGATTTCTGGCCAAGCCCATTTGGGATGAGGCTGAGGATTGCTCTGGCAGAAAAGGGCATCGAGTATGAGTACAAAGATGAGGACTTGTGGAACAAGAGCCCATTGGTGCTGCAGGTGAACCCGATTCACAAGAAGATCCCGGTTCTCATTCACAATGGAAAACCAGCCTATGATTCCCTCATTGCGCTTCAGTACattgatgaggtttggaatgatAAGCCTCCACTCTTGCCCTTTGACTCTTACCTCACAGCCCAGGCCAGGTTCTGGGCTGACTTTGTCAACAAGAAGGTGATTTTTACTcattaa
>LOC103406662
atctctatctctctctctctctctgcaacttCTCTCTGAAATCGAACGGCAATGGCGAGTCCAACTCAGGACATGATCGACACGTACATGAGCATCACCGGCGCGTCTCACTCACTCGCGATTCGGAAGCTGGAGGTTTAGTGTGCAATGTTAAGGGAGATGCACAAGTATTCGTCGATTACGAAGAATAGAGCCTTGGTGCTACCACTAAGGCTTTGGTGGCCCTGGTTGTGAGGTTGGAAGCTGAGCCGAGGTGGGATTAGTTCATTAGGATTGATTGAATGTGGATTATCTATTGTCACCGTGCTATCCTGCTCAAAAGTGGAATACGGAGGAAATCTCAGTGAAGCTGTGAATGCACATTTTGGGGGAGGATATAGAGACTTTACAAATCCGGGGTCGGCTGCTAACCCCCAGTACAATTTCTCTCATATGGACGGTCAGAATCAAGTTGCACCACATGCTTACCCGCAATACAATAATATGAGTGCTCAGAATCAAGTTGCACCGCAAGGACTTGGACCACTTCTCTCTGCTGCTAGGAGTTTCAGGCCCTCGTTACTATTTGATCCTAATTACAGTAGAGATCTCTTTAATCGAATCACCGGTCGTGCACCATTAATTTCACAGCCAGGAGCGGTACCTGGGGTTCCTGTGGAGTTTAACAGAGGGAATGATCAGCCTCATCTCTCAGGACAGAGGCCTCCCATTCAGGACATGACAGGAAATCTACATGGAAGTGATGTGGAGGAGGAAATGATTCGAGCTGCTATTGAGGCTTCAAAACAAGACGCTCAAAAGGCTTATCTTCTGAATATGCAAAGCAGGGCTCAAAATATTTTTTTCATGCAGGTGTCTCCTGTTAATGGGCTTCCAGATAATCAAATTCACCTAGATAACAGTGATTTTAATCGTGCAGTTTCACTGTCCCTGAAGACAGCAGAACGAGAGAAAGCGATGCGTGAGCAACAAATGAAAGATAAGAATCAAGTACCAGGAACTTATAGTACATCAAAGTGGGAAACCTCAATGCACCAAGATGGAGATGGAACTGTAGAAAGAAAACAAGCGAGTCAAGAGTTGTGGCATGATTCTGGTAACAATCTTCAGCAGGGTAACATTGCCATtaattctgaagagTTAGGCGGCATTTCTTCCAAAGAGCTTGACGAAGCTATACTGCTTGAGAATGCACTTTTTGGTGAATCCTCATATGCACCTAATTTTCCAAGTGGTCCAAGTAGAAATTTGGATCCTAATTTGCAGCCTGTTCATGGCCCTTCATCATCCGCTCTAACAAGACAATTGCTTAGAGAACAACAGGATTGTGAGTATCTCGCATCCCTCTTGGCtgataaagaaaaggaaatgaatGGTGTTAATGAAGTTGGAACTTGTGACATAAAGGATGTCGGCTCTGACAACAAAAAGATTGATCCATTGGAACTCGAGAGTAGGCTTGCTGCGAAAGGGGCTTCGCTTCCTTGTGAACCAGCAATAGATGATCAGAATGCTGTGACTCTTCTTGTTAGGATGCCAAATGGAACTCGCCTTAGTCGCCGCTTTAACAAGTCCGACAAGCTTCAGGTTCTGTTCGACTTCATAGATGTTGGTAGAGAGGTGAAGCCTGGAACTTACAGAGTGGTGAGGTCATATCCTCGGCGTGCTTTTACTGTTGGTGACAGCATACTATCATTGAGTGAACTTGGCTTGACAAATAAACAAGAAGCTCTGTTTCTGGAATTGATTTAGAGTACAGCTCTTCCTTCGAAGTTTCGTCTCTGATCATACAACTTGACACAAGATGAAAGGTATAGTCTCTGTCTACGGTTGATTCATTCTACTAGGGAGCTAAAGGGACATGACCCGGGCCAGGTTTGGAACCTAGATCATGTCCTCGGAAGGTAGTGGACGTTTGAACTGGTTGATTGCTTCATTTTAAATATCGATGTGGCTCCGTTAATGCTGTTAGTAATCCTTCTTTTGGGAGGTAATGTCTCAAACAACCTGCCGTACCTCAATCCTTGTAAACCAAAGAAAAGTGACATGCATTCATCAGGATAATGCCGGTGTGTATAATTTACCTTCTCCATGTTGCATGCCTTGTGAGTTTATACGACATGTTCGATCTTGTAGCGTGCTCTGTTGGTGGATCTTCGATCACCGACACAAAAGGATGTTTTTGTTGTAGAAAAATTGCATTTAAAA
>LOC103406665
TCCTACCCAAAAAGCAACAGAGCGGTCGGACCGGTTGTTTTGGCTGATGCTTTGATGAGCACCCCAACTCCGTCTTAAATTACCAAAACACCTCCCCAAAAATCCAACATAAAATCCTCTAAATCCCCAGATTCAGGCAGGACTGACCTCTGCAAATCGAAATTTTTCCAGTTTTGAGTTGGAAGAGATGTTGATGGGTCATGCAGACGGTACATCTGAGCCTCGGTCATCCAAGGATCGGTTACTTCCTTATGCTGAATCATCCGAGTTAGATGATGTTGACACTGCAGACTGTTCTGAGCAAATTCTTCACACGGCCTCCTTCGAAGAGCTTGCAAAGAATATCGTTAAGTATGACACTGTTATATGGCTTTCTATATCGCTGTTGCTGGTTTTAGCTTGGGGAGTTGGCATCATCATGCTTTTATATCTGCCCTTTAAGAGATATGTTCTTCAGAAGGATGTTTCCTCACGAAAACTATATGTTACGCCAAGTGAAGTAGTTTACAAGGTTTCGAGGCCATCTTTCATACCCTTCTGGGGCATCACTACAATTGAGAAGCATGTACCCCTTTCCCTGGTGATTGACATCATTATAGAACAAGGTTGCTTGCAGTCAAGGTATGGAATTCATACCTTTAGAATTGAAAGTATAGCATGTGGAAAAGCCGCAGCTGTAGATGAACTACAGGTTCAAGGGGTTTCTAACCCTAGTGGTTTGAGGAAGGTAATCATAACAGAAGCTTCAAAAGCCATACGAGAAAGTGGTGTAAGTTGGAAGCCTACTGCCACCACTGCTGAAGGGGAAAGCATGGCTCGTACTGGATCATTGACCGAGGGACCTCTTGTTTTGAGATCGCCATCTAAAAGCTTAAAGATGTCAGCATCACCACGCTATGCTTCAATAGAACGCAGAGGCATAGTACCTGGGGATTTACTACTTAATAAACTTGACGAAGTCAATAAATCTGTGAAGAGAATCGAGTTGTTAATTGAGAAGTCCCGTGCACACCCCGAGTCCTCAACTGAAATGAAGTCAGATGTACGCTAGGCCTGTGGATGTACCTTTAACAAACAACAAACAGCAGTGAAAGAAGAGAGATGTATAAATATTTCTGCATGTGTCTGTAACTATTGGAATGGGTTACTAAGGGCTCCCCGGTTGCCTCGGTTGTAGCTGTACAAGATGTTGCAACCTAAAAGCGTTTTGAACAGCGGCTCATCACGATTCCCTTTTGTTTATCTTATGGTAGAGATTTGCAGTTTCTTACGATCTTTGTAGTTTCTCATTGACTGTGATATTGCATAGATATAATTCACCGTATgaaatttcagtttttaagATGCATT
>LOC103406667
tttcaattaatATAGCAAGAGAAGAATCAATCATAATATTCTCGAAGCTATATACTTGATACTTACACACACATGGGTTTGAATAATGGTGAAGTGGGTGCTATTAGCCATGAGCTTCTTGGAGCTCAAGCACATGTTTGGAACCACATGTTCCAGTTCATAAACTCCATGTCACTCAAATGTGCAGTTCAACTAGGCATCCCAGACGTGATTCACAACCACGGCCAACCCATCTCTCTTTCCGAGCTCGTCGCCAGGCTCAATATCCACCCTTCGAAAGCTCATTTCATGTCACGCCTCATGCGGATCCTCGTTCACTCCGATTTCTTTGCACAACATGATCATGTTCATCATGATCGTGACGATGCGGAGGAAGAAGTGGCTGTTGTGTTGTATAGCCTAACACCAGCTTCCGGGCTTTTTCTCAAAGACGGACCATTAAACACCACACCGTTTTTGCTCATGATACTTGATCAGGTAATTACAGACCCATTTCACTCAATGGGTAATTGGTTACAGATGAATTGTGGCGATGATCTAGTTCCATGTACACCATTTGAGGTGGCAAATGGAATGCCTTTTTGGGAATTGAGTGCCAAGAAACCGAGGTTTGGTGACTTGTTCAATGAAGCAATGGAGGCGGACTCCAAGCTTATCGCTGGGGTGGTAGAAGAGTGTGGAGGAGTCTTTGAGGGTTTGAAATCCCTGGTGGATGTTGGAGGGGGTACAGGAACAATGGCCAAGGCCATTGCCAATGCATTTCCCAACATCAACTGCACTGTGTTTGACCAGCCACATGTGGTGGCTGACTTGGAAGGGATGACCCACAATTTGGGATTTGTGGGAGGAGACATGTTTGAGGAAATACCTCCAGCCAATGCAATTCTGCTCAAGTGGATTTTGCATGATTGGAATGATGAAGAAAGCGTGAAGATATTGAAGAAATGTAGAGAAGCAATATTTCTGAACAAAAATgagggaaggaagaagaagattatCATCATAGACATAGTTGTGGGGTATGCCGATAACAAGACGAAGGTGGACAAGAAATCAATTGAAACCCAACTCATGTTCGATATGTTGATGATGTCCACCATCACTGGCAAAGAGCGTAGCGAATCAGAATGGGAGAAGATCTTTTTGGCTGCTGGATTCTCTCATTATAACATCACTCATATGCTCGGTTTGAGGTCTCTTATTGAAGTTTACCCCTGAAATTAGATCATCATGCTAGACTGCTAGTACTGTATTATGTGGATTGTATTATGCAAATAAAGAATGCCCAAAAAGTAGCagggtacttttttttttttttttgttaagtaGAGTGTGTCTGCAACTATGATTCAACGATTGTTACTTCCGTTGTGGTTGCAAAGTTTAGGTGATCAATGAATGTTAAGTTTTGATGCTTGAAAGGA
>LOC103406824
ATCGTTACTGTTTTAACTTTACCAAATTGTTGCTTCTATATAACAAGCACCTGCTGCCTTTTCCGTTCATTTCTGATTGAGAGATTGAAGGGTTGAAAGATGGGATATCACCATGTCCTGGCTTTGTACCTATTGTTATGTGTTGTTCCTGTTTCCCTAGCACAAGATATCAATTTGCCACTCAAAGCTGTGAATCTTGGGAATTGGCTTCTTATAGAGGGTTGGATGAAACCTCCTCTCTTTGATGGAATTCCGAACAATGACCTTTTGGATGGGACACAAGTTCAATTCAAGTCCACAAAGCTGCAGAAGTATCTTGCTGCAGAAAATGGGGGTGGTTCTGGTTCCACTGTTGTTGTGAACCGCGATTCAGCGTCTGGTTGGGAAACTTTTAGGTTGTGGAGGATCGATGAATCGTCTTTCAATTTTAGAGTGTTCAACAAGCAGTTTGTGGGATTGTCAAACCGGGACGTTGTCGCAGTTTCAGATTCACCAGGCAATTCAGAAACATTTCGGATTGTAAGGAAAGATGGTGATCCAAATAGAGTTTGTATTCAAGCATCCAATGGTTTATTTCTGCAGGCAACATCCGAGACGCAGTTGACTGCAGATTATGGGGGCTCCGGTTGGGAAGACGATAACCCATCTGTCTTCATAATGACAATATTAAGTGACAAGACCTTGCGAGGTGAATACCAAATCACAAATGGTTATGGTCCAGACAGAGCTCCTCAAGTTTTGCAGGATCACTGGAACAGTTACATCACCGAAGATGATTTCAGATTCTTGTCTTCAAACGGCTTGGATGCGGTGAGGATCCCGGTTGGATGGTGGATTGCAAAAGATCCATCACCACCTAAGCCTTTTGTTGGTGGCTCCTTGAAAGCCCTTGACAATGCTTTCTCTTGGGCACAAAATTACGGGATGAAGGTGATCGTCGATCTACATGCAGTTGAAGGTTCTCAAAACGGCAATGATCACAGTGCAACAAGAGATGGCTATCTTGAATGGGGAAATTCCAAAATACAGGATACTGTGGCAGTTATAGATTTCTTAGCTGCAAGATACGCTAACCATCCAGCTCTTGCTGCAATTGAGTTAATGAATGAGCCTATGGCACCAGGTGTTACTCTAGACAGCCTCAAAAACTATTACAAAGCCGGTTATGATGCAGTAAGGAAGTACACTTCAAGGGCCTATGTCGTCTTATCGAACCGGTTAGGACCAGCTGATGCAAAGGAGCTTCTCTCATTTGCCCAAGGCCTCGATCGTGTGGTCGTAGATGTGCATTACTACAGCCTCTATTCAGACATGTTCAACAGCTTCAGCGTGCAACAAAACATCGATTTCATCCACAACCAACGAGCTTCGGATCTCGATACTGTGACCACTTCCAGTGGTGTACCCCTCACATTTGTTGGGGAATGGGTTGCCGAATGGGCGATAAATGGAGCATCAAAGGAAGAATACCAGAGATTTGCAAGTGCCCAAGTAGATGTGTATGGGCGTGCCACTTTTGGATGGGCATATTGGGCTTATAAGTGTCAATACAACCATTGGAGCCTCAAGTGGATGATTGAAAACAACTACATTAACCTTAATTAGGTTTTACAgattatgatatatatatatatatatatatatatatatattgaaactctattttgtttttgataAATATATTGGACCTCAAATTGTACtacagaaaaagaaataaaaggaataaaTGCATTAGCTTTTTACTGA
>LOC103406849
GTCAACCTCTAGTCAAACGGTGGTCTTGGGAAGTTGGTAAGAAAcgtcaataaataaataaatggaaatCCAGCCAAGGTTTCGTCATGCATTGGAGGAGTCAGAAATGCAAGTACAATTGTCACATGAAACTTGAAAACTGCACCATTCCTTCACTACTTTAACACCCTCACTGCTTCACTCTCTTTCCATCCAACAAATTCCAAACTCCAAAGAAACCAACCAAAGAAAGATGCCTCTCGGAACCCTTGAAGTCCTTCTTGTTGAAGCTAAAGGCCTCAAGAACAAAGATTTTCTCTTTAATAAGATGGATCCCTATGTTATTTTCACTGTGAAGACCCAAGAGAAGAAAAGCACCGTGGCTAAAGGGAAAGGATGTGACCCCGAATGGAATGAAAGTTTTTTGTTCACAGTTACGGATGatgtttctgagcttcgtttgaAAATAATGGACAAAGATACCTTTACCAAGGATGACTTTGTTGGCGAAGCAATCGTTCCTTTGGAGCCATTGTTCGCTGATGGAAGGCTTCCTCCGACTGCCTACAATGTTGTCAACAAGGACCAGGAATATCGCGGGGAGATCATAATTGGAATTACTTTCACTCCTGAAGAAGCAGCTTCTAGAAGATATGATGAGGAGAACTATGGTGGATGGAAAGAATTATCTTTCTAGGAATGACCTGGTGATTTAAAATGCAATGTATGATGCTCATTTAGCTGATAGGTGTTCAAATAAAGAGCATTAGTCATGTTGAGGTTCCCTTTTGGTGTACTGTTTTTGCGTTTAGACTGATATCTATGTGCTTCAA
>LOC103406996
CTCTCCACCTGCCAAACCGCCATGTTTAACGGAATTTTCCTCTCAACCCTAGaaaaccaaataattaaaaaaaaaaaaaccctacgCAGTACaccctcctctctctcctccttctctctctcctcctgtCTTAATTTTCCTCTCAAATCTCAATCTAGGGTTTTGAAATCTcccccatttctctctctctctctctctcgcccaGTCTTCAAGTCTTAAGCTTTGTCCAATGAATGATTAAGGTTTTTCTGGCTACAATGAAcaatctcactctctctctctacttcttctccCTTGTAATCCTCTCCGCTTCCTCCGCCTCCGACTCGGAGCTCCGATCCCTTTACGAATTCAAGAAAGGGATCCAAACCGACCCGCTCCGGAAAGTCCTTGACTCATGGACCCTTAGCTCCCTCTCCAACACTCACTCTTGCCCTCCCTGGACTGGCGTTTTCTGCGACACCACCGGCAATGTCGTTGCCTTAGCTCTCGACCATCTTGCCCTCGGCGGCGAGCTCAAGTTCAACACTCTCACTGGACTCACTGCATTGCAAAACCTCACCCTTTCTAACAACGACTTCACGGGTCGGGTCCCGCCGATTCTCGGCACAATGTCATCTCTCCAGCACCTGGATCTATCTGGGAACCGCTTCTACGGCCCGATCCCGGCCCGGATATACGACTTGTGGGGCTTGAATTATCTCAACCTGTCTGCCAATCACTTCAAAGGCGGGTTTCCGGATCGGTTGTGGAATCTCAATCAGCTCAAAGTGTTGGATTTGCATTCCAATCAGCTGTGGGGCGACATTGCTGATTTGTTCTCGCGATTGCACAATGTGGAATACGTTGACTTGAGCAGGAACGAGTTTTTCGGAGGGCTTTCGCTTGCTTCGGAGAATGTTTCGAGCTTATCCAACACAGTGCGGTACTTGAACTTGAGCTACAATAAGCTTGCTGGTGGGTTTTTTAAGTCTGATTCAATTGGGTTGTTTAGGAACTTGCAAGTTTTGGATTTGGGTAACCAGATCACAGGGAAGCTCCCTTCATTTGGGTTGTTGCCGAATTTGCGGGTTTTGAGGCTCGGGAGTAATCAGTTGTTTGGGGAAATACCGGAGGAGTTGTTTGAGAGTTCCATGACAGTGGAGGAATTGGATCTTAGTGGCAATGCTTTGACAGGTTCCATTCATGGAATTAACTCTACAACTTTGAAAGTCTTGAATCTTTCGTCAAATGGTTTGTCTGGCACATTGCAGAATGTGGATATGAGGAGTTGTGTAGTGGTGGATCTCAGTGGAAATAAGATCTCAGGTAACATATCCATTGTGCAGGATTTGGGGGCTGCTTTAGAAGTGCTTGATTTGAGTTCAAATAAGTTTTATGGAAGCTTTCGACAGTTGACATCACAGTTTGAGAAATTAAGTACGCTTAGTCTAAGAGATAATTTATTAGTTGGTCCTTTACCTTCAATCTTGAAGGCCTGTCCTAGACTCTCGACAGTTGACTTGAGCCTAAATGATTTCAGTGGGTCCATTCCTGGAAGTTTCCTCTCTTCAACGACCCTAAAGAGACTGAATCTTTCAGGGAATCATTTAATTGGGCCAATTCCTCTTGAAGTGGCATGTATGTATCTCTACCTCCAGATTTGCCGATTGAGACTGATCTCTCCCATCTTTACGGCGCCGCTAAATGAACAGGGTGGAACTCAAATTGCTTTACCAAAGACAACAAATTTTCAGCCGAGTGAACTGAGCAAACTTAGTAAATTGGAGTACCTTGATTTATCAGACAACAAATTCGAAGGTGGAATTCCTCAGAAGCTTCCATCCAGCCTAAGTGTATTTAATGTTTCCATAAAATATTATCAATGTGGTAAGAGGTGGAAGTGTGGGTGTGAGCTATGCTCTGTCACCTACTTGTGGGTGATGCTACTCTCCTTCCTTGTTATGAACATGATTGATGTTCACGAGAGTGGACTtctggataaagcttgtttccTTTGTTCCGAATTGTCTGAGCGTtttttcgcTTATTTTCCAAGTATGCATCTGTATTATGCAGAGACCACACCTCGAAGGTACTCTCGATTATCGTTCAAGCAGAGGCTAAAGGTTGCTGTGGAGGTCGCTCAGTGTTTGCTTTACCTACATGATAGAGGCCTGCCCCACGGGAACCTAAAGCCAAGTAATGTGCTCCTGGCAGGTCCTGATTACAGTGCTCACCTAACTGATTATAGTCTTCACCGTCTGATGACACCTGCTGGTATCGCCGAACAGATTTTAACTATGGGAGCACTTGGATACCGTGCTCCAGAGCTTGTCACCGCAACCAAACCAGTCCCTTCTTTCAAAGCTGATGTGTATGCTTTTGGGGTGATTTTGATGGAATTGTTAACCAGAAGAAGTGCAGGAGACATTATATCGGGACAGTCGGGGGCGGTTGACCTCACAGACTGGGTTCGGCTGTGTGATCGAGAAGGACGAGGAATGGATTGCATTGACAGAGACATTGCTGGTGGGGAAGAACCCTCGAAAGCAATGGATGAATTGCTAGCAATATCGCTCAGGTGTATTCTACCTGTAAATGAGAGGCCTAACATCAGACAAGTCTTTGAGGATGTCAATTCTATATCCAGTTGAAGTTTTTGTACATGCGtcttggaattagctttttttttatttgttccttgaccccttttgttttttggttttttatttttatttttattttttcaccccttattattattattttttcctcCTTAATTGGTTTCTAGCCTTTTGACTTTGGGCTATTATTAATTGTCACATTTTTTCCTGTGAAATTTTTCTTGTAAAGGAATATTTAACCTATCCATTTATCACTTGATCGTGTTTTGATTTTGATATTTAA
>LOC103406997
TTTTGCTTGACGGACGGTTAGAGACGATTTTAGGATTATTTTCGGCCATCTGCACCCTTGggttggttggagatggcctcagGTCTGCTTGCTGGCGGAGATTGCGAGGGCCGAGTGACCCAGAGACTCATCTGTCATCTCTTCTTCTCATaggagagagtagagagagaagcTATGGCAATGTTCGTGGGTGGGAAATTTCAGCTGGCGAGTAACCCTAGGATTAACCAAAACGCCAACCACAGCCTGGAGGGCAACATAAACCCTCGCCGTCTGCCCCACCATCTCAGGCTGCCGCCTCGACGGCTCATCTCACTGTCCGTGCAGTCGCAGTATGTTAACGGAGCATCTGGGACGTCAGTTTCATCGCTTTACTCTGAAACCCTCGGATCTCCATCACTTTCTCAGACTTCACTTCTTCACCTCCCTCAGTGGAACCTCACCCACCGGCACATCGTCTTCCTCAATGTCGTTGCTTGCGCAGTAGCAGTTTCCGCGACGTGGCTCTTATGCTCTGCGATCCCCGCCCTACTGGCTTTCAAGAGGGCAGCTCAATCACTTGAAAAACTGATGGATGTTATTAGGGAAGAGCTTCCCGACACAATGGCTGCTGTTCGTTTATCCGGAATGGAGATTAGTGACCTCACTATGGAGCTCAGCGATCTTGGACAGGAAATTACACAAGGCGTTAGAAGTTCCACTCGAGCTGTTCGCGTGGCCGAGGAGAGGTTGCGCCGCTTGACAAACATGGCTCCATCAGCATCGGCGCAGGTAGTAAGTCAGAAAACTGAGGTGCCAGGGCCCGTTTTGGCTAAAACTGCAAGAGGCATACGGGAGGGGATCGTTAAGGGTCATGCTCTATGGCAAATGTTTTTCACTCTTACCCGGTTTTCTAGCAATGCACAAGTGGTGTCATTCACTCGGTTTCAGCTGCGCTGGAAGTTTGGTCCCTATCCCTTGACTTGCTCAAGGAGACCAGGAAGTGGTCAATGTGATTCTAGAATGCAAGAAGGATATATGGAACAGTAAAGAAATGTTCTCTCTTGTGGAGGAATACTTTGAGAAATATTCAAACGTTGAACATTTGTACTTCCCTCGAGTAAAGTCTTAAGCGTGCGCTTAATAACCAGCTGATAATTCAAGCTGCAATTAGGCAGTTTGAGGAAGAAGTAGGGGCATGGCCGCATGGGCAGATGGGAAGCTGCAATCAGGCTATTTGTAAGAACCAGGCATCGATGTTTGAGAGACTGCAACTTCGTAAGAGAAAACTTGATAAGAAGTTGAAATCAGTGAAAGTTTGGAGGAGGGTGTCAAATGTTATTTTTGTTGACACATTTGTCTCT
>LOC103407019
CAAAAATCTCTGACTTTTCTTTGACTCACTTCACAAGCTTCCTTTGATAAATCAAAACGCTTATCTGAAAACACGCACGCACAAGCCATTGATATCTGTGTCGGTGAACGACCGTGAAAACTTTCTGGGTTTTTCGATTTCCAGAAAAAGCTTTGTGGGTTCTTCAATTTGCATAAAAAGCTATGtgggttttcgatttttgaTCTGGTTTTGAAGGAAAATCGTGTAAAGGTTGAAGCTTTTCAGTGTGAATCGATGGGAAGGAGAAGCTAGCTGAAATGGGTTCGTTGGAAAGTGGGGTCCCGTCGAAGAGGGACCCACTTGGGCGGTCTTCATCGAACGGCAGAAGCCCTTTTTTGCAGAGACCCAGATCGAAGTTTTCAAGGTTTCTGCTCCTGAAGAGGCTGGATTACCTCCAGTGGATTTGCACTGTGGCTGTGTTTCTGTTCTTTGTGGTGCTGTTCCAAATGTACTTGCCTGGTTCGGTGATTGAAAACGAAAAGTcagaggatttgatgaagaatgtGGGATGGAGTTCGGAGGATTTGAGGTTTTTGAAGGACTTGGGATTGTTGGATTTTGGGGAAGACATTAGATTTGAGCCTTCAAAGCTTTTGGAGAAATTCCAGAAGGAAGCTAGAGAGGCTAGTCTCTCTCCTGCTTTCAACAGGACGCGACAGCAACGTTTTGGGTACAGAAAACCTCAGCTTGCAATCGTTTTTGCAGATCTGTCGGTCGATTCACAACAGTTACTGATGGTGACTGTTGCAGCTGCATTGCAGGAGATTGGATACACGCTTTCGGTTTATTCACTTGAAGATGGTCCTGTGCATGACATTTGGAGAGGTTTAGGAGTTCCGGTCAGCATGATCCAAAACACTGATCAGCCAGAGCTTAATGTAGACTGGCTAAATTATAACGGCATACTTGTGAACTCTCTTGAAGCAAAGGGCATCTTTTCTTGTTTTCTGCAGGAGCCTTTCAAGTCTTTACCTATAATATGGACTATCCATGAACAGGCACTTGCTGCTCGATCAAGAAAGTACTCTTCAAATATGCAGATTGAACTTTTAAATGATTGGAAAAGACTCTTCAGCCGATCTGCTGTTGTTGTCTTCCCAAATCATTTTCTGCCGATGATTTACTCGGTATTTGATGCTGGAAACTTTTTTGTTATTCCGGGTTCTCCTGCCGAAGCTTGCAAGGCAGATTCTCTAATGGATTCAGACAAAAATAATCTGCGTGCCAGGATGGGTTTTGAGTCTGAAGACGTTGTAATTACAATTGTGGGAAGCCAATTTTTGTATAGGGGCTTGTGGCTGGAACATTCCATTGTTCTACGGGCTGTACTACCGCTTTTGGAGGATTCCTCATTGGTTAACAATTCTTATTCTCATCTCAAAATCATTGTTTTGAATGGAGACTCAGCAAGTAACTACAGTTTGGTCGTTGAGGCCATTGCTCACAGTTTGAAGTACCCAAGTGGCATTGTGAAGCATGTAGCTGTTGATATGGATGCAGACAATGTTCTCAGTATGTCTGATGTTGTGATATATGGATCCTTCCTTGAAGAGCAATCATTTCCAGACATTTTAGTCAAAGCGATGTGCCTTGAGAAACCAATTGTTGCCCCAGATCTCTCCATGATCAGGAAACATGTTGATAATAGAGTGAATGGCTACCTTTTTCCGAAGGAAAATATTGGGGCTCTTTCGCAAATCCTTCTGCAAGTTATTTCAAAAGGAAAGTTATCACCTCTAGCTCACAGTATTGCCTCGATAGGGAGAGGTACTGCAAAAAGCCTAATGGTGTCTGAAACTGTCGAAGGATATGCTTCACTTCTCGAAAATGTTCTCATGCTTCCGTCAGAAGTTGCACTGCCCAGGGATGTTGTAAAAATCCCTCCCAAATTGAAAGAAAGATGGCAATGGCACTTATTTGAAGCAGTATCAAATTCAACATACTTAGATAGAAATTTGAGAAGTAATGCATTTTTGGATGATTTCGAGGAGCAGTACAATCGTACTCAAGAAGAGAGGTTGAATGCCACCTCTGCAACCaattattcatttatatatagtATATGGGAGGAAGAAAAATACATTCAGATGGTTAGTAccaagagaagaagagaggaagaaatgTTAAAGGATAGAAGTGTTCAATCGCATGGAACATGGGAGGAAGTGTATCGAAATGCCAAAAGAATTGATCGCTCCAAGAATGATTTGCATGAAAGGGATGAAGGGGAGCTTGAAAGGACAGGCCAACCATTGTGTATATATGAACCTTACATTGGTGAGGGAACCTGGCCTTTCTTACACCTAAAATCTCTTTATCGCGGAATCGGACTGTCCACCAAAGGTCGAAGACCTAGGGCTGATGATGTTGAAGCACCTTCTCGTCTTCCACTTCTTAACAAACCTTATTATCGAGATGTACTTGGTGAACATGGAGCATTCTTTGCCATTGCAAACCGAATTGACCGTATACATAAGAACGCATGGATAGGGTTTCAGTCTTGGAGAATAACAGCGAGGAAGGCTTCGTTATCTGGAATAGCTGAAAATGAATTGTTAGAAGCTATTCAAACACGAAGGCATGGAGACACACTCTACTTTTGGGCACGCATGGATGATGATCCACGAAATCCTCTGAAACAAGAtttttggtcattctgtgatGGTATAAATGCTGGAAATTGCAAGTTTGCTTTTTCGGAGGCTCTTAAAAGGATGTATGGCGTAAACTACAATTTGGAATTTATACCGCCCATGCCTGTGGATGGGGACACGTGGTCTGTCATGCATAGCTGGGCTTTGCCAACGAAGTCCTTCCTAGAGTTTGTAATGTTTTCTAGAATGTTTGGAGATGCAATGGATGCACAAATGTATGATGAACACCATTCAAGTGGCCGCTGTTATTTGAGTTTGTCAAAAGACAAACATTGCTATTCACGGCTTCTTGAGTTACTCATAAATGTTTGGGCGTACCACAGTGCGAGGCGGATGGTATATGTGCACCCTGAGACTGGTGTGATGCAGGAGCAACATAGGTTCAAGAGCAGGAAAGGTCATATGTGGATCAAATGGTTCTCATACTCCACCCTAAAGAGCATGGACGAGGACTTGGCGGAGGAATCAGATCTTGAGCACCCCACAAGGCGGTGGTTGTGGCCATCAACAGGCGAGGTCTTCTGGCAAGGTATCTATGAAAAAGAGAGACATTTACggcataaggagaaagagaataGGAGGAAGAAAAGTAAGGAAAAAATAAACAGAATAAGGAGGCGAACGCATCAAAAAGCAATCGGGAAGTATGTAAAGCCCCCACCAGAAGCCACAGATGGTACGAACATAACAATTGTTACGAGGATTTAATGGTCGAATTTGATTTTTACGGATTAGGAACTCCGGAAGTAGGAGCTTAATTTGATTATTCTTTTTCTCGTTGCCCtctagttttaatttttgtgagGAAGGGTGTACTTAGTTGTAATGTGCATGAGGTTTTGTAtgtaaaaaagaaaatgcaCCCTTTGTTCTGGTCATTACTGTCGACGAGTGGCGGTAAATTTGtcaaagtttttctttttctttctccaattccgtttGTTCATTCTCGGTACATTTTTAACAAGAACGGTCGGTAAATACGACAAGGGTgaagttgaattttttattatttctgatGCAATTTTCAACA
>LOC103407115
[truncated: 69,998,710 more chars]
